# Supplementary material for: Flexible genes establish widespread bacteriophage pan-genomes in cryoconite hole ecosystems
Source: Nat Commun. 2020 Sep 2;11:4403. doi: 10.1038/s41467-020-18236-8 (PMC7468147; doi:10.1038/s41467-020-18236-8)
Supplement: Supplementary file 4 — Supplementary Data 1 [file 41467_2020_18236_MOESM4_ESM.xlsx]

## Sheet: Metagenomic islands by function
Supplementary Data 1 Metagenomic islands summarised by function.
Summary	Number	% known genes	% Discord*	Discord/intein**		Gene		Discord	% Discord*	intein CDD	Discord/intein**	Known virus function	Reference	Supplementary reference
MGI known protein hits	482	0.156341	-	-		Anti-phage countermeasures	51	9			9
MGI Unknown (hypothetical)	2601		-	-		DNA methyltransferase	51	9	0.176471	0	9	Evades bacterial RM systems	Labrie et al 2010 [71]
Gene catagories (Putative functions)						Attachment/Host recognition/lysis	89	5			5
Anti-Restriction modification	51	0.105809	0.176471	0.176471		Beta-xylosidase-like protein	3	0	0	0	0	Phage depolymerase		Pires et al 2016 [1]
Attachment/Host recognition	89	0.184647	0.0561798	0.0561798		C1q domain	3	0	0	0	0	Putarive Receptor binding protein	Mizuno et al 2014 [17]
Bacterial membrane or secretion	27	0.0560166	0.222222	0.222222		Carbohydrate binding	1	0	0	0	0	Receptor binding protein	Mizuno et al 2014 [17]
Mobile element	52	0.107884	0.307692	0.557692		Chitinase	1	0	0	0	0	Cell wall degradation		Yamada et al 2010 [2]
DNA replication, repair, recombination	86	0.178423	0.162791	0.209302		Cof hydrolase	1	0	0	0	0	Hydrolase
DNA packaging	17	0.0352697	0.235294	0.235294		DNA injection protein	1	0	0	0	0	Cell entry - guide podovirus DNA across host cell envelope		Zhao et al 2016 [3]
Structural	28	0.0580913	0.0357143	0.0714286		DNA transfer protein	2	0	0	0	0
Nuclease	25	0.0518672	0.08	0.08		endo-1,3(4)-beta-glucanase	1	0	0	0	0	endolysin		Garcia-Heredia et al 2012 [4]
Transcription	15	0.0311203	0	0		Esterase	3	0	0	0	0	Tail spike proteins		Prokhorov et al 2017 [5]
Other	92	0.190871	0.206522	0.25		GDSL Lipase	8	0	0	0	0	SGNH hydrolase family - Virion associated lysin	Latka et al 2017 [43]	Pires et al 2016 [1]
Total match	482					Glycosyl hydrolase	1	0	0	0	0	Bacteriophage-encoded depolymerases – recognition and degradation		Pires et al 2016 [1]
						Glycosyl hydrolase 8 (endoglucanase Y)	1	0	0	0	0	Bacteriophage-encoded depolymerases – recognition and degradation		Pires et al 2016 [1]
All predicted proteins overlapping an MGI:	3083					Glycoside hydrolase family 71	1	1	1	0	1	Bacteriophage-encoded depolymerases – recognition and degradation		Pires et al 2016 [1]
						Hydrolase	1	0	0	0	0	Bacteriophage-encoded depolymerases – recognition and degradation		Pires et al 2016 [1]
*% discrod refers to % genes which are spanned by discordand reads (Deletion events)						Lysin	1	0	0	0	0	endolysin
**Discord/Intein Combines Intein hits with discord mappings (Deletion + Intein)						Lysozyme	3	0	0	0	0	endolysin
						Mannosyl-glycoprotein endo-beta-N-acetylglucosaminidase	2	0	0	0	0	Enable phage to cross S layer	Labrie et al 2010 [71]	Barbirz et al 2008 [6]
						Mannan endo-1 4-beta-mannosidase	1	0	0	0	0
						Pectate lyase	3	0	0	0	0	Recognise and degrade EPS	Labrie et al 2010 [71]	Pires et al 2016 [1]
						Pectate lyase / Cell wall surface anchor	1	0	0	0	0	Recognise and degrade EPS	Labrie et al 2010 [71]	Pires et al 2016 [1]
						Pectate lyase 3	1	0	0	0	0	Recognise and degrade EPS	Labrie et al 2010 [71]	Pires et al 2016 [1]
						Peptidase M15	1	0	0	0	0	Cell wall degradation	Samson et al 2014 [42]	Roux et al 2012 [7]
						Peptidase M36	1	0	0	0	0	Phage adsorption/endopeptidase	Samson et al 2014 [42]
						Peptidase S49	1	0	0	0	0	Phage adsorption	Samson et al 2014 [42]
						Peptidase S8 and S53 subtilisin kexin	3	0	0	0	0	Phage adsorption/endopeptidase	Samson et al 2014 [42]
						Peptidase S14 (ClpP)	2	0	0	0	0	Endopeptidase – Virion associated lysin	Latka et al 2017 [43]
						Peptidoglycan hydrolase	1	0	0	0	0	Cell wall degradation		Rodriguez-Rubio et al 2013 [8]
						N-acetylmuramoyl-L-alanine amidase	1	0	0	0	0	Bacteriophage-encoded depolymerases – recognition and degradation		Pires et al 2016 [1]
						Phospholipase D superfamily protein PLD	1	0	0	0	0	Hydrolyse phospholipids
						SGNH Hydrolase	1	0	0	0	0	SGNH hydrolase family - Virion associated lysin	Latka et al 2017 [43]	Pires et al 2016 [1]
						sialate O-acetylesterase	1	0	0	0	0
						Tail Collar	6	1	0.166667	0	1	Tail structural
						Tail fibre	16	3	0.1875	0	3	Attachment/host recognition	Samson et al 2014 [42]
						Tail fibre / Pectate lyase	2	0	0	0	0	endo	Samson et al 2014 [42]
						Tail protein	6	0	0	0	0	Tail structural
						Tail protein (major)	1	0	0	0	0	Tail structural
						Tail protein (minor)	1	0	0	0	0	Tail structural
						Tail sheath	1	0	0	0	0	Tail structural
						Tail tape measure protein	3	0	0	0	0	Tail structural
						Bacterial membrane related or virulence factors	27	6			6
						Bacterial Ig-like domain (Group 2)	1	0	0	0	0	Surface expressed protein
						Bacterial Ig-like domain (Group 5)	2	0	0	0	0	Surface expressed protein
						Capsular polysaccharide biosynthesis protein-like protein	3	3	1	0	3
						Cell wall surface anchor family protein	1	0	0	0	0
						Glycosyl transferase	3	0	0	0	0	Superimmunity through serotype modification	Markine-Goriaynoff et al 2004 [72]
						Glycosyl transferase family 2	3	1	0.333333	0	1	Superimmunity through serotype modification	Markine-Goriaynoff et al 2004 [72]
						Lipopolysaccharide heptosyltransferase II	1	0	0	0	0
						Lipoprotein	3	0	0	0	0	Superimmunity - blocks own phage receptors in T5	Labrie et al 2010 [71]
						MgtC family magnesium (Mg2+) transporter	1	1	1	0	1
						Putative exported protein	1	1	1	0	1	Secretion system
						Secretion activator protein	1	0	0	0	0	Secretion system
						Secretion system effector	1	0	0	0	0	Secretion system
						Signal transduction histidine kinase	1	0	0	0	0	Signal transduction
						Surface antigen genes (Methanosarcina mazei) related	1	0	0	0	0	Surface expressed protein
						Type III secretion protein	1	0	0	0	0	Secretion system
						VirE	1	0	0	0	0	Secretion system
						YapH	1	0	0	0	0	Secretion system chaperone
						Yop type III secretion system effector	1	0	0	0	0	Secretion system
						Mobile elements	52	16			29
						AP2 domain	4	1	0.25	0	2	Possible HNH endonuclease		Chang et al 2010 [9]
						GIY-YIG homing endonuclease	4	3	0.75	3	4	Mobile element
						HNH homing endonuclease	27	8	0.296296	10	15	Mobile element
						Homing endonuclease	5	2	0.4	4	5	Mobile element
						Integron cassette recombinase B	1	0	0	0	0	Mobile element
						Integron gene cassette	4	0	0	0	0	Mobile element
						LAGLIDADG homing endonuclease	2	0	0	0	0	Mobile element
						Transposase	2	1	0.5	0	1	Mobile element
						Transposase IS605	3	1	0.333333	0	2	Mobile element
						DNA replication/repair/recombination	86	14			18	DNA replication/repair/recombination
						Bifunctional DNA primase/polymerase	3	0	0	0	0
						DNA bindng	1	0	0	0	0
						DNA gyrase subunit A	1	0	0	0	0
						DNA helicase	4	0	0	1	1
						DNA pol Y	1	0	0	0	0
						DNA polymerase	1	0	0	0	0
						DNA polymerase B	2	0	0	0	0
						DNA polymerase I	3	1	0.333333	1	1
						DNA polymerase III	1	0	0	0	0
						DNA polymerase III alpha subunit	1	1	1	0	1
						DNA polymerase III subunit gamma/tau	2	2	1	0	2
						DNA primase	1	0	0	0	0
						DNA repair protein RadA	1	0	0	0	0
						DNA replication protein	1	0	0	0	0
						DNA-binding protein	4	0	0	0	0
						DnaD domain	2	0	0	0	0
						DNA-directed DNA polymerase	1	1	1	0	1
						DprA	1	0	0	0	0
						ERF superfamily protein	4	0	0	0	0
						GP4d_helicase	1	0	0	0	0
						IstB domain-containing protein ATP-binding protein	1	0	0	0	0
						Integrase	1	0	0	0	0
						Phage integrase family site-specific recombinase	1	0	0	0	0
						Phage replication protein	2	0	0	0	0
						Phage replication protein O	1	0	0	0	0
						Phage/plasmid primase	1	0	0	0	0
						Poly A polymerase	1	0	0	0	0
						Primase	1	0	0	0	0
						Primase/helicase	1	0	0	0	0
						Rad52/22 double-strand break repair protein	1	0	0	0	0
						RecA	1	0	0	0	0
						RecA-family ATPase-like	1	0	0	0	0
						Recombinase	9	2	0.222222	0	2
						Resolvase	2	1	0.5	0	1
						Ribonucleoside-diphosphate reductase	9	5	0.555556	3	6
						Ribonucleoside-triphosphate reductase	4	0	0	0	1
						RNA ligase	2	1	0.5	0	1
						RNA polymerase sigma factor	4	0	0	0	0
						RNA-directed DNA polymerase	1	0	0	0	0
						Single-stranded DNA-binding protein	3	0	0	0	0
						T5orf172 domain protein	2	0	0	1	1
						Uracil-DNA glycosylase	1	0	0	0	0
						Transcription	15	0
						Antirepressor	5	0	0	0	0
						Phage repressor	1	0	0	0	0
						Transcriptional regulator	4	0	0	0	0
						Transcriptional factor and ERF /HNH	1	0	0	0	0
						LuxR family transcriptoinal regulator	1	0	0	0	0
						XRE family transcriptional regulator	3	0	0	0	0
						Phage DNA packaging	17	4			4	Phage DNA packaging
						DNA packaging protein	1	0	0	0	0
						Terminase	3	0	0	0	0
						Terminase large subunit	10	4	0.4	1	4
						Terminase small subunit	3	0	0	0	0
						Other Structural proteins	28	1			2	Structural
						Capsid protein	1	0	0	0	0
						Major Capsid Protein	1	0	0	0	0
						Major structural protein	1	0	0	0	0
						Minor capsid protein	1	0	0	0	0
						Minor head protein	1	1	1	1	1
						Mu-like prophage major head subunit gpT	1	0	0	0	0
						phage capsid scaffolding protein	1	0	0	0	0
						Phage head morphogenesis protein	2	0	0	0	0
						Phage stabilization family protein	1	0	0	0	0
						Phage virion morphogenesis protein	1	0	0	0	0
						Portal protein	2	0	0	0	0
						Prohead protease	1	0	0	0	0
						Putative minor head protein	1	0	0	1	1
						Structural protein	8	0	0	0	0
						Virion structural protein	2	0	0	0	0
						Virion-associated phage protein	1	0	0	0	0
						Baseplate J-like/Portal protein	1	0	0	0	0	Structural – known to carry Virion associaed Lysins	Latka et al 2017 [43]
						Baseplate wedge protein gp25	1	0	0	0	0	Structural – known to carry Virion associaed Lysins	Latka et al 2017 [43]
						Nucelases	25	2			2
						Exonuclease	5	0	0	0	0
						BsiWI restriction endonuclease	1	0	0	0	0
						Crossover junction endodeoxyribonuclease	1	1	1	0	1
						Endonuclease	5	0	0	1	0
						Endonuclease VII	2	1	0.5	2	1
						Exodeoxyribonuclease VIII	1	0	0	0	0
						Exonuclease VIII	1	0	0	0	0
						putative SbcC-type recombination nuclease	1	0	0	0	0
						Recombination endonuclease subunit D12	1	0	0	0	0
						Restriction endonuclease	1	0	0	0	0
						type III restriction protein res subunit	2	0	0	0	0
						VRR-NUC domain-containing protein	4	0	0	0	0
						Other	92	19			23
						ATPase	3	2	0.666667	1	2
						PA14 domain protein	4	0	0	0	0
						Phosphoesterase	3	0	0	0	0
						Serine/threonine kinase	3	2	0.666667	0	2
						Aspartyl beta-hydroxylase	2	0	0	0	0
						Aspartyl/Asparaginyl beta-hydroxylase	2	0	0	0	0
						Cell divisionFtsK/SpoIIIE	2	0	0	0	0
						Heat shock protein	4	0	0	0	0
						Helix-turn-helix domain protein	2	0	0	0	0
						HtrA protease/chaperone protein	2	0	0	0	0
						Metallophosphatase	2	1	0.5	0	1
						Oxidoreductase	2	0	0	0	0
						ParB	2	1	0.5	0	1
						ParM	2	0	0	0	0
						pentapeptide repeat protein	2	2	1	0	2
						PVL ORF-50-like family protein	2	1	0.5	0	1
						T5orf172 domain protein	2	0	0	1	1
						Thymidylate synthase ThyX	3	0	0	0	0
						ADP-heptose--LPS heptosyltransferase	1	0	0	0	0
						Aminotransferase	1	0	0	0	0
						ATP-binding protein	1	0	0	0	1
						BRO-like protein	1	0	0	0	0
						Cell division FtsK/SpoIIIE (Fragment)	1	0	0	1	1
						cell division protein FtsK	1	0	0	1	1
						Chromatin structure-remodeling complex subunit snf21	1	0	0	0	0
						Collagen alpha-1(II) chain (Alpha-1 type II)	1	0	0	0	0
						Cysteine protease	1	0	0	0	0
						Deoxycytidine triphosphate deaminase	1	0	0	0	0
						DnaD and phage-associated domain protein (Fragment)	1	0	0	0	0
						DnaJ-class molecular chaperone with C-terminal Zn	1	0	0	0	0
						dUTPase	1	0	0	0	0
						GCN5-related N-acetyltransferase	1	0	0	0	0
						GTP pyrophosphokinase (RelA/SpoT)	1	1	1	0	1
						histidine kinase	1	0	0	0	0
						iron transporter	1	1	1	0	1
						LamG_3	2	0	0	0	0
						Metal-dependent phosphohydrolase	1	1	1	0	1
						Metallophosphoesterase	1	0	0	0	0
						Na(+)-translocating NADH-quinone reductase subunit F	1	0	0	0	0
						N-acetyltransferase GCN5	1	0	0	0	0
						NgrC protein	1	0	0	0	0
						Nicotinate phosphoribosyltransferase	1	0	0	0	0
						Nucleotidyltransferase	1	1	1	1	1
						PA14 / Galactose oxidase	1	1	1	0	1
						ParA	1	0	0	0	0
						PhoH	1	0	0	0	0
						phosphoadenosine phosphosulfate reductase	1	0	0	0	0
						polynucleotide kinase	1	0	0	0	0
						Protease	1	1	1	0	1
						response regulator	1	1	1	0	1
						Reverse transciptase	1	0	0	0	0
						RNaseH	1	0	0	0	0
						SprT	1	0	0	0	0
						Stress-induced protein	1	0	0	0	0
						swarming motility protein YbiA	1	0	0	0	0
						T4 NrdA.1-like protein	1	1	1	0	1
						TPR repeat:Tetratricopeptide TPR_4	1	0	0	0	0
						Translation initiation factor IF-1	1	0	0	0	0
						von Willebrand factor type A	2	1	0.5	0	1
						Zinc finger	1	0	0	0	0
						Zn finger-containing protein	1	1	1	0	1
						Collagen triple helix repeat	2	0	0	0	0
						KilA-N domain protein	1	0	0	0	0

## Sheet: MGIs in viruses with known host
MGIs in virus contigs with known hosts
	Genome/	Predicted host/		Query	MGI
Phage	fragment size	Virus type (Bellas et al 2015)[34]	Coverage	Metagenome	#	MGI genes
CY1_53_17	37.3 kb	Firmicutes		AB09	5	Homing endonuclease, Hypothetical proteins
ML_63_4264	40.8 kb	Alphaproteoacteria		ML10	1	DNA rep protein
ML_53_6570		Cyanobacteria		ML10	0
				ML13	0
AB_43_3071	23 kb	Phycodnaviridae		ML09	3	Glycosyl transferase,Hypothetical protein, DNA Primase
			6.8	ML10	3	Glycosyl transferase,Hypothetical protein, DNA Primase
ML-24_2669	60 kb	Haptophyceae	4	Green	2	Intein, homing endonuclease
			2.4	AB09	0
ML_43_16378	16 kb	NCLDV virus	25	AB09	1	7-10Kb MGI - unknown variable genes
				ML10	0
AB_53_508	80 kb	NCLDV virus	10	ML09	3	homing endonuclease,outer membrane transporter and HNH endoculcease
			4.8	ML10	2	HNH homing endonuclease
ML_43_489	37 kb	Phage-plasmid	47	ML13	0	Identical - 100%
ML_33_2393	38 kb	Phage-plasmid	4	AB09	2	Terminase, HNH_3
CY1_63_424		Phage-plasmid	4.4			ParM
