# Supplementary material for: Flexible genes establish widespread bacteriophage pan-genomes in cryoconite hole ecosystems
Source: Nat Commun. 2020 Sep 2;11:4403. doi: 10.1038/s41467-020-18236-8 (PMC7468147; doi:10.1038/s41467-020-18236-8)
Supplement: Supplementary file 5 — Supplementary Data 2 [file 41467_2020_18236_MOESM5_ESM.xlsx]

## Sheet: Cryophage annotation
Supplementory Data 2 Bacteriophage annotations
Cryophage
Start	End		Annotation	HMMSCAN Pfam	Target	Evalue	Phylum hit	BLASTP (top hit)									BLASTX	E value	Description	Phmmer (uniprot)	E value	Description	Phyre2 protein homology	PDB molecule	PDB title	Template	model confidence	% i.d	% coverage	Hhphred		Prob	E-value	Target len	Hit	Notes
177	329	+	orf00063
380	601	+	orf00064				Bacteroidetes	hypothetical protein [Algibacter pectinivorans]	49.7	49.7	73%	4e-06	48%	WP_092848596.1
655	861	+	orf00065
921	1172	+	orf00066
1280	1396	+	orf00067
1446	1952	+	Antirestriction family protein ArdA	ArdA	PF07275.10	4.7e-35	Bacteroidetes	antirestriction protein ArdA [Bacteroides sp. 3_1_33FAA]	130	130	98%	2e-35	42%	WP_117719765.1			WP_046151724.1	2e-34	antirestriction protein ArdA	tr|A0A174VPV1|A0A174VPV1_9PORP	3e-34	Antirestriction protein								REPLICATION INHIBITOR	ORF18; DNA MIMIC, REPLICATION INHIBITOR; 2.8A {ENTEROCOCCUS FAECALIS}	99.95	2.7e-31	165	2W82_A
2012	2194	+	orf00070
2199	2375	+	orf00071
2380	2562	+	orf00072
2640	2912	+	orf00073
2949	3512	+	orf00074
3588	4070	+	orf00076
4067	4255	+	orf00077
4258	4641	+	Molecular chaperone DnaJ				Bacteroidetes	hypothetical protein [Flavobacterium sp. ABG]	82.8	82.8	88%	7e-18	39%	WP_047775969.1			WP_028729973.1	4e-13	molecular chaperone DnaJ	tr|A0A0F6YPT3|A0A0F6YPT3_9CAUD	4.3e-12	Molecular chaperone DnaJ
4644	4985	+	orf00080
5107	5382	+	orf00081
5379	5735	+	orf00082
5750	5908	+	orf00083
5919	6296	+	orf00085				Betaproteobacteria	conserved hypothetical protein [blood disease bacterium R229]	130	130	94%	9e-37	54%	CCA83265.1
6293	6748	+	orf00086				Firmicutes	hypothetical protein CL2_18410 [Anaerostipes hadrus]	59.3	59.3	78%	5e-08	33%	CBL38745.1
6893	7183	+	orf00087
7180	7578	+	Glucosaminidase	Glucosaminidase	PF01832.19	3.4e-13	Bacteroidetes	mannosyl-glycoprotein endo-beta-N-acetylglucosaminidase [Prevotella sp. MSX73]	51.2	51.2	68%	8e-05	33%	EJP28100.1			SDL41822.1	9e-07	Mannosyl-glycoprotein endo-beta-N-acetylglucosaminidase	tr|A0A1H9CDL0|A0A1H9CDL0_PREBR	3.7e-08	Mannosyl-glycoprotein endo-beta-N-acetylglucosaminidase	hydrolase	n-acetylmuramoyl-l-alanine amidase domain-containing	n-acetylmuramoyl-l-alanine amidase2 from staphylococcus aureus	c5t1qB	100	26	87	autolysin, N acetylglucosaminidase	Lmo1076 protein (E.C.3.2.1.96); Listeria monocytogenes, autolysin, N acetylglucosaminidase; 2.35A {Listeria monocytogenes serovar 1/2a (strain ATCC BAA-679 / EGD-e)}	99.84	4.8e-23	183	3FI7_A
7636	8022	+	VRR-NUC domain protein	VRR_NUC	PF08774.10	1.9e-07	Gammaproteobacteria	VRR-NUC domain-containing protein [Yersinia kristensenii]	68.6	68.6	83%	4e-12	38%	WP_057634109.1			WP_015370979.1	3e-14	VRR-NUC domain-containing protein	tr|A0A1V5T538|A0A1V5T538_9BACT	1.4e-11	VRR-NUC domain protein	hydrolase	vrr-nuc	vrr_nuc domain protein	c4gblF	100	26	94	VRR-NUC	Nuclease, HYDROLASE; HET: MSE; 2.0A {Psychrobacter sp.} SCOP: c.52.1.35	99.91	3.4e-26	145	4QBL_A
7979	8194	+	orf00091
8268	8693	+	orf00092
8710	9492	+	ERF family protein	ERF	PF04404.11	1.7e-23	Spirochaetes	single-stranded DNA-binding protein [Sphaerochaeta globosa]	140	140	57%	1e-36	45%	WP_013608012.1			WP_013608012.1	1e-35	single-stranded DNA-binding protein	tr|F0RSQ9|F0RSQ9_SPHGB	5.7e-35	ERF family protein
9489	10394	+	YqaJ Recombinase	YqaJ	PF09588.9	7.3e-15	Bacteroidetes	endonuclease [Prevotella amnii]	152	152	99%	2e-40	29%	WP_060933308.1			WP_060933308.1	2e-32	endonuclease	tr|A0A1V5IYL7|A0A1V5IYL7_9BACT	6e-43	YqaJ-like viral recombinase domain protein								Exonuclease	alkaline exonuclease, digest double stranded; 1.9A {Laribacter hongkongensis}	99.95	2.5e-30	216	3SYY_A
10396	10644	+	orf00095
10645	10992	+	orf00096																	tr|A0A1H1NXB3|A0A1H1NXB3_9FLAO	3.3e-11	SprB repeat-containing protein
10961	11419	+	argonaute-2				Bacteroidetes	hypothetical protein [Prevotella sp. kh1p2]	58.2	58.2	52%	1e-07	35%	WP_091826087.1									hydrolase/rna	argonaute-2	argonaute-2	c4ej3A	100	16	80
11427	11870	+	orf00099				Bacteroidetes	Uncharacterised protein [uncultured Bacteroides sp.]	70.9	70.9	59%	2e-12	38%	SCH28777.1
11867	12115	+	orf00100				Bacteroidetes	hypothetical protein [Parabacteroides distasonis]	50.1	50.1	70%	3e-06	46%	WP_036632280.1
12112	12537	+	orf00101
12577	12972	+	orf00102
12929	13618	-	HNH endonuclease				Bacteroidetes	hypothetical protein [Roseivirga spongicola]	54.7	54.7	29%	3e-06	43%	WP_068218621.1						tr|H2A0F8|H2A0F8_9CAUD	2.9e-06	Putative HNH endonuclease								HNH endonuclease	Thermophilic bacteriophage, HNH Endonuclease, DNA; 1.52A {Geobacillus virus E2}	99.14	3e-13	130	5H0M_A
13579	14091	-	orf00106
14088	14351	-	orf00107
14348	14845	-	Phage lysozyme	Phage_lysozyme	PF00959.18	9.3e-06	Alphaproteobacteria	lysozyme [Bartonella doshiae]	108	108	95%	2e-26	41%	WP_074381573.1			WP_074381573.1	1e-25	lysozyme	tr|J0YYK4|J0YYK4_BARDO	1.3e-22	Lysozyme	hydrolase	lysozyme	muramidase from acinetobacter baumannii ab 5075uw2 prophage	c6et6A	100	37	93	Aminotransferase (E.C.2.6.1.-)	muramidase, Lysozyme, Acinetobacter baumannii, ANTIMICROBIAL; 1.2A {Acinetobacter baumannii}	100	2.6e-33	196	6ET6_A
14902	15138	-	orf00109
15125	15436	-	orf00110
15471	18677	-	Glycoside hydrolase 39 + T9SS type A sorting domian-containing protein				Bacteroidetes	T9SS type A sorting domain-containing protein [Pontibacter akesuensis]	297	297	48%	3e-82	35%	WP_074937152.1			SHG06937.1	3e-83	Carbohydrate binding module (family 6), partial	tr|A0A136MBZ9|A0A136MBZ9_9BACT	2.3e-143	PKD domain-containing protein	hydrolase	uncharacterized protein	family 39 glycoside hydrolase	c5jvkB	100	22	34	Glycoside hydrolase 39	Bacteroides, GH39, phylogeny, Endo-glycoside hydrolase; HET: SO4, GOL, CXS; 2.5A {Bacteroides cellulosilyticus}	100	1e-29	587	5JVK_C	337-998 hit. Also 18-227 hit Acetyl esterase A, Esterase_phb 99.44%, 9.1e-16
18677	21442	-	T9SS – CTD Endoglucanase	Collagen	PF01391.17	6.2e-06	Bacteroidetes	T9SS C-terminal target domain-containing protein [Chitinophaga sp. XJ-2]	200	823	45%	7e-49	35%	WP_109700554.1			WP_088340977.1	2e-53	PKD domain-containing protein	tr|L8K1M5|L8K1M5_9BACT	2.4e-171	PKD domain containing protein								Endoglucanase	Cellulase CTCEL9D-CEL44A, PKD domain {Clostridium thermocellum}	98.1	1.3e-06	260	2C4X_A
																	WP_089897146.1	9e-46	T9SS C-terminal target domain-containing protein [Chitinophaga arvensicola]
21439	21741	-	orf00117				Bacteroidetes	hypothetical protein [Pedobacter ginsenosidimutans]	52.8	52.8	98%	1e-06	36%	WP_057932830.1
21738	23246	-	beta-propellor, protein binding					Beta propellor non-specific									WP_031715092.1	9e-09	PE-PGRS family protein				oxidoreductase				100	11	91	beta-propellor, protein binding	YncE; beta-propellor, Protein binding; HET: MSE; 1.7A {E.coli}	99.89	3e-22	353	3VGZ_A	Alignment of 5 MGI variants intp Hhpred search
23251	24672	-	Collagen-like				Alphaproteobacteria	collagen-like protein [Gluconobacter albidus]	188	525	57%	5e-48	46%	WP_082780029.1									Disorder - no prediction							Collagen alpha	Collagen alpha-1(I) chain, Collagen alpha-2(I); NATIVE, IN SITU, Molecular envelope; HET: LYZ, HYP; 5.16A {Rattus norvegicus} SCOP: i.25.1.1	99.8	8.6e-21	1028	3HQV_B
24679	25116	-	orf00121
25144	25824	-	orf00122																											Glutamine cyclotransferase	Glutamine cyclotransferase (E.C.2.3.2.5); beta-propeller, cyclotransferase, Transferase; 1.44A {Xanthomonas campestris}	95.14	0.31	243	3MBR_X
25895	27283	-	orf00123
27283	27714	-	orf00124																	tr|N6USZ5|N6USZ5_9RHIZ	3.4e-21	Surface protein/Bartonella adhesin
27763	33606	-	Tail Collar domain protein/phage tail fiber repeat family protein/ GDSL0-like lipase	Lipase_GDSL_2	PF13472.5	5.6e-07	Betaproteobacteria	hypothetical protein DZC30_05000 [Comamonas testosteroni]	214	910	43%	1e-52	39%	RGE46128.1			KDZ09781.1	2e-13	phage tail fiber repeat family protein, partial	tr|C6C5D2|C6C5D2_DICP7	3e-32	Tail Collar domain protein		lipolytic protein g-d-s-l famil	putative lipolytic protein of g-d-s-l family from2 desulfitobacterium hafniense dcb-2		98.6	19	8	Lipolytic protein G-D-S-L family	lipolytic protein G-D-S-L family, MCSG; HET: GOL, MSE; 2.0A {Veillonella parvula DSM 2008} SCOP: c.23.10.0, l.1.1.1	98.19	8.1e-08	185	4RW0_B
33612	34595	-	orf00134				Firmicutes	hypothetical protein [Dolosigranulum pigrum]	71.2	134	57%	3e-10	32%	WP_112790398.1						tr|A0A1M6HSX0|A0A1M6HSX0_9CLOT	5e-07	Virus ReqiPepy6 Gp37-like protein								Receptor binding protein	BPP, ORF48; helix/beta, receptor binding complex, phage; HET: BR; 2.6A {Lactococcus phage TP901-1}	80.43	5	105	3U6X_Z
34589	35149	-	orf00135
35160	41396	-	Secreted protein																				Secreted protein				*see 1892_secreted protein worksheet
41396	42934	-	orf00004
42934	43734	-	orf00005
43746	47516	-	Phage stabilization protein				Bacteroidetes	hypothetical protein B7Y37_13865 [Sphingobacteriia bacterium 28-36-52]	164	259	66%	4e-37	30%	OYY99573.1			YP_008241478.1	3e-10	structural protein											Phage_stabilise ; Phage stabilisation protein	Phage_stabilise ; Phage stabilisation protein	96.93	0.005	469	PF11134.8
47518	48264	-	orf00007				Bacteroidetes	hypothetical protein B7Y37_13860 [Sphingobacteriia bacterium 28-36-52]	117	117	97%	3e-28	29%	OYY99572.1																	Tail tubular protein A; tail tubular protein, bacteriophage, exopolysaccharide; 1.9A {Klebsiella phage KP32}	81.42	7.7	201	5MU4_D
48264	48866	-	orf00008				Bacteroidetes	hypothetical protein B7Y37_13850 [Sphingobacteriia bacterium 28-36-52]	65.9	65.9	97%	1e-09	28%	OYY99570.1
48866	49549	-	phage structural protein				Bacteroidetes	hypothetical protein B7Y37_13845 [Sphingobacteriia bacterium 28-36-52]	106	106	99%	1e-24	31%	OYY99569.1			ASF00185.1	1e-12	putative structual protein [unclutured virus]
49643	50515	-	orf00011
50570	51796	-	MCP				Bacteroidetes	hypothetical protein B7Y37_13835 [Sphingobacteriia bacterium 28-36-52]	155	155	95%	9e-39	28%	OYY99567.1																Major capsid protein	Major capsid protein; polyvalent staphylococcal bactoriophage, Myoviridae, tail; 3.8A {Staphylococcus phage 812}	98.7	2.2e-09	463	5LII_P	version 1.1
51925	53052	-	orf00013
53106	55652	-	Portal protein				Bacteroidetes	hypothetical protein B7Y37_13810 [Sphingobacteriia bacterium 28-36-52]	211	211	86%	8e-54	26%	OYY99562.1			YP_008241138.1	1e-23	structural protein	tr|R9ZZS8|R9ZZS8_9CAUD	3.1e-32	Structural protein								Portal protein	portal protein, dodecamer, packaging motor; 7.0A {Enterobacteria phage P22}	100	2.5e-38	725	5JJ3_C
55689	57761	-	Terminase large subunit				Bacteroidetes	hypothetical protein B7Y37_13805 [Sphingobacteriia bacterium 28-36-52]	259	259	93%	6e-73	29%	OYY99561.1									viral protein	phage terminase large subunit	thermus phage p74-26 large terminase atpase domain bound to adp2 beryllium fluoride	c4znlB	0.938	0.17	0.25	DNA packaging protein Gp17	DNA packaging protein Gp17; large terminase, Alternative initiation, ATP-binding; HET: PO4; 2.8A {Bacteriophage T4}	99.95	1e-28	592	3CPE_A
57761	58141	-	orf00016
58138	58452	-	orf00017
58439	58993	-	orf00018				Firmicutes	hypothetical protein [[Clostridium] leptum]	57	57	44%	1e-07	37%	WP_117819844.1			CUQ09814.1	0.0001	Uncharacterised protein												Hemagglutinin-esterase; influenza, complex, HEF, HYDROLASE; HET: MAN, 5N6, NAG, Z3Q, GAL, BMA; 2.203A {Influenza D virus (D/swine/Oklahoma/1334/2011)}	83.82	7.5	149	5E62_D
59000	59863	-	Phosphoesterase	Metallophos	PF00149.27	7.7e-06	Candidatus Pacebacteria bacterium	hypothetical protein US20_C0023G0011 [Candidatus Pacebacteria bacterium GW2011_GWF1_36_5]	75.1	75.1	87%	4e-12	28%	KKQ08154.1	OHD28409.1		AOZ61292.1	2e-07	metallophosphoesterase				hydrolase, protein binding	dna repair and telomere maintenance protein nbs1,dna repair	nbs1-mre11	c4fbkB	96.1	22	83	Phosphoesterase	DNA double-strand break repair protein; DNA repair, Calcineurin-like phosphoesterase, ABC; HET: GOL, AGS, IPA; 3.1A {Methanocaldococcus jannaschii}	99.63	8.1e-18	386	3AV0_A
59863	60441	-	orf00021
60428	60685	-	orf00022
60701	61525	-	N6_N4_Mtase	N6_N4_Mtase	PF01555.17	2.2e-43	Bacteroidetes	site-specific DNA-methyltransferase [Bacteroidetes bacterium 4484_276]	425	425	97%	4e-148	72%	OQX79729.1			OQX73446.1	3e-146	site-specific DNA-methyltransferase	tr|A0A174MI29|A0A174MI29_9FIRM	2.8e-136	Methyltransferase	S-adenosyl-L-methionine-dependent methyltransferases	S-adenosyl-L-methionine-dependent methyltransferases	Type II DNA methylase	d1eg2A	100	20	97	PROTEIN (N-4 CYTOSINE-SPECIFIC METHYLTRANSFERASE PVU	TYPE II DNA-(CYTOSINE N4) METHYLTRANSFERASE; HET: SAH; 2.8A {Proteus vulgaris} SCOP: c.66.1.11	100	2.2e-32	323	1BOO_A
61592	62347	-	Transcriptional regulator																											Transcriptional regulator	Transcription regulator, Crp family; cAMP binding, winged helix-turn-helix motif; HET: CMP, SO4; 2.402A {Thermus thermophilus}	94.62	0.016	216	4EV0_A
62756	63076	+	Phage repressor																				transcription	hth-type transcriptional regulator ybaq		c3cecA	96.8	22	58	Repressor	LAMBDA REPRESSOR/DNA COMPLEX; PROTEIN-DNA COMPLEX, DOUBLE HELIX, TRANSCRIPTION-DNA; 1.8A {Enterobacteria phage lambda} SCOP: a.35.1.2	98.85	4.1e-10	92	1LMB_3
63168	63377	+	orf00026
63453	63737	-	orf00027
63739	64590	-	Glycosyltransferase				Alphaproteobacteria	hypothetical protein [Rhodopila globiformis]	189	189	97%	6e-55	36%	WP_104517009.1			WP_109015992.1	1e-24	Glycosyltransferase				transferase	polypeptide n-acetylgalactosaminyltransferase 1	udp-galnac: polypeptide alpha-n-2 acetylgalactosaminyltransferase-t1	c1xhbA				POLYPEPTIDE N-ACETYLGALACTOSAMINYLTRANSFERASE 2	(E.C.2.4.1.41), MUCIN; TRANSFERASE, AFM, SAXS, LECTIN DOMAIN; HET: SO4, A2G; 1.48A {HOMO SAPIENS}	99.47	2.2e-15	571	5AJO_A
64673	64876	-	orf00029
64943	65143	-	orf00030
65152	65370	-	orf00032
65377	65592	-	orf00033
			tRNA
66005	66373	-	Transcription related																												DNA gyrase subunit A ; Isomerase, DUF329, ISOMERASE-ISOMERASE INHIBITOR complex; 3.3A {Escherichia coli}	95.18	0.0042	65	4TMA_L
66412	68787	+	PA14 domain protein (T9SS type A sorting domain containing)				Cyanobacteria	hypothetical protein [Chlorogloea sp. CCALA 695]	470	470	96%	1e-150	38%	WP_106370436.1			WP_080241344.1	2e-105	T9SS C-terminal target domain-containing protein [Spirosoma rigui]	tr|D2QTW9|D2QTW9_SPILD	5.4e-101	PA14 domain protein	cell adhesion	teneurin-2	teneurin 2 partial extracellular domain	c6fb3A_	100	16	93	Low-density lipoprotein receptor-related protein 6	Wnt, receptor, LRP5, LRP6, LDL; HET: NAG; 2.8A {Homo sapiens}	99.72	4.6e-16	619	3S94_A
								hypothetical protein B7Y51_04690 [Burkholderiales bacterium 28-67-8]	356	356	96%	4e-107	32%	OYY64239.1
68807	69046	+	orf00040
69018	69413	-	orf00041
69514	69825	-	orf00042
69837	69995	-
AB09 insertion			Transcriptional regulator XRE					XRE family transcriptional regulator [Mucilaginibacter polytrichastri]	97.8	97.8	97%	1e-23	41%	WP_074493703.1																mRNA interferase	mRNA interferase HigB (E.C.3.1.-.-), Antitoxin; mRNA interferase, HYDROLASE-ANTITOXIN complex; HET: MSE; 2.702A {Escherichia coli (strain K12)}	99.72	3.9e-19	138	5IFG_D
70084	70272	-	orf00044
70265	70603	-	orf00045				Bacteroidetes	hypothetical protein [Negadavirga sp. SW125]	67	67	84%	6e-12	37%	WP_114752340.1
70588	70743	-	orf00046
70734	70934	-	orf00047
70931	71173	-	orf00048
71170	71403	-	orf00049
71394	71585	-	orf00050
71619	71837	-	orf00052
71834	72076	-	orf00053
72073	72348	-	orf00054
72345	72605	-	orf00055
72602	72778	-	orf00056
72775	73074	-	orf00057
73305	74165	-	DNA cytosine methyltransferase	DNA_methylase	PF00145.16	4.2e-41	Bacteroidetes	DNA cytosine methyltransferase [Alistipes putredinis]	232	232	99%	2e-71	45%	WP_004328854.1			WP_004328854.1	5e-70	DNA cytosine methyltransferase	tr|B0MSF9|B0MSF9_9BACT	2.1e-65	Cytosine-specific methyltransferase	S-adenosyl-L-methionine-dependent methyltransferases	S-adenosyl-L-methionine-dependent methyltransferases	C5 cytosine-specific DNA methylase	d1dcta	100	22	98	Methylase	Modification methylase HaeIII (E.C.2.1.1.37); Protein-DNA complex, DNA cytosine-5 methyltransferase; HET: 2PE, ATP; 2.502A {Haemophilus aegyptius} SCOP: c.66.1.26	100	2e-46	331	3UBT_Y
74469	74696	-	orf00061
75075	75308	-	orf00062
							22 of 34 hits Bacteroidetes
							5 of 6 viral structual proteins are hypothetical Bacteroidetes proteins

## Sheet: Mu-like-annotation
Supplementory Data 2 Bacteriophage annotations
Mu-like Cryoconite phage
Gene #	Start	End		Orf	Annotation	Pfam Hmmscan			E-value	Description	BLASTP GenBank NR database		Identity (%)	E-value	Description	Organism	CDD	Ref	E-value	Hit type		HHPHRED	HHPHRED description	Probability	E-value	SS	Cols	Target len	Hit	Notes
1	10	258	+	Name=orf00001;transl_table=11;Genetic
2	292	519	+	Name=HTH_17;transl_table=11;Genetic	HTH_17	HTH_17	PF12728.6	2_AB_HTH_17	0.0004	Helix-turn-helix domain	gi658753609	WP_029772769.1	35.38	9e-05	DNA-binding protein	Pseudoalteromonas sp. TB51]	HTH_17	pfam12728	0.000675535	specific
3	512	1594	+	Name=INtegrase_orf00005;transl_table=11;Genetic	Phage_integrase	Phage_integrase	PF00589.21	3_AB_INtegrase_orf00005	8.6e-16	Phage integrase family	gi1245899470	WP_096146455.1	27.44	4e-12	site-specific integrase	Brevibacterium linens	INT_Rci_Hp1_C	cd00796	5.66375e-21	specific
4	1884	2681	+	Name=orf00009_HYPO;transl_table=11;Genetic	Rep						gi1248395767	DAB25703.1	33.33	1e-11	TPA: hypothetical protein CPT85_02165	Candidatus Gastranaerophilales bacterium HUM_21]						RepA	Replication initiator A family protein; replication initiation, multidrug resistance, PROTEIN; HET: SO4; 2.35A {Staphylococcus aureus CA-347}	88.95	1.2	6.1	73	136	4PT7_B
5	2668	3636	+	Name=GOD4_helicase;transl_table=11;Genetic	DnaB_C	DnaB_C	PF03796.14	5_AB_GOD4_helicase	1.4e-17	DnaB-like helicase C	gi76154849	AAX26255.2	27.6	1e-17	SJCHGC04486 protein, partial	Schistosoma japonicum]	GP4d_helicase	cd01122	1.17306e-24	non-specific		DNA helicase	REPLICATIVE DNA HELICASE (E.C.3.6.4.12); HYDROLASE, DNA REPLICATION, ATPASE; HET: FLC; 2.5A {HELICOBACTER PYLORI}	100	3.8e-30	32.2	276	338	4A1F_A
6	3636	3956	+	Name=orf00013;transl_table=11;Genetic
7	3953	4330	+	Name=RusA;transl_table=11;Genetic	RusA						gi908631501	WP_049775534.1	32.26	0.0007	RusA family crossover junction endodeoxyribonuclease	Ruminococcus champanellensis]	RusA	COG4570	0.00589139	non-specific
8	4350	4468	+	Name=orf;created
9	4466	4741	+	Name=orf00016;transl_table=11;Genetic
10	4826	5101	+	Name=Manual;created
11	5097	5342	+	Name=new;created
12	5317	5721	+	Name=orf00021_HYPO;transl_table=11;Genetic	Terminase small subunit
13	5724	6227	+	Name=AP2;created	HNH nuclease – AP2 domain						gi1031136827	SAU76834.1	47.47	7e-41	AP2 domain	Klebsiella pneumoniae]						HNH	restriction endonuclease PacI; HNH restriction endonuclease, beta-beta-alpha-metal active; HET: SO4; 1.92A {Pseudomonas alcaligenes}	97.13	2e-05	4.8	111	142	3M7K_A
14	6214	7659	+	Name=Terminase;transl_table=11;Genetic	Terminase_6C	Terminase_6C	PF17289.1	14_AB_Terminase	1.3e-14	Terminase RNaseH-like domain	gi425858909	AFX99944.1	48.29	3e-159	Putative phage-related terminase	Bdellovibrio bacteriovorus str. Tiberius]	COG5410	COG5410	1.31802e-48	non-specific
15	7760	8338	+	Name=orf00025;transl_table=11;Genetic
16	8399	8539	+	Name=orf00026;transl_table=11;Genetic
17	8693	8854	+	Name=orf00028;transl_table=11;Genetic
18	8851	9105	+	Name=orf00029;transl_table=11;Genetic
19	9105	9233	+	Name=orf00030;transl_table=11;Genetic
20	9226	9429	+	Name=orf00032;transl_table=11;Genetic
21	9466	9768	+	Name=orf00034;transl_table=11;Genetic
22	9765	10028	+	Name=orf00036;transl_table=11;Genetic
23	10021	10113	+	Name=orf00037;transl_table=11;Genetic
24	10113	10220	+	Name=orf00038;transl_table=11;Genetic
25	10357	10461	+	Name=orf00041;transl_table=11;Genetic
26	10522	10737	+	Name=orf00042;transl_table=11;Genetic
27	10725	11399	+	Name=orf00044;transl_table=11;Genetic
28	11515	11691	+	Name=orf00045;transl_table=11;Genetic
29	11704	11901	+	Name=orf00046;transl_table=11;Genetic
30	11898	12113	+	Name=orf00047;transl_table=11;Genetic	Transcriptional regulator NrdR						gi1101248887	OIP94750.1	59.09	1e-08	Transcriptional regulator NrdR	Thiomicrospira sp. CG2_30_44_34]	nrdR	PRK00464	3.5137e-16	non-specific
31	12110	12343	+	Name=orf00049;transl_table=11;Genetic
32	12535	14013	+	Name=Potal_orf50;transl_table=11;Genetic	Portal protein	DUF1073	PF06381.10	32_AB_Potal_orf50	3.3e-88	Protein of unknown	gi685073080	CDZ81876.1	38.48	3e-100	phage-associated protein, family	Candidatus Rubidus massiliensis]	DUF1073	pfam06381	3.13043e-95	specific		Portal protein	G20C, portal protein, bacteriophage, transport; 1.9A {Thermus phage P7426}	99.74	1.4e-18
33	14014	15732	+	Name=Minor	Phage_Mu_F	Phage_Mu_F	PF04233.13	33_AB_Minor_head_+_Intein	1.5e-17	Phage Mu protein	gi273809568	YP_003344806.1	27.88	1e-50	putative minor head protein	Aggregatibacter phage S1249	COG2369	COG2369	1.37533e-26	non-specific
34	14814	15680	+	Name=Intein;Color=#ffff00;created	Intein_splicing HintN	Intein_splicing	PF14890.5	34_AB_Intein	5.9e-08	Intein splicing domain	gi787065829	BAR36516.1	29.89	1e-15	putative minor head protein	uncultured Mediterranean phage uvMED]	HintN	smart00306	5.56876e-07	specific
35	15772	17052	+	Name=Head	Prohead protease	DUF2213	PF09979.8	35_AB_Head_protein	5.7e-39	Uncharacterized protein conserved	gi1168754391	WP_080325653.1	34.24	8e-42	DUF2213 domain-containing protein	Anaerovibrio lipolyticus]	DUF2213	pfam09979	3.84593e-47	non-specific		Prohead protease	Prohead core protein protease (E.C.3.4.99.-); protease pentamer, phage T4, prohead; 1.943A {Enterobacteria phage T4}	88.17	5	10.7	123	231	5JBL_C
36	17079	17567	+	Name=orf00056;transl_table=11;Genetic							gi1119652621	WP_072572811.1	29.56	1e-07	DUF2190 domain-containing protein	Granulibacter bethesdensis]
37	17600	18541	+	Name=MCP_57;transl_table=11;Genetic	Major capsid protein	DUF2184	PF09950.8	37_AB_MCP_57	3.1e-78	Uncharacterized protein conserved	gi917374894	WP_051981606.1	59.67	8e-125	DUF2184 domain-containing protein	Candidatus Protochlamydia massiliensis]	DUF2184	pfam09950	1.59507e-96	specific		Major Capid Protein	Capsid Stabilizing Protein, Major Capsid; Major Capsid Protein, Capsid Stabilizing; 3.6A {Pseudoalteromonas phage TW1}	100	5.6e-35				5WK1_G
38	18667	19035	+	Name=orf00059;transl_table=11;Genetic
39	19055	19399	+	Name=orf00061;transl_table=11;Genetic		DUF4054	PF13262.5	39_AB_orf00061	1.3e-15	Protein of unknown	gi1271527347	WP_099308933.1	36.79	1e-12	DUF4054 domain-containing protein	Aggregatibacter actinomycetemcomitans	DUF4054	pfam13262	2.19999e-19	specific
40	19416	19949	+	Name=orf00063;transl_table=11;Genetic							gi928765345	CUJ79126.1	33.59	4e-10	Uncharacterised protein	Achromobacter sp. 2789STDY5608633]
41	19946	20293	+	Name=orf00065;transl_table=11;Genetic							gi726647062	YP_009012460.1	29.25	0.0004	Phi92_gp128	Enterobacteria phage phi92
42	20298	20696	+	Name=orf00067;transl_table=11;Genetic
43	20717	21745	+	Name=Structural;transl_table=11;Genetic	Tail sheath	DUF3383	PF11863.7	43_AB_Structural	2.5e-52	Protein of unknown	gi953271435	WP_057961124.1	45.45	2e-64	DUF3383 domain-containing protein	Pseudomonas fluorescens]	DUF3383	pfam11863	2.60412e-42	non-specific		Sheath	sheath, tube; pyocin, bacteriocin, sheath, tube, STRUCTURAL; 3.5A {Pseudomonas aeruginosa}	99.08	1.6e-09				6U5B
44	21764	22183	+	Name=orf00069;transl_table=11;Genetic		DUF3277	PF11681.7	44_AB_orf00069	2.2e-12	Protein of unknown	gi692302764	WP_032123710.1	43.26	8e-33	DUF3277 domain-containing protein	Candidatus Protochlamydia massiliensis]	DUF3277	pfam11681	2.05358e-08	non-specific
45	22187	22612	+	Name=orf00070;transl_table=11;Genetic							gi563397509	YP_008857273.1	26.05	3e-05	hyphothetical protein	Escherichia phage 4MG
46	22627	22782	+	Name=orf00071;transl_table=11;Genetic
47	22786	24309	+	Name=Tape	phage tail tape measure protein						gi1252963309	WP_096871467.1	28.37	2e-23	phage tail tape measure protein	Phaeobacter piscinae
48	24309	25055	+	Name=orf00074;transl_table=11;Genetic	putative bacteriophage protein						gi442771230	AGC71922.1	32.98	6e-17	putative bacteriophage protein	uncultured bacterium A1Q1_fos_25]
49	25055	25384	+	Name=orf00075;transl_table=11;Genetic	bacteriophage protein						gi554276244	ESH12080.1	34.95	4e-07	bacteriophage protein	Salmonella enterica subsp. enterica serovar Gaminara str. ATCC BAA-711]	GTP_HydF	TIGR03918	0.00149829	non-specific
50	25384	26331	+	Name=orf00076;transl_table=11;Genetic	Tail protein						gi442771232	AGC71924.1	31.73	1e-27	phage-related protein	uncultured bacterium A1Q1_fos_25]						Tail protein	Prophage MuSo2, 43 kDa tail; MuSo2, Shewanella oneidensis MR-1, Structural; HET: MSE; 2.1A {Shewanella oneidensis} SCOP: b.106.1.1	99.75	6.3e-19				3CDD_A
51	26328	27026	+	Name=BASEPLATE_77;transl_table=11;Genetic	Pucturing protein						gi1052724472	SCH85952.1	36.87	6e-24	Uncharacterised protein	uncultured Megasphaera sp.						Pucturing protein	puncturing protein gp41; gp41, membrane translocation, phage baseplate; 1.172A {Pseudomonas phage SN}	99.92	2.2e-26				4RU3_A
52	27029	27307	+	Name=orf00078;transl_table=11;Genetic
53	27304	27666	+	Name=Lysozyme_79;transl_table=11;Genetic	Baseplate sheath (GP25 T4)						gi504184463	WP_014371565.1	33.06	9e-15	DUF2634 domain-containing protein	Paenibacillus mucilaginosus	DUF2634	pfam10934	0.00851933	non-specific		Baseplate component	Baseplate wedge protein gp25; contractile sheath, baseplate, wedge, sheath; HET: MSE; 2.47A {Enterobacteria phage T4}	99.44	1.3e-14				5IW9_B
54	27663	29069	+	Name=Baseplate_component_83;transl_table=11;Genetic	Baseplate wedge (gp7 T4)						gi442771235	AGC71927.1	29.11	4e-42	putative bacteriophage protein	uncultured bacterium A1Q1_fos_25]	JayE	COG3299	3.03639e-06	non-specific		Baseplate component	Baseplate wedge protein gp7, Baseplate; T4, baseplate, complex, VIRAL PROTEIN; 3.8A {Enterobacteria phage T4}	100	2.1e-31				5HX2_E
55	29066	29743	+	Name=orf00084;transl_table=11;Genetic		DUF2612	PF11041.7	55_AB_orf00084	1.9e-15	Protein of unknown	gi836630522	WP_047780241.1	40.43	3e-20	DUF2612 domain-containing protein	Pragia fontium	DUF2612	pfam11041	4.92896e-12	non-specific
56	29754	30482	+	Name=orf00085;transl_table=11;Genetic													DUF4815	pfam16075	0.00647866	non-specific
57	30510	31532	+	Name=Tail	Phage tail fiber protein						gi982579930	KWS03757.1	35.93	1e-14	Phage tail fiber protein	Lysobacter capsici AZ78]
58	31545	31784	+	Name=Tail_associated;transl_table=11;Genetic	Tailspike	DUF4183	PF13799.5	58_AB_Tail_associated	5.7e-05	Domain of unknown	gi787063191	BAR34235.1	39.44	4e-08	putative tail fibre protein	uncultured Mediterranean phage uvMED]						phiAB6 tailspike	viral tailspike, beta-helix, superhelical trimer; HET: MLA, GAL, 1GN, 6PZ, ACY, BGC; 1.48A {unidentified phage}	97.18	7.5e-05				5JS4_C
59	31788	33764	+	Name=C1Q;transl_table=11;Genetic	C1Q domain / endoglucanse	C1q	PF00386.20	59_AB_C1Q	8.6e-09	C1q domain							C1Q	smart00110	0.0096981	non-specific		C1Q	Complement C1q subcomponent subunit A,Complement; gC1q domain, complement, C1q, signaling; HET: NAG; 1.35A {Homo sapiens}	100	1.4e-30	34.8	278	410	5HKJ_A	pattern recognition molecule
																						Endoglucanase	ENDOGLUCANASE C; CELLULOSE-BINDING DOMAIN, CELLOOLIGOSACHARIDES, CELLULASE, PROTEIN-; NMR {Cellulomonas fimi} SCOP: l.1.1.1, b.18.1.14	95.81	0.076	14.7	145	153
60	33817	34179	+	Name=orf00093;transl_table=11;Genetic
61	34263	34517	+	Name=orf00095;transl_table=11;Genetic
62	34517	34735	+	Name=orf00097;transl_table=11;Genetic
63	34794	34934	+	Name=orf00098;transl_table=11;Genetic
64	34931	35359	+	Name=Peptidase_M15;transl_table=11;Genetic	peptidase M15						gi930806421	WP_054285930.1	30.71	2e-06	peptidase M15	Gulbenkiania mobilis]
65	35373	35936	+	Name=Endosialidase;transl_table=11;Genetic													PA14	pfam07691	0.000220533	non-specific
66	35938	36579	+	Name=orf00102;transl_table=11;Genetic
67	36581	37090	+	Name=orf00104;transl_table=11;Genetic
68	37120	37458	+	Name=orf00105;transl_table=11;Genetic
69	37478	38680	+	Name=orf00106;transl_table=11;Genetic
70	38809	39192	+	Name=orf00107;transl_table=11;Genetic
71	39182	39544	+	Name=orf00109;transl_table=11;Genetic
72	39625	39888	+	Name=orf00112;transl_table=11;Genetic
73	39860	40309	-	Name=Transcriptional	HTH_3	HTH_3	PF01381.21	73_AB_Transcriptional_regulator	4e-13	Helix-turn-helix	gi488792278	WP_002704684.1	42.19	2e-08	XRE family transcriptional regulator	Treponema saccharophilum	HTH_XRE	smart00530	6.95374e-12	specific
74	40522	41409	+	Name=YqaJ-like_orf00115;transl_table=11;Genetic	YqaJ-like viral recombinase	YqaJ	PF09588.9	74_AB_YqaJ-like_orf00115	1.4e-08	YqaJ-like viral recombinase	gi983016947	WP_060412735.1	37.41	2e-18	Heme peroxidase	Pseudomonas syringae	phage_rel_nuc	TIGR03033	1.54318e-19	non-specific
75	41454	41747	+	Name=orf00117;transl_table=11;Genetic
76	41752	42522	+	Name=ERF_orf00120;transl_table=11;Genetic	ERF	ERF	PF04404.11	76_AB_ERF_orf00120	4e-24		gi505048325	WP_015235427.1	49.34	4e-35	ERF superfamily protein	Deinococcus peraridilitoris	ERF	pfam04404	1.22105e-26	specific

## Sheet: Mu-like-variable regions annot
Annotation of variable region in Mu-like cryoconite phages
Mu-like phage Variable region part 1 (2-4kb)			BLASTP	Max	Total	Query				HHPHRED
Variant	Gene	Annotation	Hit	score	score	cover	E-value	Identity	Accession	Hit	Description	Probability	E-value	SS	Cols	Target len	Sequence
ML09	1	RepA								4PT7_B	Replication initiator A family protein; replication initiation, multidrug resistance, PROTEIN; HET: SO4; 2.35A {Staphylococcus aureus CA-347}	97.56	1.4e-05	8.9	81	136	MARIRSIKPDFWKDGRIARLSKDCALFFIGLWNFCDDEGKARADSRELSLAMPSFRSQDIVKHLSRLAQSGLIQLSTNREWIVVTNWNHQKIDKPRVPSVLKSEIEWLPALREYHSSNALRT
	2	phage O family protein	phage O family protein [Erwinia sp. Ejp617]	110	110	62%	7e-26	49%	ADP12332.1								VGEESSIVRRKDRIGKERIGQDGISYEGVAPNAEPESPKILSDASVARSVSSEVWESYRTAYRRRYGEAPTRNARVNGQLAQLVRRLPSEEAPLVAEFYLGHNDSFYVKSLHPVGLLLRDAEALRTQWARGRAVTGSDAREIERKQSTFNAFAKYMEPAEVANGNSK
	3	Replisome organisor								1NO1_A	replisome organizer; helical bipartite natively; HET: MSE; 2.4A {Bacillus phage SPP1} SCOP: a.179.1.1, l.1.1.1	99.32	5.8e-14	11	106	126	MATRSDLSRTLALSCEFYGRTLSPAAADMLMEDLSEYRPDSVISAIKACRKELARFPTPADIIQRIEANDGRPGPEEAWAMIPSDENGSTVWTTEMSAAFGAANPHLLNGDRVAARMAFLEVYKKCVKEARDARVPPTWSVSLGNDRSTHDGALREALRRNQITLDHVQRISGTFELPDEIATPVLSIVQGATRAMPRGGE
	4	hypothetical
ML10	1	RepA								4PT7_B	Replication initiator A family protein; replication initiation, multidrug resistance, PROTEIN; HET: SO4; 2.35A {Staphylococcus aureus CA-347}	73.94	11	3.6	34	136	MARIRSIKPDFWKDGRIARLSKDCALFFIGLWNFCDDGQD
	2	hypothetical															MGGGFRNGERPHRFQLRCKACGKWFIPSFVEFQYNVSPEQLNPSNKVHASVLERLRKAGLKSLPRPVLSILENPLEAPSVAPLQAPCIGAKDKEKDKDKDSSSLEERNAKCKVTPAEISECVQAWGHTLGSFGVPKDPRFDEVAIARMAIKHGFEPTRMALLGAADERPTETFNPKDHVSVLRVEKHFQKFTNLGAKVLARLHNEGGDRVEA
	3	DnaB helicase								4ZC0_A	Replicative helicase DnaB (E.C.3.6.4.12 ); Helicase ATPase DNA replication, dodecamer; HET: TBR; 6.7A {Helicobacter pylori}	99.91	1.3e-24	30	253	521	MSKRDHGPILVEPKIKRVNHVLANAIDELVNPPRGIPLSRWPEFQRRFGGFRPHEYSIICGATGSGKTAFVTSMSAQLVEQNERHLVMSIETGHLDFVRRVASVFAGVDLNDGDGLNKAKQDALMNLAVPILNNGALHLSEYDNRLSVEQLMHDLRYAREKLGCRVAFVDNLNFLLTVDKFTDVNQEMDRVTHRDLRVESEFEIKGSSTAVQEAQNIFLFNRPKPDDDAHSKFEREVIIAKMRRRGQFVHESVWFQYRXAGYFEGRFSPGMRVTLRAQIKRAF
	4	hypothetical															MDWIQAIDYSESLMERVMNDYGHPGPLTMFMPKAFRDDFLDLQTVLGEGAMTVEAFLHNCELLAKSLDKKLCDDSITRVLNGTPAVNAIAAKRMDAQPGAIPAWWEAVENWAHANSFDL
AB09	1	RepA								4PT7_B	Replication initiator A family protein; replication initiation, multidrug resistance, PROTEIN; HET: SO4; 2.35A {Staphylococcus aureus CA-347}	88.95	1.2	6.1	73	136	MAKRFTDTDKIKKRFWRALPLEMKVLWDYLCLDCDHAGVWEVDFETASARIGFNYDAKLAVAAFGDKIEVVGEGDKWFIPSFVEFQYNVSPEQLNPSNKVHASVLERLRKAGLKSLPRPVLSILENPLEAPSVAPLQAPCIGAKDKEKDKDKDSSSLEERNAKCKVTPAEISECVQAWGHTLGSFGVPKDPRFDEVAIARMAIKHGFEPTRMALLGAADERPTETFNPKDHVSVLRVEKHFQKFTNLGAKVLARLHNEGGDRVEA
	2	DnaB helicase															MSKRDHGPILVEPKIKRVNHVLANAIDELVNPPRGIPLSRWPEFQRRFGGFRPHEYSIICGATGSGKTAFVTSMSAQLVEQNERHLVMSIETGHLDFVRRVASVFAGVDLNDGDGLNKAKQDALMNLAVPILNNGALHLSEYDNRLSVEQLMHDLRYAREKLGCRVAFVDNLNFLLTVDKFTDVNQEMDRVTHELIIFCKRIDMHIVMIMHPKKNSNPRDLRVESEFEIKGSSTAVQEAQNIFLFNRPKPDDDAHSKFEREVIIAKMRRRGQFVHESVWFQYRDASYFESPNQTRFLVPVPNAKTGEGAKWTGYKPSITPNL
	3	hypothetical															MERVMNDYGHPGPLTMFMPKAFRDDFLDLQTVLGEGAMTVEAFLHNCELLAKSLDKKLCDDSITRVLNGTPAVNAIAAKRMDAQPGAIPAWWEAVENWAHANSFL
ALP	1	Endonuclease								5CZZ_A	CRISPR-associated endonuclease Cas9/RNA/DNA Complex; CRISPR-Cas9, genome engineering, HYDROLASE-RNA-DNA complex; 2.6A {Staphylococcus aureus subsp. aureus}	99.49	8.2e-17	8.3	190	1056	MAKRFTDTEKWKKPWFRKLDPKWKLAWIYVCDNCDHAGVWPADFELMGFQLGDDFPEEDFNRILGGKLERLEEGKYFVRPFVEFQYGELRDNNSAHQSVIRALNKVGLHPDIHEGLIARPSAILSRLSNKKKLEVRALDHYRCTYCGTPGDDRSLIVDHIVPRSKGGENSDENLTTACISCNAKKFDLAVEVFIDRHGLRSSLSEPLKAKLRILLGAVKELTTPKDKEKDKDKDKVNSSLKEEHDAKLKVTSAEISECVQAWGHTLRSFGVPKDPRFDEVSIARLVMKHGFEPSRMALLGAADEKPTETFNPKDHVSVARVEKHFQKFTNLGAKVLARLHNEGGACVEA
	2	DNAB helicase								4ZC0_A	Replicative helicase DnaB (E.C.3.6.4.12 ); Helicase ATPase DNA replication, dodecamer; HET: TBR; 6.7A {Helicobacter pylori}	99.81	1.4e-20	28.9	240	521	MSKRDQGPTLVEPKIKKVTQVLADAIDELVNPPRGTPLSRWPDFQRRFGGFRPHEYSIVCGATGCLGGDTEISVNRGGKGYKIRIRDLYQRTRGIGPANENFDPTVETQVRSYDGARTRLHKINDVILSGIKETWRLRADQGKTIRLTPCHRVLTQRGWVAARDLRADEDRIAADQDKPLKSGKVRARLTDTYFQGVKHHPHHTNAKNIKRIVKHRAIFEANVNGLALEEFLRICRSNKARAEKLKFVNPRTHHVHHKDHNHSNNDVKNLELMTIEAHRFEHGNADHFNSGSVRWVTFRGFDRVGVEAVYDISCADPHHNFVADGLIVHNSGKTAFIASMSAQLVEQNERHFVMSIETGHLDFVRRVASVFAKVDLNDGDGLNQSKQDSLMNLAVPVLK…
	3	hypothetical															MERVMNDYGHPGPYTMFMPKAFRDDFLDLQALLVKREITVEAYLHNCELLSKSLDKKLCDDSITRVLRGTPAVNAIAAKAMDEPVDSVPAWWPALERWAEVNRFEDDEQDWNSWKFAE
Mu-like phage Variable region part 2 (2-4kb)
ALP	1	ParB								5K5D_A	ParB domain protein nuclease; ParB-N, pnob8, partition, HYDROLASE; HET: MSE, CIT; 2.45A {Sulfolobus solfataricus}	99.74	2e-20	10.7	136	300	MTQGEMKVECAHDGLVEIEVLVPNPRNANEHPDAQIKLLAKIMKHQGWRNPIVVSNRSGFMTKGHGRLLAAKFNGWTTAPVDYQDYANEADEWADMIADNKIAELAESNEIRIQEIALDLGDDFDFELFGMPDFGMNKPNEDDHDNETVDLNPQFIVAVSCSGEHEMQKIFEELSSRGLQCKLIT
	2	GNAT family N-acetyltransferase	putative GNAT family N-acetyltransferase [Leptospira phage LE3]	360	360	96%	9e-120	49%	ATN94977.1	3BK7_A	ABC transporter ATP-binding protein; ABC ATPase, Iron-sulfur cluster, Adenosine; HET: ADP, SF4; 2.8A {Pyrococcus abyssi}	100	2.1e-39	22.3	335	607	MQTYNVRLESEVSKTFRCQRAADSLDIDAHKKSVHELSISADLKTDFSVGLIIGASGSGKTTLAXKIFGPDCFKIALDENKTIIDQLPEGLSYDECANLLSGIGLTSVPCWIRPVKTLSNGQRSRAEAALSMVKSDDMVMIDEWTSVVDRTVAKVMSHCVQKFARKNQKKIVLLSCHYDVVEWLDPDWVIDCNTQKFIDRRLLQPGERERKEQLKFTIREVDRSTWRYFSKYHYLSEKLPGGKIFTYGLFHGDDQIGFQCFANYVPIRKGSIPIYHSNRVVVHPDYSGFGIGIKMVNASCMLLSETFKSRVKIMAKFSSVPMYRARIKDPLWKLCEIKRQIGRLVGGGSIGRKQGYRENIKTYSFEFIDQSHPIQRTKSAP
	3	hypothetical															MLNNRSYDLTMTRRNVFDSYKTHAWLKRVYARLNAQELELAHNFIESHATLSKNDFMAASNRMFMDREKPKNYTAIMELISCAGSGATDQ
	4	hypothetical															MPLVLRIKRVFFEQIRAGTKTSEFRAATPFYSSRFDKNEHGEILFHYQTPERMLVELLRIDLIDNPFLERSIAYLSTPQIYELKLGRILDVKS
	5	TerS								3P9A_I	DNA-packaging protein gp3; Terminase small subunit, DNA Packaging; 1.755A {Enterobacteria phage P22}	42.46	160	10.4	121	162	MAKGKKTGGRNFKKGVSGNPGGATKIPEDLKEARNLTRIEMERVLNRYIHMTKSEIIRAAQDPMTPALELMIASLISKGTNEGDYRRISFLLDRLGFVVPTDVRVSGGEGGPIKLFSEDQIKRMAKAVLDDD
AB09	1	TerS								4DYQ_B	Gene 1 protein; gp1, octamer, DNA-binding, VIRAL PROTEIN; 1.502A {Shigella phage Sf6}	86.9	1.9	4.6	56	140	MQKRKKTGGRDFKAGESGNPGGAIKIPEALKEARKLNRVQLEIVLNKYMHMTSDESSAAANDPTTVKLDRIILKVIELAEHTGDFRALAFLLDRLGFVVTQDVRVSGGEGGPITFSALSEAELDERIKRLTEKL
	2	Restriction endonuclease								3M7K_A	restriction endonuclease PacI; HNH restriction endonuclease, beta-beta-alpha-metal active; HET: SO4; 1.92A {Pseudomonas alcaligenes}	97.13	2e-05	4.8	111	142	MVIDLTGKVFGRLTVLYRSTQKHVGTSRAVRWACQCSCGQLKIIPRPSLLTYGVKSCGCLAKEINGSRERTHGMSETRAYRSWEAMKQRCGNPKHPRFSDWGGRGITVSESWNSFEAFYQDMGDPPSGYSIDRIDNEAGYSRENCRWATPLEQARNRRKKKGSVADPI
ML09	1	ParB - DNA methyltransferase	DNA methylase N-4/N-6 domain protein [Actinobacteria bacterium 66_15]	318	318	97%	4e-102	44%	KUK48549.1								MTQGEMKVECAHDGLIEIEVLVPNPRNANEHPDAQIKLLAKIMKHQGWRNPIVVSNRSGFMTKGHGRLMAAKLNGWTHAPVDYQDYRNEADEWADMIADNKIAELAESNEMRIQEIALDLGPDFDFDLFGIPDFKVIGIDTLPPGCDEDAVPSVPAEAKTKLGDIYKLGRHRLMCGDSTSIDAVERLMDGSKANMVFTDPPYGVSYEGGHNKKKRKGIENDTLQGQDLSNLFSDSLSCAEMVSENHAAFYIWYANGKAVETFASFSKLNLTVRAVLCWYKVRSGLGAFMSQYIPNYEPCIYAFKTGCSPQWFGPSDEKTVWEVQRVGANEYHPTQKPVELPERAMRNSSKPNDLVLDLFGGSGSTMIAAEKLGRRSTLMELDPKYCDVIVARWEKYTGK…
	2	TerS								3P9A_I	DNA-packaging protein gp3; Terminase small subunit, DNA Packaging; 1.755A {Enterobacteria phage P22}	88.65	6.6	10.5	121	162	MSSSKPRKPGTFKPGQSGNPKGRAKTPPDILEARQMSRNDLERILNRYIRMTKAEIIKAAQDPNTPALELMIASLISKGTNEGDYRRISFLLDRLGFVVTQDVRVSGGEGGPIKLFSEDQIKRMAKAVLDDD
ML10	1	ParB								5K5D_B	ParB domain protein nuclease; ParB-N, pnob8, partition, HYDROLASE; HET: CIT, MSE; 2.45A {Sulfolobus solfataricus}	99.49	9.3e-16	12.2	114	30	MTQGEMKVECAHDGLIEIEVLVPNPRNANEHPDAQIKLLAKIMKHQGWRNPIVVSNRSGFMTKGHGRLMAAKLNGWTHAPVDYQDYRNEADEWADMIADNKIAELAESNEMRIQEIALDLGKDFDFDLFGIPDFQIVPPETEPQCDEDEIPEQVETRSKLGDVWKLGSHRLRG
	2	DNA methylase	site-specific DNA-methyltransferase [Paracoccus sanguinis]	174	174	97%	5e-48	40%	WP_043132414.1								MDGKKAELCFTSPPYSDQREYGGGLELSTKHIASFIRAAHGKVRYFAVNLGYSRKGGEVNPYWDDYIKEAKGCGLKLLSWNIWDRGSPLSIGQQKAMFPIQHEWVFVFGENPKELNPTVENKHAGTKVHGTNRQNDGSMTKYKGAAEVRSHRPMGTVINCGVERGRDRPHPAMFPVRFPEQFFEAMTGPRDAVFEPFGGSGTTMIAAEKTGRNCFIMELDPKYCDVIVARWEKYTGKTAELLNG
	3	hypothetical
	4	ParB - DNA methyltransferase	DNA methylase N-4/N-6 domain protein [Actinobacteria bacterium 66_15]	271	271	97%	1e-83	40%	KUK48549.1	2ZIG_B	Putative modification methylase; MODIFICATION METHYLASE, METHYLTRANSFERASE, S-ADENOSYLMETHIONINE, THERMUS; 2.1A {Thermus thermophilus}	99.92	1.5e-27	15.6	230	297	MKIECAHDKVVDIDSLVPNPRNANDHPEAQLKLLAKIMKHQGWRNPIVVSNRSGFITKGHGRLMAAKLNGWTEVPVDFQDYATEADEWADMIADNKIAELAESNEMRIQEIAXDLGPDFDFDLFGIPDFKVVGVDTLPPGCDEDAVPSVPAEATTKLGDIYKLGNHRLMCGDSTSIDAVEKLMNGQKADMVFTDPPYGMHLDTDYSKMPSTKSEGNKSYSKVIGDAEDFTPELIQTMLGVFSYCSEMFIFGADYFCELIPSKNEGSWVVWDKRVTENFDKMIGSAFEMCWSKSKHKREIARFNNTLFSGEADARNKVHPTQKPVKLIEWFFDKWGKPKDKVVDLFGGSGSTLIVSEKTGRSCLMMELDPHYCDVIVARWEQYTGKQAILLSGALQDEQ
										5K5D_B	ParB domain protein nuclease; ParB-N, pnob8, partition, HYDROLASE; HET: CIT, MSE; 2.45A {Sulfolobus solfataricus}	99.28	7.1e-14	11.5	111	300
	5	TerS	94.2% ID to ML09 TerS							3P9A_I	DNA-packaging protein gp3; Terminase small subunit, DNA Packaging; 1.755A {Enterobacteria phage P22}	39.28	100	4.5	36	162	MSSSKPRKPGTFKPGQSGNPKGRAKTPPDILEARQMSRHELERILNRYIRMTKAEIIKAAQDPKTPALELMIASLISKGTNEGDYKRISFLLDRLGFVVTQDVRVSGGEGGPIKLFSEDQIKRMAKAVLDDS
