# Supplementary material for: Flexible genes establish widespread bacteriophage pan-genomes in cryoconite hole ecosystems
Source: Nat Commun. 2020 Sep 2;11:4403. doi: 10.1038/s41467-020-18236-8 (PMC7468147; doi:10.1038/s41467-020-18236-8)
Supplement: Supplementary file 7 — Source Data [file 41467_2020_18236_MOESM7_ESM.zip]

Archive with 32 entries (26 files):
- Figure_2_source_data/
- Figure_2_source_data/Cryophage_variants.fasta
- Figure_2_source_data/GFFs/
- Figure_2_source_data/GFFs/Cryophage_ML13.gff
- Figure_2_source_data/GFFs/Cryophage_ML09.gff
- Figure_2_source_data/GFFs/Cryophage_AB09.gff
- Figure_2_source_data/GFFs/Cryophage_Green.gff
- Figure_2_source_data/GFFs/Cryophage_ALPS.gff
- Figure_2_source_data/MGIs_fasta/
- Figure_2_source_data/MGIs_fasta/7KB_Hypothetical_protein_MGI.fasta
- Figure_2_source_data/MGIs_fasta/Tail_fibre_MGI_extraction.fasta
- Figure_2_source_data/MGIs_fasta/Endoglucanase_MGI_extraction.fasta
- Figure_2_source_data/MGIs_fasta/Endoglucanase_Full_gene.fasta
- Figure_2_source_data/MGIs_fasta/beta_propeller.fasta
- Figure_2_source_data/MGIs_fasta/Phage_stabilization_protein_MGI_extraction.fasta
- Figure_2_source_data/MGIs_fasta/Phage_stabilization_protein_Full_gene.fasta
- Figure_2_source_data/MGIs_fasta/PA14_Full_gene.fasta
- Figure_2_source_data/MGIs_fasta/GH39_MGI_extraction.fasta
- Figure_2_source_data/MGIs_fasta/GH39_Full_gene.fasta
- Figure_3_source_data/
- Figure_3_source_data/Mu-like-phage_variants.fasta
- Figure_3_source_data/GFFs/
- Figure_3_source_data/GFFs/Mu-like_AB09.gff
- Figure_3_source_data/GFFs/Mu-like_ML09.gff
- Figure_3_source_data/GFFs/Mu_like_ML10.gff
- Figure_3_source_data/GFFs/Mu-like_ALPS.gff
- Figure_3_source_data/MGIs_fasta/
- Figure_3_source_data/MGIs_fasta/TerL_Mu-like-phage.fasta
- Figure_3_source_data/MGIs_fasta/Tape_measure_Mu-like-phage.fasta
- Figure_3_source_data/MGIs_fasta/C1q_Mu-like-phage.fasta
- Figure_3_source_data/MGIs_fasta/TerS_Mu-like-phage.fasta
- Source_data.xlsx
