# Supplementary material for: Flexible genes establish widespread bacteriophage pan-genomes in cryoconite hole ecosystems
Source: Nat Commun. 2020 Sep 2;11:4403. doi: 10.1038/s41467-020-18236-8 (PMC7468147; doi:10.1038/s41467-020-18236-8)
Supplement: Supplementary file 7 — Source Data [file 41467_2020_18236_MOESM7_ESM.zip › Figure_2_source_data/Cryophage_variants.fasta]

>Cryophage_ML09
TACTTAATTCCGTCTATAATATTTATTTACGGCCTATACCTATCGTTTTGGCTTATTACATCTTTCGGTATCTGGTTACT
ACCTTAGTATTATAATAATTCTTTCTTTCTGTACTCCTTTGGCATGGTTATAGATACATACATAGCATAACCGTTTAACC
TTTAAATCTTACTAAAATGACAACTTTAAAAGCTACTTACCGCAATTTAGGTTTAACAAATTCATTACTTGATATTGTTG
GAGTAGTATCATTAACCGTATTTATGGTAACTCTTGTGTATTGTATGGTATTACTTACTTATATGGCTTTTGTGCCTTGT
ATACACTAATTTAAGCTATCAAGCCCCTCCCAAAATTTAACTTTTAAACTTTACAACTCATGGAATCATATTCACAGTTT
GACCTTTACGAATCTTGTAATACATCTCAAAGAATAGTATTTCTTGAAACTGCAACCAGACAATATTTAATTTATGTACT
ATCAGAGAACGATCGTAATGGTATATATTCTGATTGTGATTGTCTTGCTGATTTTGGGCAAATAGCAACCAAAGAGGAAC
TAATAGAATGCTTTAAAAAGGTAATAGAAGAAAATTATTAAGCTATCAAGCCCCTCCCAAATTTTAACCTTTTAACCTTT
AAACCTTAAAACTCATGAAAACCTTTCCTTGTATAATGTTCAATAAATCAGATACAAAAAGCGAAAATATGACTATTGAC
TTAATCCTATCTAAGAAATTTGTAATAATTCATAATCAATCTGATATAGATATGTACAAATTACTTTTTATAGAACCCGT
ATTGACTAGTCAATACGATATAGTAAAGGAAGCATTAAAAATAGAAAAACTATTTAATTAACCCTATTCAGCCAAAATTG
CCCTTTAGATAGGGCTTTTGGCAGTATAAACCAAAATATTATGTACTCACTAAAAAATAATCTCGAATCTTTAAAAAGCG
ATCTTATATTTATTATTTCAAGTCCTGATGAGATAATAGATATGAATAAAGAACTACAAATTCAAGTAGGTAAAATGATA
CCCTATATTACAACAAGTAATTTTTCGAATATTTCAACTATTATAGCGTGCAATATGCTTATTGCTATAATAGAAACTGA
CTACGATTTATCGCTTGAATTTCTTAACGATCTAATTATGTATAACCGATAAATGCACAAGAAAACATTATATATTCGAT
TAATTGGCACAACTTTTGCTACTATATAAGTAATATATTACTACACTAACACAAACATTTAACTCTAAAAACTATAACCA
TGAGAACATTAAACTTTATTCGTACATTACTAATAGGAGTATCAGCAATAGCAAGTATTATATTCCTTGTTGATGTTATT
CTGTTTGTTGCAAAACATTGGACTAACTCTATTTAAGCTATTAAGCCGAATCAAAAAATCTCAAACAATACTAAAAACTA
AGAACATGACAAACACTGAAACAGTACCCGCAATCTACGTAGGAACGTACGCAAAGTATAACAATGGTTCAATAAATGGT
GCATGGTTAAAACTTACTGACTATGCTGATTCAAAAAAATTTTACAAAGCATGTAAAAAACTTCATAATGATGAAATAGA
CCCTGAGTATATGTTTCAGGACTATGAGGGTTTTCCGGAATCATTATATAGCGAATCAGGAAACATAGATGAAATATACC
AATACTTAGATTTTATAAATGATAACAGTATTGATGCAGCTGCTTTTGAAGCGTATATGAGTTTGGGTAATGACTTAGAA
TATGCAATAGATCATTTTGATGAAGCATATCAGGGCAAATGGGATAGCGAACGTGAATTTTGTGAATATTTATTTGATGA
AACTAATGAAATTCCCTCTAATTTAACTAGTTATATCGATTACGAAAGAGTAACAAGAGATTATATGTATGATCATACTT
TTGTAGACGGTTATATGTTTAGAGATGTATAAACCTTTTAAACTTACCTATTACGGCCCGAAAGGGCATTTTAGGGTAAA
AACCAAATATTATGACAAAGCTACAGAATGAAATTTTATTACGATCGGCAATAATTATTGCGGATAGGCATTTAAGGTGC
AGTAGCGAAACGGCTAAGACTGCAAGTAAACGTGCTTTACAAACTTTGTGTAATGGTAATATGCTAATGTTTGCATCAGC
AATGAGTATTGCACAATCAAAATATAAATTATAAGATCATGGAAACAAAAGAATTAGAACAACTTAAAAGCAAACTTTAT
TTTTTGAATGAATCAGCAGGTATATTGTTTTTATCTCGAAAAGATTATGAGTATAAAATTTGGGGTGAAACGTTATTAGA
ACAACTTGAAGTATTCAAAAAAGATATTAAAAAACATTTAAAAAATAAATACTAAGAACATGAAAAATATAGAAATATTA
AACAACCAGGCCAAAAGTAAAAGGCTAAACAAGTACAAAGGTAGTAGGTCTACGCAATCAACTAAGTACCCTATCAATAG
GATATACGATTTTAACGTATGGCTGTCATACATTAACGAACAGGTTATAATTAATTCGTTTAATCATTCTGGTTCGTTAT
AATTGGCATAACTTTTGCTACTATAATAGTAATATATTACTGTAGAAAACTAAATTAAAAATATACTAACTTTAATATTA
TGGAAACTGAAATAACAAATGTTTGGGGCAAAGATGTAAAGCCATATGAGATTAATAACGTTTCACACTTTGAAACCGAA
CTTGCTACGTATGATATTCAAAAATTACGGTTAAAACCTGTTTATGTCATAGAAGCAAAAAAGAAGCAGGGAGTACTAAA
GAAAGAGGTTCAACTTGAAGCATCACAAATAATGTTTGATCACTCAAAAATGTTTACTCATTGCTATGATTATTATCATA
TCGGCATAAAGAATGCGAGTAAAACAAATTAATAAACGAAACTATAAACTAAACTAAAAACTAAGATTATGAAACGTACA
AAATTCCCTATTGAATTAATTTGCAGCAAAGTTGGTTTTAAAGATTTTGACGCAATAACAGGCGTATTGATTGACAATGG
ATATGCTATTGCGATTGATGGGACTATACTTGTAATTATGAATTTAAAAGATATGCAAATGGAATGTTTATCAGAATTTG
ACGGTAAAATTATTAAAGCAGACGTTTTTAAAAGAATTAATAACTCAAAATCGTACCCATGCGTATTTGATGGAAAATTA
TATATTGATAGTGATATTATAGGCAATCCGTTTATATCAGGTGCAATTTTTCCAAATTATAGAGATGTTTTAACAAATAA
AAGCGGTGAAATAGGCATAATTGGCATTGATGCTGAAAAAATGGCAAACATACAAAAAGCGTTTAACTGCAAATATCTAT
GCGTAAGTTTTGGCGAAAGTAATAATAATGCAATGAGTATTAAGCCTGACTTTTCTGTTGATTATGATTTTCAGGCAATT
TGTATTCCAAACTTCAGCCATAAGCAGAAACCCTTTACTTTGAAATCACCAAACCAATTAGAAAAGGCTTAACAACCCTA
TACTCCTGCAAAATTGCCCTTTAGATAGGGTTTTTGCAGTAAAACTAAAACCCTAAAAACTAAGACCATGACAAATATAA
AATTTGTAAAAGATGAATTATATGAATCAATTAGCCTAAAAAGAGATTCTAAAAATTTAATGATTTGGCTAGAGTATTTA
AATGATTCTTTAAGAAAGTTAAATATTCCTAAAATAGACGGTATATTAATATCAATCTCAAATAGTATCAGTAAGTCATA
TTATTATAATGCAATAGACTTACTAGACGATTTAAAGCCAGAGATAGCAAACATAACTGAAAAATGTTTAATAGATGTTA
TAAATGGTAGTGAAGGAATTGCAATAGAATTATTAGACGATTCTTATGAGTATATTTTACCTAATAAATATTGTCAGAAT
ATAGAAATGCTAGAAATACAAGGTAATTACCAGAATGATATTCATAATAATGAATTTATATCAGCATTAGAAAAATTATA
CTCATTAAATAGTCTTATAGAATCAATAGAGTATTATTATAATCCTAATCAATTTAAACTATCATTATGACAGCATTAGA
CGCCTTTAACAACCAGATTAAGCCCGGAGACCACGTAGGTTTATTTGATGGAAACAAATTAGTAGATACAACCGTACACA
GAGTAATTCGTATTTCTAAGTTAGAACATAACAGTATAATTATTGAATCAAATAACATAGGATTATATCCTGCTAAACAT
TTTTTAAAACTATAACCATGCCATACATAACAGCAAATGAAGTAAAGGAAATGCGCAAACAAATAAAAGAACTATACCCT
AACATAAAGGTATCAGTTACTAAAAATCCGCATAGTAGTACAGTAAACTGTTACTTACTTGAATCGGATATTGATTTTGG
TTTAACATATCAACAAGTAAACCATTATTATATTGGCGAACATTATACGGGTGCAGCTAGATCAATGTTAGAAGCTATCA
GTACAATATTACATCAAGGCCATTTTGACAAATCAGATTCTATGACAGACTATTTCTATTGCTCTTGGTATATACATATT
CAGATAGGCAAATACGATCATCCCTACGTTTACAAACAGTCAGATTTACATCAAGAAATAACAGAACTTTTAAAACTATA
ACCATGACAGACCAGGAAAATTTACCAAAGGACAAAAACGGTGCAATATTAAAGATTGGTGACAAAATAAAGAAAATAGT
TTGTTCAGACCCCGACTTTTTATTTACAGTCACAGATATACAGGAGGGTTTTATTTGTATAGATAATCAAATATTAATGT
ACGATTCACATGGTTTTTGTTTATCAGAACGAACATTTACAGAATCAGAAATTAGAGCAGCATTTTTTGAAACGGGATAT
GCTATTGATTTTCCTAATTACGGTATTAATGTTAGAGAGATTCATATTAAAGAATTAATTGATTGTATGGAGTATTTTAA
ACTTAACCCAGACCAGAAATACTAGTAACACAAATGTTACTGATATACTTAAAAATACATTCAAATATATAATAGAATAG
TTATTCATTACTAATATATTTACAAGACTAAACAACAAAAAACAATTAACCTAAAAACAAACAAACATGAAAACAGAAAA
TGATTTATCAGAATTAGGCATTGCGCCTGTTGACAAAAGTCCGGGCAGTGATGATTGGCTAATAGCTTACAGGTCAACTG
CTAGCTATATTGAACGTGAACGGCTGCATGAAATTTATAAGCAGATGCCTATCGACAGTGAATTAACAAAGAAGTTAGGC
GAAATTATTACGTATAATTCTACTAATGATTATTACTTTATGAGTATGGTATTAAGACAGATTACTGCAAGAATTAACTA
TTTAACGGGACTAACATTATGAATAGCAGACAAGAACAGGCAGTGACCAGATTAATAAGTAGCTACTTCAAAGATACATT
AAGACACATGGGAGTTACGCGTAATTGTGGCTGCGCAGTAATGCAAATTACAAAAGCTGAACACCTAACAGATTTAATGG
AGCATGATTTACCAAAAATTAAATTTATAGATGCTGCTGGATATTCAAGCACTGAATTATATAATATTGAAGCAACTTTT
GAGGATTTTGGCATTCGTTTATCAGAAAAGGGGAAAGATTCATTCATTGGCCTGACAGCCGTATTTGACCTATTATACAT
ACTTGACCCCGAAAATATTACAGTTGACCTTAACAACCTAACTTACGCAATATGAGAGTACACAAATCAATGGAAGAAAT
AGATAAGGCATATAACGAACTTATTTATGAGAGTAATAAACGTTCACCAGTAAGTATATTTTTTGAAAAATACGTGTCAC
CTGTATTTCACTTAGTATTGATAGGACTATTGTTTTTCAGTATTTACGTAGCTTTTTTTGGCCTTTAACATGAACAGTAT
GAACACAAAATTAATAGAATTATTAGGACTTACACTTACCTGTATAGTTGGTAAGGAGGGTGATGATGAGATTATTTTTA
CTACTAGTTGTGGCCAAACATTTATAATGCACCACGATCAGGATTGTTGCGAATCGGTGTATGTAGATGATATAGTCGGT
GATTTATCAGATTTGATTGGATGGCCAATTTTGAAAGCTGAAGAGTCTGTATCGTATGATACGTTTCCGATTAAAGGCAA
TCGTAGCGCAGATGAATCTTTCACTTGGACATTTTACCACTTGGCTACAATAAATGGGTACGTTGATATTAAGTGGCTAG
GCTCTTCAAACGGATATTATTCAGAATCAGTTTATTTCGATAAAAAACAATTATGAACACAGACAAAGTATTTATACACG
GCATTGAATATGTGCCAAAAGTAGTGCCTGAACCTGCAAAAGTGTTAAGGTGGAAACCGGATTTAGGGGAAATATATTGG
CTATTTGGTAGTTCAGATACTGCTTATACAAGTATCTGGAATAATGCCTATGCAGACCATTATAGATATACAATGGGTAA
CATATACCAGACAGAAAACCTCGCAACTCGCGCCAGAGATAAACAACTCTTACTGGTGGAATTGCAGGACTATGCAGATG
AAAAGAATGCAGGGCAAATTAAAGAAGAATCTGTTTCGCATTTGTTTCATAATCCTATGAATAAAGGATGGCGTTCAATT
AGGCTATATAGTAATGCGGGCATGCTAGGAGAAATAGTATTTTATCAAGATACCGACTTATATGACGCTATTGAACACTT
TGGTTCACGACTTGACCTACTGCTATGAGAACTCCCGCAAGTTACAAAAGGTATTTTCCCGTAATTAGTAAGACCACAAA
GGAAGATTTGAAGTATGAAGGGTACGCATATCTCGCTATAATAGCTATTGGCGTTACGTTATGGCTTATAATTTGTTACC
CACTAATATAAAATGATTAAATTTGCAGCTATGATAGATAAAAAAGCATTAGATAAAATTAACCAATTTAACAAAGAACA
TCCTAGGCAGACGGCAATATTTGCCCTGTTAAAAAAATGGGATTTAAAGAAAACTCCGTTCTCAAAGATTATGAAAATGG
CTCAAAGTTCTTTCATCAACAAATCTGACCCAAAGCAAGACCGTTTTAATTTTAACGAACTAGAGCTTGACAGGATAACA
GATATAATTCACATGCTTTCAGACGATTTGAAGGCTAATTGTCCACCTAAACCCAAATTATGAAGAGTTTGCTTTTATTA
AGCATAGCATTACATCCATTATCTGACAGCGTATATAATTACGCTAAATCTATAGGAATATGCTATCCTGAAATATGCAC
ATCACAGGCTGTACATGAATCAGCTAATTTTACAAGCTATTGTTATCGTACCCGTAACAACTGCTTAGGAATGAAGGGTA
AAGATGGTAAGTACAAGGTTTTTGCATCTTGGAAGGAATGTATAGACTTTTATAAAGCCTGGCAGGTACGTAAAGGACAT
TGCAGTAGTTATAACTGTTACCTAAAATACGTATCACATAATTATGCCAGTGATAGAAAATATGGCAGGAAGTTAAGAGG
TATTATCAGTAGAACTTCGTATCGTGAACCAGATGTAGCTTATATTTACCACCTTTAATAGTTGTTACATATTCTTATAT
TGTGTATATTTACATACACGATATAAGAGTACAAAGTGAAGGAATGGGAATTACAGAAGGCATTAGTATCATTCGTTAGA
TTACAATATCCGAATGTTTTCCTTTTGACAGTACAATCAGAAGGCAAACGCACCCCAAAGAACGCAGCAATCGCAAAAGC
AATGGGGCTTACAGCAGGCATACCAGATTTAATTTTTGCAGAACCAGTCGGTGAATGGGTTGGTCTTGCCTTAGAATTAA
AGGTTGAAAAGAATAAACTATCCCAGGTGCAGGTAGAATTTATGCGAAAACTACAGGCAAAGGGCTGGATGGTTGTTGAA
ATAAGAGATTTAAACTCAGGTATAAGCACAATTAACTATTATTTTAAAAAAATTGGAAATGTCAAAAAACCACCAGAACA
AACCGCACTATTCCCAATATAACGGGCCGTTAAAAGTATCACATACAGCATACCATACTCCGCATACAAATAGCGCAGAT
GCTAAGGCTGACAGGGATGCCTATCAATTAAAGAAGCAACGCGAAAATGAGTTTTTGCAAGAGTATGACTATAAGAATGT
CAAATTGCCCATATTATCTAAATTTGATAAGTAACATATTTTTTACATATAAATAGTAATATGTAACTCACTTAAATATA
CATTTGATAAACAAACTAAACGATAATATGCAGCCACGAATGAGTAAAGAAAAAAAAGCCCTTAAGATAAGTTTTGAGGG
ATTGCGAAAAGTCAGACCTGTAGCCCGGTTAGGTAGAGACCCAAAAATACTGCTATTAAATGCAGTAGCTACGGAACTTG
TAAAGCCAGCTTTTGCACAATACTATGATGTAGCTATAGACCCAGGTGGAGTATATAAAGGAAGATTATTCCTGATACCC
TCTGAAACGCCTACGCTATCAGCAGTACGCTTTCATGGCGGAGATAAGGAAACCAGGCCAAATAGATTATACATAGCAAA
CTTGATATACAATGTACCAGGATTTAATATGGGTGAAACTTGCACCTATGTAGTATCTGTACAGGTATTAGACCCTGAAA
ATGACCCTCGCAAAATAATAGTACTAACAGAATTAAAATACCAACAATCTTAAAAACAAACTAAACAAAATGGAAACTAC
AAAGAACATTTACCAGACCCTGAATGCAATTATGAAGGAAGTTGGGGCTATTGAAAAGAATCAGGAAAATAAAGCACAAG
GCTTTAAGTTCAGGGGTATTGACCAGTTCATGAACGAATTACACCCGTTAATGGGTAAACATGGACTTATAGCTATACCA
ACCTTTATCAGCTCTACTGTAACTCCCTGCCAGTCAAAAAACGGTGCTTCACAGTTCAGGGTAACACAGCAGATTAAGTA
CACGTTCTACGCCCTAGATGGTACGTTTCTGGAAGCAGTCATTGAAGGAGAAGCAATAGACACAGCAGACAAAGGCTCAA
CCAAAGCAATGTCCTCCGCTTTAAAGTACCTACTAATGCAGGTATTTATGATTCCTACAAAAGATTTGGAGGATGCTGAT
TCTTTCAGCCCAGAGATAGGTGCTGAACGTAAGCCAATGGTTATTCCTAGCATGCAGTTTACTGACCTTATAAGCGACGA
AATATACGCTACTACCAATACCATTGACTTAGCTGATATATGGCGTAAGTATGCCTCGCTAAAGACAGATGCAGGCTTTA
AAGGTGCTGTTACAGCACATGGTGAAATGCTTAACAAGCCACAACAGGTAGCCTCAGCATTCCTAACCCCTGATGATTTT
TACGCAGGTGACGAGGAAGCACCCGTTAAGCCAGTAGCAGTAAAGAACGTAGCACCAGCTGCTAAACCAGTAGAAACATT
CGCACAGCGTAAAGCAAGGGCTGCAACAGCTATAGGAGGGAACAGAGTATGAATAGAGAAACTTGGCTGTCTGCCAGAGC
ATTGGGTATTGGAGGGAGTGACGCAAGTAGCATCATTGGACTGAACAAATTTAGCACTCCCTTTCAGGTATGGCTAGAAA
AAACAGGACAGGTTGCTCCTATCGAAGATAATATGTACATGAAAGCAGGTAGGAAACTAGAACCAGTTGTAGCTGATTGG
TTCTTTGAAGAAAACCCTGACTGCATGGTGATTCCTACAGAAGAGAACTGTTTAGCCTATCATGCTATCTACCCCTTTAT
TCTGGGTAGTCCTGACAGGCAGTTTATCGACGATCAGGGTAGACTACAGGTCTTGGAGATTAAGACGACACAGAATAAAA
TTGACCTTGATTTCCCGCCTGAATCATGGTTTACACAGGCAGGGTATTACGTCTATATCTTAGGATATTCTCACTTCACA
CTCTGTGTTCTGGAAAGAGGTCTTGAACTTAAGTATAAGACCTATGCTGTAGATGTAGACTACTGCGAATGGGTTGTACA
GGAGTGTGTAGCATTCTGGAATAACCATGTGCTTACAGGCATACCACCAGAACCAGTCAATGCAGATGATGTCGTTAAGC
GATACCCTACAGATTCCGGTGAATATATGGAAGCAGACTTTGAAGTGGTAGCACAGCATTCTGAGATTATAAAACTTACC
GAACAGGAGAAGCAGATTTCAGATGCCATTGATACCATTAAGACTGAACTAAAGATAAGGTTAGGCAATAGCAGTGGTTA
TGTACTTGAAAACAAAGCACTGTTTACCTATAAAACTAGTAAAGATGGGGTATCACTAGATACGGCAAAGCTGAAAGATG
AACAGCCAGCGGTTTATAATGCCTATTTAAAGCCAAAAAAAGGTAACAGATCATTCTTAGTTAAACCACTATAAGATGAA
ACCAGGAGTAAAACCTAAGCCCAAAATATTTACCGTTGTCATTGAACCAGACTTTCAGGCAATGGAACGTAAGAAAGAGT
TTTACTTTCAGGCATATCTGTGTAAAGATTTCAAGCCTAGAGAACATCTGGCCTCCGACAATACCTACTTAGGGTTACGG
CAAAAGGTGCTGGATGTTCTTAACACTGACAAGTTACCCCGTGACAGAATAAACAACAATCAGTTACAGTTCAAAATTTA
CTAGATGTACGATTTGCCTTTAATGAATCATAAGCCAGAAAGTTTAGAATGCCAGGTTATAGCAAACCTGATGGACAGCT
GGCGTAGGAACCCTCTAATAATGGTTGAAATAATCGAAGAGGGAAAGGCAGACAAACATAACGGCAAGAATCTAAAGGCT
GTTACGAACAGCATTATAGATTTTAGGCTTACCAGATCAAGATCGCGAAAGGAGACAATAAAAAGAAAACAAAAAGCACT
AAGGCTACTGGATAATTTTTCAGTTCAGGAGACTTCAATAATCACAGGATTGGCAATTAAAACACTAAACATCTACCTAA
ATGACCAAAACACAACTGCAATCGCTGTATGACCTTGCTGAGCTTGCTGTAAAAGAAGCTTTTGAAGCAGGCATAGATAA
CCAGACCTTACCACTGCAAAGATTGGAAGCAATCAAACGCATACTCCTGCCTAGCCAGGTTGAAAACGGACCAAAAACTG
AGTACCAACGCTTTCAGTCGTACCTAGAAGCAAATGCACCAACACTACTAAAGATGCGTGAACCAGTATCAGAAGCACAG
TATGTAAAGTTATGTGAACTTGAAGATAAAAAGCTACTAATAAAGGTTATCGATAACATGTCGAACTGGAAACCGCTATG
CACAAAGAATATTTCAGCTTTCAAAACAATGATTAACTGGTATAACAAAGAAAATGATGGAAAACAAGGTACAGGTAACA
AAGAAGCAGGAACTATCACTGATAGAGCCAAGTCAATTATTGAACGAGCCATTGCCTAAGAATGTGATGGTAATTGTTGA
CAACCCTGATGCTAAGTCACTGGCATTCTATAAAAAGGAAGATCAACATTACGGCTACAAGTTTCTGGTACTTGCCTTAC
TTGAAGTCAATGAGCAGTTGAATATTGACAATAAAATGAGTGATGCCCAGATTAATTCTGCTGCCAGAATCTTAGATACT
AAATATTTCTTCTTTACTCCTGATGATTTCAGGCTGGCATTTATCGAGGGTATTACGGGCAAATATGGAAAAGTGTATAA
CAGATTAGATATAGGTGTTATCTGTGGGTGGCTGGACGAGTACAATATGTCGAGAACTGAGTATGCTATCAGCAGGCACT
CAAAATACAAAGAGAACTATGAAAGTAGAACGGGAAAGGTGAACAGCGAGGAGGTCTACAAAGAAGTATTTGCAAAGAAC
TATTCAGACCTTAAAAACAAAGCTAAATGATGCTTACTGATAACTCCCCGTTCCCTGTCCCCCGTTGCAAATTCTCAGGT
GTTGCAATGTGTAATGTACCTGCTGAGTACCTGCTGTACCTTTACAACCACGAAGTACCTGATGGCAATATAAAGGAGTA
TATTGAAGATAACTATGATCTGCTAGTTGAGCAGAAGAAAATAGAAGATCAGTCCTGGAAGGATGATAGAAATGAACTTA
TGAAAATTAAACGAGCTGAAGAAAAACTACTATGAGAATAACTAAGAATTTACAGTTAGTTTATACAACTGATGATGAAC
TGGAAAGAGCTGAAGAAATTGCTAAAGAAGAGGCAAGAAAGCAAAAAGATATTTATGTGTATAATTTTTCGCGTGATGAA
ACACGTACAAAAATAGAAAGTTTGCTTACTCTTATAATGGACGATTATATTAGTATAAACCAAGCAGTTAGTCTTATAGA
CGAATTATTCTTAATAGAACGTGCTATGGATAGATGTAAAAGTCTAGTCTATCGTTTAACAAATCCTATACCGCCTAGTG
ATATACTTAGACCAACGATAAAGTCAGAAGATGTAAAAAAGTATTTTTTGCGTACATATAGTAAACTATATAAAAAAGAA
TTAGAAATTAAAATTAACTGTGTTCTTTATGGTGACAGTCAAAGCAAAGAATCTTAAACAAAAGAAACTACTATGAAATT
ATTTGCATTTAAACATATGGGCAATATGACTAATGAACTAAAATATAATATGTCTTATAAAGAACTAAAATATGATTTGG
AAATTCAAAAAGATATAGTAAGATTCTATAAGGAAAGAGACAGAGCTGAAAAAATAATTGATATATTTACTCTTATAATA
GATAATCGTACGAGTAAAGAACAGGGAATTAAACTTATAGACAAATTATTCTTACAAGAATATGCTTTGGAAAGATGCAA
AAAAATAGCTTATCATTTAGAAAATCCTTCTGACCCTGATATAAGCCTAACTATGAAGTCTCCTGAACTTAGAGAGTATT
TTTTAAGTAAATACAATGTACTATATAAGCAAGAATTAGACAAAAAAATTAACTGTGTTCTTTATGGTGACAATCAAAGC
AAAGAATCTTAATATTTCCTGCATCAAGCCTCAGGTCAGGACGTAGTGACTTATGAAGTATGTGATGGAAGTGGACTATA
TTAAAATTCATGATACCTACACCGCACGTTTCACAATAATGAGCTTCACTACGTTCTTCCCAGATGCGCTTGAATAGCTG
CCGTTCTCCCGTTACCCTACGCTTGGCAGGTCTACCTTTATACTTTATGCCTGCCTTTTTCTTAGCATCATTCGTTTTTT
GGAGTATCTTATTGTAGCACTGCCTGCATACATGGAATTTAAAGATAATCTTTATAAACCCGCAGGTAGGGCATACTTCA
CAGGCAGGGTGGTATGATTCTTTCTTACCCGTTGTCATGAGAACAGTCTTACGTTTGCGCCAGGATAGGTTGCGCCTATA
CAGGGTATCTATACGCTTGATCTTGGCAAAGTATAGCTGTTCCTGCATTTTGGCAGGTATGACTTCCTCTATAAATCGGT
CTTTACTCTTTACAGCATTACTTTCTAGCTTCTTTACAAAGGTATCTAGGGTCTTTAGATTGGCCCTTTTTACCGTTACC
TTTATGGTATAGGACTTGGGTTCAACCTTTGCCTTTTTAGCCTGTGCCTTAAGGTCAGCTATACGATCTTTGTAATACTT
GGTTTTAGTTTTAGCCATGCTATGAATAAGGCTCCCAGAATTAGTAACCCTAACCCTCCCCATCCCAGATTTTTTAAAAG
GGTTGTATTGGTATCTTTTACTTTGGTTATTACTTTGGTTACAAGGGTTGTGGTATTGATGTGTACGTATACGGTATTGG
TTAGATGCTTTACAATGACTGCACTGGCATCATGAATCTTTACAAACCTTGTGATAGTTTCACCAGGAAGATAGATAGGC
AGGTGGTTGCGTGACTGCTGAACATTTAGACTATCATAAAAAATTCCTAAAGATGTACCTTTTAGGTATTCTGGAATGTG
AGTTGATACCTTTTCTGTGGAGTCATGTACAGCCGTCCTGCTGCTATCTGATGCTATGTTTCTGATTGATTTGGTGCTAT
CATGTACTGTAGAATCTCTGCTGTTCGAATACTTGTTTACGTGTGATACTCCGCAAGCTGTGAGCATGAGCAGTATGAGT
AGCTTCTTCATTGTGATACTTTCTGCTCCACCTGAGCATTAAGCACAGCATTATTGCGTACTGTCAGACGGCAGATTGTT
GCTCCTACCACACCTGCAATAATAAGCAGGTTTTGTAGTGACTGACCTTTCCATACGATGATTGTACTGGCCATTGCTCC
CAAACCTACGCCTGTGGCAGATACGATTACTAATGCACCACCTAAGTAGTTAAAGAATGCCGAACTTTCACTGGTCAGGC
GTAAAAATATTTCCCAAAATGCTTTTTTCATGATTTAGGTTTTACGTAGTGGTAGTTACCGTTTGAAAATAATGCCCATT
CGGATGCTCTTCGGTATACCAGACCTTTGTTTATCTCCTCAACACCGTTTACATGAACTTTATTCCATACAAGCCAGTGT
GGTTCTATATCTTCCATATCAGCCTCTTCATTGATTAACCTGACTACGGATGAGCCTGTAAAGCCTGAGTGTGCATCTCC
TACGCCAATGTTGTAGCATAATAGTACACAGGCATCAAACTGTGGGTTGGTAATATCTGCGGTGACGGCTTTATCGACAC
CATTTTCGTAGTGGCGTAATGTCTGCATGAGTAGATAACGGGCAACAGTTTCGTCATGTAGTAAGTCATTCTTGCGTACT
GGCCGTCCGTCCATATACGTACACCCGTAGCCTATAGTCCAAACCCCTGCGCTATCCTGATATGCTTTAAGTTCTAGTTT
TTCAAGACCGCATAATTTAGCTATGCCTGCGGGTGTCGTTTTCATTGTAATCATATACTAAAGTTACACAATACTATACA
ATTAAACGAAAATATTTAACTTTATTTCTTATTTTTTAACTGTTTTTTCACATGGTCTTTAAGTTCCATGTTGTGAATTT
CAGCAATCGTTATCAGGGAATCAGTAAAATGCTTATAGTCTTTCAAAAACTTGTGGTTGCGCTGTCGCAAGACAGTATGT
ACTGAATCACATTCTGATACCTTTGTTGACTTGTGAGGGCCAAATATTGTTACTAAAAGTAGACTTGCTAGTGTTAGACC
TGCGCTAATTAATTTCATATCCATGACGTTTAATAATATGATTAAGATGCTTAGTAAGGGAATCAGTACTCCTAGAGAGT
GAATCCATACGTGACAAATTAACCGATTTCTCTTTTCTTAAATTCTCATTTAGTTCCCGATTTGAATTTTCAAGCATACT
CTTAATATCATCCGTTCTAAGTTCACCACAGTGTACTACCTGATCGTTCAAGTGTACGATGGTTGTGTTCTGTGAGATGA
TGTAATTTACCAATGCTGCAACTACTGCTACAATGAATGCAGACTCTATCCATAGGTTTTTCTGTTGTCGTTGCATTTGT
TACAAATATACGAAATTGCCAGCATTCTTATTAATTGGTAATAGTAAGTGCGTATACATAAGTTCCTGCCTGTGTTATCT
TAACAACCGTCTGTGGGGCGTTTATATCAATGATTGTATCGCCCGTTGGACCACTAATCTTTGACCATGCGTAGCTTGTA
ATTGCCCCTGTTGGTGACGTGCTGTTTGCACCTGACAGGAATATGGTCTGCTGCGGCTGTTCGATATATATCGGTGGCTG
CAATACAGGTAGCAGGGTCAAAGAGGTATAAACAGTTGGTGATACTGCGGGTATAGTATCTGCTAGTAAGGTTATAAAGC
AGGGTACTGATACAAGCGGTATAACACCTGCGGGTACAAGTTTCTTATAGCCTGTCTTAGTATAGTTCCTATAGACCATA
TTTACGTTACCTGTTACACCTGGCAGCGCATATTCTACATATCCTACATCAAAGGCTGAACCTGCTATTGTTCCTGGGTC
TTGTGCTACAGCCCATAGACAGTAGCGGGTATTTCCTGCTACGTTGGTAAAGGCAGCACCATTGACTGTTACAGGTAGGT
TTAAAGCTATTGTCTTTGCAGCATCATACTTGTAGCCGTCAAGAATCATGGTGGTAGTATAATGAGCAAACCCCTGACTT
GTTATAGTCTGGTTACCGAAAGATGATTTCCTTAAGTTGTCAAAGAATCCCATGTAGTCAAACGGGTTGGCTCCTACAGG
TGCAGGGTAGTCATTCACGTTACCCAGGTTATATACGTATGCTTGGGCTAATCCTGCCTTCTGCAAGAGGATATGTGCTT
TTACAATATAATCAGCTTCTATTTCCGTACCACCAACATTACCATTTGCCGATATTGGCTGTGATGGTATGTTATGCTCG
GTAAGAATCATTTTCTTACGTGGATAGTTTATACCGTCATAACCATACTGACTGAGGGTATTCTGCCAAGCCTGCATATC
AAGTACTAGCTGATTAGCAAAGGCATCTGAATCATTGTAGTAGATAAATCCTGCTGAAGTATAGTACCTTCCACCTGTAT
AGAATGGGTAGTCATGGAAAGACAGGCAGTCAAACCATGCTCCACCACCGTAAGGGTAAGTAGAATTACGTACTGTGCCG
TCTGTAGGGTGATCTGAACTGCGCAGGATAAAGTCTAGGAATGATACATAGCCAAGTCCACCTGTACATACAAAGCTGTT
AGGGTATAATGCTTTTAATACCTCGTAGAATATCCTCAGCTCCCTGACATAGTAGTTAGGAGGGCAGTTAATATTTGGTA
GCTGTGAAGCAGGTGGTGGTGCTGTGTACCAGTTACCTACTATAGAAGTATTTCCAAAGGCTTGAAATACATTATACGTA
AAGTCTGGCTCATTCTCAACCTCCCAAAACTTTATATACGGGCCATAAGTGGTAATAACATTAAAGAAAAAATTGGCAGC
AAGGTTTGCAGGGTTGATAGTCTTAGTAGCCTGATTGTTCCAGATAGGCAGGTAAATACCATTGAACATATTGCTAGGTG
CTGAGCATCCAGGATATGTTACCCTGTTACCGTTCACATCTACTTCACAGTTGGTAGGGTTAGCATTGCCAGTAATTGCT
GATGTGTCCTGATAACCTGCTGCTGCATATCCCGTATGATCTCCTATAAGACTGTTAAGTCCATTTGGTGTTAGGTAGTT
GTCATTAAGTGTTACCCTCATAGACTTCACACCTAGTGATGCTCCAATCTGGGCAAGCTGTGAGTTAGAGAATCCTACCT
GTCCTGTTGCTGATGGGTAGTAGCCTAAGTTTGAACCGTACAAGAACTTGTTGGCATAGGTAGGTACACTCTGGTTTGCT
GTTGGTGAAGTATCAGGGTTTGATATAACTGTGGGTGTTGCTACTGTTAGCGTAGCTGTTGTCGATGCTGTTAGACTTGT
GCCTGTTAATATTGATAGACTCCATACATAAGCCCCTACAATAAGACCATTTACCTGTGTGATTGATGCTGATGGTGAAG
CTATTGTTGCCCCTGTTGGTCCTGATACCTGTGACCAGGTGTATGAACTAATTGTTGAACCTGGTGCTGTAGAGCCTGAA
CCGTCAAGGGTATAGGTATAAGGAGGGGGAGTTATCGTTGTTGACCCGCCTGCAATAATTGCTATCGGTGGTGTAACTAC
TGCTACGTTGACAGTTGTGGCTACTGCTCCTGCTACCGTCTGGTTATTTGAATCCTGTACAAGTACAGAAAATACATAAC
TTCCTGCTGCAAGACCTGTAATGGTAGTATTCTGTGATGTAGGTGTAGTTATTGTTCCAGTAGATGGTCCTGACGTACGT
GTCCATGAGTAACTTATGATTGTTGCTCCCGCTTGTGTGGCTGTTCCCTGTGATACTAAACTAACAGTTGAAACAGGTAG
TGTTATTGACTGTGATGCAGATACTGTTACGGTTGGTGCAGAAAAGGTAGATACGGTAAGGTTAGCATACTGAGCAAACT
TATTAGCCTGATGTTGCCACAGGTTATAGCCTGTTGAGCTGTCTGCTGCTGCGTTAGTAGGTGTATACCCGAGTGTCCAT
GAGTCATGTGCGCCTACGTTAACACCGTCTGACATTACTACATCATAGGTAGGATAGGCAGCAAGCATAGCATCTCTGGC
ATTCGTTGATACGGAATAGGCTACTGTTGGGTCACCAGGGTTATGCACTAGGCGTAGTGACTTGATATTATTCTTGGTGT
TGACTGTGTTTGCTGTAACACTGAATAGCACCCCGTCAAAGGAACTGAATGATAGCATTGGTATTGTTGGCGTTGGGTAA
GTACCATCATTCCAGTACTGTACCAGTGAGCCTCCCAGTGATAGCCCTGAGCCTACACAGCCGTTTGTATTATAGGAAAG
TCCTAGTGTTGGCAGAAGCACATTCAGGTAGAAGTTGGTGATAGGTGCTGCATCCGTATACTGGTTATACTCGCAAATAA
TATACAGGAACTTGAAGGTAACACCACCAACAACCTTTGTCTCTGGCAGGTCACCTGCATTGTAGTGTACGCCTATACCA
TTGTTGTAAAGCGGTGCAGGGGTTTTAGGAGAAGTATATTCTCCTTGCCCCGGTGCTGAAATCCAAAGGATAGTATGGGC
CTGATCTACGGCTGCGTTAGATGATATAACCACCATAGCATAGTCAGTGCCATGATAAGCACCTGCGCCTGCCCATCCTG
TTGCTCCACCTGTGTATTCTGTTCTAGTTAGTGCCATTATGCTGTACGTGAGAATATGATTGCGTTAATAATTGGATATT
TACCAGTTGTAGGGAATCCTGCTGATAGCCATAATCTTCCAGAAGCATCTGGTAGTAAGCCTGAGAAGGTTATCAGTGTT
GATGCGTTAGCTGTAGCATTTGGCTGCTGATCTGTACCACCATTTACCGATAGATAGAAATTATCTGATGGTTGGAAAGC
AGCATCTATAGCACAATAAATTTGCATAGAGTATGTACCACCTACTACGCAACCTGTGAACTGTAAAATTGCACCTGCGA
GTGTCTTATCATAAGTTCCTGTATTTAGAAGGAACCATGCTGACTGACCTACTGCTATAGGAACAACCGTTGAAGAGCCT
GTGTACGAAGTATTGTACGTATTACTTCCACCAACTCTAGGCCAGTTAGCTATAGATACCGATGATAGTGTTACACCGTT
TCCGATTGTTGACGTATAAACACTGGTATTTGTACCTGCTGCTGATGATACGTCTATCCAGTTGGAAACACTCTGTGGGG
TAGCGTTAAAGTTCAGGTTAGTAGTATATACTGTTACTGATGCTGCTGTTGCTGTGACTACTGTTGTAGCTGATGCCGTT
ACACCGTTGCTGTCTGTTGCCGTAATCTTATAGGTATATGCGCCTGTTGTAAGTCCTGATACACCTGTAGTAAGCGCATT
AGGCGTTCCAAGAACATCTCCTGCTGGGCCTGATACTTTTGACCATAGCGTTGATACAATTGTGGCTCCTGCATTACCTG
TGGCTGTGCCTACCATTGAAGCTGTTGTTACCCCTACTGCTAGTGTCTGGTTAGCACTTGCTGTAACGGTTGGTGCTACT
GACTGTGATGCTGTTATTGTTGTAGCAGAACTTGAAGATAGGCCGTTTGAAGCATAGGCGGTAAGTGTAAACACATAGCT
ACCTGCAATAAGACCTGTAACATTTGTTATTGCTGCTGATGCTGAAACAATAGACGGTGCATTAGGTCCTGATGTTGTCA
CCCACCCATAGGAAGTTATCGTTGAACCGTCGGATGTACTGGCCGTTCCTGTCAGGGCAACAGTTGTAGCATTTAAGGCT
AGTGACTGGTTAGAACCTGCTGAAACTATTGGTGGTACAGATGATGATGATGCAGTAACGGTAACTGTTCTTGATGACAG
TAAGCCTAGTGTATCTTCTGATAGTAGCTGAAATACGTATGTGCCAGGAACAAGACCTGATATATATACCTGTAAGTTAC
GTACACCTGCCAGTATTGCGGTATTAGGTCCTGATAGCTGTGACCAGGTTGATACAGCTATAGGGCTGATATTAACTGTT
GTTGTTGCTGTTAGTGACAATCCTGTTGTGCCTGCTGCTAGTACCTGTGTGCCAGGTACACCTATTGTTGGACCTGACTG
CAAAGTATTTATAACTACTGTCTGGTTAAGTGTTGCTGTTAAGCCTCCTGTAGGAGGGTTTGCCTGCAAGGTTACCTGGT
TACTTCCTGATAGCCCAAAGTTATCAATAACGGTAAGACTAAAAATATATGTTCCTGCAATAAACCTGGTAACGTTAAGG
GTAGCATTCGTTACCCCTGACAGGTATGCTGTATTTGGTCCTGATACCTGCGCCCATAGGTAGCTAGATATTGTACCACT
TGATGTTGATGTTCCTGAACCTGCAAAGACAACACCTAGACTTGGTAGCGTTAATGTCTGGTTAACTCCTGGAATAGATA
TAGGCGGTGTATTAAAGGAGAATGCTGTTATGCTATCTGTAAATGCGCCACCACCTAGTGTATACATAGGGGTATAGGTA
GACTTGGTGATACCCTGAACACCCTTGATTGTCGTTGTCACCTGCCCGTTTGTAGATGCTGCTGAGGGTATCAGGTAGAA
AGTTACGGCTGTAGTTCCTGTAGGGTAAGTGGCTGTAAAGTCTCCTGTGGCCGTAAGTACGGCTGTGCCTAGCAGTGTTG
CTGTACTTGACAAGTACTGAATACCGATACTAGACAGGTTAAGGTTACTAGGGTTGTGTATAAGTAGTGTTGATGCCCCT
CCTGTGCCTGTAGAAATATTGGCAATCTTTGTATCTATCTGTGCTTTAGTATAGACTGTTCCCTCAAAGGATATAATGCT
GTTGTTATTTGATACGATTGTCTGTCCCTGCTGATTTACCGTTGTTGATAGGTTAGTAACAGTTGTCTGCAAGCCTGATA
TAGTAGTATTTACTGTTGTAAGGTCTACTGCGGGGCCTATAGGTCCTATGCTTCCTGCCGGGCCTGCGGGGCCTATACCT
CCTAAATTTCCTATTGCACCTACTGGCCCCTGAATACCTGCTGTACCAACAGCACCTACTGTTCCCTGAATACCCTGCAC
GCCTGACGTGCCTTGTAGACCTGTGTTTCCTGTTGCTCCTTTAGCACCTACGGGTCCTGCGGGTATGGTAATGGTATTTC
CACCTGATATAGTTAGCAAGCCTGCACTGTATGATAGTGTCTGCTGTGGGGTGCTTGCTGACCCTGAACCAGGGTTCATG
GCTGAGTTTAGTGCGTTAGTAAGTGTTAGAATATCATCTGATACCTCATAAGTCTGCTCATTAAGCTCGCCTGTGTCAAG
CACCAAATAGGATTTTACTAACGGTAGCTTGCCGTCTGTACCACCGGGTTTTGATATTAGCTGCAAGACAACTGCGGGGC
TGATCAGTTCTAGTACGCCCACACCATTAGGTGACAGCTTGCTATTCTTGCGATACCATGTTATAGAAACTAGTCCACTC
ATTTCAGTAAGATTCTAAGCAGTTGACCTGCGTAAACAGTTGGGATATTTGGGTTCTCGGTAATGAAGTGCTTTAATAGT
TCTACATCTGATTCATCAAGCTCTAGTGACCCGTCTTTGTATAGCTTCTCAGCCCACCCCCAGAACTTTAGTGCCTGCTT
GCCTGTGGGCATAGACTGGATGAAGTCTGCCAGCGCATGTGACAATAGGTAAGGAGTATCAGAATTTGACCCGTCACTGT
TAGCCCTATAAATAGGTGTTTCAAATAGGTTCTTTGCGGGTAGATTAAAGTCGTATGTCATGTTAAAATTGATACTGTGT
TAGAAGCATAGTTGAGTGCGTACATCTTTCCGTTAGCAGGATTATAAATGGTATCTACTGGTGACAGTCCTGATGATAAA
GATGAACCTTGTGTGAATAAGGCTGTAGAAAATGTACTTACTGATGCAGAATTATTTTGATAAAATCCTACGTAGAAAAC
ATTACGTACTGATGAATACATAATACTTGACGGTGATGTGCCTACAACTACATTGTTAATTATAGCAGTAGCAGGATTAG
AAGCACCATGAATAATATATACATTACTGTTTCCTGTATCACATATATAGAAAGTATCAGGACTATCTGAACCATTATAG
TAACATAAGCCTGCCATAAAATTTGATGGTATATTAGCAAGTCTATAAAGCAGGTTGTTTACTACACCAAGTGTTGAAAG
GTTAATAACAGCATACTTGAATGAATAACTACATAGGTAGCAGAACCCATTTCCTGGTGCTACACCTGAGTAAACTCTCA
TTGGATTGTAAAGTACTGCTTCGTTTGCTGTTGGAAGATTTAGTGATATTAAGTTTGTCTTAAGATAATTATGAGGGTTT
ATTACATCTATTACACCTGTGTTTAGTAAGAAGTTAAATACCCTGTCAATATCTGGTACGTATATCATCTCATAGCCGTA
ACTGGTAGTTGATAAATCAGAAGGTGTTACTACAGGAGTGCTTGTGAACGTATTGGTATACGGGTTATACTCATAGATAT
AGTCTCCTTCATCCTTTACCCATATTCTATCGATACTTGGCACATAGATTACTGCTCTGGCATTTGAGCCTATTGCCGTT
CCACTACCAGGATATGCAGGTAGTGGTACTGATAGACTTGCTGTACTGTTAGCAGTGTTTAATGTTTTTAGCGTCCTGTC
ACCCATATTGCTGATGAATAGGTTGCCTGTTCCTGGGTGATATGCTCCGTAGTGGGGGGCATTGAATCCCTGTACTGTGG
TTATTACTGTTACAGCTGCTGCCTTTGCTACTACTCTTGTTACACCGTTGGTGACTGTCGTAAAGTGATAGTTAGGCAGA
CTGCCTGATACTACTGCTGTCAGTGTTCCCTGTGAGGTGATGCCAAAGGTTGATATGCCTGTTACTGATGAAACGGTAAA
GTCATAACTACGTCCTGCGGGAAGTATGCCTGATGCTGTGTAGTTAGTTCCTGAGCCTACAGTGGTGAAGGTAAATGTTG
CTCCTGATGACAGGTCATGTGCTACATACTGTAGTGGCCCTACTTCATCTGCAAAGGTGACATTTGAATTGGCTGTCTGT
GGTACGGCAATAAGTTCATCCCAGCGGGGAAGCTCTATACTGGTACGGTTAGTTATTGGCTGTATATATACCCATGATAC
TACCTGTGAGGTCATAAACCTATCAGTGTTGTTAGGTATTACTGCATTGGGTATAAGTGTAAATGTACCCGCTGCTATAG
CCCCTAGTAAATCTTTATTACTGCCCCTATCATTTCCTAGTGGCATATTTTTAAGTGTAGAATCTTGGTGAAGTGATGTT
TCCTGTAACTATAAGATTTCCTGCTATGGAAACTGTACCTGATGAATTTATTGATAGTACATTAACTGAATTAGCGTTAT
TATTACTTTCTGTTCCACCTACACCTATAAAAAAGTTATTAGAAGCATCTATGCCAATATTCCATACCATTATGCCTGCT
CTGGTCATAGAGTAGTATGAATAGGCATTACTATTTTGAGGGGCTGTTACTGACATTATACCGTAAGGGTCTGCTGATGC
ACCGAATGCACCTATAGACATAGGAACATTTGTAGTATTACCTCTAGCTGTTACTGTCTGTAAGGTGTCAATATATACAG
ATGGTCCTTGTGGGCCTGTTATTCCTGCCGGGCCTTGTGCGCCCTGAATACCCTGGTTTCCCTGTGGCCCTTGTGCGCCT
GTACTTCCTTGTGGTCCTACGGGGCCTGTTTGACCAATAGGTCCTGTTAATCCTGTTCCTCCTATTGCACCTGTAGCACC
TGTTGGACCTGCTACACCTGCACCTCCCTGTGGTCCTTGTGCGCCCAGACTACCTGTAGGACCTACTGGTCCTGTAATGC
CTGTTGCACCCTGTGGACCTGTGTTGCCCGTAGGACCTGGAAGTCCTGGAAGCTCTGACCAGTTGGTTACATCTGTCTTA
GGTGTTAATGTAGATACATAAGAAGTATTGAATGTAGATACCCAAAGGCTGTTTACTGTTGTTGATGTTGAAGCTATAGA
AAATACATAGTCACCACTGTTGTAAGTAGTTCCTGATACCCATGCCTGTCTGTTGTTTAGACCATGACCTGCGGGGCCTG
TTGAGCCTTGTGGTCCTTGAATACCTGCCGGGCCTGCGGGGCCGTTGTTTCCCTGTGGCCCTATTAACCCCTGAATACCC
TGCGCACCGTTAGAACCTGCTGGGCCTGCTGGGCCTGTTGAACCTGCGGGACCTGCTGCGCCTACTGTACCCTGAATACC
TTGGTTTCCTGGCTGACCAGTAAGACCTATAGGCCCTATAGGACCTAATGCTCCCTGTGAGCCGTTAAGTCCTGCTGCTC
CTGGAAGTCCTGGCGCACCGTTAGAACCTGCTGGTCCTTGTGGTCCTTGTATGCCTGGTGGTCCTGTAGCACCTATTGGT
CCTTGTGCGCCTGATGTAGATACAATGGTTGTTACTGATGTTGCGAGTTGAGCAAGTGTTTCTGTTACCTCATATACGTT
GAATATATTAGACTTGTATAACTTCTGTACAACTAAGGAGGAGTTTACCCCTACGTGCTGTCCACCTGCACCGTTTATCA
ATGACGTGACTTTCACAACTCTGTTAGAAGGTATTTGTAGTTTACCGTCTGCGGAGTCGTGAAAGGCTTTACCGTCAACC
CATAACGGGGTAACTTGTATCATCTGGCTCATGGGCTATTACGATGCTAGTAGTGTTATTGCTGCTGTTCCTGTAATACC
TAGTCTGATTTTTGCTTTTAAGTTATGGGGTCCCTGAATGGATATTTCACCAAGTACGGTAGGGTTCTTACTATCCGTAT
AGTTAAGCACTTTGAACACAGCATCAGGATTTACATAGTATACTGTTGCAGGACCTAACGTTAAACGGAAAGGTGATACT
TCATAAAGTACGGTGAAAGCCTTTAGCCATGATAAGGCTGTTACATTCTCAACTACCTGTGCTGTTGATACTTCATCATT
ATCATCCTGAATGGTGACAAAGTACTGCCCATTACGGGTATAAGCTCCTATCATTCTAGGACTAGCAATATTAATTTGTC
TGTCGTTACCGTAAAAGATAGCTCCTAGTGGCTTGCCAATGATGGTAAACTGTCGGAATGGATATGCAAATGCCATGATA
TATAAATATTAGAATATGAATAATTAAGAAGCTGTTCCTGAAAGTGTGACGGTAGATACCTGTCCTCTACGCATAGGGTC
ATTGACTGATAGCGATATGACGAATGCCCCTGCGGTAGCAAAGTTGATTGTCGTAACGGCTGCTTGTGCTGAACCGAATG
TAGGTACTGAACCTGATACTGCTGCCCATAAGTAGCCTAGACCTGATGCCTGACCGCCTGTAGATGCTACTCCTGAATAC
GTACTGTTTACACCGTGTACAGGGATTGCACTTCCTGATGGTATAGCAAGTAGTACCTGAGCGGGTGCATAGATTGGTGG
AGCAGGTACGGCTGTGATTCCTACAAATACGCCTGCAAGTGACTGCATGTAGAATGAAGTGGCAGGAAATTTCCTTCCCT
CTTCCATTGTTGTACCAGTAATAGGTGCTGTCATCCAGTAGTAATATCCGTCTGGAAGGTTGATAAAAGCATTACCTTTT
TCTCTTAATAGTACATTACCTGCTGCTAGAGCAGTAACATCATTCTTCTTTACAACTCGCAATCTGCTAAACTGAGCGAT
CTCAAACCCTGATTGCAAGTACATCAAGTTGATTGCTAATGTAATAGCAGCAGCCGATGGTTGTGCAAACAATAAGGGTG
TAGCAAAAGGGTTTACAATAAAGCCTAATTCTGTGAATTGGTCTGGAATTGGATTTTGTGGCATGATAAATAGTTTAAAT
GAGTTATAAATATTACGTAAATATAACTATTTAAATTTAGACTTCATAGTGCCATTACATTCCTATAGTACAGGTTATCG
TTTGAGAAGGACTGCTAGGAGCAATATATGGTGGCGTGACAAGACCTGGTGTATTGTCTACTACCAGTGCTTTGCCTGCG
TAACTAGCATCCGTTGACGGTACAACCTCACGCGCTCCGTCTGTATAGTATAATGCCTGTTGTAAGAAGAAACCTGCTCC
TGTGTTTTGGCCAGTTCCAATAACTGATACCCTTGAACCGCTGTAAGCAGGTGTAGTAACAGGTGTACCTAAATCGGTAA
TATACAAAGACGAATTGCTGGCATTCCAGATTGGATAGAATATACGCTGAAAACCTGACAGCTGTATATTGCCTTTCAGG
GCAAGGGTATTAGGGTCAAGGGTTAGGATTGTTGCTGTAACCTGGGTAGCATAAAGGTTATTGTTAGCATACAGAATACG
GTCAATAGGTGCTGTAGAATTATAGGTAGTCGTAATTTGGTCTGTCAGACTGTTGATAATAAAGATACGCTGGCCTGCTG
TTGATATAGCATACAGGGTATTGCCGTTCAGGGCAAAGTTTCCTATAGGCGTAGTGGTAGTATAGGTAATACCTGGCTGT
GGCAGGGCTAATATAGTTACAGGCTGCTGTGCTGTTCCTGAAACGCTAAGAGCTATCTGTGCTGTGGTATAGACAAATAT
CTGGTTGGTGTTAAACGTGCCGATATATATCTTTTGGTTTGAAGGATTGTACTGAATAAAGGTAGGCTTAGCACCTGACG
TAGGCAAAAGTATGGACTTTATAAATACCAGTGTCGAGGGATTATATAAGTCTATGGAAAAATTAAAGTAGTTAGGGATA
ATCAGGTAGTTGATATTTACATCATTGATATAATATCCGCCTATGGTATAGCAACCTGTATTGGTGGCAACAGTAGCATT
TAGGGGTAGCTGTGGTGTGCCTGTAGCCCCTGTATCAGCATTAAGGGGAAGCATAGTTCCATTCTCATAGAAAACTATGT
GCTGATTCCCGATACCTGATATACTGACATTGACAATATTTCTAGGCTTGCTGCTCGAAAAGGCTGCTCCCAGGTTATAG
GTAGACGTAACAGTGTTAGTAGTAGTGTTAAGTACCCCTACTGAGTTTCCTGTATAGTTTACTACCAGGATATTTATGCC
GTATATAAGCGAGTATATAGGTCCTAGGAATGGAGTAACATCTGTATTCTGACCCTTTACGCACGTTTCATTGATACCCT
TGTAGGAAGCAGGACGTGGCCCGCACGTAATACTTACCCACCCTCTGTCAGTATAGATAGCATCATTCGTTACTACCTGA
TGCCATCCTCTGTCGGTATAGACTTGGGTAGTACATAGGTCTGTAAATATGGCTCTGTCATTCTCAACACTTAAATTACC
CATTAGGTCTGGTTTGCTATAAAGTAATCACCTATTCTAAAACTACCCGTTGTCGGAGGTATGGCTGTACCGTTACGGTA
AAAGTGCGGGCTTGCTGTTAGGATAGCTATGGCTGCTGCACTACTTGCTACCGTTGTTGACAGCGTTGTAACCGTTCCTG
ATAGGGTTGTTACCGATGTTGATAAGCCTGATACTGTCGCATTCGTAGCTGTTAGCGAGTTTATCGTGGCATACGTACTA
TTAGCAAATATGGATGTTACCAGTACCGTTACATCAGGAACCATAGGCATAGGGGCAAGTACTGTTCCCGTTGCTGCTGG
GTTGACTGTAACCATAAAGCCTGCCTTACCTGCATAGGTAGAGTCTGCACTGTCTGATAACCCCAGATAAGGTACTGTAA
ACGAAATCTGATCTATTCCCTGACCGCAACCCATAGTAGTATGTTTTTATAATTGTCCAATATTTCAATATAATTTTTAA
TTTTATACAAATCCAACTGGTATTACTGGCTCATGTAAGGATAGTATTTTACTCATTACACCCGATGTTGGTATCAATCC
TGAACTTACTATAAGTGAAGAAAGAAAACGATGACCGTCAACGTTTGGATGTGTACCATCAGAACCTAAGTGTGTAGCAT
TTACCCATCCTACTGACGAGTCAATAAACTGACCAGGATATTGTGACCTAACAAATGTGTCAAGTACTGTTTGTGAGACT
GTTGTTTCAGGTATTGGCGTTAAGTGAATAACTGTTATACCTGCTGCCACCAGTGCGTTAACAATAGCTATATAATTTGC
TTGGTAAGTAGCTGCTGCTATCGCATTTGCAATATCATTTCTTCCTATACACAGCAGAACATACGTAGGGTTAAGTTTAA
TAGCGTTTGGAATAGATGCTAGTATTTCAGCTGTATTATCAGCACCACCTGCCCAAACATCTGTTAATCCTAACTGGTTA
ATGCTATTTGCAAATGAAACAGCTGGTGATACTGAACCAAATCCCATAGTTTTACTGTCGCCTATAGCAAGTAAGTACGG
GTTCATTGGTGTTTGTGAACTTACCTCAATACTCATAATATCAACTGACCCACCAATATTATATATAGCAATGTTTGATG
TATTTGGTAATTGTATGGTTGGCCCTGAAAGAACAAATGGTATAAAGTAGTTAAACAAGACCTTTAAAGTTTTTGTGAAA
TTTTCATAAACACCAAAGATTAAGTTTCCACGCTGCGAATATTTTATCCTGCACATATCACCTACAGCAGGAAGGGTTGT
ATAAGCAGTAGCACCTATATTTCCAGCAATGGCAAGGTTTGTAGCTACTATCATAGCATTACCATATCCTATTAAATCTA
TAACTGCTGTTGATGTTTTAAATGAAGAGAAGGCATTTATACTTGTCCTGCCAATACCTATACCTGTTAAAGTACTAGCA
GCAGGAACAACAACAACACGGTAATGAATTTCTAAGTCTAAATTTTGATCGGCATTTTGTGTACCATTGATAGTTAAATA
GTTATTGTAATCGTTTGTACCACTAGCAAATCGTATTGACCCGTTTACAATAGTTGGTGCTACTGAGCCTACCTGTGTGA
AATCAGTAAGGGCTGACCAATATGTTTTCTTATAGGACATGTTACCAGCTTTAACTTTCGCAGGAGCTGTAGCATTCAGG
TTTGAGGCTGTTAAGTAGTAGTTTGTACCATCATAGAAGATACTGAAAATATCAATCTTACCACTACCTAAAGAGTTTAG
CAGTGTAAATCCTCCCTGCATTTTATAACCTGACCAGGTAACTGTAAAGTTTCCTGACTGTGTAACCTGCAAGGTACAGG
TATCACCTGCTACCATACCCGTAGGTACGCTTATGGTTGTATTTCCTGACAGTGGTAACTGAAAAATATCAGTACTACTA
AAGTTAGGTGTCAAGGTTGCTGCATAAGTAAGCGACGAAATATACCGCTGTCTTAATGCACTGTTTGAGAAAGCCCTCCA
ATTTGTTCCGTCATACCATAAGTACATGGTGGTACTGTTAGGGAAGATAGTAATAGTCGTTCCTCTTACACCTATTATTG
GGGTAACAAGTGTCCATGTAAACGCAGATGTGTTCTGGTTTGTGATCATGAAGAAATTACTTACTACTGTTGTTGGAAAG
GTAAAGGTCCTGTTAGCAGTAATTACTGGCAGTATGATACCACCGTAACCTGGTGTGACAGCATAGTTAGCATCAGTAGC
TAGAGAATATGTTAATACAAGTGCCTTAGTTGTTACACTTGAAGTAGCAATTACACCAGAAGTATTTAAACCCCCTGCCT
GTAAGCTGTTATCATTTTTAAGGAAGTTACCTGCTGTCTTGTTGAAAGCACTTAATATCGTATCTGTTGCCAGTACAGCT
GTGTAGGTTGTTCCTGCTGCGTAGCCTGTAAGAACTCCCGTTACTGCTGTTGATACAGTAAGATATGTTGTAGAGGCTGT
AGCTATAGTCAGGTAGGTAGAACTTGCGGAAGCTGTAGTCAGGTAACTTGCTAGGGCAGTTGTTACAAAAGCAGTTGTAG
CAATTTGTGTTGTACTTGTGGCAGCTGCTGCTGTAGGTGCTAGAGGCACACCTGTCAGCGTTGGTGAAGCAAGAGGAGCA
TAAGTTGTGGCAGCTATGGCTGTTGTCAGGTATGGTGCTACAGCTGCTGTTACAAAAGCTGTCGTAGCCAGCTGCGTGGT
ATTTGTACCCACTGTTGCCGTAGGCGCAAGCGGTATACCTGTCAGTGTAGGGCTGGCTAGTGGAGCATAGGTTGTTGTAG
CTATGGCCGTTGTTAGATAAAAGGCTAGAGCAGTTGTAACAAAGGCTGTAGTTGCTATCTGGGTTGTACTTGTGGCGGCT
GCTGCTGTAGGAGCAGTAGGTGTTCCTGTAAAGGCAGGTGATACGGTACTTACCGCATTGGCTATTACAAAAGCTGTTGT
GGCTATCTGAGTTGTATTCGTAGCTACAGCAGCCGTAGGAGCAAGAGGTATACCTGTTAAACTTGGGCTAGCTATCGGTG
CATAGGTTGTTCCTGCAATAGCAGTAGTAAGGTACGGAGCAACGGCTGCAACTACGAAGGCGGTGGTGGCAAGCTGTGTG
GTGTTTGTACCTGCGGTGGCAGTAGGTGCAACTGGAATACCCGTTAGTGACGGACTGGCAAGCGGTGCATATGTTGTTGC
AGCTATTGCAGTTGTCAGATAAGGGGCTACAGCTGCTACTACAAATGCTGTAGTTGATAACTGTGTCGTGTTCGTTCCTG
CTGTTGCTGTAGGTGCTGTAGGAATACCTGTGAAGGCAGGGGAAACAGTACTTACTGCGTTTGCCAGTACGAATGCTGTA
GTAGCTATCTGTACGGTGTTTGTAGCTACAGCTGCTGTCGGTGCAGTCGGAACTCCCGTTAGTGCTGGTGAAGCAAGAGG
GGCATAGGTTGTACCTGCTGTGGCTGTTGTCAGGTATACACTTAAACTTGATGTAAGCGCATACGGTGTAAGAGAAGTTA
CTACAAAGGCGGTCGTTGCTATCTGGGTAGTATTCGTTCCTGCTGTGGCAGTAGGTGCTAATGGTACACCAGTAAATGTA
GGACTTACTGTACTTACTGCATTGGCAATGACAAAAGCTGTTGTTGCAAGTTGTGTCGTATTCGTAGCTACTGCTGCTGT
AGGCCCTACAGGTACGCCTGTAAGTACAGGACTTGCCAGTGGTGCATACGTTGTTGCTGCTATGGCTGTAGTAAGATAAG
GAGCAATAGATGATATTACAAAAGCAGTAGTTGCAAGTTGGGTAGTGTTTGTTCCTACCGTTGCTGTCGGTGCTGTTGGT
ATACCCGTAAAGGCAGGACTGGTAGTACTTACAGCATTTGCTAGTACAAATGCCGTGGTAGCTATTTGCGTAGTATTTGT
TCCTACAGTAGCTGTTGGAGCAAGCGGTACACCTGTAAATGTTGGTGATACCGTACTTACTGCGTTTGCCAGAACGAATG
CTGTTGTGGCAAGCTGTGTCGTGTTCGTTGATAAGGCTGCTGTCGGAGCAGTAGGTACACCTGTGAAGGCAGGTGATGCT
AACGGTGCGCCACCACCAGCTGCTGATGCAGTAAGGGTTGTAAGCACATAGTTAGTACCATCATTAAATATTGTAAAATA
GTCTACTGCGTTTGCGGTAGGTGTTACTGTTGGAACAGCCAGTGACCCTGATGCTATATATCCTGTAAATGTTACAGTAA
AAGGTGTCGCTCCATTGGTAATAACAAGTCTTACATATTCACCTGCCAGTAAATTGATAGGGGCAGATATAGTTGTGTTA
GCTGTAAGGATAAGTTTCTGCACATCTGAACCTGCAAAGTTTGGAGTAATGGCAGATGCAAATGTAATAGTAGATAATGC
CTTATACCTAACGTTTGAAGTAGATATTAAGTGAAATACTGTACCATCATTATATATCCAATGTGTTGAATTATTAGGTA
TAGTTGTTATTGAGTTTCCTCTGGCATCTTTTAGTGCTGTTACATAAGACCATGTAAAGGCTGATGTTCCTGCACTGTTA
TCTACTATAAATATATTACTTGAATTTGAATCTATAGTAAGTGTTATTGTTCTATTTGCTGTTATAACACTAGGAAGAAT
ATTTATTACGTTACCTGCACTATAATTAATATCACTTGCACCACTTGCATTATAAAATACTGCATAAGACCTAACCCTAT
TAATAGTTATTGTAGTATTTTGATTACTACCGTCATTCTTTAAAAAGCTATTGGTCACATAGCCCATTGTGGCTATCTGC
GTTGTTCCTGCGTACCCTGACCCTGTAGGAGCTGTCGGTACGCCTGTTAATGCAGGACTAGCAAATGGTGCGTACGTTGT
AGTGGCAAGTACTGTTGTTAAGTAGGTAGTTGAAGCAGTGGCTATCGTAAGATATGTAGTACTTGCTGTTGCTGTTGTCA
GGTACGGTATCAACGCTGTTGTCACAAAGGCTGTGGTAGCAAGTTGAGTCGTGTTTGTTCCTGCGGTAGCTGTTGGGGCA
GAAGGAGTACCCGTAAAGGTGGGTGAAACTGTACTTACACTATTGGCAAGAACAAAAGCTGTTGTAGCTATCTGCGTAGT
GTTGGTAGATAATGCTGCCGTAGGCGCAAGCGGTATGCCTGTGAAAGACGGACTGGCAGTACTTACAGCATTAGCTATTA
CGAATGCAGTAGTTGCAAGTTGGGTTGTATTTGTAGCCAATGCTGCCGTTGGGGCAGAAGGTGTTCCAGTGAATGTAGGC
GAGGCTGTGCTTACCGCATTAGCCAGTACAAAAGCTGTCGTTGCAATCTGGGTGGTATTTGTTGATAAGGCTGCTGTCGG
TGCTAGTGGTACGCCTGTAAAACTTGGACTAGCCGTACTTACGGAGTTTGCCAGTACAAAGGCCGTTGTAGCAAGCTGCG
TGGTGTTCGTAGAAAGTGCAGCAGTCGGTGCTACAGGTGTTCCTGTCAGCGTTGGTGAAGCAAGGGGAGCATACGTTGTT
CCTGCTGCTGAAGTAGTAAGGTATGCACTTAGACTTGCTGTCGTAGCATAAGAACTTAAACTAGCAATAGTAGCATACGT
AGTAGATGCTGTGGCTGTAGTAAGGTAAAGAGTTAAAGCAGTTGTTACGAAGGCTGTTGTTGCAAGTTGTGTCGTATTCG
TAGCTACAGCTGCTGTCGGAGCAGAAGGAACACCAGTAAAAATAGGACTGGCCGTACTTACGGAGTTTGCTATTACAAAG
GCAGTGGTAGCAATCTGAGTAGTATTCGTAGCCAGTGCTGCTGTTGGTGCTAGAGGAACTCCTGTAAATGTAGGAGAAGC
AGTACTTACAGCATTGGCAAGGACAAATGCGGTGGTAGCAAGCTGTGTTGTATTGGTAGCTACAGATGCCGTTGGGGCTG
TCGGTACGCCTGTAAAGGCGGGACTAGCAAGTGGTGCGCCAGAGCCAGTAGCATTGGCAAGAACAAAAGCTGTCGTTGCT
ATTTGTGTGGTGTTGGTAGCTACAGCAGCGGTCGGTGCAGTAGGTATACCTATAAATGCAGGGCTAGAAAGAGGTGCGCC
TGAACCAGTAGCATTTGCTAGTACAAATGCCGTGGTAGCAATCTGGGTAGTGTTTGTGCCCACAGTAGCAGTAGGTGCTA
GTGGCACACCTGTTAAAGTAGGACTAACCGAAGTAATATACGGTACAAGAGCATTGGTAATATTCTGTACGTTAGTTCCA
TCAGTAGGATTAACTCCTAGTGCTACACTTGTTACAGAATTACCACCAAAATCAGCAGCGAAATTTAATGAAATAGGTGT
TGGCATAGCAGTTATTCTAAATAAGTTTGACCGATTGTTGGTGTTGAATTTGTTACAAGCACATTGTTATTATCTATATA
CTGGACTTTCTCATAAGTAACATTTCCATATATATCTACTACTGTCACTGTAGGTATACGTCCAAGATTGTGGTTTATAG
CATACGTAAGACTAGGTGTAAAGAAGTTATATACCTGACCTGCTCCTGCAAGTAGGTAGGCTGAACCTGAGAACGGTGTT
CCAAATGAGATAGATATATTATTACTGTCTACATATTTCAGCTTCATGAATGGTATTCTGTTACCCGTAATATCTACAAG
GGTTACATAAGGGAACCTGCCTAGATTATGTGGTATTATCCAGTTTGTTGAAGGTGTCCCCTGATTAAAAATTGTGACCT
TTCCTGCAATGGCATAACCATAGCCTGTCTTAGCTGTGATACCCCATCCTGCTGTTACTGTCTGCTGGTTGTTGTAGACT
ACCGTACCATACATTACCTGACCTGATAGGTCTGTGGTGACAATAGCAGGGTAAGTGTTAAGTGCATGGTTGATAGTCCA
TGAACTGTAGGCGGTAGTCGTTGCCAAGGTATAGGCATAGAATATCGGTGCTACAGTTGATGTTATTACCTTTGGTATGT
TTGAACTTACTACCAGGTACTTGCCTGTGGTTGTCAGTGAGTATGACTTGCAGATACATGGCATCTGGTAGTTCGTTGAC
AGCGATATATAGAAGTTTGACTGGTATCTATTGATAAGACCCTGCAAACGTTGCATGTATTGTAGCAGGTTTAAGTCCGT
CAGATTGCCAGTATAATCCACCATAAAGCCATAAACTGATAAATAACGCTGGATATAACTATCAAAAACGTCCAGTTCGT
CAAGCTCATGGGTTAACTGCTGGTCATGGCCAAAAGTGGTATATAGCCTTAGCAGTAGGTTTAACCTAACAAGTCGTGCC
TTTATATGTATGGCTTGCAGGTCTGTAACTAACATGCGCAACCTCCCCCGTCAAGGCATAAGTCTTGCAGTAGGTTTATC
ATGCTCTGGGCATCTACTAGGTCACCTGTTGCCATAGCTATATCCAGTGCATCAAATGAGTTTGAAATCTTTTTGTTAAG
GAGTATTACATTCCTATCATCCGTAATCTGTCCCTGAACGTAGAACTTATCTACGTTTTGCAGGAAGCACTGGTTGATAA
AGGAGCAGGTATAGGTAGTCACAAGGTTCGTATATACCGAGCCTGACTGTGCCTGCTGTGGGGTATAGGTAGTCGTAATT
GATAGTACGGTGTCCCACATTATGTTTGTAGGAATATTTATGGAATCTCCTGTCAGTGCCATGATAGGCCATGATATGAT
TGTCCTTAAGGGTATTACAGATAGGCTACCAAGAGGATTCGGTAGTGGTGTGCCTGCTGAGGTAACTATGGTAAGCGTTC
TTAGTGTGAAGTTACCAAGCACATCATTGCCATTTAGCAAGGAATTATCCATAAGCTGAATTACACCAGGCGAAACAGAC
GTTACAGAAATTGAAGGGCTAAATGACATTGCTTTAAATTTAAATATAAAGATACAAAATTGTTACGAGACTATTAGTTT
GATATWGTTRTGNNNNNTTAGTACTGTTATTATTTTCACTTTCAGGAATCACTTCTTGTTCTGCTGTATTCTTATTTTCT
TTCCATCCTGGTACAATCTTATCAAGTGCTGATGAAAGAGCTTCCTTCTTGCTAGACTCAATAATTTCTTTAGCATCTTT
CTTGTCTGCTATAGATAAACCACCTGCTGATTTTAGATTTATATTAATCTGCTTAGCAAATTCTTCATCAACATCCTTGA
TTTTGCTACTAGTCCATTCAATAGGATTTCCACTAGCATCTTCATATTTACCTGTATTAGCCTGTTTATCGAAAGGCTTA
ATTTCAATATCAGTTTTGTCTACAAGTTCCTTAGCAAGGCCATAATAGTCTGGAAGTATAGAAGATTTACTCATAATAGC
CTTTTGCCATTCCATATTTGCCTGTCGTGATATGTTGCCTAAATCTGCTCCTCCATATAATTGAAGTGTGGAAGCAACAA
ACTGCGCACCAGCCAATGATAATCTATCTTTTGTTGTTGCAACACCTTTTACTTGGTCAATTATAGACTTACTACCCAGA
CCTGCCATAGGCTTTACTACTGCATTATAGAAAGCAGTATATACTCCTGTTCCAATAACGTTGGCATCAGAATTAAATAT
GGACTTACGGGATTGCTCCTTATTAATCTTATTATGCAGTTGTGTATACCATAATTCTTTGTAAGAAAGATCTACTGTGG
CTTCACCAATAGACTGAACAATATTATTTTGCTGTCCTAAGAATGCGTCAGATACAGACCTTATAAATCCATTTACTAAA
AGGTGCTTCGTAGTTATACCAATACCTGTAAGTTTTGATAGAGTATTAATATCATCATAATTTAAATTATCTGCAACAAA
ACCCTTTTTCTTTTGATCTTCAAACTGATCTACTTTTGCTTGATGATATGCTGTTGAACCCATTGCAACACGAAGAATTA
AATTACTACCAAGATTCTGTATAGCTGGTTTAAGTGTTGATTTTATTCCAATAGAAGTTGCCTGTGCTGCCAAATATCCA
AATAGCTGCCTCCAATCACTACCACTTGAAAGTCCAGGAGTGACAAGGTTTCTAAGAGCAACCCTTGCTTCTACGTTAGC
ATGAAGCTGAAACGTTTTCATATTATAGAGAAATGATTTGAAAGGTCCTACATTCTCTCTTAGTACTCTTGCCTTAAATG
GTTCTGATACTTCAGCGTTAGAACTTTTAACAATACCATCAGCATAAGTCATGGCATCTTTATTAAACTCATGTGTTTCC
AGAAACTTTTTATTAAAGTCACTATATTTAGTAAGAACACCAAGTTCTTTTGCTTTCTTCATATAGGCTGCTATCCATGT
ATGAGTAGATACCATAGAGTCACCCTTTTTTAAAGGATATAGCAATGCTTCATCAACTTTTCTAGCAGACTCTTTAGCTA
CTGTCCATAGATTTGAATATCCTGTAGTTTCAGCTTTATACGCATGGCCTAAAGATTGGTGAACGAGCCTTTCATAATCA
GCCATTCTAGCAACAACTCCTACACCCTTATCTACTAGCTTTGATATTAAAAAGTCATAGCCACCATCTTTTGCATTGGC
AAATTTAATACCATGATATTGTGCCATTGGGTCACCTAAAAGCATAGCTGCATTTGAAAATGACTCTCCATATTGCTGTA
CTACTTGCATTCCGCTACCAAGTGTCTGTCTGTAAAAAGCACCCTTAGCAGCATTGTTTATCATATCAAGTACACCATCT
GCATTCAAAAAGGTATGCCCTTGTGAAGTTGATGTTGGGTCACGCCCTAGCGCATCAAGTACACTTGCTCTGGAAAGAGA
CCTAAAGAACTCAGTATTTGTATTTAGCCCCCCTTTATGTTTCATTGAACCGTCGAATATAATATTTGATCTAGGGTCAT
TCAGCAGGTTGTGCATCATTATCCTATCAGATATTGTTTCAGATTCTAAAACCTGATTATGAATACCCCTGTCAAACGGA
CTTACCATATCCATATTAAGGAAATGGGTAGGCTCACTAGTGCCTCCTAGAAGCTGTGGTAACGAAGCAATGTCCTGACG
TTTGGTTATCTGTCCTCCCATCCTGTCCATTGCCTTACCTAAATTAAAATCATTCTCTGACTTCTGTAATGACTGTGTTG
TGCCTACAGATTCTTTAACATGGTCTTTGGCAAAGCTAAGAAAGTCCATAGGAGTATAGTGGTCTATATCACTAGCTTCT
ATTCCATATTTTTCATAGGCACGTAGTATACCTGGCCTAGTTTTTTCATGCGCCTCGTCCATAAAGTTGATAACTTTTTT
ATGTTTATCACCTATGCCAAACTGTTCAGCCATATTTTCTTTGGTAATTTTACTTAGGTCACCAGTAAACAAATCATATA
TGCCAGACTTCTTAATAGTTTCAAGAAGGTCTACCTGATCTTTGTGCATATTGCTGATGCTTTCTACATCACCACTCTTA
AACTTATTTTGCATACCAATAAATGAATCACGCACGACACCCTTTAGGTGTTCAAACTGATCTTCTACTGATGCCTTGCT
ACTTCTGTCTATCTGTCTAAGAATCATGAAGGCACGTATCTTAACACCATCAGACTGTGTTATGTCTAAATGCCTATTTA
GGGTATGTAAGTCACGAGAAAATTTCCCTACTATCGCTTGTGACCTAGTAAAACTTCTTGTTATGCCCTCAAAATATCCT
TGATAAACCCTAGTGACAAACTCTGGGTCTGGATTTAGGTTCTTTAGTCCTTGCAGCAATGTTACTTTATCCTCTGACTG
TTTAAGTTTAAAATTGGGGTCTGTAAATCCTTTAATTTTTTTAATTCCTTTTGCCCAATTAACAAATGATTTACTCTTTG
TTTCTGCCAGTAGCTTTAAGCCTTTAAGTAGTATATCTGCATCATGGTACTGCAATACAAAGTCACTACCTTTTAGTATG
GCTTCTTCACCATTCTGCAAAATATTGTTTATAATAAAGTTTATAGCCTTTCTATTTTCATCTGATAGGTTTAGCTTACC
TTCTTCATTCTCTGTATTTACTGATGTTAAAGCCCTAAGTAAATTTAGTTTTTCACGAGACAGTTGTTCGAAAGGTGTTT
TTAAAAGTTCCTGCTGACCATCTTTTATTAGCTTGTTGAGTATAGCTGTCTTTGAAGGTTCTTCTAATATTTTTTGCAGT
TCAGGGTCTGCGTATAAATCCTGTGCTGTATATCCTGTTTTACCATTTTTAAGTTCATACGAATCTAGCTTTACCTGAAT
AGCACGTATTGATTTATCTTTTTCCTTTGCAGGATTTTCTAATACTTCTTGCAGTTTAGGGTCTGCATATAAATCTTGTG
CTGTATACCCTGTTTCACCATGTTCTGCTTCATGTGCATCTAGCTTTACCTGAATAGCACGTATGGCCTTATCTGTTTTG
AATGTGTCTATTTCCTTTTTTAAGTCTAGGCCAAAATTATTTATATCTGTAGCTGACTTTAAGATAGAACCGTTCTTATC
TATTACTGATGAAGCAAAGTCTGAGTAGGCATGAGGGTCTTTCATAACATTAGCATCCTTACCTAACTGCCCTAACTTCA
TCATAGCCCTTGCAAGCTCTGGGTCAACACCTATAAACTTACCTGCTGTCTGCTTTAACTTGCTTCCTGCCTTTGTCGCT
TCAGTCTGTGATTCCTTATGGTGTATGTCATCCACTATAGAAGAAATCTTGTCTAGTGCTTTACCCAGTGACTTTTCATT
CTTTACGCTATTGGCAAGTTTTATTATTTGTGGCAATATCCTTTTGACATTTGCAGGAGCATTGTCACCTAGCTTTACCA
ATATGTCTTTAGTTCCTTTCAGGAAATTATCTTTAGACTCCTTAATATCATCTGCCTTACCCTTTGCTTCTTCTTTGAAC
TTAGTAGCAAGATCATTCAGCTTCTGCCTTGTTTCAGATATGTTCTTATACGCTACAGGATTATCAGTTGATGTACTATT
ATTTAGTACTACCTGCTTTTCTTCTTCTGGGGGATGATTTTCTAGTGCTGCCTGATGTACATCATCACCTACATTCTTTG
GGTCAACGATATGCTGTGCGCCTTGAGTATCTTTGATAAGTACATTCCCTGTATCACTGTCTGTTGATATATGCTGTCCT
TCTTTGGGCATACCTTCTGAGTCAACAAAATTTACAGGTGTGCCTTCCTGTGGCTGTTCTGCCTTTGCTTTATCACTAGC
TTTGCCAGTAGCAATGATCTCTTTAAGCTGACTGTTTAAACCATCTTTCTTTTCTTCCAGTACTTCTATACGCTTAGCAT
GGCCATCTGTAAATGCTTCATCAGTGGTAGTCATCTGGTGCTTTAATTCATCAATGGAGTTTTGAACTTCATTCTTGGCA
CTGATAATAACAATAGCTTTACCTCTTACTTCTGGGTCTGTTACTGTATCAGGTATTTTTGCTGATATAGCTTCGGCTGC
TGAAACTTTATCCTGTATTTTATTGTAACGCTCTTCACCCATTTGTGGTGCGCCTGGTGTCTGCTCTTCTGGTATTTTTA
CTTTCTCTGCCAGTGCCTTGTCAGCATATTGGCGTATAGCATTGGCATTGTCTGGATGTGCTGCAACAATCTCTGTGATA
CGTGCTGTTAGCGGGTCTGCATGATGTGCTTCTACAGCAAACTTAGCAACACCTCCCATTGCACCAAGTGCGCCCCAGGT
AGCTGCATCTTCACCCATACCAATTATATTCTGTCCTAGTGATTCAAGTTTAAACTTTCCATTGTCTAACTTATCAAAAC
CATACTGTAAGGCTTGATTATACTCATGGTTTGTTGCTCCTGCTGCTGCTTCACCAATAACAGCATGTAGAAAATTCTTA
CCACCCTGACCTAGAAGTGTTTCTTTGAACTTGCTGATATTACCTTCCAGTGCTTTATGTAAGCCTGCCATAGTAATCTT
TTCTTCGCCCATCTGTTCAGCCTTCTGAACTGTTGCCTTTATTGCTCCTACTGCTAGGTACTTCTGAACTGCTCCTGATG
CAGCACTGCTTAGCTTACCTAAAAAGGGTGTTGTTGCTGCTAGTCCACTTGTTGCTAGAGCTGCGTACAGATTTGAACTT
CCTTCTGATAGCCCATTATTCTTACCACCCTTATAGAAATCTTCGTATGCGGGGGCAAGTACTAATAGGTTTGCCATTAT
AGATGTACCTCCTGACATAACTGCACCACCTATCTGTGCAGGAAGTCGCATAAACATACCTACCCTACCCATAGCACTAG
AGTTTGCTACCTGCTCAGCTTCATCGGCTGTCTTGGATAAATCATTAGCACCCTGATTGACTACATTAGATGTTTCATCT
CCCTCCTTTACAAGTGGGTTTATATAGGCTGCACCTCTAAGTAGTCCTGCTGTTCCTTTAAGAAGAACAGAACTTAGTGC
TGCTCCAAAGTCACCTAGTCCAGTAATAGGGTCAGTAGAATGTACGTTCTGCTTGTCGTTTGCTCCTGTATCTCTAGTTG
TAGGCTGTCCTGTATTGGGGTCTATGGAAAACTTAGTAACATTCTTACGGTCTAAATCTGAAAAGTCTGGCTGCCTAGTG
TCCATATCAGTAAGATTCTTACCTGATGAAAAAGCAAGTGTTGGCAGTAAGGGCTTTTTAGTTCTTGGTGAAAGCCAGTT
ATTAGCATTGGGTCTTAATGAATCTCCTATTGGACCTAGATTATAAAGGTCTTTTGAGTGATCTTTATTTTCATTATTCT
TAAACCTATTATTCCAATTTGTCAAGTCACTGGCAGTATTTGCTTTAGACTGATTCATTGATTCTAGGCGTTGTGAACTT
TGTGCATAGCCAGTTATCTTACCGATAAATTCCTTTTTAGTACCGAAGTTTACTGCCTTGCTTACAACATCAAATAAAGC
ACCTGCTCTGGTAGGGTCTATAATTTTAGTTTTAAATTCATTGAAGTCGCCTATATTATATTTCTTATTTGTTTTAGGGT
CTACAGCATTTGTAATAATATTATATACATTCTGTAACTTAGCTGTCCAGGGATTAGGGTCTGTCGGTTGTGGCTGTACT
GATTCTGGTGCTACCTGATTTTGTATTGCATCTGGTGATACCTGATTTGGTGTTACTTCATTTGGTGCTGCATCTAATGC
TACATCTGGTGCTGACTGATCTAATTCTTCTGCCATTACCAATCTACTTTAGCATCACTTTTAATAGCAGGGTGTGCATC
ATTATGTCTGCTTACTGCTGTTTGCGTATCTGACCTGCCTGATTTATCTACCTGACCTTTATAACCCTTGGCATCGTTTG
GAAACGCATCTCCTGGTACAATTTCTTTTGGAAGATAGTAGTTATGTAATCTGCCATTTTCCATAGCAGTTACATGAACC
ATATCTAAGTTTCTTAATTCACGTTGAGCTTTTTCAGGATTACTTTTAAACATACCCTCTTGTGACTTTAAAATTATACC
ACCGTTTGTATTATCAAATAAATACTTTCCAGTTACAGGGTCTTTGGCCTGTTCACCAGTAAATTTACCATTTTCATCTG
TTAGCATTCTTTTTTGTGTAATATCATCTTTATAGAAGTCATGATGAAAACTGCCAATTAAATTAACATTGCTAAGACTT
TTTTTATTAACCCATTGACTATTATCTGCATCAAAAATATGACCAGCAACACCACCTTTCCAATTATGGTTTCCGTATGT
TTTATCATAATTTAAAGTAGCATTTGCATTTTGTGGTGTTCCATCAGGATTTGTTCCTGACATTGGAACTGTGATATTTG
AAGGACCTTGATTAACTGTGCCATTATCCTGACCACCTATTGTAATTGATATAGGGTGTGGTGGCTTTATAATATGATCT
CCCTCTACATGATACCCCTTAGCAGTATTGTACTGATCATTGGCTTTTATAGCGTATCCTACCTGTGCAGGATTAGTTGG
GTCAATAGGGTATCTAGTGGCAAGGTTAGCTATAAGAGTTTTATTATTAGAGTCTGCCATTGCTTCTTGTCCCATTTGCT
TAAACTGATTATCAGCTGCTGTATTATACCTGCCATAATCAGCATAATGGTGATACATAGCAGTTGTATTAACGTGCATG
CGTTCTTCACTATGAACATCTTGGAATCCTAACATATTTGAAGGGGTATCTATTTTTTGCTTCTCATAAAGTGATCTGGC
ATCCATATCTAGTTTAGACATATCTACCTTTTGGTATTTACGGAAGTCACCCATATCTGCTTCTGCATCATCAGATTCCT
TAGTACCCGATTGTGCTAACTCAAATCTTCTTAACTTTTTATTTATACCATCAACAAGTGTAGGGTCTACATTTTCACCT
TGTGCTAATGTTCGGAAATTCTTTAGCTTTTCATTATTATCCTGTGACTGCCTACTAAGCTCTGATGCCTGAGCCATATA
ATTGTCTGATAACATCTGATGCCTATATCTTTCAGTGGGGTCATTTGACGAGTTTCCTGCTATATATTCATCCCTACCTT
TATTAACAAAGTTTGCTATGTTTTCTGCATCTACACCTTTTATTTTTGATGTATCAATATTTTGTAAAGGAGCATTCCAA
GGTCTAACCTGTCTTTGCCGTTGCCTAGCCATGCCAAGTTTTACAAGGTCATTTAACCCTGCTGACTGCCCCATTACCTG
TGCGCCACCTGCTGATATGCCTGTGCCGAATGAATCATTACCTCCTGGTATCATTAATAAGTATTTTGTGGTGCATTAAA
TGAATCTACTCCTGAGAATTGTTTTCCATATCCCATTGCATCACCCATAAGGTTGCTATTTACTGATGCACTGTTTGTAT
TTACCTTTGGCGTAAGACCTTGACTATGTACATTCCCTCCCCAATATCCTAGCTGTCCGAGTACGCCTAGCTTACCTATA
TCTTGTGCTGAGTTCATCATGTTCTGCATACCTGCACCCTGATAGTTTCGTGCTGCTGCTGCGTTGTTTGAGTACTGCTG
TTTCTGATTCCAGTCAAAGGCTGACTGCTTCTGCTGACCAATGGTAGCATTCGCCTGCATAAGACCTTTAAGGTTATTCA
TACGCATAGTAGCATCCTGAGCATTAAGATTTGCTCCTGCCTGATCTGTACGTGCTGTGAGTGCGCCTATACCGCCTACT
GCTGACCCTCTACCCTGCAAGCCTGCCATACCATTTGCCTGACCCTGATTGATCTGGTTCATCTGGTTATTGTACTGCTG
TGCAGGCATACCTGACTGTGCTGCCCGTTGAGCTAGTGCCTGATTCTGGTAGTACTCTGAGCCTACTGTCTGTGTAGGAA
ATGGGTTTGCTGCTGCTAATTTCTTAGCATGAGCTGTTTGCAATAGACCTGATACTAGCCCTACGGCTGAAGGTATAAGT
GATAGACCCATTGATAGCGGTGCTGCTGCTGCGCCTGCGGCTCCCAGACCTGCTCCCATACCTGCTCCCCCCATACCCAT
GCCCATTCCACCCATTCCTCCAAACATTCCTCCTAAATCATCAAATGCTCCCATAATTTTATTTGTTAAGACCCCGAATT
AGGGCTGTATATACTGTTTAGTGTAACTGAAAATAATGATGTTTTTACTGTACTTGTACTAGTTAGTGTAGCAAATAGCT
TGTTACCCTTAAGGTCATTACCATCTACAAGTGACCCGCCATTTGATGTATCACATAATAAGTCTGCATAGTAAATATCT
TCTGACTTATTATATCCATCATCCAAATTAAAGGCAGCAGCAGGTAGTCTTGATGTCTGATTACTGGTAGTAACAATATT
ATCCCAAGTCCATATTGAGTCTGACTGTACAGCAACATTCATAAATGACTTGTTTACCTCTGGCTGATTGTTAAATACCA
TCCGTAATTGTGATGGGTACTGAACACCATAGAAATTATTGTATATACCTACACCCTTACTATCAACTAAGACTCCATGC
TTATAGGCTAGTCCGTTCTTCCATGAGTAAAGGTCGGTGAAAGCTGCACCGATATAGTCTGGTGCATAGCTGAATCTTGA
AGTCCACCGCTTTGTCTCCTGCTCTGAGCCGTCATGGAACTCTACTGTTAGTGTTGAGCCGTCACTGGCAGGGCTGAAAG
CAATAACAAGACTATCTCTATTCCTATCGTAACTAGTATATACTTTTGGTGGTATACCTGTTGCTTTATATTTGGCAAAC
TGGTTTATGAATAGTGTATTGGCAAGGTTATCTGAAATTACTACTACACCGTCACCTGACAGCCTGCAAATATTGGAGTT
CTTGTAGTCAATGAAATATTCTCCTGTCATGCCTATCTCAATAGATTCAGGGTTTTTGCCTATGCCTCCTGCATATGTAT
AATAGTTAATATTATTAAGCAACGTCTGTGATAACTGCAAGCTAGTCTTACCATCACCTGCAAGTGTTATCTGCTGATTG
ATAGGAACAAATCCTACACGTAGCTCCTGAAAAATCATTGCCTTCTGACCCTTTACAAGTATATACTGTATAGACTGATA
GTTACGGTCATACTCCTTGAAATTCTGGTAGTAGAACGTAGCAAGACCGTTTATAGTCGTATTGCTAAAGTATGACTGTG
AGAAGTTAATCTGTGTATAATAGTTTACAAGTGCTGAGTTAGGGTCTTCTGCCATTGGCCTGCCGTTATCAGACTTATTG
CTTACATACGTATCATTGTAGTTAGGGTCTGTGACAATTTCATTCACTAATCCTAGTTTATTATAGGTACGTGTATAGTT
GTCTTGTGGGTAAAAATACCCTCCCCAAAATACCATTGACCTTGCTTTTTGAAATACGTCACCCCGTTTGAATGTGCCTG
ATGTTACCGAATGCTGACCATTAACAATATCATACCTTTCACCAAACTCAAAGTAGGTATTCTGTACATCAGAAGCAGAC
TTTCTAGGAGTCCATAATTCTACTAAGTGTGTATTGGTATACGGAAACGGTGGAGTCTGACAAGTTACTACATCACCATA
CTCGAATATATCAAAGGTATCAACTGATACACTAGCACTGGAAGAATCTAACTCTAATGTAGCTATGGCATTGCCAGTAG
ATATATCATAGGCAGTATGCTTGCCTCTTATCATCTTTGATGTACCACCAAAGGATATAAACTTTCCTGCTACTTCACCC
AGTACTGATGTATCGGTAATGAAATATGATCTTGTTGGCCCTGTTCCATTTATACCATTTACTGATACCGAAGCATTGTT
TATAACACCATTCTGTGTATAGGTCTTACGTGGGTTTTGAATAAAACTTGTAATCTCTGTTTCAAAATAAGGTGTGAATG
ATTGTGTGGCTAGGTTATTAGGGTCATACTTTTTGATAAATGTAATCCTGTCTCCTACCGTAAAGCTATATTTAATAACC
GAGTTTGGTAGTGTACCTGTGTTATTAGATACTGAACCATCTGTATTACGTACACCATTTCCTATACCTGACAGCCTGAT
ACCATCAATAAATACTTTTACCTCATTCTTATTGTTGTCGCTTGCTTCTATCTTGTTTGTAAACCACTGTACAAAACTCT
GATCTTTAAGTCTTGTTGACCTGCCCCAGCTATAGTACCTAGCCCAAGAAGGTGGGTTATGGTATATATTCCAGTTGATA
TTGCTTAATGCACCTCCTGTTGTATCTAGCGTTGGCGTATTTACTGTGGAGTTAAAGCCTGTTACTTTATAAGAAGTATC
TTGCTGTGCTGCACCAGGTCTGCCAAATTCATCTTTGTAACTAAGTACAAACACATACCTGTTAGAATCTTTATAAGCAA
ATTGTGAAGGGTAGAAAGTCTTTGTATTAGGACCAGGTGTTACACTAGGTCCAGGGGATACAAATCCGTAGTTACTATCT
ATAAGATGCCTGAATACGCAAGGGGTCGTAGTTATTTGTGAAGCATATACGGAGTTACCTACTAAATTTACTAGATAAGT
AGATATTGAAATTAGTGTGTCTCCTGCTGCGACAGTATAAAAATAACTATATGTTGTAGTACCATTGGTAATCGCATATC
CTACTTTATCACCAATATTAGGTGTTCCAGTTAGCTGTATATAGTAATTGTTCTGTGCAATATTATTTCCAGGAACTACA
AGATTTACAAACATGATAAACGGCTGTGATACCACAAGCGTTGTTGGTGTTGTGCTTAAGTTTATATTCATAGTAATAGG
GTTACCATTACTATCTACGTCATTGTTTAGGTTCGGTCTGCCTTTGGTAACATTACCTAAAAGAATAGTATTACCATTGG
CAACACTAGATGCTCCTACAGTATAGGGTACATCATCGAAGTTTGATGAAGTGTCAATGATAGGTACGGGTGTGCCTATA
TTGTTATTAAAAAATACAAACTTATCATCAGGATAGGGTGTAAGGCTAGATGTATATTGTGCCTGACCCCAAATGGTATT
ATCTGGAATACTATCCAGTACCTTATCAGCAGTCTTGAATATTGCCCAGTTCAGGCCATCTGCTGAATAAGCAAAGTCTA
TCTTACGTACGTATCTATTGCCTGTAAAGAAAGTGAACTTTATACCATTGTTATTGGTGTTTACTGTATTTACTATGTTA
CTATTCTCATTAAGTGGTAACGGAGTACGTGATGCTCCTGACCATGCTGAGTGCAGGTTATCTTCGTACTGGTATCTGTA
TTTAATCTGGAATAGCTGTTTCTTTAAGTTATTGGCATTGATTAAACTATTAGATATATAAGTCGGAGCTGCTGAAACAG
GATTACCATTCTGGGTATAGTCAAGGTCGGCATAGCCTGGAACATATTGTGGCTGTGCTTTTATAAGCATGATGCTCTGA
GGGGTAGTATAATACCCTTGCTTTGCCAGTGCTATATCTATCAGTCGTGGTGGGTTGACATTATCACTGAACAAAATCAT
CTTGTTATCGATAACATTTACACTACCTATAACGGCTGTTGAAAAGTTAAGTATTGGCCCCTGCAAGACAGCAACTATGG
CAAGGGTATTCATATCTAGTTCATAGATACCGTCATTTGTGCCTGTCAGGTGGTGATTGAAATAGTACATCTTACCCATA
GACTGCTGTTCAAAACAGCCAATGGTAACGTAGTTGATACCATCTGATGCAATGCTTGTTGTGTCTACAAGCATGTTTCC
CTGTGTATTTGTTACGTTCAGCTTACCACCTGTGGAGTTATCATGTAACCGTACATTCAGTGCATCAAGAAGGCTGTTAG
GAGGAAACAAATCGTTTGAGTGATCTGAGTCTATGCCTAGAAAGTTCTTCTTTACATCTGGTCGTATCTGTGCCATACTA
GTAGTTTATGGCTTTCATAGTTGTTTCCCGTACTGCTTCATTGATATGGTGTAGCTGCATACCACTACGTCTACCTTTAG
CTATACGCTTCTGGTTATAGTATTCTTTACGTAGCATCATTACTGCATTTGCAGGCCCTTTCTTCCCTTGAATATCTTTC
CATCCGCACCAAGCAAGTAATGCTTCCTGAGCTTCTATGGAGATACTTTCTTCGGTGACATCATCCTTTCCTGATGACAA
ATACTCCATGACAACTGTCTGAGTAGTTGCTGTAGGGTTAAGCATAATGATATTTGCCTGCTTGTCGATCTTGAAGTTTG
CTCGTGAAGTTGGCGCACTACCTACTCCTAGAGATTGAAAAGTTCCTACTATGTTTACCCCTGCTGTCTGGTTTGGGTAG
ACTGTAGCATTGTATATATTCTGGTCTGCTACTATAAAACTATTGTTTAACCTGTCGTAGTCAAGTCCCTTGAAGGCTGT
TAGGTTATGATTGTATGATAGTGATTCAATCTCCCCGTTGGAATTTACCAGACCTACCCTGACGTAGTTGATAAAGTCTG
GTGGCAGGGAGCCTGTCTTATTAAAGTTTATGTCAATGTTTACCGTATTTAGCCTGCCTGTAACATCCATGTCAAGGTCT
AGTCTGCCTCTTTGGGCTATGGTATAGATACGCTGATAGGCATGGCTTGATGTATCGTTTTCTGATAGGTAGAGTGATAC
AATTTGCGCTAGTGGTACTCTCATTAGTTGTCTACTTTATCGTTGCTTAAATCAGCTTGTAATCCTTTTTCTACCAGTAG
CATCTTTACAATATCCTGTACCAATAACGGTATGTAGTTAGCAGGTAGGTTAAGTTCAGCAAGCGGGTTACTACCTGCAC
AAATGATGTTGAAACTTACTAGTCCTAACTGCTTAGCAAGTCCGTTCTTATTGAAGTACATATTGCCATTATCCAAGTAC
CACTGTATGCCTGGAATTTTAGGCAGGTTTGCTAGGTAAGATCGCTGTTTGGCAGATATGAATATTGCACTACAGTTCGC
TCCTGGGAAGTAAACGTGGTCGATCTCTCTGTTTCCTGCCAGGCTGACGGGAGCAGAAGGAAGGGTGATGTAAAATCTTC
CTCCGACATCGGTAAGTACTGGTAGTGTGTACTTAAGGTAAAACTGGTCGTTGCTGTAATATCCTTCATCTGCTTTCTGG
TTTACTTGTGCATCTGTGACAGCGTACTTGCAAGCACCGTTGAACACATGAAATAGTACGTCACGTTCGTCAAGGTCGCT
GTCCTGTTGCGGAGCAAACTTGTAGTACATACGGAAGATTTCTTCTGCTACTGCTGATGCTGTCATTAGTCGCCTGTTTT
AAGTTTAAGGTTTGCGTACTGCTCGGAACTAGGGTCTTTCATTGCAAGACCAAACATGCCGATAACAATATCTATGATGT
GGTTAATCTCCATCTCATACCACTGAGGGTCTAAAGATAGAGTAGGAGAATATACTGGCATTCCACTAACGGGGTCTAAC
GTATATCCCCAGAACCCATACACAGGACTTGCTATATACGTACAGTTTAATAAAGGTGCAGGGTTAGGCCAAATCTTGAT
CTTTCCTGGATACTCAGTATAAAAAATATGGTTCTGATCGGGGGCAATAATGGAACTCGACAGGATAGTATTTACAGCAT
CATGCTGGATATACTTGATCTTACGGATAGCATTAGGGTATACCTGTGGGGTGATTGTGTCAATATAGTAATAGCCTAGT
GGCAGTATGGCTGTACCATCTGGTAACTGTGTTAGAGGAACAGTACGTACGAACGGTAACAGGGAGTCTGTCATGCGCTG
TGACTTGTCTAGGGCTACTGCTGAGGTAGCTGTCTTTGATTCATCTGCCTGTGGCCTGCCTAGATATTCGTTAAAGGCTG
AACGCTCAGCTGCTGCCCAAAGGCTGTTGAACTGTGTCGGACGAATAGACCCCTGCTGATTCTTGCGAAGCAGAAAACGT
ACTTGCTGATATACTTGGTCTATCGTCATTAAATTTAAATATCTGTAATTGTAAAGATACAAAAAAAAACGCACAGGGGC
TTTAAACCTGTGCGCCCAAACCAAGAAACTTTCTTATCTATTTTATGCTTCCAGTAACTCGCTAAGCAAGTTCAGGAATA
CCTTTCCTCTTTCATCTGCTGCTGCCCATCGGCCTGCATGTGATACAGGGTCTGCTCCTGGTGGTATCAGAACTACAGGT
GCTGACTCTGGGGATTTAGCCCAGTATATAGCACCATTACGCAGTTCAATAATATCTTTTTGCAAGCCTAAATATACACA
ATAATTTGCTTCCGAAGTATTGTCTTTTCTAAGTTTATTAAATTTTTTATAGTCAGATTCTGCAAGTAACACAAAACTTG
AACGTACTCTATCTTCTGATCTTTTGATGTCTATACCCATACTCCATGCCTTAGCATACAGTTCATCGGTATCACATTCC
ATAGCATAACTCATAGCCTTAAACCGCTCCTTAGAGGCATCAAGGTCTATTAGTTCTTTCTTTGCCACATCATACTTCCT
AAAGATTGGCATCTTCTTTGAAATACGGTTATGATTATCCTCGTTTGAGTCATGTGCATCAAGAAACTCTATCAGGATAG
GGTTATTCTTATTCACCCTTAGCACACCATTTAAAAAGGTAATGTCAAAGGCTACTGCTGTTTTCTTAACATCCTTACCA
CCTTCTTCCATTTGTTCTACTTCATGAATAGAACTGAACCCAGGAATGTACCTGATTACTTCTCTCTTCTTACCATTAAA
GATTTCACTCTCACAGGCAAGAATCTGCTTGTAACGGCTTTTATCGGTAAGTTCATAAATCACCATCTCGCCACCTTCTG
TATCGGCATCGTAAATAGCTAAGGTCTTTTTAGACTTCTTTGGTGCTTCCTCTTTTAGTGGTCTACCAAATGCGCCTTTC
TTTTCTTTCTCTAGGTTTATACCTACTGCTTCCATCTTTTCTTTATTAGTAAAAAACTAGGGGGTTTTTAGCCCCCTAAT
CTGTAATGCTTATTTTTGAACGATAAGGTAACGTTGTGCGCCAAACACCTGAACACCCTTGTACGTAATCATTGATACGG
TCAAGTTAGCTACAGGAGTCTGGTTGCTAGGAGCAAACATACCTGCGTAAGTTGTCTTAATCTCACCATCACCGCCATCT
GGTCCACCAAAGGTACGTACACAGAAAGAAGGTATTTGCTCAGAAGTTTTTGCATCGATCATTGAATCTTGTGGAATCAA
GATACCAAAGTTCTGGTAGTAGGTTCCTTCGTTAGCCACACCATAAACAGTAGACTGGTTAAAGCCTGCATATTTATTGA
AGTTCACCTTACGGTTAAATAAGGATAGTGACTGGAAGTTTCTACGAATATCTATCTGCTGCGCTCCTGACTGATCGTAC
AGGATAGCACCATTCTGAAATTCTGTACCAATACCATTCTGAATATCAATACCCTGATCGGTATCATATAGCCAGTCATA
CTCATTTGCTCCACCTTCAGCATCCAGGTATCTGGTGATCTGGGCCAGTGTGTTTACAGTGTTGAACGTACCATAAGATA
GTGAACCACCGTCACGCTGAATACGTGGAATAACACCCTCAGAACCTGTTGCTCCATTTTGTAGCTGTGTTGCATCAGCT
TGTGGGGCAAACATCAACTTCCAGTCTACATAGTTTACAAAACGCTGGGTAAGGTTATCTACTGCAATATACTTGATGTA
ACTCTGACCTGTCTTTGGGTCTACGAAGTCAATCTTTTCTTTCAGGGCAAGGTCAGATATAATATAGTCATCACGAATTT
CTGTCGTGTAGTTGACAATTTTGTTATATAGCTTCTCTTGTGTTGCCTGTAATCCTGAACCCTCACCAACATCAAGAATA
CCTCTAAATCCTAACGTGTCTCCTACAGATACCGACGCATTGTCTAAGGCTCTTAGGGGGGTTAGGGTAGCAGTATATGC
TCCTGGAACTGATGTGTTGATAGCAGTAATTGTAGAATATACACCTGTGTATAGATTCTGTACCTGCTCGTTCAGTCTGA
TTGCTGACTTACCGTCATAAATATCAGAAGCACCGATTGTAATGGTTGCAGGTGTGCCTGCTGCTACTGTTACTGCTGAA
ACTGCTGTTACTGAAAAATGATTTTTACTTCTATCTTCATAGTGAAAGAACATCTTGTTATCAGTAGCTAGCTTCATATT
ACCAAGACCTTGCTGTATCATGGTATAATTCTGCATCCCGTATTTACGGATTAGCTTTGGGTATGCGTTCGGACGGATGA
TGTTAAAATCATTTATAAGGGTCGTCCTTAAAGTTGTGCCTGTGGTTACACCTGCGGGAAATTGTGCCATTTTTTGTTAG
GGGATTAACGTTTGTTGTTTAAAAACATGTCCTCCATTCTGGATGCTTCTTCTTCATCAGTCGATTGCGTTCCAGTTGGA
GAAGTTCTTTCCAAATTCACGTTATTGAGTGTCTTTACCATCTTTAGCTTTTCAGCTACGGCCTGCTGTTTTGTGGCAGC
ACGTATGATTGTGTCCTTGTTTTTAACCAGGTACATATCATGGGCAAGTTTCAGAAGGTTTTCTTTACCATCTTTATCTA
CCCATCCTAGTTCATTAAATATTGACGAGATATTCGCACTACGTAAATTTGTTTTTAACTGATTTTTTTCCGTTTCAGAT
AAATTATATTCAACTTCCGTGTTGTCCGATAACTTAAACCTCATTGGTGGTATTACTGAAAGCTCCTTGTCAACCGTTTG
TTGCCATGTGATACTTGCAGCCTTCTGTGACTCTACCATCTTTGCTTCCTCGCCTTTCAGGTATGAGCTGATCACTTCTT
CATTATTTACACTTCCTTGTGCCGTTTTAAACTGCTCAGGTATCGATAGGGGCTTCTTTGTGCCTTCTAAGAATACCTGT
GCTTGTGAAGCATCCATCTTTAGGGCTACTCGGCCTTTACGAGATGCTTTGTCGTCATAGTCCTGATGCTCCTCACCATA
TAGGTGGTATTTGTCCTGTATATATTCGTTCAGGTCATTTTCATCAAGGTCTGGTGACTGCTTGCGTAACTGTGCTTTAA
TTTTGTCTATAGGTGCTAGTTTTGAGTAATCAGCTAGGCTTGCGTTAAGCATATCCTTGACTTCCTCTAACTTGCCTGCT
TTAAGCATTTCAAAGAGACGCTTGGAATCTTCATTGGCAAACTCTGGTTCTGCCTGCACTTGTGGTGCTTGCTCTCTACG
CTCTTCACGTAACGGCTCTGCTTCCCGTACTGGTTCTGGGGTGACGGGTGCTGATGACTGTACATCATCGGTAGTAGATT
CAATAATGGTGAACCTGTCTAAATCTTCATCAACCTCAGTAGCCACTTCTTCGGCTACAGGTATAGGGGTTTCCACAGCG
ACAGGAACTACTGGTTCTGCTACTGCTACTTCTGTTTCTTCGCTGAAAGATTTTACAAAATCTTCGAAAATCTCATTGTT
ATTTTCTGCCATAAAATTGTTACTCAAATATACAACTAAATATTTATATTTCTATTTAGTGCATATTACTGCTGAACTGG
TTGCCCTTGTTGTGAAGGGTCTTGTGCTTGACTAGGGTCTTGTCCCTGATTTGGGTCTTGCCCTTCTTGTGACGGGTCTT
GTCCCTGATTTGGGTTTTGACCTTGCTGTGACTGGTCTTGTCCCTGACTAGGGTCTTGCCCACCGCCTTGCTGAGCTTGT
GCCTGTTGCTGCTGTGCCTGTGCTTGTGCTTGCTGCTGTTCTTCCTGCTCAGCCTGCAATAGATGCTGATATGCCTGCTG
AACTTCGGCAGACTCTAGCTGTAGGAATGTTTTCTCAACGATAGCCTGAATATCTGCTGGCAGTGGTACGCCTGCTGTAA
TGCAGGCAATACGGATAGCACCAATGTTGTTGATAGTAGCTAGTTGCAGGGCTGCTGACTGTGCCTGAGATTCTTTGGCC
ATAGAAATCTGGCCTTTTAATTGCTCTAGTTGCTGCTGCAACTGGCTTGTCACCTGCGCTGATTGCTGCTGCGCCTGTGC
CGTATTCTGCATATTCTGCTGGTCTTGCTGCTGCTTCTCCTTCGCCTTCTCTTTTATACAGTGGTTAAGATAGAGATAAG
CCTGCTTGGAATTACGTAGCTGTTTGATCTTAAATATATCGTCAATGTCAATCGTCTGCTCCTGTAAGGCTGTATTTAAT
GCCTGCTGTAAGTCCTGCTGATCGGACTTAGACATACTTGTATCTAAGTACATATCAAACATAATATCATTACTGCCTAC
GTTTTCTTTAAGGTTCTTAACCCTATCAATTCCGAAGAGCAGTATATATTCATCTTTGGGGTTAGTGGCAAACATAATCC
TATCCCATAGCATACGGGAGACTACTTTTGATGCTTGCCGTAAAACGGATGTATAGGCTCTATATAAATGCTGTGTGGCG
TTGTTAGATGACTGCTCTGCTTGCTGGGCTACATCTCCTGACATACGGGGCTTATAACCCGTACCCTCTAAGAACTCATT
ATATCCTATCATATCATTCATGCGCTTTATCTCAAAGTTGTAGTCGGTGATAGCAGCATTCAGCTTTGACTCAAAGTTAT
AAGCAAGCTGTGTTATGGGTGGACCAAACTTTTCATCTCCTGACTCCGTACGAGACCTGCCAAAGACAGCTCCTGTACGC
TTTACTAATTTCACATATTCTAGTGGTGCTAATGCGCCTGCTCCCTGGCCTAAGTCTACACCCTCGATAGCATCAAGGTC
ATAGAAGATAAGGTCTGGTGGCAGGTTTGCCATTAATAGCTGTTTATTGGCATAGGCAATCTCAGCAGCCTTAATACAGG
GTATCATCTTTTCCATGATACTCTTTACTGTCATGTGGTAGTTGTTGGGTAAGTATAGTGCGTAAGGGTGTATTACTTCT
TCCAGTGAATCAGGGTTCCTAACTTGGTTAATAGCTTTTGACCAAGTGAGTACGCCAGCTTTAGATAAATCACCGCCTGC
AACAAAGCATAGGTCGTATCGTGACTCATAAGACCTAGAAACAGTTTCAGGATTCGATAGCTGTATTTTCTTTTCTGCTC
CATTCTCGTTTATGGCTGTCTTACCATATCTATCTTTGCCTGTCTCAAACGATATACCCAGAATCAGTTTAACAGATAAA
TCGTAGACAGGTATGGTGTAATCATCGTAAGGACGTGATATTGAATTATTGTAATTGGTATTCCATCCAGTGTCAAGCAT
ACTACTTGGGTTGTCGAATACATTCGGACATGATTTCGCCCACTCATGCCATTTTTCTTCGGCAACTCTTGGCCATTTTC
GTCTTGCATCAGCTATCTTATAAGGTACTACCTCGCCTATATACCAAGCATCTGAACAGTCTTGTAATTCAGAATACGTG
ACCACCAAGTTCTCTGGCTTGCACCTTTTGATCTTTAGCCGTTTGTTCTGGTCATAGAAAACCTTTGTGAAAATCACATC
CGTCTCTACCAGATCACTTGCTAACATCGCCTTGATGTTCTCCCAGTTACTATCAGTAAGTACCTTATCAATGCCCTGCT
CCATGAATATTTCCTGGTCTAGCTTAAAGCCAAAGTCAAAGTAATAGTCAAGTTCCTGCTGACTAGCGGGGGTCTGCTTA
TGTGGTTCATGAAAGGGTATGCCTGTTTGCTGGGCCAGTGCTTGTAGCTTATCCATATTCTGCATACGGAACTGTGCATC
CTGCTTTTCCTTCTCCTTCATCGTTGCTGACCAAGGGTCAAGGGTTGAGCATACTACCTTTTCATTCTGTGATATTAAAT
TTTCTACCAGTACATTCTTAATCTTATTGCCAATAGCGTCTGGTTGAAAGTCAATGTTTACAAATGACTCCCTGCCATCT
ATCTCTAGCTGATTCATGATGCTTGACATAGACTGTGTACCCTGACCGTATGAACGGGCAATGTTATAGCGTTTCTGCAA
CGTTACCCACCCAACATTTGACGTACCCTTATGGCGTGCAAATATGGCAGCAGCTAATTTCTGACCGTACTCAATGGTAT
CTTTTTCACTATCAGTTGCGTTAGGGTCGGGAAAATTTATTGCGCTATACATAATTTAATTTAGACATACAAATATAATT
ATTTTTATTTAATGTAAGCCAAAGGTCTTATGCAGGTTATAGACTTTCATAAGTTGTGGTTTTTTAGCATCTACCTTGAC
ATTCTTAGGTGTCGGTGCATCTATTCCTCCTAACAGGCACATCTGGAAAGCAACAGTATCATCAAAAGGTGTACGCTCAT
AGTGGTCATACTCTAGGAAGTCATCCAGCAGTTCCATGAACTCTATCTTATAGCAGTGGTGGATAATATAGGTGATAAGT
ACTTTTAGCTGTGCGTTCAGGGCAAAGGGGTCTTTAGAGGGTGTGCCGTACCACTTTCCTTCATTCCTATTCTTCTTGTT
CTTATCCTTTGTGAACTCTGGCCTGCGCATGATGAATTTAAGCCTACCCTGATACTTAAAGTATTCATAGAAGTCATCAA
AGTCACTCTCATAGTTTGCCTCACAGGAGAAGTACTCACATAGCATAAGCACGTCCTCGTGCATCATATCTTTTTCCCTT
TGTCGGTAGCAGTATCTTACAATTGGCTTGCAGGAGTTCTCAGGGTCTTTGTCATTGTACTTCATGAACACATAGATACA
TCCGTTAGAGCCTTTACCTACTGTCATGTTTGAGCCGAAGGGGTCAACGCCTATACTAAACCTATGGGTGTTTACAGGTA
TGGTATGCCCTCCTGCTACACCTGACTTATTAGCCTCAGCTGGATACTGAAAATCCCAAAGGACATGGAACTTGCCATGC
TTGGCATTGTCTCTCCACTTAACCGTTCCGTCAAGCTCTCTGTAGAAGTCTACTCTACGCGGTTTTGAAGCAGGGTCGGT
TATGTTTCTGATCTCTAACTCTTCCTTAACTTTAAGGACTATATCTAGGGGTAGCTGAGAGTTTGATGTTGCCATCGAAA
AGGCATGAGCTTCTGTAAGCGGATTCTTCTGCTGCTCGGCAATAAGCAAGTTCTCTGGCAGACCTTCCCATCCTGATAAG
ATATAATTTGTAGCAAAATCAATCTTTGAGTAGCCGTATTCATCAATAAAGAACTCTTTTGTAATAGGGTGAAAACCCTG
ATAGCCTTTGGCAGCTGAAGAGAAATACCGTATCATCAGTGACTTGGTTCTGCCAAATACCATTGTTAGCAGTGAACACT
CGTCCCATAGTTCCTTTGCCATTTTACCACCACCTCTGGTCATCTCCTCGACGGTAGTAATATAGAAAGCCTTACCCTGA
ATGGTTGACCCTTTTGTCAAACAGTACTTATGTACCCGGTGGCGTTCCTGCACGTCTACCTCTTCGCACTTGCCAAATTC
ATCTACCAGGTAGTCATTAAGCTCTTCACCGTCATAGGCATTTACCGTTGATGACCTGTAGTCAATCTTTGATTCAAGGA
CTACTTGCTCATGCTGGTTATCTTCCTTCTTAACGCTTTTAGTGGCAGGAGCAGTAAACGATAACTCCGTACGAGGGTCA
GAAAAACCGTTATCAATAGGTCGTATAAAAGAGGGCATCTTACGCCACCTTTTGACAATTTTAATAAAAATTCCCTTCGC
ATCATCCGATTTTTTAGACTGAATACCTGTATAGTGATTCTTGTGTGTTATCGTTCGGTGATATACCTTGCACATAGCCA
CCTCAGTCTTTCCAGAACGCCTGTTGGCCACTATACAAACACCACCAATATTCGGGTCATTGTCACCCTTTAAAGCAAGC
AGGAAATAGCTCTGCTGTTCATCTATAAAATGTGGGTATAACCCGTTTAAATCCCAGTAGGTAAGGAAGAAATAATTTGC
TCCTGTCAGGTATTCAATATTGCCATTGTTCATAAAGAATACCCCGTTGTAAATACGTTCGTACTCACGTTGTAATATGG
CTATGTACTCTTCATTGCCTGAGTCATAAATCTTATCACTAGACATCTTCCACATAGCCTTCGGGAACTCTGGCCTAGTC
CACTTCTGCAAGGTCTTGTGAATATCAACATTAAGTATCATGCTTCGCTCAGGAAGTTCAGGCATAATAATCTCATGCTC
CCCGACTAGCCGTATAGGTAGGTAATTCTCAACAGCCTTTAGATACGTTAAGTCGTCAGGGTATAATAACTCAATGTCCA
TTATTCGTCGTCGTATTTTCTATACTGTAAATTCCCATCAGATGAAGGAGAATCTTGGGGTATTCGCAAGCCAAAATTTG
AATAATATATTGTAGGATAAGGTTTAAAAAAATTTCTTCTATCACCTTTACTCATTTTATTATTCCATATTGTTCCATCA
TCAAGAGTAATAGAAGTAGTTACTATTTCTGCATCTTCGCCTGTGTATTTTGCAACCATACTTTCACCTAAACTCCAACT
TGCAAAGTGATCATGCAAATCAGAATCGCTACTATACTTGTACATCTCTATTGAAAAATCAGTTCCATTTGATACAAGAA
TAATCTGCCCGTTCTCAGGAATTTTATCAATGAACTTAATCCACTTTGTTGCTTCTTTCATTTTGCCATTGCCTCAACAG
ATACCCTAGTCTGTTCTGTTTTCTTCTTCGTTTCCTCTGGTTCAGGGTCAAACCGTAGGACTTTAATGAGTGCTTCCTGC
ATAGCTATTACTTTCACTATACGGTCAAAAATCTTGTCATCACCATCGAGTATCTTTAGTCCTCCTTCATACTTACCACC
TTTGGCTATATTCTTAATATCAGCCGTTAGGGATATAGTGAACTCCATAAGACTCTCCTGAAAGTTCTTAATTGTAGCCT
GCACATCTCTGGCTATGGTAAAGTCTACATCATGGATATTAGACTCTTCCACAACCGTTCTGGTCAAAGCCGGAAAGGAT
TCCACTTTTTTTTTCATGGGCTAATTTTGTTTTCTCTACTTGTGAAATATGGTTGACCGTAGGTGCTTCTGTCTTTGTTT
CTGTTTCAATTATACGGTATGGGTTAACGCCAGGCAATCTTCCAAGGTGAATGTGATATGGGTCTGTGGGGCCTTTGAGG
AAGTTGTCAAAGTTCTCATTTTGTGAACTTGTGTATGGGTCTGACTTTAATACTTCTCCTTCCTGAATAGCCATTGTAAG
CAGGTGCAGATAGTTAATCAAATCACTAGCTGAATCGGACACAGATTCATTCAAGGGACTTTTATCATTGCCTAGTAAGT
TTCCTAGACGTACTACTTTGTTAGCGATATGCCCGAATATATCTTTGATTGGCGTGCTACCCTCTAGCTTTGCTACTAGC
TTAAAGTTGCTAAGCACATCTTCATTTGCATAGTCATTGGACTTGCTTATCATTATCTCCTTGCACCTAGCGTTATTAGC
ATCTAGTATTGCAATCTGTGTTGCTCTGGTCATATTTTATTAGTTAGAATTTCCATCGTAAATAATTCCCTGATACTGGC
ACTTGCCGTTGATAACAGGTATAGGCTCTCCAAAAAAGATATATTTTCCTGGTGTTTCTTCATAAAAAGTAATGGATAGA
AAACCTGACTGCCAGTTAGCAATTACACCAGTTGGCAAATATTCAACTTCCTCTATAAGCCTTGTGCAACCTGATTGAAA
CCAGACAAAGTTTCCTTTCTTGTTCGTTAGATAATGAGGTGATAGTCTATGAGTATGTCCTGTTGTACCTGAACCCATAT
AATCAACTATGTTCTTTTCACTAGTATTTTTGGCTAATGATAGCCCATGAACTACATCAAATATGTTAAAGTAATTAGCA
CATGGTGTAGGGTCATAGATCATATCCATTTTATTTAGTTGTAGCATTTCGCTATACTCCGTTGTACCTAGATTCTTATA
GAGTATTGCAAGGTTTGCTAATTGGCCTTTACCTAGTAAATACGGCTTTGTAATCCGTTCGCAATGATTACCAAGCCTGA
TTGTTATTCGTGCGTTTGTAGAGGCTCTCAGTGGCTGTAATATTTGCTCAACCGTATATCTTATCTCTTCTGTTTCAGTA
TATCCTTTTAATATTCCGTCACTGTATAGTCTTTTATTATGTGCAGATAAATACGGCATATCAGTAACATCACCGTTACA
AACAACTTCATCAAACTTGTTTTTCTGAAGGACTTTATTAATACAACGAAGTGCTTTTAAGTCTGCCAACCATCCATGAC
AATCTGAAAATACCACCATACGATAAACTTTCTTATCGAACATCTTGCGTTCTTTATAAGTATCATATTCTGATTCTGAC
ATACGGGGTCTACTTTGAGCCATTATTTAACTAGTTTATAATCGGGGAGAATTGCTTCAATATCTGTTGATTTAACTTTT
ACATACTGTACTCTGTCCAGTTCCATTGTATACCCGCATCCATGTTTGTTGGTAGCCACATAGTCACCTACTGATACATA
CTCTTCTGTTTCATGGACTTTGATTATTTCAGCTACATCTTTTAAGGGTACATTTCTGAACTCTTTAGGAACCATGCTAT
GAAATCTATCAGGGTTAGTTACCTGCTTACCTAAGCAGTAGCCTTTAAGTGGGTATAATTCACCATCACGAACTTCAAAC
ATCAAGCAGGAGTCATGTATCTTATAATACATGGTCTGTGTTTCAGGTATGTAGAACTCATTCCACTCTGCCCATGAAAG
GTAATGGACATACATCTTCATGCCTACAGGATAGTCCTCTGAGTACGTTCCTACAACGGTACATACTTCTGGGTCACGTG
TTCTTTTGTTCTCTTGAAAACGTGTCTCTAGCTGAATAGTAATATTTGTATTTGCTAGTGTTACCTGCTGTTTATGGGTA
TCATCTCTTGATACTATCAGGTATGGCTTAATTGATTTCATCTGTCTCTATGTATGTTATCTGACTTTCTTTAACTTCTG
GTAATCCGAATATTACAGCGTAGTTATTAAGAGTTAATATGGAAATCTCTTTAGCTAACTCAGCTGAATGGTAACCATCT
TGCCATGTATTTAAACCATTAGTTTTATAATAGAACATGCTACATCCATCATCTTCATATTGAAGTATTTCAATTACATA
CTTTTGTTCTTCCTGTGGTTTTTTAATATCTCGTTTGTCACTCATTGTTTTGGGTTTTCTTTATGCTACGAATAGCATAT
TTTGTGTATCGTTAATTCTTTTAGTTGCTACTTTAAAATACTTCTCATTCATTTCCATACCTATAAAGCGCCTATTTAAG
TTCTTGCAGGATACACCCGTTGTGCCAGAACCCATAAAATTATCCATAACTAAATCACCTTCTTTTGTAAATAACTTTAT
AAACCACTCTGGTAATTCTTCAGGAAAAGCAGCACTGTGGCTTTTATTATTACACTCAGTAGCTAAATGGAGAACATTTG
TTGGAAATGCCTTATCCCTAGCAACCCAATTAGAAATGTTCTTACCAAAACCGCTTCCAACTTTAGAATTATCTCGAATT
TTGTCTGTTTCACTTAGATTTTTCAATCGAGATTTAGCCCAATCTCCTGTCGGAACCATAACTTCTTCTTGATACATATG
AAACTTTCTTTCTTTATTAAACTGAAACAATCTTTCCCAAGAATCTCTAAATCTATTTGGCCATTTACCAGGAAATGAGT
TTTTCTTATGCCAGATAAATTCCTCCGTCCATAACCAACCTTGTTTACGCATTTCAATAATTAGTTCCATTACATATATG
TCTCGCTCACCATTTGTCACTTTCTCTTTTATATTCAAAATAAATGTTCCTGACGGTTTTATTATTCTAAACAGTTGCTC
TGAAATAGGCAAAAACCATTCGTTATATTTTTCAGGTTTAACACCCCCATAAGTTGATTTTCTTCTATCACCATACGGTG
GTGACGTCATTATCAAGTCAATACTACCTGTTTCTATTTCCTTCATTAGTTCCAAGCAATCACCTTGATATAGTCCTTCA
CTCATATTTTGTTTATCTTTAAAAAAGGCGTTTTCAAGGGTTTAAAGGGATATTCTCATTAATCAGTTTGATCATAGTAA
GGGGGGAGCAATGGTGAATAAACGAATGTGCAATTCATCATGAAGGCGTTGTATTACACTTCCAGTATTCCTGAAATAAT
AAATACTAGATGAATAAGAAGAATAGTCTTGGAGGACCTTTTTTATATTGTAAAAACCCTCTATATTGACCCCTGTAAAT
AGGACCAATCTTTTAGTCTTAGCAACCATATAGCCTAGACTAGTAGCTGACTTCTTATATACCTGTGCGGTACATCTTGA
TATGTTTAGCAATCGGGATATACCCGTTATTGAAAGACCTGTGTACTTCCTGGTGTTGTCGTATCTTTTCTCAAAGGTTT
TGTAGATTTTATTTTTCTTACTATACTTTTCAGATACTGACTTATCAATATGGTACTGTTGATCTTTTAAGTTTAGCCCG
ATTATGGCTGTCTGCAATATTAGCTGTTGATTCTCATTGTCTATTGGAATAGGTAAACTGAAAGACCCCTTTTCATAACG
GCTTTTAATCTTATCATTACCTAGGCAGCATAGGTTACCACTGTGCTTAGATAGGAGTCCTTTGGCCTTAAGAAAGATTA
TGTATCGTGAAAGAGTAGGTACTGGTATATGTAGGAGTTTAGACAGCTTTTTTAGGCTGTGATTATAATATACGGAGTTG
GTATAGATAGATTTTAGACGCAAAAATACTGACAACTGAGCCATCCACTTATCATCTCTAGCTTCTTTGAGAAGCATAAT
AGGAAGATTCAGAGTGTTTTGTGCCATAAATTATAAGACAAATATACATTATAATTACTATTTTAGGTATACTTTTGAAA
TTTATTTATAAATTATTATCATTTTTTGGCGTGATTGTTGTATAACTAATGATACGTACAGCTACCATGATGTGCTATTA
ATGGTTAAGTAACCCTAAATACAAATTTTTTTATTTTACGAGTATATGAACTGTAGAGACTTTTCTACGGTATTGTGGAA
ATATTTCCCACTATTTTAAAATGGTATAATATAAATACCACTTTAAACATCTGTAAACAACTTTTAATAATTATTTTTTT
GGGAATGATTATTGATTAGTGTAATACATATTGAAGTACTAAAAATTTTATTTTAATTAAAACAGTACAAATACTATAAT
CCTTTATATAGTACTGTACTATAGAAACTATTATTATGTCAAGAAGAGAAGTTATTATTAGACGAATGAAATCCATTGAT
GACACACCAATTCATCCTGGGGACTTATTGAAAGAATATGCTATGCGAAACGGCCTTACACAGGCACAGATAGCCAGCAT
GTGTGACTTTAACAGTAGCAACTTTGGCCATTATATAACACAGCTAAGACGGTGGCCTGAGAAGCTGTTTATAACAGCAG
GAAACGTTATTGATTACGACCCAGAAGATTTGATGATACTTGAATACAGGTACTGGAAATTTCAGCGTAATAAAGTTTCA
TCAGAAGAATACCGTAAGTCAAGTGTAAAAAGATAGTATTGTAACAATACTGAAACATTTAAACATTTGTGTTCAGTATC
AATTCTGATATGATTATATTTGATATGTAATTTAACCCCATAGAAATATGTATCAGGACGAGCAGGATAGGCAGGACAGT
TTAGATTTTAGTAGGTGTCAACGTGAACTGGCACTAGAGTTAGCAGTAGTTTTATTAAAGGACTCTGGTGAGAAATCCGC
ACTTAAGGTACTTGGAGTAGCATTAGATTTTGAGAACTACTTAAATGGTTCTATTCCTAAAGATGCTACTGAAGAAATTA
AAAGATTGAATAGGTGAACTACTATCCTATCTGATTTAAAACAAGAATAGCCCCACTGATAGTAGGGCTATTTTAGTTTA
ATACCTGTTGTATTAATTTTCTTTAAGACCCTCGATAACGGTCTTAGTAATACGGGCAGTTTCAAGGTTCAGAAAACCTA
TAATTTCATATAGTGAGAACCCACCCTCTTGCTTGCCTATCTCTAGCGTGCCTTCACCTGTTTCCTTTACCTGGTAAACA
AATGTTCTTAACTGTGGCTCAGGGCTTGCGATTGGTGACTCTCCTAAGATGTGTGCTTCTTCTACGTTCTTCATAACTTT
TTTCATTTTTTTAATGCTCATTTTATTTTTAAGGATTTGATATTCAATTTCTGTCATACTAGTATTTTACAAATGCTGTG
CTATCTTCATCACGAGATGATAAAGACCTGCGTATATCCTGCTCTAGTTTCATTTTATTACCTGCCCACTGGTAAAGACC
ATTTAAACCAAGGACAAGATCGGTTGTAGGGTCATACTCATTAAAATTTGCAATATCTCCACGTGTATCATACCCTCTTA
ATTCAGAAGGCCCATGCCAAAAATGCTGGACAGCACCCATGACGTAGCCAATGTTTTCACGTATAACTTCATGTGCATTG
TCACCCCAATTTTTAATATACTTTGCAAACCCCGGTGTCATACCTTCTTTAACATGTAAAAATGCGTCTCCCTTAAAAGC
ATTTATCATATAGGTATCTCCTGAGCCTGCAATGCAAACATCTAGCAAACCGCCAATAGCCAGGTAATCTTCTTTCTTAA
TTGCCCATGCTAAACCTGGATGACCTGTCTTAATATCTTTAAGTTCAATCTCAGGGTCTTGATGAAAACCACGCTGGTCA
AACATATAACATTCTGACTGGCACTTCCAGTTTGACTCATAGGTAGGCAGAATAAACTGTGCCTCTGAGAACGGCTGTAT
GACACTATAATGATGTAGGGCATAAACAGTCTCCTCTACCCATCCTTTACGGGTAAAAGCAATATCTGAATCTATCCAAG
CACAGTATCTTGCTGTAGGCACTTGTTTGAATAGCTGCTCAAAACCTAAATTAAGACCTCGTTCCTTATGCCACAGCTCT
GTGTTTGTATGCAGCTGCAAATTCATAGGGTCAGTGGGGCTTGTTACCTCAAAAGGTCTTTCTCCAAAGGATATTTCTAC
AGTAAATAGTTTAGCCCCTGATGCTTCCATGTGTGTTTTAAAATCTCGATATAAATTATACCTAGACTTAAATCTTCGGG
GGTTAAAAATTACAGTTATTACATAAAGATTGTTATTGCCCATCGGGTATTGGTTCGTTTAGGTAGTTTTCAAAAGCTCT
TGATGCAAGAACAACCATATCGAAATTTTGATTAGGACTTAATTTTACAGCAAGATAAAGAGCAGTAACTCTGTTTTTAG
CTTTATTAAGGTAATTATTCATTTCAATATGTTCTTCTAATTCTTCCATAATGTCGTTACTTTCTTTTTGGTCCATTTGA
TAATACTGATATGACAACTATAATAGATACTATAAGTAGTAGTATGTATATAGCATCTATGGTCATATCACTTTGATTGA
TTTAAATAGTAGCCGTTCTGGTCCTGATGACATTAAGTTTATTCCTAGTGCTGTTTTTAATGCTTTGACAATAGTTTTCT
GTATTTGCTCGTCTGATTCATTAGCTTCAACTTCTATCTCTCCTTCTATGTTTGAAAGAGCAGTGTTTGGTATGTTCTTT
ATTATGAACCTAACGGTAGGCATTGTAGTAGTTACTTATGGGTATTGAGAACATCTAAGTACATGGTGTAAAGCATATCG
TAACTGTCCATTGATGACCTTGCCATTTTTGTATATTGCTGAAGAAGGTCTTTGTGAAAGTCAAGTTCAGACTCTAGGTG
CTGGATGTCTATCTTTAGTTCTGATACTTCTTCTGTTAGTTCAAGGATTATTTCATCCTTTTCATACGTTGTTACTACTA
GCTCTATCATATATAGTTATATTCCCTGACTTGTTAGAAACTCTCCAAAAGGCATAAATTCACGTACTAGTTCATGTCTA
TACCACTCTTCGAACATTCTAATAATAGTAGCCCTTACGACTACCTTTAGAATATCTTCTTTGTCAGTCTCTGGCAAATC
ACCAAGAAGTGTATTCAAAAAATCCTCACTTAATGCAACTGCTTCCTCTTTTGTATAATTAATCATATACATTTATTTAT
ATACAAATATACATAATTATAAGTTCAAATTGTACGTTACTAGTGTAACATTCGTGGTAGGTACAAACAAAAAAACCCCG
TAGCCGAGACTAAGGGGTAATATATCCATCAGGATAGCGGAAGTCTAGCTTCCTTTCACCTAAAAAGCCCGCCACAAAGG
GGCAGGCTAATTAGAATAAACAAACCAAACAAACCAAACTGTTGGCGGGAGCAGGACTTGAACCTGCGACCTTCGGATTA
GTCCGACGAGCTACCAGCTGCTCTACCCCGCAATGTAACCTAGCATCCGAGAAATACTCGGCTACTCCCATTCACTTACC
TTATTGACATAACAAATATACAATACTTATTAATACAATACAAATATTTAGAGTAATAAATAATTTATTTCACTAATAAT
GAAACTATGCCGATAATTTCACTTTTTTTGAAACATTCCTACTATTCTTAAAACAAGAATTGCTACAGTGTTGCCTGGCA
TTAAATCTGGAAGTACACTCCTTTCGTATCGGGTATTTTCCTTCAACCCTGATAATGTTTTTGGTAAAATACTTATTGCA
GGCTATGCACAGCTTGTATTCAGAAGCAAAGATTACCTTTTCAGTTTTTGCTTCTTTCAGGTATCGCTTTTTATCCCTGC
ACTGAGCTGAGCAGTATTTACGCCTTTTAAAATCCCCCCAGTTTTCAATATTGCCTGTATTGGTAAATTGCCTGGTATAT
TCGTTGCCACATACGAGGCATTCTTTAAATGGCTGTTCTACAAGATCAATCATATTTCAAATGTACATATTTACGGTAAT
ACTCTTTGTATATGGATGATAATTTAAGTATATTTGTTACAATGAAAAAAGCCCTTAAACTATTGATAAGCCTGGTATTA
ATACTATCTTCAGGCTCACTATTAGCACAGACAACATTCACATTTACCCTTAACCGCTCTTTCCGAACATCGGCAGGTGT
GTTTAAAACAGACGGCACACTGATAAGGGCTTTATGGAAAGATGTTACCTACCCACAGGGAACATTCACCTCTACCTGGG
ATAATAAAGATGATATTGGCGCAGTCGCTCCCGCAGGAAACTACCAGATAAAAGTACTCTACCACAACATGAATTATGTA
TGGGACGGTTCAATAGGACAAACATCAACATTACCAATGGGTCCTCATACTTATAAAGGCTATATAACATTTCAAAGTTT
TGCTGCTTGTGATACAGCCATATTTTTTAGTAACGGATATAATGAGATGGTTTATGACCTTCACTGGTTTCCAAAATCAA
ATACTGGTAACCCTACAGGTTTTTTTAATTCAGATAATTTTACAGCAATAGGTCTGGTAGCAACAGATGGTATACTTTTA
TATGCTGCCGATAATCAAGGAGGGTATGGTTCAGTTGGTTTAAAAACATCTTTTATATTTGCTACAAAAGTAGTAGACAA
AAGCCTTAACATATTTCCTACAGGCACAGTAATGAAACTTAATGGTTTTAGAAGTATTATTTATAATGGTATAGACGTAG
ATACTACTTCGTCGACAACAGTACCTATGGGTCCTTCAAACCCGCATGTATTTAATCAGAACGGTGCATCAGGACTAGCT
GTACAGGTAACAGGAAATTTGCTTGCCGTAAGCCATTTTACAGCAAACAAAATACGGTTATTTGATAAGACAAGTGGCGC
ACTGCTATCATCAATAACAGCTACAGCACCAGGTCATATATCTTTTTCATCAGAAGGTGACCTATGGGCAATAGTAAACG
GTAATGTAGTAAGATACACTAATCCTGGCACAACACCTGTAATAGCTACAACCATATCAAGCCTTCAAAGACCATTATCA
GTATGTGTAGACCCTGTAAATCCAAACGTTGTTATGGTAGCAGACGGTGGGACAAGCCAGCAAGTAAAAGCTTTTGACAA
ACTTGGAAATACCTTATGGACATTAGGAGAATACAATGCCTATCCTTTAGGAGGTACACAAGTACGTAATGATAAGTTCT
GGTTCTATGATGGTGGTATGGGTGAAAAAGCATTTGTCTGTATAGTTAAAGATCATACTTTTTGGGTATCTGACCCATTT
AATCATAGGGTAATACATTTTAGTGGTGGTATACCTACTTATATTGATCAGATTATAACACAACCTGCAAATTATGGTAT
GGGTATAGATGCTAATGACCCCACTAGAATATTTAATGGCTATCAAGAATTTTCCATAGACTATACCAAACCCTTAAAAC
AAAGCTGGACGTATGTAAAAAACTGGTCTGCTAATTTAGATAAAATTCAAAGTACATCATTTACAGCAGGTATCAGACAA
ATGGTAACAAATGATGCATCAGGTAAAACATTTGGCATATATAAAGTAAATAGTACTAGTTCACTTATTGTTTTACCCAA
TGACAGAACATCAAATATTAAATTTACAAACCAATTATTAGGCAATATTCCAAATTATTTGACAACATTAAATAAAGATT
TATCTATAACGCTTGCTCCTAACTATGGTGCAAATGGTACAACAGTAACTTGGCTAAAATATCCAATACCTACTATTGAT
ACATCAGGTAAATTTACCTATGGAGCTTCATCAGTTATTGCATCAGCAGTAGAAATTGGTACAGACCCACTACCAAATGC
ACCTGCTTTTACAGATGATCATGCTTATATATCAAGTAGTAATATTCTTGTCAGCTACAACACAGCAAATTCTAATAAAA
TGTGGCATGTTGGAGGAATAAGTATTGGTGGCACACAGTGGTTATGGAAATCAGGACGTGTAGGAACATTAAATCGAAAA
GGTGCTTATGATTTAGATCATGGCTCAACCTATCAGGGAGATGTTGTAAATGTGCAGGGAAGAAATATTGTATGTGGTTT
TCATGGCGAGTTCTGGAATCAGGCACAGGCAGGACAATTTATGCACTACTATGATGATGGGTTATTTGTAGGTCAGTTTG
GTAATAGTAGCGTAGGTTATTATTTTTCAACTGGCGATATTCCTGGGTTTGCAGGTAATGGGTTTTCTCCTGTTATGTGT
ACAGTAAATGGTGAAGTATATATGTGGGTAAATGATGAAAGCTGTAACGGCCCTCAACGGTGGCATCTGGTGGGAGCAAA
CAATATCCACGAACAGGCAGCAACAATTACACTGAATGGTAGTGGCACATTATCTTTTTTGAATTAAACACAAGTAGAAT
ATTACTATGAAACGAATTTCAGAAGTAAGTACATTTAAAGATATTGAGAAACTAGAAAAGGCTATAAGCGTACTATTAGA
ATATAGTGTTATAGCTGATAATGATATTAAAGTTATATGGGCTAAAGAACAGATTTTCTATATAAAAAATAAGTTATGTG
ATAAGTATTGGAATAGGTGTATAGATATTATGGAAAAAAAAGAACCTAAAAATGATCTTACTGATGATAAGGTGCAACCT
TTTTAATTGCTGAAACATTTACAAAAAATTGTGGGAAAGTTATTCCTAAAAAATCTGATGCACCTGATTCTGACCAGTAA
AGTGTAGGATAAGTATCATGGATATTTATAGGTTTCCACCCTATTGTATCAGGATATACACGATAGCTTATAAATCTATC
TACAAATTGTGGTGTTCCTGCAATAATAGTATCTCTAATATGTTCTTTAAGATCAAATATTAAAGTATAACCAAATGCTT
GCTGTATAGAAGCGGAGTCAACATACACTTGTATACCATTAGAATTATCTCCTACTAGTTTCCATACTTGACCCTGAGTA
TGTGCCGAAATAAAAAATAGGGATATAAGGGGTAAAAGTTTAAGGTATCTCATAATACAAATATACTAAACTAGAAATGC
ACAATAAAGTTGTTACGTTTATTGTGCATAATCCAATAAAGTTGTTAGGTTTATTGTTGATAATAGGTTTAAGTTAAAAT
GGAAGGCCGTCTACTGTTTCTTTCTTGACGTATGTGTTGAGAATTATACTATGGGTATCACCATAGGTTCCTACTTCTTT
GCGCTTGGTAATATCGAAATTGATATAGCCTTTCTCATTGGTATTCTCGGCAATGAAGTCATAAAAATCTTCGGCTTTAA
AGCTGATAGCAATCACTGATACCAGTTCACCGTCTGTACCTTTAAATGTGCGCTCTTTAGCTGTACTCTTGGGTACATAA
ATTACTTTCTTTTTTTCTTCCATGTTATTTGTTGTTAATCTAATTACTTTCTTTTTTTCTTCCATGTTATTTGTTGTTAA
TCTACTAAAAATTCTTGTCCGATTACATAATTATCATAACAATCTAATTTACGTACTGCCAATAAATTAGCTATTGCCTT
TTCTGCTTCTTCTTTGGTCTTATGTATACTTATAGTTTCATATTTTAAATCATCATAAACTACGTAGACTCTCATGTTCT
ATTATTTTCTTGACTAAAGGTAATGAATATCAGTGATATTGTGAAATTTAATTACATATTTAAGCGTATAGCTTTAATTT
ATTTCAACTTTTTAAAGTAATAGCTTTATAATTCTCATATAGGTCATCTATACTTGTAAACTTAGCTGTATTAAAGAGTC
CTGCAAAGTAAGCTTTCTTTTCAATAGCGTTTACTTCTTCCTGTGTGTAGGTACGTTCAGTAGGCTGAGATACTTTCATG
CGCTCTATGCCGTCAATTATTGTGTTAGCCATTGTTTTGTTCATTTAGAAGTTGTGATGTTCTTGATTCGATTTTGTTTA
AAGTTTCAAGTGCCTGATACCAGTGCTTAGCGAATATGGAATGCGAGAAGTCAAGCCCCATGCTAAACAACTTCAAATCT
TCGGGCTTACCTTGCATATCTCTAGGGAGTGCCTTGCATAATTGCCCACATGCGCAGGTTACCCATTCATTAGCACGTTT
TGATAAATCTTCATATTTATCATGATTGGGTTCAGCCTTAATAGTCTTATCAAGTTCCATATACCAGTTAAATTTAGGTT
TATTCATTCGATCTATGCCGTCAACTATTATTGTGTTAGCCATTGTTTCTGTACTTTTAACTGCTGTATATATTCTTCAA
TCTTCTCTTTCTGATATGCAAATGATTTATCTGCAAAGTTTAGTGCATTCCACATAGCATCTATCAGCTGCTGTTCGGTG
TATATCTTGTCGTTTACTTCCATACTTTCTTTATTCTATATAATAACCAAATTATTGATATAAAACACACAATAGTAGGT
ATACACCATATAATAAACAATTTAAATGTTGTTGCTGCTGTATAATTTCCAATGTTCATTATTAATAACATAACCTGCAT
TATTATACAAGTTGTTATCATTGTTGAAAATAATTTATCATTAAGTTTATTCATTTTACAAGTATTGTTACGATTGATGC
AAATAAAACTATTATTGACTCTAGCATGGCTATACCACTCAGTACAATCATTATAATCAGGAGTCTGTTCATAACGTTTC
CCTTGTTACTAGGGTCTTTTAGATTCCAGTATATAGCGTAAGATATAAATCCTACGACAATACCCAGACTTACTAAGCCT
ATAATTCCAATAGGACTACGTATTAAATTTACTAATTCTACATGTTTGCTCATATTTCTACAAAGGTTACTTGGTCATTT
GTAATCATGGGTAATTTAAGGGCGCGGTGCATATCATATATTTTATCAAAAGCAAAACGACGAATATTCTCTTTACTTCC
AGATATTATGTATATCGTATTTAAATAAGCTACTGATGAATGATATGATACTTCGCTATCATGCCTTATCTCCACTGTAT
ACTGAACAGGCTTTACTAATTCTACATGTTTACTCATTTCCATATTGAATAAAGTACAAATACAAATAGTGTTATAAAAA
GGTTGTAGGTTACTATAGTAGCGACAATATCAAAAAATTTATATATAAGGGAATCTTCATCACTTCTTTCGCTAACAATT
ATTGCTGCTATTATTGTAATAACCAATAGTGCTATATCTGTTTCTAATATTTTAGCTAGTATCATAGTCTATTTTTTAGG
TTCGGCTTAATAGCCCTGTTAAATGTTCTCATAACAAAATCCTGGTGTACTACCATCTTCCCATTCTTCTATTTCTGCTA
AAACTAACTGACGAGACCATTCTATAATTAATGTCTCATAGCAATTATTAATATATTCCCCTTTTGAAAAATCACACCCA
GCCTCACTAGCAATTCTAGTATAATCATCAGTTATTTTATTAATCTTATCTCTAATAAAATCTGTCTTTGCGCTCATAAT
TTGGGGAGTTCAGGTAATAGCATCCAATGGGTAATTTCTTTGTTTGTAAATAAAAGATATAATCTGCTTAGCCAAGAATA
TGTGACTGAATAATTTTCAGGATATACAACATAGGTATCACCTTTACAAACTATCAATATATCCCTTCCATCCCTCGGGG
CATTCTCAATATCGGTTCGCCACGTTGAAACGGGTTTGGGCATATCGCGTAGCAACACTGTTTTTATTTTGCTCATGATA
GATGATCGGTTTTGATACGTTCAAGTATTTTTATTAGTTCTATATAAAACCTTTGTGGTAAAGAAGTCTTGCTTTTATAA
TTTTTGATTAGAGTAACAACTTCCTGCCACGTTATCTTTTCCGGCTCTGGCTCAGGCTTTTCAAGTTCAGCAATTATTTT
TTCCAAATATCCCGGAAAAGAAAGTTCATTATCTGTTTTAAAACGATAGTTAAACCATATTTCTAAAGCATTCTTATAAT
CTTGTAGTGTTAGTTTTATTTCTTTCATATCGTTGGTAATTCAGGTATTGGCATCCAGTGTGTAATATCTTCATCTTTAT
AAGACCATTCATCAGAATGCCAAACTCGAAGATCTCCCATAGTTTCGCTTATTAGTTCAGAATGGTAATAACGTAATACA
TGATTAAAATCTCCAATTACTGCAAGTATATCAGACTCATCTCTGGGCGCATTCTCAATATCGGTTCGCCACGGGGAAAC
GGGTTTGGGCTGTTCGTTTAGCAACACTGTTTTTATTTTGCTCATGGGTTTGCAATTTTAATTAATTCACGACCTATTGC
TGTAGATACATAATCGTCACCACCTTCGATACTTATTTGTATGCCATTTATATTGGTAATTATCCACGGGTATTCATAAT
CAAGTAATTTAACCGTGTCCCCAACCTTTAACTCTTTGCCATTTTTGTCTATTGTCATAATTTTAGTTCCTTTAAAAGTT
CAATAGTTTTTTTTTCGATCCGTTCTAAAATTATTGTTGCATAAAACCAGTCTTTGTTATGTACTGCATCAGTAAATTCT
GCACCACTAGCATATAAATAGGAATTTTCGGGTTGTCCGTTCCTACCTTTAGGTAAAGCTTTACAAAGTTCACCACAAGC
GCAGGTTACCCAGCTACTAGCCCGTCTTTCAAGATCAAAAAATTTATCATCAGTCGGCTCAGCCTTGATAGCGTTATCAA
GTTCTGTGAACCAGTTAAATTCTGTATTGCTCATAAGTTATAAGTTGAATGTATAATGATTTTTATTGCCACACCAAAAA
GTGCAGTTAAACGCCCTTTATGTGTGAATTTTTTTGATAATAATAATTTACAATCTAAAAGTGCATTATATAGCTCTTTG
ACTGTAATTAACTATAACAGTAATTGAATAATAATTCAACATGGTTTTCTCCCGCTTAAGATCATGGTTGCTCATATCTC
CATTTTTAGGTTCGGCTTAATAGCTTAATATGTTAAGGCTTTAAATATTTCGTATGCTACCTGTGGAACTATAGCATTAC
CATAGCCCTTTAATTGTTTGGCTCTATTTCGCACCAATTCGGAGGGTAACCCATCAGCTCTGCCACAAACCGGGGGTTCA
GTTGGCCAGTCACATACATTGAAAGATTCACCTGCTTTCCCATGAGTACTCTTCTCTGTATGGAAGGGTTCGCTAAACTC
CCCCTGTCTCGATCGTCCGATGCTTGTGGTGTTGGCATTATCTGTGGAATCAAGCCTGAGTTTGCCAGATCTTGAAGTTT
CGCACTGAATACCTGTCCGGTGGCTCGGGTAACTGTTTTCCCCGTCACTATCTGTGCGCCCCCAGAACCGTCCATTACTG
TTGGCGTTGGCAACAAACCAGACTCTTGCTCGTTGGTGGTACGCACCGACGCCCGAAGCTGGAATAATAACCGGTTGTAC
TTCGTACCCTTCGCTTTCCAAGTCAGCGCACACACCCTCGAATACCAACCCGTCTGAGATAGTAAGGATTCCAGAAACAT
TTTCTGCCACGACGTAATTAGGCCGGACTTCGTGTATAACTCTAAGCATTTCAGGCCAGATTGCTCGAGCATCTTCCATT
CCTCTTCTTTCTCCGGCAACGGAAAAGGGCTGACAGGGGAATCCTCCTGTGAGAATAGTTCTTTCTGTACATTCATGTAA
GTGGAGGTTAAAAATGTCTGTTGATATTGGAACATCAGGAAAGTTCTTATTAAGTACTTCTCTGGCAAAAGGCTCTTTCT
CGCAGAATTGTACTGTTTCCCAACCCATCCATCTAGCTGCTAGTGCAAAACCGCCAATACCAGAAAATAGGTCAATGTGC
TTCATATAGAGTGTTTACTACTCTAGCTTTATAACTAACTAGACAGTAAACAAATATACACATATAAGTACAGAATCAGC
CATAAATCATAGCTCATTGTGTAATAATTTTACTATAAATTTGTACAAATTGAGCCATAAATAGGTATGTATTGAGCCAA
TTACCCAGTTTTTTCGGCTCACAAACATTGTGCCACTAATATAGGTTACATACAACCAGTAGTAACAGTAGTTTTACACA
AATAGTTTACGGCTTATTTTAAAGAGATCTAACGAACGATAATATCCTGACCACATAAGTATATGTCTTTAGTATTTGGA
TGGCTTAGACGTGAGATAAATAGGCAAGGCTTGAAAGATACAGCCCTGATACGATAGTAATACAGTAGCCTTACTATCAG
GATAAGCCTGACTACTAGGATAAGGAAGTAATACGATAGTGTGACTACTAGTATAAGGCAGTAAGACTGTAATATGACTA
GGATGTACTGTAGATTGGTTGGAAGGGCAAAAAAAAATTGTAAAAATTTTTAACATGAGTGCCTAAACATGTTAAGGGAA
TGGGAAAAGGTTAACATGAAGAAAAAGTTGGGTAGATAGGTGGTGAGAGGGTTACCCTGGCCGGCTGCGACTGCCCGATG
GCGTGGGGTTTTGAAGTTTACAACCGGGTGGCCTGAATTACGGACTGCAAGGGGAGAATGAGATGGTTCAAAGGTTTGGG
GTTATTTATGGGTTGATTGGTCAAATGGAGAAACGAATGATGGTTGTTAGGGTTGTGGTATGGTCATGGAGCAATTGATG
TTTGAAAACAAATAATGCGTATAGTACCATATAAACGAAAATATATATATGAGGTTTAGTCTAATCGCTGAGAATCGGCT
GTACGAAAGTGATCAATACAATTATCCGTACGATCTATTCTCGCATCAACCTCAGCTTAGTTATATGATATGCCTGTTCA
AGTTTAGCAAGTTTGGCCTCCTTTGTGGCTTGCTTCTTTGCCCTTGTTGTAACGGCTTTTGTTGTTGCAGTTTTAGCCTT
GATACATAGCAGGCAGTTCTTACTGTACCCGCATGTGTTGGTCAGGTTGTAGTGTTTAAACTGATCAAGTTCTTTGAACT
TTGCGCAGGTGTTACATTTTTTAGTCATGCTGCAAAGGTAACATTCTCGATATATTAAACAAAGTTGTTGTCATAACACG
GTTTTTAACCGCATATTATTCGATTGAGGCCGTAATCCAGACGGCTTTATATTTGGCACGATGATTGATATGGGATTTAT
TTCTACAGTATGGGTAATATCGGGATAATGGGGTATTGCTTCAGGACTGCATTAGCTCACTTCTAAGACACGTTGTACCT
TTTTGATGTATTGGTATGGCTTTTTAATTTAGATTCGTTAGGTGAGAGATGAGGCGGTCACCTAGCCTCCCCCTTGTTGT
TTTCTATTCCTATCCCTTTTCAACCCCCTGACAATCGGCTGCACGATATTCGCAAGCCCTTAGTCCGGTATATCTTACTC
TCACAA
>Cryophage_ML13
TACTTAATTCCGTCTATAATATTTATTTACGGCCTATACCTATCGTTTTGGCCTGTTCTATCTTTTGGTATCTGGTTACT
ACCTTAGTATTATAATAATTCTTTCTTTCTGTACTCCTTTGGCATGGTTTTAGATATATACATAATATCTTACAAACACT
TTAAACCTTAGTATTATGAAATCTCTAAAAGCTATTTACCACAATCTAGGTTTAACAAATTCATTACTCGATATTGTTGG
AGTAGTATCCYTAACCGTATTTATGGTAACTCTTGTGTATTGTATGGTATTACTTACTTATATGGCTTTCGTGCCTTGTA
TACACTAATTTAAACTATTAAGCCCCTCCCAAAATTTAACCTTTAAACCTACTAAAATGTATAAACTATCATTGCCATAC
GACAATAAAGATGCTATTAAAGCATATAAAGAAGTATTTAGAGTTAAAAGAATGAATACTAAAGAATCAAAAAAGTTTAA
AGATAGGTTTATGGGTAAATTTGATTCTGTAGAAAACTTTTGTATTTGGTATTTAGATCAGGTTCAAAACTTTGAAGAGA
CGGATATAAAAGAGTACGCAAGTTCTTTATTTGATTACGGTAACGCTTGCTATTCACAAGATGGTTATGTTTTCTTATAA
CCCTCCTATTCAGCCAAAATTGCCCTTTAGATAGGGCTTTTGGCAGTATAAACCAAACCTATTATGAGATTATATACTTC
ATTCGACGTCTATTCATTTTTAGATACTAAACATAAAAAAGAATTTATCGAGGGTCATACACGTAAAGAACTTATTTCTA
TTCTTTCCTATAACGATCGTAATGGTATATATTCTGATTGTGATTGTCTTGCTGAGTTTGGGCAAATAGCAACCAAAGAG
GAACTAATAGAATGCTTTAAAAAGGTAATAGAAGAAAATTATTAAGCTATTAAGCCCCTCCCAAAATTTAACCTTTAAAC
CTTACAACCATGGAAACTAATACAGAATTTAGAAATTATCCGTTACCCTATTCAGGAAAAGAAGCGATAAAAGCATATAA
AGAAGTTTATTATGTTAAAAGAATGACTGCAAAACATAGAATAATGTTTAATGATTTATTTCAAGGTTATTTCGATTCAG
AGGAAAGTTTCTGTTTTTGGTTATATGACGAACTTGAAGATTTTGAAGAGATTGAAGCAATGAAAGAAAGTAGTCATAAC
TTAAAAATGACTGTTGATATGCACTTCAGTTATGGTAACTATAGTTTTCAAGACGGTTATGTTTTCGGATATTAATCAAC
CCTCCAAATTTTTAACCTTTAAACCTTACTAAAATGACAAAAAAAGAAGTTATCATAAACAACAAAGCTGATCTTCAAAA
TACTTTATTTAAAATTGTAACTGTTGCTAAAAGCATGGAACGTTCAATGGAATCACTAAATATTGATAGTAGCAAAAACG
ATATAGATAGCACTATCGAATATATGGTAAGTATGGTATCAATATTAAATAAATGGTCTGAGTTTACAAAAATTGATGTT
CAGAGATTATCCGAAGCATTTGAATTTTAAACTAATTTAAGCTATTAAGCCCCTCCAATTTTTAACCTTTTAAACCTTAA
TCCCTCTGGTTATGACAAATTATATAGTAGATACAGCAACTGTTGAAAATTTAACCGTAAACGTTTATTTAGATAACGAC
AACGACAATATTAATAACCCTTTGTCAAGTGAATGCTATCTTTTTGGTACAGTTTCCTGTTTTCACAGGAAGTATAACCT
ATCTTCAGATAATTCTGATTTTACGAATAAAGAAGATTTAAAACGCCATATTAGTCTGAAAAATGTTATTTCTTTGCCTG
TATATCTTTACGATCATTCGGGTATTACTATCAATACAACAGGTTTTATCTTTAGTTGGGATTCAGGGCAAATAGGTTAT
ATCCATATTACCAAAGAAGAGATATACAAGGAATTTAATGTTAAACGTATCTCTTCAGCCTTATTAAAAAAGGTTTATGA
AAACTTGGTATCAGTAATTGATTTTATTGATGATTATTTAACGGGTAACGTTCATTATTTTGAGGTAGTTGATACTGATA
GTGGTGATTTAATTGAAGCAGTTTACGGTTATGTCGGTGACTCAGATATTTGTCTTAAAGAGGGTATATGTCAAGCTCGC
TACGAGGTTACTAAAAAACAGATGGCATACAATAAAGAAGCAAAGAATATAAAGGAATGTAACGCCATAATGTCTATCTG
ATTTAAGCTATTAAGCCCCTCCCAAAATTGCCCTTTAAATAGGGATTTTGGCAGTATAAACCAAAATATTATGACAACTT
TAGAATTAGAATCAATGGAATTTAATAGTAGAATAGATTCTGCTTATTTAGAAATAAGTTGCATTGAAATAAATGAGAAT
AATATTGAAAAGGTAGTATTATTACTTAGTGAATTTATTAAAATATGTTCAATGAATAATAGTAGTCAAAAATTAGATTC
AAGTAGGTTAAAAAAGATTGATAATTTCTGTGAAAAAATACTTGATTTTAATGCTGAGTACTAATTGGCACAACTTTTGC
TACTATATAAGTAATATATTACTACAAACATTTAACCTTTAATATTAAAAACATGAAACGTTTAAGAAACAATTCAGAAG
TATGTCACTCGTTTGCCAATAAGCAATACGAAAGCGCTATTTGTGGTAACATATTTTTTTCAACAAATTACGAAAACCGT
TCAACACTTTACAGTTACGGTAATCACTTCGCGATTGCGCAGTTCGCAATCCATGCCGAAACGGGTGATGAAGTTGTTTT
ATTTACAGAACAATGTTATTCAAATAGTACAGCAAAACAAATTAATCATGCTTACGCTTCATTACGGGGTAAAAATTTTG
TATTTGTCCCTAGGGTATTAAATAGCGTTGCTGAAAATATACGAGTTTATGAAATAGAAGCAAATAACCAACTTGAAAAA
CTAGCTTTTGCAAAAAAGCCTGAAATTTATGTTAACCAACTCCTTAGAATTAAGAAACGGGCTGAAAAATATTGTGAATT
TTTAGGTTTGAGTATGCCTGTTCGATTAAGTGATTTATTAAGCCTTAAAGAAGCACCAGCGCATATAAAGGTAAAAATGT
TAGAGGGCCGAAAAAAGGAAAAGGCTTGGGCAAAGGAAAAATCTGATAGGGAAAAGGCCGATAAAATTAAGTACGCAGCT
GAGTATGAAGAAAATATAATTAAATGGTATAATTTTGATACCAACTATATAGGTAGATATGCTTTTGCACGCGGTAATAC
TGATAGGAAAGATTTTTTAAGGCTTAATATTAATACAGGTAACGTTGAAACAAGCCAAAACGTTAAAGTACCTGCAAAAA
TAGCTTTGAATTTTTACCATACACTTATTTCAATAAGGGATATTTCAGGTATAAAAAATATTGATGTTAAACTTATGAAT
CTTTATGAAGTTAGACAAGTTACAAATGAATATGTAATAATAGGCTGCCATTATATACTATTTAGTGAAATTGAATCTAT
AATTCCTAAATTATCTAATTACATAGATTCACAATCAAATCATGTATATTAATAGTTTGGCACAACTTTTGTTACTATAT
AAGTAATATATTACTACACTAACACAAACATTTAACTCTAAAAACTAAAACAATGAAATTATCAAAATTAGGCCAAAAAC
TAAGTGATGCAGGTATTAAAATTATATTTGATGCACTACATGAAGATAGTAGAATATCTGATTGTTTTTCCGAACAGGAA
GATATTGATTATGTAACTGAACAATATAATGATGGCAATGATGCAGCTTGGTTTCTCGCAAGCGTAAAATTAGAATTTGA
TGGTATTGAATCAAAAACCGAATATTTAGGCGGTTGTTCTTTTTCTTCATTTGATGAGTTTACAGGTAGTCATAATGATA
TTTTTGATGAGATGCTTACTGCTTGTTACGATAATTTACAAGAAAAATTTCAAGTACCTAGACTAGAACTTCCATTAATT
ACATTTTAACTTATAAACTCTAAAATCTATAACCATGAAAACATTAAACTTTATTCGTACATTACTAATAGGAGTATCAG
CAGTAGCAAGTATTATATTTATTGTTGATGTTATTGTATTTGTTGCAAAACATTGGACAAACAGTATTTAAGCTATTAAG
CCGAATCAAAAAATCTCACTATGAACTATGATTACATTGAAATTAGTCTATACAAAGTAAAAAGTTTACTTGAAATAGCT
AAGCAAAATATAATGGACGGCAAAAAACCATTATTAGATACACAATACAACGTTCTTAAAAAGTACTCTGGTGAACTTAT
TATAGATGGTAAGGAAGCAAATTTATATTACACTGCAATACATTTGCATCATAGCATTTTAAAACAGGATTATACTTTAA
CTTTTGAAATATTCGAAAACATAGTAGATAATTTATTACCGCCTGAAATTAATCTAAATAGTTGGAATTAAGCCGAATCA
AAAAATCTCAAACAATACTAAAAACTAAGAACATGAMAAACACTGAAACAGTACCCGCAATCTACGTAGGAACGTACGCA
AAGTATAACAATGGTTCAATAAATGGTGCATGGTTAAAACTTACTGACTATGCTGATTCAAAAGAATTTTACAAAGCATG
TAAAGAACTTCATAATGATGAAATAGACCCTGAGTATATGTTTCAGGACTATGAGGGTTTTCCGGAATCATTATATAGCG
AATCAGGAAACATAGATGAAATATACCAATACTTAGATTTTATAAATGATAACAGTATTGATGTAGATGCTTTTGAAGCG
TATATTAGTTTGGTTAATGATTTAGAATATGCAATAGATCATTTTGATGAAGCATATCAGGGCAAATGGGATAGCGAACG
TGAATTTTGTGAACAGTTATTTGATGATATTAATGAAATTCCAGATCATTTAGCTAGCTATATCGATTACAAAAAAGTAA
CAAGAGATTATATGTATGACTATTCTTTTATAGATGGGTATATGTTTAGTAATAATATATAAACCTTTTTAACTTACCTA
TTACGGCCCGAAAGGGCATTTTAGGGTAAAAACCAAATATTATGACAAAGCTACAGAATGAAATTTTATTACGATCGGCA
ATAATTATTGCGGATAGGCATTTAAGATGTAACAGCGAAACGGCTAAAACTGCAAGTAAACGTGCCTTACAAACTTTATG
TAACGGTAATATGCTAATGTTTGCATCAGCTATGAGTATWGCACAATCAAAATATAAATTATAAGATCATGGAAACAAAA
GAATTAGAACAACTTAAAAGCAAACTTTATTTTTTGAATGAATCAGCAGGTATATTGTTTTTATCGCGAAAAGATTATGA
GTATAAAATTTGGGGTGAAACGTTATTAGAACAACTTGAAATATTCAAAAAAGATATTAAAAAACATTTAAAAAATAAAT
ACTAAGAACATGAAAAATATAGAAATATTAAACAATCAGGCCAAAAGTAAAAGGCTAAACAAGTACAAAGGTAGCAGATC
AACGCAATCAACTAAGTACCCTATTAATCGGATATACGATTTTAACGTATGGCTGTCATACATTAACGAACAGGTTATAA
TTAATTCGTTTAATCATTCTGGTTCGTTATAATTGGCATAACTTTTGATACTATAATAGTAATATATTACTGTAGAAAAC
TAAATTAAAAATATACTAACTTTAATATTATGGAAACTGAAATAACAAATGTTTGGGGCAAAGATGTAAAGCCATATGAG
ATTAATAACGTTTCACACTTTGAAACCGAACTTGCTACGTATGATATTCAAAAATTACGGTTAAAGCCTGTTTATGTCAT
AGAAGCAAAAAAGAAGCATGGAGTACTTAAGAAAGATGTTCAACTTGAAGCATCACAAATAATGTTAGATCACTCAAAAA
TGTTTACTCATTGCTACGATTACTACCATATAGGTATAAAGAATGCACGTAAAATTAATTAACAACCCTATACTCCTGCA
AAATTGCCCTTTAGATAGGGCTTTTGCAGTAAAACTAAAACCCTAAAATATATGACAGCATTAGACGCCTTTAACAACCC
AATTAAGCCCGGAGACCACGTAGGTTTATTTGATGGAAACAAATTAGTAGATACAACCGTACACAGAGTAATTCGTATTT
CTAAGTTAGAACATAACAGTATAATTATTGAATCAAATAACATAGGATTATATCCGGCAAAACATTTTTTAAAACTATAG
CAATGACAGACCAGGACAAATTACCAAAGGACAAAAATGGTACAATATTAAAGATTGGTGACAAAATAAAGAAAATAGTT
TGTTCAGACCCCGACTTTTTATTTACAGTCACAGATATACAGGAGGGTTTTATTTGTATAGATAATCAAATATTAATGTA
CGATTCACATGGTTTTTGTTTATCAGAACGAACATTTACAGAATCAGAAATTAGAGCAGCATTTTTTGAAACGGGATATG
CTATTGATTTTCCTAATTACGGTATTAATGTTAGAGAGATTCATATTAAAGAATTAATTGATTGTATGGAGTATTTTAAA
CTTAACCCAGACCAGAAATACTAGTAACACAAATGTTACTGATATACTTAAAAATACATTCAAATATATAATAGAATAGT
TATTCATTACTAATATATTTACAAGACTAAACAACAAAAAACACAATTAACTAAAAACAAACAAACATGAAAACAGAAAA
TGATTTATCAGAATTAGGCATTTCGCCTGTTGACAAAAGTCCGGGCAGTGATGACTGGCTAATAGCTTACAGGTCAACTC
CTAGCTATATTGAACGTGAACGGCTGCATGAAATTTATAAGCAGATGCCTATCGACAGTGAATTAACAAAGAAGTTAGGC
GAAATTATTACGTATAATTCTACTAATGATTATTACTTTATGATTATGGTATTAAAACAGATTACTGCAAGAATTAACTA
TTTAACGGGACTAACATTATGAATAGCAGACAAGAACAGGCAGTGACCAGATTAATAAGTAGCTACTTCAAAGATACATT
AAGACACATGGGAGTTACGCGTAATTGTGGCTGCGCAGTAATGCAAATTACAAAAGCTGAACACCTAACAGATTTAATGG
AGCATGATTTACCAAAAATTAAATTTATAGATGCTGCTGGATATTCAAGCACAGAATTATATGATATTGAAGCAACTTTT
GAAGATTTCGGCATTCGTTTATCAGAAAAGGGGAGAGATTCATTCATTGGCCTTACAGCCGTATTTGACCTATTAGACAA
ACTAGACCCCGAAAACATTACAGTTGACCTTAACAACCTAACCTACGCAATATGAGAATACACAAATCAATGGAAGAGAT
AGATAAGGCGTATAACGAACTTATTTATGAGAGTAATAAACGTTCACCAGTAAGCATATTTTTTGAAAAATACGTGTCAC
CTGTATTTCACTTAGTATTGATAGGACTATTGTTTTTCAGTATTTACGTAGCTTTTTTTGGCCTTTAACTAATTAAATCA
TGAGANCTCCCTCAAGTTACAAAAGGTATTTTCCCGTAATTAGTAAGACCACAAAGGAAGATTTGAAGTATGAAGGGTAC
GCATATCTGGCTATAATAGCTATTGGCGTTACGTTGTGGCTTATAATTTGTTACCCACTAATATAAAATGATTAAATTTG
CAGCTATGATAGATAAAAAAGCATTAGATAAAATTAACCAATTTAACAAAGAACATCCTAGGCAGACGGCAATATTTGCC
CTGTTAAAAAAATGGGATTTAAAGAAAACTCCGTTCTCAAAGATTATGAAAATGGCTCAAAGTTCTTTCATCAACAAATC
TGACCCAAAGCAAGACCGTTTTAATTTTAACGAACTAGAGCTTGACAGGATAACAGATATAATTCACATGCTTTCAGACG
ATTTGAAGGCTAATTGTCCACCTAAACCAAAATTATGAAGAGTTTGCTTTTATTAAGCATAGCATTACATCCATTATCTG
ACAGCGTATATAATTACGCTAAATCTATAGGAATATGCTATCCTAAAATATGCACATCACAGGCTGTACATGAATCAGCT
AATTTTACAAGCTATTGTTATCGTACCCGTAACAACTGCTTAGGAATGAAGGGAAAAGATGGTAAGTACAAGGTTTTTGC
ATCCTGGAAGGAATGTATAGACTTTTATAAAGATTGGCAGCTGCGTAAAGGTCATTGCAGTTCTTATAACTGTTACCTAA
AATACGTATCACATAATTATGCCAGTGATAGAAAATATGGCAGGAAGTTAAGAGGTATTATCAGTAGAACTTCTTATCGT
GAACCAGATGTAGCTTATATTTACCACCTTTAATAGTTGTTACATATTCTTATATTGTGTATATTTACATACACAATATA
AGAGTACAAAGTGAAGGAATGGGAATTACAGAAGGCATTAGTATCATTCGTTAGATTACAATATCCGAATGTTTTCCTTT
TGACAGTACAATCAGAAGGCAAACGCACCCCAAAGAACGCAGCAATCGCAAAAGCAATGGGGCTTACAGCAGGCATACCA
GATTTAATTTTTGCAGAACCAGTCGGTGAATGGGTTGGTCTTGCCTTAGAATTAAAGGTTGAAAAGAATAAACTATCYCA
GGTGCAGGTGGAATTTATGCGAAAACTACAGGCAAAGGGCTGGATGGTTGTTGAAATAAGAGATTTAAACTCAGGTATAA
GCACAATTAACTATTACTTTAAAAAAATTGGAAATGTCAAAAAACCACCAGAACAAACCGCACTATTCCCGTTATGAGGG
GCCGTTAAAAGTATCACATACAGCATACCATACTCCGCATACAAATAGCGCAGATGCTAAGGCTGACAGGGATGCCTATC
AATTAAAGAAGCAACGCGAAAATGAGTTTTTGCAGGAGTATGACTATAAGAACGTGAAATTGCCCATATTATCTAAATTT
GATAAGTAACATATTTTTTACATACAAATAGTAATATGTAACTCACTTAAATATACATTTGATAAACAAACTAAACGATA
ATATGCAGCCACGAATGAGTAAAGAAAAAAAAGCCCTTAAGATAAGTTTTGAGGGATTGCGAAAAGTCAGACCTGTAGCC
CGGTTAGGTAGAGACCCAAAAATACTGCTCTTAAATGCAGTAGCTACGGAACTTGTAAAGCCAGCTTTTGCACAATATTA
TGATGTAGCTATAGACCCAGGTGGAGTATATAAAGGAAGAGTATTCTTAGTTCCATCTGAAAAGCCTACTCTATCAGCAG
TCAGATTTCATGGGGGAGACAAGGAAATCAGGCCAAATAGATTATACATAGCCAACCTGATTTACAATGTACCTGGATTT
AATATGGGTGAAACCTGCACGTTCACAGTAGATGTACAGGTAATAGACCCCGAAACTGATACACGTAAAATGATAGTACT
AACAGAATTAAAATACCAACAGTCTTAAACAAACTAAACAAAATGGAAACTACAAAGAACATTTACCAGACCCTGAATGC
AATTATGAAGGAAGTTGGGGCTATTGAAAAGAATCAGGAAAATAAAGCACAAGGCTTTAAGTTCAGGGGTATTGACCAGT
TTATGAACGAATTGCACCCGTTAATGGGTAAACATGGACTTATAGCTATACCAACCTTTATCAGCTCTACTGTAACTCCC
TGCCAGTCAAAAAACGGTTCTTCACAGTTCAGGGTAACACAGCAGATTAAGTACACGTTCTACGCACTAGATGGTACATT
TCTGGAAGCAGTCATTGAAGGAGAAGCAATAGACACAGCAGACAAAGGTTCAACCAAAGCAATGTCATCTGCTTTAAAGT
ACCTACTAATGCAGGTATTTATGATTCCTACAAAAGATTTGGAGGATGCTGATTCTTTCAGCCCAGAGATAGGTGCTGAA
CGTAAACCAATGGTTATTCCTAGCATGCAATTTACTGACCTTATCAGTGATGAAATATACGCTACTACCAATACCATTGA
CCTAGCTGATATATGGCGTAAATATGCCTCGCTAAAGACAGATGCAGGCTTTAAAGGTGCTGTTACAGCCCATGGTAAAA
TTCTTAACAAGCCACAACAGGTAGCCTCAGCATTCCTAACCCCTGATGATTTTTACGCAGGTGACGAGGAAGTACCCGCA
GCACAGGCATTCTTAGAAGGCACAAAGAAGCCCCTATCGATACCTGAGCAGTTTAAAACGGCACAAGGAAGTGTAAATAA
TGACGAAGTGATCAGCTCATACCTGAAAGGCGAGGAAGCAAAGATGGTAGCAGCGAAACCAGTAGAAACATTCGCACAGC
GTAAAGCAAGGGCTGCAACAGCTATAGTAGGGAACAGAGTATGAATAGAGAAACTTGGCTGTCTGCCAGAGCATTGGGTA
TTGGAGGGAGTGACGCAAGTAGCATCATTGGACTGAACAAATTTAGCACTCCCTTTCAGGTATGGCTTGAAAAAACAGGA
CAGGTTGCTCCTATCGAAGATAATATGTACATGAAAGCAGGTAGGAAACTAGAACCAGTCGTATCTGATTGGTTCTTTGA
AGAAAACCCTGAAAGCATGGTTATTACGACAGAAGAAAACTGTCTGGCATACCATCCTATTTACTCCTATATTCTTGGTA
GTCCTGACAGGCAGTTTATCGACGATCAGGGTAGACTACAGGTCTTGGAGATTAAGACGACACAGAATAAAATTGACTTA
GATTTTCCGCCTGAATCATGGTTTACACAGGCAGGGTATTATGCCTATATCTTAGGATATTCTCACTTCACAATCTGCGT
TCTTGAAAGAGGTCTTGAACTTAAGCATAAGACCTATGCTGTAGATGTAGACTACTGCGAATGGGTTGTACAGGAGTGTG
TAGCATTCTGGAATAACCATGTGCTTACAGGCATACCACCAGAACCAGTCAATGCAGAGGATGTCGTTAAGAGATACCCT
ACAGATTCAGGTGAATATATGGAAGCAGACTTTGAAGTGGTAGCACAGCATTCTGAGATTATAAAACTTACCGAACAGGA
GAAGCAGATTTCAGATGCCATTGATACCATTAAGACTGAACTAAAGATAAGGTTAGGCAATAGCAGTGGTTATGTACTTG
AAAACAAAGCACTGTTTACCTATAAAACTAGTAAAGATGGGGTATCACTAGATACGGCAAAGCTGAAAGATGAACAGCCA
GCGGTTTATAATGCCTATTTAAAGCCAAAAAAAGGTAACAGATCATTCTTAGTTAAACCACTATAAGATGAAACCAGGAG
TAAAACCTAAGCCCAAAATATTTACAGTTGTCATTGAACCAGACTTTCAGGCAATGGAACGTAAGAAAGAGTTTTACTTT
CAGGCATATCTGTGTAAAGATTTCAAACCTCGAGAACATCTGGCCTCCGACAATACATACTTAGGGTTACGGCAAAAGGT
GCTGGATGTTCTTAACACTGACAAGTTACCAAGAGATAGAATCAACAAYAATCAGTTACAGTTCAAAATTTACTAGATGT
ACGATTTGCCTTTAATGAATCATAAGCCAGAAAGTTTAGAATGCCAGGTTATCGCAAACCTGATGGACAGCTGGCGTAGG
AACCCTCTAATTATGGTTGAAATAATCGAAGAGGGCAAGGCAGATAAACATAMCGGCAAGAATCTAAAGGCTGTTACGAA
CAGCATTATAGATTTTAGGCTTACCAGATCAAGATCACGAAAGGAGACAATAAAAAGAAAACAAAAAGCACTAAGGCTAC
TGGATAATTTTTCAGTTCAGGAGACTTCAATAATCACAGGGTTGGCAATTAAAACACTAAACATCTACCTAAATGACCAA
AACACAACTGCAATCGCTGTATGACCTTGCTGTTCTTGCTGTAAAAGAAGCATACGAAGCAGGCATAGATAACCAGACCT
TACCACTRCAAAGRYTRGAAGCAATCAAACGCATACTCCTGCCTAACCAGGTTGAAAACGGACCAAAAACTGAGTACCAA
CGCTTTCAGTCGTACCTTGAAGCAAATGCACCAACACTGCTAAAGATGCGTGAACCAGTCTCAGAAGCACAATATGTAAA
GCTATGTGAACTTGAAAATAAGAAGCTACTAATAAAGGTTATTGATAACATGTCGAACTGGAAACCGCTATGCACAAAGA
ATATTTCAGCTTTCAAAACAATGATTAACTGGTATAACAAAGAAAATGATGGAAAACAAGGTACAGGTAACAAAGAAGCA
GGAACTATCACTGATAGAGCCAAGTCAATTATTGAACGAGCCATTGCCTAAGAATGTGATGGTAATTGTTGACAACCCTG
ATGCTAAGTCACTGGCATTCTATAAAAAGGAAGATCAACATTACGGCTACAAGTTTCTGGTACTTGCCTTACTTGAAGTC
AATGAGCAGTTGAATATTGACAATAAAATGAGTGATGCCCAGATTAATTCTGCTGCCAGAATCTTAGATACTAAATATTT
CTTCTTTACTCCTGATGATTTCAGGCTGGCATTTATCGAGGGTATCACTGGCAAGTATGGAAAAGTGTATAATAGGCTGG
ATATAGGTGTTATCTGTGGGTGGCTTGATGAATACAATATGTCGAGAACTGAGTATGCTATCAGCAGGCACTCAAAATAC
AAAGAGAACTATGAAAGTAGAACGGGCAAGGTGAATAGTGAGGAGGTCTACAAAGAAGTATTTGCAAAGAACTATTCAGA
CCTTAAAAACAAAGCTAAATGATGCTTACTGATAACTCCCCGTTCCCTGTCCCCCGTTGCAAATTCTCAGGCGTTGCAAT
GTGTAATGTACCTGCTGAATACCTGCTATACCTTTACAACCATGAAGTACCTGATGGCAATATAAAAGAGTATATTGAAG
ATAACTATGATCTGCTAGTTGAGCAGAAGAAAATAGAAGATCAGTCCTGGAAGGATGATAGAAATGAACTTATGAAAATT
AAACGTGCTGAAGAAAAACTACTATGAGAATAACTAAGAATTTACAGTTAGTTTATACAACTGATGATGAACTGGAAAGA
GCTGAAGAAATTGCTAAAGAAGAGGCAAGAAAGCAAAAAGATATTTCTGTGTATAATTTCTCGCGTGATGAAACACGTAC
AAAAATAGAAAGTTTGCTTACTCTTATAATGGACGATTATATTAGTATAAACCAAGCAGTTAGTCTTATAGACGAATTAT
TCTTAATAGAACGTGCTATGGATAGATGTAAAAGTCTAGTCTATCGTTTAACAAATCCTATACCGCCTAGTGATATACTT
AGACCAACGATAAAGTCAGAAGATGTAAAAAAGTATTTTTTGCGTACATATAGTAAACTATATAAAAAAGAATTAGAAAT
TAAAATTAACTGTGTTCTTTATAATAACAATCAAAACAAAGAATCTTAAACAAGAGAAACTACTATGAAATTATTTGCAT
TTAAACATATGGGCAATATGACTAATGAAYTAAAATATAATATGTCTTATAAAGAACTAAAATATGATTTGGAAATTCAA
AAAGATATAGTAAGATTCTATAAGGAAAGAGACAGAGCTGAAAAAATAATTGATATATTTACTCTTATAATAGATAATCG
TACGAGTAAAGAACAGGGAATTAAACTTATAGACAAATTATTCTTACAAGAATATGCTTTGGAAAGATGCAAAAAAATAG
CTTATCATTTAGAAAATCCTTCTGACCCTGATATAAGCCTAACTATGAAGTCTCCTGAACTTAGAGAGTATTTTTTAAGT
AAATACAATGTACTATATAAGCAAGAATTAGACAAAAAAATTAACTGTGTTCTTTATGGTGACAGTCAAAGCAAAGAATC
TTAATATTTCCTGCATCAAGTCTCAGGTCAGGACGTAGTGACTTATGAAGTATGTGATGGAAGTGGACAATATTAAAATT
CATGATACCTACACCGCACGTTTCACAATAATGAGCTTCACTACGTTCTTCCCAGATGCGCTTGAATAGCTGCCGTTCTC
CCGTTACCCTACGCTTGGCAGGTCTACCTTTATACTTTATGCCTGCCTTTTTCTTAGCATCATTCGTTTTTTGGAGTATC
TTATTGTAGCACTGCCTGCATACATGGAATTTAAAGATAATCTTTATAAACCCGCAGGTAGGGCATACTTCACAGGCAGG
GTGGTATGATTCTTTCTTACCCGTTGTCATAAGGACAGTCTTACGCTTGCGCCAGGATAGGTTGCGCCTATASAGGGTAT
CTATACGCTTGATCTTGGCAAAGTATAGCTGTTCCTGCATTTTGGCAGGTATGACTTCCTCTATAAATCGGTCTTTACTC
TTTACAGCATTACTTTCTAGCTTCTTTACAAAGGTATCTAGGGTCTTTAGATTGGCCCTTTTTACCGTTACCTTTATGGT
ATAGGACTTGGGTTCAACCTTTGCCTTTTTAGCCTGTGCCTTGAGGTCAGCTATACGATCTTTGTAATACTTGGTTTTAG
TTTTAGCCATGCTATGAATAAGGCTCCCAGAATTAGTAACCCTAACCCTCCCCAACCCAGATTTTTTAAAAGGGTTGTAT
TGGTATCTTTTACTTTGGTTATTACTTTGGTTACAAGGGTTGTGGTATTGATGTGTACGTATACGGTATTGGTTAGATGC
TTTACAATGACTGCACTGGCATCATGAATCTTTACAAACCTTGTGATAGTTTCACCAGGAAGATAGATAGGCAGGTGGTT
GCGTGACTGCTGAACATTTAGACTATCATAAAAAATTCCTAAAGATGTACCTTTTAGGTATTCTGGAATGTGAGTTGATA
CCTTTTCTGTGGAGTCATGTACAGCCGTCCTGCTGCTATCTGATGCTATGTTTCTGATTGATTTGGTGCTATCATGTACT
GTAGAATCTCTGCTGTTCGAATACTTGTTTACGTGTGATACTCCGCAAGCTGTGAGCATGAGCAGTATGAGTAGCTTCTT
CATTGTGATACTTTCTGCTCCACCTGAGCATTAAGCACAGCATTATTGCGTACTGTCAGACGGCAGATTGTTGCTCCTAC
CACGCCTGCAATGATAAGCAGGTTTTGTAGTGACTGACCTTTCCATACGATGATTGTACTGGCCATTGCTCCCAAACCTA
CGCCTGTGGCAGATACGATTACTAATGCACCACCTAAGTAGTTAAAGAATGCCGAACTTTCACTGGTCAGGCGTAAAAAT
ATTTCCCAAAATGCTTTTTTCATGATTTAGGTTTTACGTAGTGGTAGTTACCGTTTGAAAATAATGCCCATTCGGATGCT
CTTCGGTATACCAGACCTTTGTTTATCTCCTCAACACCGTTTACATGAACTTTATTCCATACAAGCCAGTGTGGTTCTAT
ATCTTCCATATCAGCCTCTTCATTGATTAACCTGACTACGGATGAACCTGTAAAGCCTGAGTGTGCATCTCCTACGCCAA
TGTTGTAGCATAATAGTACACAGGCATCAAATTGTGGGTTGGTAATATCTGCGGTGACGGCTTTATCGACACCATTTTCG
TAGTGGCGTAATGTCTGCATGAGTAGATAACGGGCAACAGTTTCGTCATGTAGTAAGTCATTCTTGCGTACTGGCCGTCC
GTCCATATACGTACACCCGTAGCCTATAGTCCAAACCCCTGCGCTATCCTGATATGCTTTAAGTTCTAGTTTTTCAAGAC
CGCATAATTTAGCTATGCCTGCGGGTGTCGTTTTCATTGTAATCATATACTAAAGTTACACAATACTATACAATTAAACG
AAAATATTTAACTTTATTTCTTATTTTTTAACTGTTTTTTCACATGGTCTTTAAGTTCCATGTTGTGAATTTCAGCAATC
GTTATCAGGGAATCAGTAAAATGCTTATAGTCTTTCAAAAACTTGTGGTTGCGCTGTCGCAAGACAGTATGTACTGAATC
ACATTCTGATACCTTTGTTGACTTGTGAGGGCCAAATATTGTTACTAAAAGTAGACTTGCTAGTGTTAGACCTGCGCTAA
TTAATTTCATATCCATGACGTTTAATAATATGATTAAGATGCTTAGTAAGGGAATCAGTACTCCTAGAGAGTGAATCCAT
ACGTGACAAATTAACCGATTTCTCTTTTCTTAAATTCTCATTTAGTTCCCGATTTGAATTTTCAAGCATACTCTTAATAT
CATCCGTTCTAAGTTCACCACAGTGTACTACCTGATCGTTCAAGTGTACGATGGTTGTGTTCTGTGAGATGATGTAATTT
ACCAATGCTGCAACTACTGCTACAATGAATGCAGACTCTATCCATAGGTTTTTCTGTTGTCGTTGCATTTGTTACAAATA
TACGAAATTGCCAGCATTCTTATTAATTGGTAATAGTAAGTGCGTATACATAAGTTCCTGCCTGTGTTATCTTAACAACC
GTCTGTGGGGCGTTTATATCAATGATTGTATCGCCCGTTGGACCACTAATCTTTGACCATGCGTAGCTTGTAATTGCCCC
TGTTGGTGACGTGCTGTTTGCACCTGACAGGAATATGGTCTGCTGTGGCTGTTCGATATATATCGGTGGCTGCAATACAG
GTAGCAGGGTCAAAGAAGTATAAACGGTTGGTGATACTGCGGGTATGGTATCTGCTAGTAAGGTTATAAAGCAGGGTACT
GATACAAGCGGTATAACACCTGCGGGTACAAGTTTCTTATAGCCTGTCTTAGTATAATTCCTATAGACCATATTTACGTT
ACCTATTACACCCGGCAGGGCATATTCTACATATCCTACATCAAAGGCTGAGCCTCCTATTGTTCCTGGGTCTTGTGCTA
CAGCCCATAGGCAGTAACGGGTATTTCCTGCTGTATTTGTAAAGGCAGCACCATTGACTGTTACAGGTAGGTTTAAGGCT
ATTGTCTTTGTAGCATCATACTTGTAGCCGTCAAGAATCATGGTGGTAGTATAGTTCGCCCACCCCTGATTTGTGATAGT
CTGGTTACCGAAAGAGGATTTCCTTAAGTTATCAAAGAAACCCATGTAGTCAAATGGGTTGGCTCCTACCTGTGCAGGAT
AGTCATTCACGTTACCCAGGTTAAATACGTATGCCTGTAACATGCCTGCCTTCTGCAAGAGGATATGTGCTTTTACAAGG
TAATCTGCTTCTATTTCTGAACCTCCAACATTACCAATTCCTGATATTGGCTGTGATGGTATGTTGTGTTCGGTAAGAAT
CATCTTCTTACGTGGGTAGTTTATACCGTCATAACCATACTGTACCAGTGTATTCTGCCAAGCCTGAATATCTATGACTA
ATTGATTAGCAAAGGCATCTGAATCATTAAACCAAATAAATCCTGCTGCTGTATAGTATCTTCCACCAGTATAAAATGGA
TAGTCATGGAAAGACAGGCAGTCAAACCATGCTCCACCACCGTAAGGGTAAGTAGAATTACGTACTGTGCCGTCTGTAGG
ATGATCAGATGATCTTAGGATAAAGTCTAGGAATGATACATAGCCAAGTCCACCTGTACATACAAAGCTGTTAGGGTATA
ATGCTTTTAATACTTCGTAGAATATCCTCAGCTCCCTGACATAATAGTTAGGAGGGCAGTTAATATTTGGTAGCTGTGAA
GCAGGTGGTGGTGCTGTGTACCAGTTTCCTGTTACTGTTGGACTAGCATAAGCCTGAAAGGTACTGTATGTAAAGTCTGG
CTCATTCTCAACTTCCCAGAACTTAATATAAGGACCATAGGTAGTGACAACGTTAAAGAAAAAGTTTGCAGCAAGGTTTG
CAGGGTTGATAGTCTTAGTAGCCTGGTTGTTCCAAATAGGAAGGTAAATACCATTGAACATATTGCTAGGTGCTGAACAC
CCAGGGTATGTTACCCTGTTACCGTTCACATCTACTTCACAGTTGGTAGGGTTGGCGTTGCCCGTAATGGCTGCTGTGTC
CTGGTAACCTGCTGCTGCATATCCTGTATGGTCTCCTATAAGACTGTTAATACCATTAGGAGTAAGAAAATTATCATTAA
GTGTTACCCTCATAGACTTAACACCTAGTGATGCTCCAATCTGTGAAAGCTGTATGTTAGAGAATCCTACCTGTCCTGAT
GCTGATGGGTAGTAACCTAAGTTTGAACCGTACAGGAACTTGTTAGTATAGGTAGGTACACTCTGGTTTGCTGTTGGTGA
AGTATCAGGGTTTACTATAACTGCTGGTGTTGCTACGGTTAGCGTAGCTGTTGTTGATGCTGTAAGACTTGTGCCTGTTA
ATATTGATAGATTCCATACATAAGCTCCTACAATAAGACCGTTTACCTGTGTGATAGATGCTGATGGTGCTACGATTGTT
GCCCCTGTTGGCCCTGATACCTGTGACCAGGTATATGAACTAATTGTTGAACCTGGTGCTGTAGAGCCTGAACCGTCAAG
GGTATAGGTATAAGGAGGTGGTGTTATTGTTGTTGACCCTCCTGCTATTATTGCTATAGGTGGTGTAACAACTGCTACGT
TGACAGTTGTGACTACTGTACCTGTTACCGTCTGGTTATTTGAATCCTGTACAAGTACAGAAAATACGTAACTTCCTGCT
GCAAGACCTGTAATGGTAGTATTCTGTGCTGTAGGTGTAGTTATTGTTCCAGTAGAAGGACCTGATGTACGTGTCCATGA
GTAACTTATAATTGTTGCTCCCGCTTGTGTGGCTGTTCCCTGTGATACTAAACTAACAGTTGAAACAGGCAGTGTTATTG
ACTGTGCTGTAGATACTGTTACAGTTGGTGCAGAAAAGGTAGATACGGTAAGGTTAGCATACTGAGCAAACTTATTAGCC
TGATGTTGCCATAGGTTATAGCCTGTTGAGCCGTCTGCTGCTGCGTTAGTAACAGTATACCCAAGTGTCCATGAGTCATG
TGCGCCTACGTTAAGACCGTCTGACATTACTACATCATAGGCAGGATAGGCGGCAAGCATAGCATCTCTGGCATTCGTTG
ATACGGAATAGGCTACTGTTGGGTCACCAGGGTTATGCACCAGGCGCAGTGACTTGATATTGTTCTTGGTGTTAGCTGTG
TTTGCTGTAATACTATATAATACACCGTCAAAGGAACTGAATGATAGCAGTGGAATTGTTGGTGTTGGGTAAGTACCGTC
ATTCCAGTACTGCACTACTGAGCCTCCCAGTGATARSCCTGAGCCTACACATCCGTTTGTATTATAGGAAAGACCTAGTG
TTGGCAGAAGCACATTCAGGTAAAAGTTGGTGATAGGTGCTGCATCCGTATACTGGTTATACTCGCATATAATATACAGG
AACTTGAAGGTAACACCGCCAACAACTTTTGTCTCTGGAAGATCACCTGCGTTATAGTGTGCGCCTATACCGTTGTTGTA
AAGTGGTGCAGGGGTTTTAGGAGAAGTATATTCTCCCATACCCGGTGCTGAAAGCCAAAGAATAGTATGTGCTTGATCTA
CTGCTGCATTAGATGATATGACCACCATAGCATAGTCTATACCATGATAATTCCCTGCGCCTGCCCAGCCTGTTGCTCCA
CCTGTGTATTCTGTTCTAGTTAGTGCCATTATGATATACGTGAGAATATGATTGCGTTAATAATTGGGTATTTACCTGCT
GCTACTAAATATCCTGCTGATACCCATAGTCTGCCAGAAGCATCTGGTGAAAGTCCTGAGAATGTTAGCAGTGTTGATGG
GTTTACCGTAGCATTTGCTGACTGGTCTGTACCGCCATTTACTGATAACTGGAAATTATCCGATGGTTGGAAAGCAGCAT
CTATAGCACAATAAATTTGCATAGAGTATGTACCACCTACTACGCAACCTGTGAACTGTAARAKTGCRCCTGCRAGTGTC
TTATCATACGTACCGTTATTGATAAGGAACCATGCTGACTGACCTACTGCTATAGGAACAACCGTTGAAGAGCCTGTGTA
CGAAGTATTGTACGTATTACTTCCACCAGCTCTAGGCCAGTTAGCTATAGATACCGATGATAGTGTTACACCGTTTCCGA
TTGTTGACGTATAAACACTGGTATTTGTACCTCCTGCTGATGATACGTCTATCCAGTTGGAAACACTCTGTGGGGTAGCG
TTAAAGTTCAGGTTAGTAGTGTAGGCTGCTGCTGATACGGCTGCTGCTGTGACTACTGTTGTAGCGGATGAAGTTACACC
GTTGCTATCTGTTGCCGTAATCTTATAGGTATATGCGCCTGTTGTAAGTCCTGATACACCTGTAGTAAGCGCATTAGGCG
TTCCAAGAACATCTCCTGCGGGGCCTGATACTTTTGACCATAGCGTTGATACGATTGTTGCTCCACCGTTTCCTGTGGCT
GTGCCTACCAGTGAGGCTGTTGTTACCCCTACTGCTAGTGTCTGGTTAGCACTTGCTGTAACAGTTGGTGCTACTGACTG
TGATGCTGTTATTGTTGTAGCAGAACTTGAGAATAGGCCGTTTGAAGCATAGGCGGTAAGTGTAAACACATAGCTACCTG
CAATAAGACCTGTAACATTTGTTATTGCTGCTGATGCTGAAACAATAGACGGTGCATTAGGTCCTGATGTTGTCACCCAC
CCGTAGGAAGTTATCGTTGAACCGTCGGATGTACTGGCTGAGCCTGTCAGGGCAACAGTTGTAGCATTTAAGGCTAGTGC
CTGGTTAGAACCTGCTGAAACTATTGGAGGTACAGATGATGCTGATGCTGTTATTGTTACTATTCTTGATGACAGTAAGC
CTAACGTATCTTCTGATAGAAGCTGAAATATGTATGTTCCAGGAACAAGACCTGATATAAATACCTGTAAATTACGTACA
CCTGCCAGTATTGCTGCATTAGGTCCTGATACCTGTGACCAAGTTGATACAGCTAAAGGACTGATGTTTGTAGTTATGGT
AGCTGTTAGTGCTAAGTTTGTTGTGCCTGCGGGTAGTATCTGATTTCCAGGCATTCCTATTGTTGGTCCTGACTGAAGGG
TATTTACTGTTACCGTCTGGTTAAGGGTAGCTGTTAAGCCCCCTGTAGGAGAATTTGCCTGCAAGGTTACCTGATTACTT
CCTGATAGTCCGAAGTTATCAATTACGGTAAGACTAAAAATATATGTTCCTGCAATAAACCTGGTAACGTTAAGGGTAGC
ATTAGTTACCCCTGCAAGGTAGGCTGTATTTGGTCCTGATACCTGCGCCCATAGGTAGCTAGATATTGTGCCACTTGATG
TTGATGTTCCTGAGCCTATAAAGACAACACCTAGACTTGGAAGCGTTACTGTCTGGTTGACTCCTGGAATAGATATAGGC
GGTGTATTGAATGAAAATGCTGTTATACTGTCTGTAAATGCTCCACCACCTAGTGTATACATAGGGGTATAAGTAGACTT
GGTAATACCCTGAACACCCTTTATTGTTGTTGTCACCTGCCCATTTGTAGATGATGCTGAGGGTATCAGGTAGAAAGTTA
CGGCTGTAGTTCCTGTAGGGTAGGTGGCTGTAAAGTCTCCTGTGGTTGTAAGTACAGCTGTGCCTAGCAGTGTGGCTGTA
CTTGACAAGTACTGAATACCGATACTTGAAAGGTTAAGGTTATTGGTATTACGTATAATAAGCGTTGATGCCCCTCCTGT
GCCTGTAGAAATATTGGCAATCTTTGCATCTATCTGTGCTTTAGTATAGACTGTTCCCTCAAAATATATGATATTATTGT
TATTTGATACGATTGTCTGCCCTTGCTGATTTACCGTTGTTGAAAGGTTAGTGACAGTTGTCTGCAAGCCTGATATAGTC
GTGTTTACTGTTGTAAGGTCTACTGAAGGACCTATAGGTCCTATGCTTCCTGCTGGTCCTGCGATACCTATAGGTCCTGA
AAGCCCTATTACACCTACTGGCCCCTGAATACCTGCTGTACCAACAGCACCTACTGTTCCCTGAATACCCTGCACGCCTG
ACGTGCCTTGTAGACCTGTGTTTCCTGTTGCTCCTTTAGCACCTACGGGGCCTGCGGGAATGGTAATGGTATTTCCACCT
GATATAGTTAGTAAGCCTGCACTGTATGAKAGTGTCTGCTGTGGGGTACTTGCTGACCCTGCACCAGGGTTCATGGCTGA
GTTTATTGCAGTAGTAAGCGTTAGAATATCATCTGATACCTCATAAGACTGCTCATTAAGCTCGCCTGTGTCAAGAAYCA
AATAGGATTTTACTAACGGTAGCTTGCCGTCTGTACCACCGGGTTTTGATATTAGCTGCAAGACAACTGCGGGGCTGATC
AGTTCTAGTACGCCCACACCATTAGGTGACAGCTTGCCATTCTTGCGATACCAGGTAACAGGAACTAATCCACTCATTTC
AGTAAGATTCTAAGCAGTTGACCTGCGTAAACAGTTGGGATATTTGGGTTCTCGGTAATGAAGTGTTTTAATAACTCTAC
ATCTGATTCATCAAGCTCTAGTGACCCGTCTTTGTATAGCTTCTCAGCCCACCCCCAGAACTTTAGTGCCTGCTTGCCTG
TGGGCATAGACTGGATGAAGTCTGCCAGCGCATGTGACAATAGGTAAGGAGTATCAGAATTTGACCCGTCACTGTTAGCC
CTATAAATAGGTGTTTCAAATAGGTTCTTTGCGGGTAGATTAAAGTCGTATGTCATGTTAAAATTGATACTGTGTTAGAA
GCATAGTTGAGTGCGTACATCTTTCCGTTAGCAGGATTGTAAACAGTATCTACTGGTGACAGTCCTGATGATAAAGATGA
ACCTTGTGTGAATAAGGCTGTAGAAAATGTACTTACTGATGCAGAATTATTTTGATAAAATCCTACGTAGAAAACATTAC
GTACTGATGAATACATAATACTTGACGGTGATGTGCCTACAACTACATTGTTAATTATAGCAGTAGCAGGATTAGAAGCA
CCATGAATAATATATACATTACTGTTTCCTGTATCACATATATAGAAAGTATCAGGACTATCTGAACCATTATAGTAACA
TAAGCCTGCCATAAAATTTGATGGTATATTAGCAAGTCTATAAAGCAGGTTGTTTACTACACCAAGTGTTGAAAGGTTAA
TAACAGCATACTTGAATGAATAACTACATAGGTAGCAGAACCCGTTTCCTGGTGCTACACCTGAGTAAACTCTCATTGGA
TTGTAAAGTACTGCTTCGTTTGCTGTTGGAAGATTTAGTGATATTAAGTTTGTCTTAAGATAATTATGAGGGTTTATTAC
ATCTATTACACCTGTGTTTAGTAAGAAGTTAAATACCCTGTCAATATCTGGTACGTATATCATCTCATAGCCGTAACTGG
TAGTTGATAAATCAGAAGGTGTTACTACAGGAGTGCTTGTGAACGTATTGGTATACGGGTTATACTCATAGATATAGTCT
CCTTCATCCTTTACCCATATTCTATCGATACTTGGCACATAGATTACTGCTCTGGCATTTGAGCCTATTGCCGTTCCACT
ACCAGGATATGCAGGTAGTGGTACTGATAGACTTGCTGTACTGTTAGCAGTGTTTAATGTTTTTAGCGTCCTGTCACCCA
TATTGCTGATGAATAGGTTGCCTGTTCCTGGGTGATATGCTCCGTAGTGGGGGGCATTGAATCCCTGTACTGTGGTTATT
ACTGTTACAGCTGCTGCCTTTGCTACTACTCTTGTTACACCGTTGGTGACTGTCGTAAAGTGATAGTTAGGCAGACTGCC
TGATACTACTGCTGTCAGTGTTCCCTGTGAGGTGATGCCAAAGGTTGATATGCCTGTTACTGATGAAACGGTAAAGTCAT
AGCTACGTCCTGCTGGAAGTGTGCCTGATGCTGTGTAGGTAGTTCCTGAGCCTACAGTAGTGAAGGTAAATGTTGCTCCT
GATGACAGGTCATGTGCTACATACTGTAGTGGCCCTACTTCATCTGCAAAGGTGACATTTGAATTRRCTGTVMKRYMRKA
AWCCTATCAGTGTTGTTAGGTATTACTGCATTGGGTATAAGTGTAAATGTACCCGCTGCTATAGCCCCTAGTAAATCTTT
ATTACTGCCCCTATCATTTCCTAGTGGCATATTTTTAAGTGTAGAATCTTGGTGAAGTGATGTTTCCTGTAACTATAAGA
TTTCCTGCTATGGAAACTGTACCTGATGAATTTATTGATAGTACATTAACTGAATTAGCGTTATTATTACTTTCTGTTCC
ACCTACACCTATAAAAAAGTTATTAGAAGCATCTATGCCAATATTCCATACCATTATGCCTGCTCTGGTCATAGAGTAGT
ATGAATAGGCATTACTATTTTGAGGGGCTGTTACTGACATTATACCGTAAGGGTCTGCTGATGCACCGAATGCACCTATA
GACATAGGAACATTTGTAGTATTACCTCTAGCTGTTACTGTCTGTAAGGTGTCAATATATACAGATGGTCCTTGTGGGCC
TGTTATTCCTGCGGGGCCTTGTGCGCCCTGAATACCCTGATTTCCCTGTGGCCCTTGTGCGCCTATAGAACCCTGTGGTC
CTACGGGGCCTGTTTGACCAATAGGTCCTGTTAATCCTGTTCCTCCTATTGCACCTGTAGCACCTGTTGGACCTGCTACA
CCTGCACCTCCCTGTGGTCCTTGTGCGCCCAGACTACCTGTAGGACCTACTGGTCCTGTAATACCTGTTGCACCCTGTGG
ACCTGTGTTGCCCGTAGGACCTGGAAGTCCTGGAAGCTCTGACCAGTTGGTTACATCTGTCTTAGGTGTTAATGTAGATA
CATAAGAAGTATTGAATGTAGATACCCAAAGGCTGTTTACTGTTGTTGATGTTGAAGCTATAGAAAATACATAGTCACCA
CTGTTGTAAGTAGTTCCTGATACCCATGCCTGTCTGTTGTTTAGACCATGACCTGCGGGGCCTGTTGAGCCTTGTGGTCC
TTGAATACCTGCCGGGCCTGCGGGGCCGTTGTTTCCCTGTGGCCCTATTAACCCCTGAATACCCTGCGCCCCGTTAGAAC
CTGCTGGGCCTGCTGGGCCTGTTGAACCTGCGGGACCTGCTGCGCCTACTGTACCCTGAATACCTTGGTTTCCTGGCTGA
CCAGTAAGACCTATAGGCCCTATAGGACCTAATGCTCCCTGTGAGCCGTTAAGTCCTGCTGCTCCTGGAAGTCCTGGCGC
ACCGTTAGAACCTGCTGGGCCTTGTGGTCCTTGTATGCCTGGTGGTCCTGTAGCACCTATTGGTCCTTGCGGGCCTGATG
TAGATAAAATAGTTGATACTGATGTTGATAGCTGGTCAAGTGTTTCTGTTACCTCATATACGTTGAATATATTAGACTTG
TATAACTTCTGTACAACTAAGGAGGAGTTTACCCCTACGTGCTGTCCACCTGCACCGTTTATCAATGACGTGACTTTCAC
AACTCTGTTAGAAGGTATTTGTAGTTTACCGTCTGCGGAGTCGTGAAAGGCTTTACCGTCAACCCATAACGGGGTAACTT
GTATCATCTGGCTCATGGGCTATTACGATGCTAGTAGTGTTATTGCTGCTGTTCCTGTAATACCTAGTCTGATTTTTGCT
TTTAAGTTATGGGGTCCTTGAATGGATATTTCACCAAGTACGGTAGGGTTCTTACTATCCGTATAGTTAAGCACTTTGAA
CACAGCATCAGGATTTACATAGTATACTGTTGCAGGACCTAACGTTAAACGGAAAGGTGATACTTCATAAAGTACGGTGA
AAGCCTTTAGCCATGATAAGGCTGTTACATTCTCAACTACCTGTGCTGTTGATACTTCATCATTATCATCCTGAATGGTG
ACAAAGTACTGCCCATTACGGGTATAAGCTCCTATCATTCTAGGACTAGCAATATTAATTTGTCTGTCGTTACCGTAAAA
GATAGCTCCTAGTGGCTTGCCGATGATGGTAAACTGTCGGAATGGATATGCAAATGCCATGATATATAAATATTAGAATA
TGAATAATTAAGAAGCTGTTCCTGAAAGTGTGACGGTAGATACCTGTCCTCTACGCATAGGGTCATTGACTGATAGCGAT
ATGACGAATGCCCCTGCGGTAGCAAAGTTGATTGTCGTAACGGCTGCTTGTGCTGAMCCGAATGTAGGTACTGAACCTGA
TACTGCTGCCCATAAGTAGCCTAGACCTGATGCCTGACCGCCTGTAGATGCTACTCCTGAATACGTACTGTTTACACCGT
GTACAGGGGCTGCACTTCCTGATGGTATAGCTAGTAATACCTGAGCGGGTGCATAGATTGGTGGAGCAGCTACGGCTGTG
ATTCCTACAAATACGCCTGCAAGTGACTGCATGTAGAATGAAGTGGCAGGAAATTTCCTTCCCTCTTCCATTGTTGTACC
AGTAATAGGTGCTGTCATCCAGTAGTAATATCCGTCTGGAAGGTTGATAAAAGCATTACCTTTTTCTCTTAATAGTACAT
TACCTGCTGCTAGAGCAGTAACATCATTCTTCTTTACAACTCGCAATCTGCTAAACTGAGCGATCTCAAACCCTGATTGC
AAGTACATCAAGTTGATTGCTAATGTAATAGCAGCAGCCGATGGTTGTGCAAACAATAAGGGTGTAGCAAAAGGGTTTAC
AATAAAGCCTAATTCTGTGAATTGGTCTGGAATTGGATTTTGTGGCATGATGAAATAGTTTAAATGAGTTATAAATATTA
CGTAAATATAACTATTTAAATTTAGACTTCATAGTGCCATTACATTCCTATAGTACAGGTTATCGTTTGAGAAGGACTGC
TAGGGGCAATATATGGTGGCGTAACCAGACCCGGTGTATTGTCTACTACCAGTGCTGTGCCTGTGTAACTCGCATCCGTT
GACGGTACAACCTCACGCGCTCCGTCTGTATAGTAGAGTGCCTGCTGTAAGAAGAAACCTGCTCCTGTGTTCTTACCTGT
GCTGATAACTGATACCCTTGAACCGCTGTAAGCAGGTGTAGTAACAGGTGTACCCAAATCGGTAATATACAAAGATGCGT
TGCTGGCATTCCAGATTGGATAGAATATACGCTGAAAACCTGACAGCTGTGTATTGCCTTTCAGGGCAAGGGTATTAGGG
TCAAGCGTTAAGATTGTGGCTGTAACCTGGGTAGCATAAAGGCTATTGTTAGCATACAGAATACGGTCAATAGGTGCTGT
AGAATTATAGGTAGTCGTAATTTGGTCTGTCAGACTGTTGATAATAAAGATACGCTGTCCTGCTGTTGATATAGCATACA
GGGTATTGCCGTTCAGGGCAAAGTTTCCTATAGGCGTAGTGGTAGTATAGGTAATACCTGGCTGTGGCAGGGCTAATATA
GTTACAGGCTGCTGTGCTGTTCCTGAAACGCTAAGAGCTATCTGTGCTGTGGTATAGACAAATATCTGGTTGGTGTTAAA
CGTGCCGATATATATCTTTTGGTTTGAAGGATTGTACTGAATAAAGGTAGGCTTAGCACCTGACGTAGGCAAAAGTATGG
ACTTTATAAATACCAGTGTCGAGGGATTATATAAGTCTATGGAAAAATTAAAGTAGTTAGGGATAATCAGGTAGTTGATA
TTTACATCATTGATATAATATCCGCCTATGGTATAGCAACCTGTATTGGTGGCAACAGTAGCATTTAGGGGTAGCTGTGG
TGTGCCTGTAGCCCCTGTATCAGCATTAAGGGCAAGCATAGTTCCATTCTCATAGAAAACTATGTGYTGATTTCCAATAC
CTGATACACTGACATTGACAATATTTCTAGGCTTGCTGCTCGAAAAGGCTGCTCCCAGGTTATAGGTAGACGTAACAGTG
TTAGTAGTAGTGTTAAGTACCCCTACTGAGTTTCCTGTATAGTTTACTACCAGGATATTTATGCCGTATATAAGCGAGTA
TATAGGTCCTAAGAATGGAGTAACATCTGTATTCTGACCCTTTACGCATATTTCATTGATACCCTTGTAGGAAGCAGGWC
GTGGCCCGCACGTAATACTTACCCACCCTCTGTCAGTATAGATAGCATCATTCGTTACTACCTGATGCCATCCTCTATCG
GTATAGACTTGGGTAGTACATAGGTCTGTAAATATGGCTCTGTCATTCTCAACACTTAAATTACCCATTAGGTCTGGTTT
GCTATAAAGTAATCACCTATTCTAAAACTACCCGTTGTTGGTGGTACGGCTGTGCCGTTACGGTAAAAGTGCGGGCTTGC
TGTTAGGATAGCTATGGCTGCTGCACTGTTTGCTACCGTTGTTGACAGCGTTGTAACCGTTCCTGATAGGGCTGTTACAG
TTGTTGATAAGCCTGATACTGTCGCATTTGTAGCTGTTAGCGAGTTTATGGTGGCATACGTGCTATTGGCAAATACGGAT
GTTACYAGWACYGATACATCAGGAACCATAGGCATAGGRGCAAGTACTGTTCCCGTTGCTGCTGGGTTGACTGTAACCAT
AAAGCCTGCCTTACCTGCATAGGTAGAGTCTGCACTGTCTGATAACCCCAGATAGGGTACTGTAAATGAAATCTGATCTA
TTCCCTGACCGCAAGCCATAGTAGTATGTTTTTATAATTGTCCAACATTTCAATATAATTTCTAATTTTATACAATTCCT
GTATTTACTAGGTAATCTAATGGATTTGCTATTTTTGTCATCACACCAGATGCTGGTATTAATCCTGAACTAACAATAAG
ATTTGATAGTAATCTATGTCCTGATACAGACGGGTGAATACCATCTGAACCTAAGTGCGTAGCATTTACCCATCCTACTG
TTGAGTCAATAAACTGACCAGGATATTGCGTCCTAACAAATGTGTCTAGTACTGTTTGTGTGACTCCTGTTTCTAGGATT
GGTGTTAAGTGAATAACAGTTATACCTGCTGCTACCAGTGCGTTTACAATGGCTATATAATTTGCTTGGTAAGTAGCTGC
TGCTACCGCATTTGCAATATCGTTCCTTCCAACATTTAATATTACGTAAGTAGGATTTAGCTTGATTGCATTTGGAATAG
ATGCAAGTATTTCAGCTGTATTATCAGCAGCACCTGCCCAAACAACAGTTTGTCCTAACTGGTTAATACTATTTGCCCAA
GATATAGCAGGGTCAATAGAACCCCAACCCATTGTTTTGCTGTCACCAATAGCAAGTATATACGGGTTAATTGGTGACTG
TGAACTTACTTCTATGCCTATAATATCCATTGTTCCACCTATATTATAAATTGCTACGTTTGAAGCATTTGGCAACTGTA
TGGTTGGACCTGAAAGAACGAATGGAATAAAGTAACTAAATGTGTTTTTTAATGACTGTGTAAAGTTTTCAAATGTGGCA
AATACAAAGTTTCCTCGCTGTGAATATTTAATTCGGCATAAGTCACCAGCTGCCGTTGCTGTACTATATGTAGCATTGGC
AATATTTCCAGCAAGGGCAACGTTTGTAGCTACTGTTAATGCCTGATGATAACCTGTAAGGTCAATTACTGCTGTTGATA
CTTTTGTAAATGCGTTAATGCTGGTTCTTCCTATACCTAAACCAGTTGTAGATGAAGCTGCTGGAACGACTACTAATATA
TAGGTCAATTCCAAATCCATGTTTTGATCGTTGTTTTGAGTATTATTAATAATTAAATAGTTGTTGTAATCACCTGTTCC
ACTAGCAAAGCGTATGGCATTATTTACAATAGTTGGTGCTACTGACCCTACCTGTGTGAAATCGGTAAGGGCTGTCCAGT
ACGTTTTCTTATAGGACATGTTACCAGCTTTAACCTTTGCAGGAGCAGTAGCATTCAGGTTTGAGGCTGTTAAGTAGTAG
TTTGTACCATCATAGAAGATACTGAAAATATCAATCTTACCACTACCTAAAGAGTTTAGCAGTGTAAATCCTCCCTGCAT
TTTATAACCTGACCAGGTAACTGTAAAGTTTCCTGACTGTGTAACCTGCAAGGTACAGGTATCACCTGCTATCATACCCG
TAGGTACGCTTATGGTTGTATTTCCTGACAGTGGTAACTGAAAAATATCAGTACTACTAAAGTTAGGTGTTAARGTTGCT
GCATAAGTAAGCGACGAAATATACCGCTGTCTTAATGCACTGTTTGAGAAAGCCCTCCAATTTGTTCCGTCATACCATAA
GTACATGGTAGTACTGTTAGGGAAGATAGTAATAGTCGTTCCTCTTACACCTATTATTGGGGTAACAAGTGTCCATGTAA
ACGCAGATGTGTTCTGGTTTGTGATCATGAAGAAATTACTTACTACTGTTGTTGGGAAGGTAAAGGTCCTGTTGGCAGTA
ATTACTGGCAGTATGATACCACCGTAACCTGGTGTGACAGCATAGTTAGCATCAGTAGCTAGAGAATATGTTAATACAAG
TGCCTTAGTTGTTACACTTGAAGTAGAAATTACACCAGAAGTATTTAAACCCCCTSCCTGTAAGCTGTTATCATTTTTAA
GGAAGTTACCTGCTGTCTTGTTGAAAGCACTTAGTATTGTATCTGTTGCCAGTACAGCTGTGTAGGTTGTTCCTGCTGCG
TAGCCTGTAAGAACTCCCGTTACTGCTGTTGACACAGTAAGGTATGTTGTAGAGGCTGTAGCTATAGTCAGGTAGGTAGA
ACTTGCGGAAGCTGTAGTCAGGTAACTTGCTAGGGCAGTTGTTACAAAAGCAGTTGTAGCAATTTGTGTTGTACTTGTGG
CAGCTGCTGCTGTAGGTGCTAGAGGCACACCTGTCAGCGTTGGTGAAGCAAGGGGAGCATACGTAGTAGCAGCTATGGCT
GTTGTCAGGTATGGTGCTACAGCTGCTGTTACAAAAGCYGTYGTAGCAAGCTGCGTGGTATTTGTACCCACTGTTGCCGT
AGGCGCAAGCGGTATACCCGTTAGTGACGGACTGGCTAGTGGAGCATAGGTTGTTGTAGCTATGGCCGTTGTTAGATAAG
AGGCTAGAGCAGTTGTAACAAAGGCTGTAGTTGCTATCTGGGTTGTACTTGTGGCGGCTGCTGCTGTAGGAGCAGTAGGT
GTTCCTGTAAAGGCAGGTGATACGGTACTTACCGCATTGGCTATTACAAAAGCTGTTGTGGCTATCTGAGTTGTATTCGT
AGCTACAGCAGCCGTAGGAGCAAGAGGTATACCTGTTAAACTTGGGCTAGCTATCGGAGCATACGTAGTAGCAGCTATGG
CTGTTGTCAGGTATGGTGCTACAGCTGCTGTTACAAATGCCGTTGTAGCAAGCTGCGTAGTATTCGTACCCGCTGTTGCC
GTAGGCGCAAGCGGTATACCCGTTAGTGACGGACTGGCAAGCGGTGCATATGTTGTTGCAGCTATTGCAGTTGTCAGATA
AGGGGCTACAGCTGCTACTACAAATGCTGTAGTTGATAACTGTGTCGTGTTCGTTCCTGCTGTTGCTGTAGGTGCTGTAG
GAATACCTGTGAAGGCAGGGGAAACAGTACTTACTGCGTTTGCCAGTACGAATGCTGTAGTAGCTATCTGTACGGTGTTT
GTAGCTACAGCTGCTGTCGGTGCAGTCGGAACTCCCGTTAGTGCTGGTGAAGCAAGAGGRGCATARGTTGTGSCTGCTGT
GGCTGTTGTCAGGTATACACTTAAACTTGATGTAAGCGCATACGGTGTAAGAGMAGTTACTACAAAGGCGGTCGTTGCTA
TCTGGGTAGTATTCGTTCCTGCTGTGGCAGTAGGTGCTAATGGTACACCAGTAAATGTAGGACTTACTGTACTTACCGCA
TTGGCAATGACAAAAGCTGTTGTTGCAAGTTGTGTCGTATTAGTAGCTACTGCTGCTGTAGGCCCTACAGGTACGCCTGT
AAGTACAGGACTTGCCAGTGGTGCATACGTTGTTGCTGCTATGGCTGTAGTAAGATAAGGAGCAATAGATGATATTACAA
AAGCAGTAGTTGCAAGTTGGGTAGTGTTTGTTCCTACCGTTGCTGTCGGTGCTGTTGGTATACCCGTAAAGGCAGGACTG
GTAGTACTTACAGCGTTAGCTAGTACGAAAGCTGTAGTTGCTATTTGCGTAGTATTTGTTCCTACAGTAGCTGTTGGAGC
AAGCGGTACGCCTGTAAAGGTTGGTGATACCGTACTTACMGCATTTGCCAGAACGAATGCTGTTGTGGCAAGCTGTGTCG
TGTTCGTTGATAAGGCTGCTGTAGGAGCAGTTGGTATGCCTGTGAAGGCAGGTGATGCTAACGGTGCGCCACCACCAGCT
GCTGATGCAGTAAGGGTTGTAAGCACATAGTTAGTACCATCATTAAAGATTGTAAAGTAATCTATGGCATTTGCAGTAGG
TGTTACTGTTGGAACAGCCAGTGACCCTGATGCTATATATCCTGTAAATGTTACAGTAAAAGGTGTTGCTCCGTTGGTAA
TGGCAAGTCTTACATACTCACCAGGATTTAAGTTTACAGGGGCAGATATAGTTGTGTTACCTGTAAGGGTAAGTTTCTGC
ACATCTGAACTTATAAAGTTAGGTGTGATAGTGGCTGCGTATGTTAATGATAAAACATATTTTGCACGTAGGTTAGAATT
TGAAAAGGCTCTCCAATTTGTTCCGTCATACCATAAATAYATCCAATGTGTTGAATTATTAGGTATAGTTGTTATTGAGT
TTCCTCTGGCATCTTTTAGTGCTGTTACATAAGACCATGTAAAGGCTGATGTTCCTGCACTGTTATCTACTATAAATATA
TTACTTGAATTTGAAATTGTTCTATTTGCTGTTATAACACTAGGAAGAATATTTATTACGTTACCTGCACTATAATTAAT
ATCACTTGCACCACTTGCATTATAAAATACTGCATAAGACCTAACCCTATTAATAGTTATTGTAGTATTTTGATTACTAC
CGTCATTCTTTAAAAAGCTATTGGTCACATAGCCCATTGTGGCTATCTGCGTTGTTCCTGCGTACCCTGACCCTGTAGGA
GCTGTCGGTACGCCTGTTAATGCAGGACTAGCAAATGGTGCGTACGTTGTAGTGGCAAGTACTGTTGTTAAGTAGGTAGT
TGAAGCAGTGGCTATCGTAAGATACGTAGWACTTGCCGTTGCTGTTGTCAGGTACGGTGTCAACGCTGTTGTCACAAAGG
CTGTTGTAGCAAGTTGAGTCGTGTTTGTTCCTGCGGTRGCTGTAGGGGCAGAAGGAGTACCCGTAAAGGTGGGTGATACA
GTACTTACACTATTGGCAAGAACAAAAGCTGTTGTAGCTATCTGCGTAGTGTTGGTAGATAATGCTGCCGTAGGCGCAAG
CGGTATGCCTGTGAAAGACGGACTGGCAGTACTTACAGCATTAGCTATTACGAATGCAGTAGTTGCAAGTTGGGTTGTAT
TTGTAGCCAATGCTGCCGTTGGGGCAGAAGGTGTTCCAGTGAATGTAGGCGAGGCTGTGCTTACCGCATTAGCCAGTACA
AAAGCTGTCGTTGCAATCTGGGTGGTATTTGTTGATAAGGCTGCTGTCGGTGCTAGTGGTACGCCTGTAAAACTTGGACT
AGCCGTACTTACTGCGTTTGCCAGAACAAAGGCCGTTGTAGCAAGCTGCGTGGTGTTCGTAGAAAGTGCAGCAGTCGGTG
CTACAGGTGTTCCTGTCAGCGTTGGTGAAGCAAGGGGAGCATACGTTGTTCCTGCTGCTGAAGTAGTAAGGTAAGAACTA
AGACTTGTTATAGTAGCATACGTAGTGCTAGCAGCTGCTATTGTCAGGTAAGATGCTAAAGCTGTTGTTACAAAAGCGGT
CGTTGCAATCTGTGTMGTATTCGTAGCTACAGCTGCTGTCGGAGCAGAAGGAACACCAGTAAAAATAGGACTTGCCGTAC
TTACACTATTAGCTATTACAAAGGCAGTCGTGGCAATCTGAGTAGTATTCGTAGCCAGTGCTGCTGTAGGGGCTAGAGGA
ACTCCTGTAAATGTAGGAGAAGCAGTACTTACACCATTGGCAAGGACAAATGCGGTGGTAGCAAGCTGTGTTGTATTGGT
AGCTACAGCAGCTGTTGGTGCTGTCGGTATGCCTGTAAAGGCAGGACTAGATAAGGGTGCGCCAGAACCAGTAGCATTGG
CAAGAACAAAGGCAGTCGTTGCTATCTGAGTAGTGTTGGTAGCTACAGCAGCGGTCGGTGCAGTAGGTATACCTATAAAT
GCAGGGCTAGAAAGAGGTGCGCCTGAACCAGTAGCATTTGCTAGTACAAATGCCGTTGTAGCTATTTGTGTAGTGTTTGT
TCCCACAGTAGCAGTAGGTGCTAATGGCACACCTGTTAAAGTAGGACTAACCGAAGTAATATACGGTACAAGAGCATTGG
TAATATTCTGTACGTTAGTTCCATCAGTAGGATTAACTCCTAGTGCTACACTTGTTACAGAATTACCACCAAAATCAGCA
GCGAAATTTAATGAAATAGGTGTTGGCATAGCAGTTATTCTAAATAAGTTTGACCGATTGTTGGTGTTGAATTTGTTACA
AGCACATTGTTATTATCTATATACTGGACTTTCTCATAAGTAACATTGCCATATATATCTACTACTGTCACTGTAGGTAT
ACGTCCAAGATTGTGGTTTATAGCATACGTAAGACTAGGTGTAAAGAAGTTATATACCTGACCTGCTCCTGCAAGTAGGT
AAGCTGAACCTGAGAACGGTGTTCCAAATGAGATAGATATATTATTACTGTCTACATATTTCAGCTTCATAAATGGTATT
CTGTTACCCGTAATATCTACAAGGGTTACATAAGGGAACCTGCCTAGATTATGTGGTATTATCCAGTTTGTTGAAGGTGT
CCCCTGATTAAAGATTGTGACCTTTCCTGCAATGGCATAACCATAGCCTGTCTTAGCTGTGATACCCCATCCTGCTGTTA
CTGTCTGCTGGTTGTTGTAGACTACCGTACCATACATTACCTGACCTGATAGGTCTGTGGTGACAATAGCAGGGTAAGTG
TTMAGTGCATGGTTGATAGTCCATGAGCTGTAGGCGGTAGTCGTTGCCAGCGTATAGGCATAGAATATTGGTGCTACAGT
TGATGTTATTACCTTTGGTATGTTTGAACTTACTACCAGGTACTTGCCTGTGGTTGTCAGTGAGTATGACTTGCAGATAC
ATGGCATCTGGTAGTTCGTTGACAGCGATATATAGAAGTTTGACTGGTATCTATTGATAAGACCCTGCAAACGCTGCATG
TATTGTAGCAGGTTTAAGTCCGTCAGATTGCCAGTATAATCCACCATAAAGCCATAAACTGATAGATAACGCTGGATATA
ACTATCAAAAACGTCCAGTTCGTCAAGCTCATGTGTTAACTGCTGGTCATGGCCAAAAGTGGTATATAGCCTTAGCAGTA
GGTTTAACCTAACAAGTCGTGCCTTTATATGTATGGCTTGCAGGTCTGTAACTAACATGCGCAACCTCCCCCGTCAAGGC
ATAAGTCTTGCAGTAGGTTTATCATGCTCTGGGCATCTACTAGGTCACCCGTTGCCATAGCTATATCCAGTGCATCAAAT
GAGTTTGAAATCTTCTTGTTAAGGAGTATTACATTCCTGTCATCCGTAATCTGTCCCTGAACGTAGAACTTATCTACGTT
TTGCAGGAAGCACTGGTTGATAAAGGAACAGGTATAGGTAGTCACAAGATTTGTATATACCGAGCCTGACTGTGCCTGTT
GCGGGGTATAGGTAGTCGTAATTGATAGTACGGTGTCCCACATTAAGTTTGTAGGAATATTTATGGAATCTCCTGTCAGT
GCCATGATAGGCCATGATATGATTGTCCTTAAGGGTATTACAGATAGGCTACCAAGAGGATTCGGTAGTGGTGTGCCTGC
TGAAGTAACTATGGTAAGCGTTCTTAGCGTGAAGTTACCAAGTACATCATTGCCATTTAGCAAGGAATTATCCATAAGCT
GAATTACACCAGGCGAAACAGACGTTACAGAAATTGAAGGGCTAAATGACATTGCTTTAAATTTAAATATAAAGATACAA
AATTGTTACGAGACTATTGCGGTGGCTCTGGGCTCTTCCTGTGCTACTGGTTGATCCCGCTTGATACTGGTCTTATGTTC
TTCCTTGAATCCAGGGTACTTACTATAAAGTACTTTGTTTAAGGCGTACGAGTAAGAATCCTTCTCCGCTGCATGAACTA
TCTTTTCTACATCATTCTGAGTTTTTCCCTTAAGGTTATTCATTACATTTAACTTTGTAAGCCTGACAGATAAATCCTTT
GAATATATTTCATCAACTTTTGGTATCAGGTTTTTATCCGTATAGATATTTATATGGTCTCCACTATATGTAGTGAAGTT
GGTATTTTTCATCTTACTTGCTGCTGTCTGTATAGATATGCCTGTTACCTCTGATAGATTCTTTGCTACCCCGTATGAGT
CTGGTAGCTTACGATAAGCTGCTGTCATAATCTTTTGAATACCGTTATTATAACGCTGTAGAATAGAACCTACATCAGCC
CCTAAAAATAATCCACCTGTTGTAGTTGCAAGCTGTGAATATAGTAGCATATTCTTATCTTTTTGTGTTGCCACCTCTCC
CATCTGGTCATATAGTGACTTATGACCGTCTCCACCTGTATAAGAGAATACTCCTAAGTCAAGTAATTTAGCATAAGTAC
CATATCCAACTATATTATCTGTAGAGTGGAAAATAGTTTTAGGCATTGATGCAATTTCATCAGGGTCATTAAGACTTTTT
ATTATGCTGTATAAATATTCCTTGTCAGCAGCCCATTCGAAACTTGCCTGAAAAATCATATTTTGTGAGCCTATTAAAAG
TGTTTCACCAAATTGAAGTCCAACATTTAATAGTTGTCTCAAATTATCTATCCCTAATCCTGTCCACTTTTGTACTTGCG
TAAATTCTTTTTGGGTTAGTACCTTATGACCTAGTTTATCATAAATATACTTACCATCTTTATCTTTCTTAACAAATAAT
CCACGCTTTACATCATCAGCAAACTGCTGTGCTTTAAGTTTATTAAATGAGTTAGCCCCCATTACACCATATACTAATGC
ATTTCCTACTATGTTATATGCAGTATTTGCTAGATATGTTTTAAATGCAGCAGAAGCAGCTTGAGATGCAAAATATCCTG
TAAGTACTCTCCAATCTTTACCATCACTTAGGCTATGAAACATATCTCTGATAGCAATACGTGCTTCCATATTAGCATGA
ATCTGAAAAGTCTGGAAACGTGAAAGAAACTGTTTAAATTCACCTAACCTTTCAGTAGAGTCAAACTTTAATACTGATGC
CATAAATGCCTTCTGAACTTGTGCATTTGTCTGCTCTACAAGACCATCAGCATAACTAGAAGCATCAGGGTCTAGGTCAT
GTGTTTTTAAGTATTCTGCATTAAATTCATGAGGGCTTTTAAACTGCCCTGTTTCCATTTTGTGACTAATATATGCTCCT
GTCCATGTATCAATAGAAACACTTGCATCCCCATTCTTTAACGGATTCATGGTATTATCTGAATAGGATTTAAACCAATC
TTTCGCCTTATTAGTTATCATACCTGCATATCCTGTCTTGGTATGTGCATAAGCATCTGACATATGTTGATTATGCTCTG
CTTCTAAATCCCCAAACCTACTTATAAGCTGATTACCATTATCTATCCACTTCTGACGTAATATATCATATCCATTGTCA
GTGTTCAAGGTTTTAAATCTAGCCCCATATATTTGCGCTTCTGCGTTACCAATAATAGGAGCCGCTGACATAAAAGTTTC
TAGATACTGTTTAGGGTGTTGGAGAAAAGAACCAAGTGTTGCCTTGTAAAATATATTTCTTGGTGCTTTACTTGCCATTG
CTAATAATGACAAACCATCCATAAATGTATGCCTGGAATTTTGTGATTTTCCACTTGTACCAAGTGCATCACCAACATTC
TGTTTTATAAGCTCCCTTATATGTGCCGTATTACTATTACCCTTTTTAGCATTTTCCATGTTACCATCGAATAGCTTGTT
TACCCTATCATCTGCTAGGTTTGCTTGTAGCCTGCTTCTTTCAGATATAGTAAAAGCTGTCATAAGGTGCTTGTTTATCC
CCTGCTCAAAAGATGACATTGCATCCATATTTAAGAAGTGTGTAGGTTCATCACCACCTGGAAGAGTGGGTATTTTCTCC
CTGCTAACAGTATGTCTTCCTAAACTAGTCATACCTTCTGACTGTGAAAACTGACCCTCTGCTTCACTAAGTAAATCTTT
ATTAGCTAATCCTTGTGTACGTTTTTCTGGCCCTGATGCTATATAATCCATATGAGTATAGTGTTCTATATCATCAGGCT
TAACACCATACTTCTGGTATGTTCTTAATATTAGTTGTTTATTTGATTCATGAACTGCATCTATTTTTTCTATTAACTTC
TTATGCTTGTCGCCTATTCCTAATACTTCCCCAAAGTTTTCAGGCTTAATATCTTCATGTCTATTTACAAAAAGATCATA
AAGGCCACTAGATTTAAGTAGTTTAAATTGCTTGACCCATTCATTTCCTTGACGAAAAATGTTATCTACATCTAATGATT
CTTCCATTAGATGTATAGAGTTTTTTATAATAGCTTTGTATGCTTCAAACTGTGCATGCCCATCTAAGTTACTTGACCAG
TTAAACTGTCTTAAAGTATTATATATACCTATTCTTAATCCGTCCTCTGGTTGTATATTTAGATAATCATCTCCATTTAA
TTTTGCAATGGGTTTATATTGCTGTTGTATTCTTACTGATGCTCTTTCTATTGATTTTTGAAAAGGCTCATTAAAAATTT
TGTGTAAAAGTCTGTTATATTTCTTATTGGAGTTTAATGCCTTAAATGTCTGTCTGGCTGTTAGTTTAGATTTACGCATA
TAGAATAAATTTCCATCTGCTGTTTTTACACCATCAGCCTCTTTCATTTTTGCTATGGCTATGTTCCAGTTCCAAAACTG
TTTCTCTGCTGCTTTTCTTGCAGGCTCTAGTTTAACCTGATCTAAATTGTGCAGGTGGTATTGAACCATAGCATCAGTAC
CATTAAGTAGTGCATCTTTGCCGTTCATTATAACATTATGAATAGCAAAGTTTATAAGCCTTAAGTCTTTGGGGTCTTTA
ATATTTGTCGTGTCTATATTCCTGAGTGCATCTAGGGCTATCTTTTGATCTGATGAAAGCATAATATACCACTTATTCAT
GCTCCACTGAGCTGACTTAATCATTTTAGTAAGCACCTCAGTTATATTAGGCTTGCTTTCTACTTCTTTCTTTGTTTCAT
GGGTTGTTTCCTCACCAAAATATATGTTATACTCATTGGGGTCTAGGAACAAATCTCTCGCTGTAACATCTTCTGGAATA
GATTCTCTGCCTTCTTTAGCATCAGCATCTCTCATTTCATCCATAGACTTTTGAATAGACTCTATTGCCCGTTCAGTCCT
AACCTGATCTGCATGACGCAACTCTGCCTCTACATACTTATTGATGCTATAGGTAGATGCTGTCAAATTTCCCTTATCAT
CAAGTACACCTTGCTGTAGCTTTATATCTCTGGTTTCAGACTTACCTAATTCATCCTGAGATTCTGACTTTGGCTTATTA
GACTTGCCTGTTACCAGTTCAGCATAGCCATGAGGGTCTGATAAAAGGTCAGGGGTCTTACCTAAATCAGATAATTTTTT
AAGTGCTTCTGATACTGACGGGTCAACCTTAGCAAACTTCTTTGCTGTTTCTGATAATTTCTTTGATGCCTTTAATGCTG
CCTGCTCCCCTTCATTCTTGTATATTTCATCTATTAGCCCCTTTATTTGATCGTGTGCTTTTTCTAATGTTTTCTCGCTT
TTAATCCCCTTAGTAATACCAACTACTTGTGTTATCACCTTTTTTACATCACTTGGGGCATCAACTCCTAATTCATTTAC
TAGCTTCCTTGTTTTATCTAAGAAGCTATTTTTCATCTCTATCAGCTTTTGTTTTGCCTTAGCGTTACGCTTAACGATAG
AGTTTCTCTCATACCCTTTTTTGGTAACAGCGTCATCAAAATCTTTGAATGCTTGCTTTGCATCATCATTGAATTTATCA
GCCATTTCCCGTATCGCATCTCTAGCTTCCTTAAAATTTATATAGGGCTTGGGATTATCATTTGATGCACTTTTATTGTT
TAGTACTACCTGCTTTTCTTTGGGTTTACTGTCTACTGCTTCTAGCTTCTTCTGATCTTCGGGTTTAGCCTGCTCTTCGG
GAGTTTCAGACTTCTTCTGCTCTGCCTTTGCTTCTACGTCACTGGCAGGACCTGCCTTATCAACTGATGCTGACTGCTTA
TCCTGAGCTTCTTTAATCTTGCCGTTTACATATTCATCTCCTACCTGATCTTTTGGACGTACTATAAAGTCACCGTCTTT
ACCTTCGATAACATGACTACCAGCTTTATCCTTGCCTTTAATCTCACCTTCTGTTGGCAGGCCGTCATCCCCTATATACT
TTACCTTTGACCCTTTAGTCATAGGCTCATAGTTATTCTCTTTGTCTGCTCCGATTATCTCACCGCTATCATGGGTAATA
TCCCCTGACTTATGTCCTTTGGTAATATTGAATAGGCTCTTGCTATCGCTAGTCTGCTTATCTTTAATATCTTCTAACTG
TACTTGTAACTTTGCTTTCTCTATAGGGTTCTGCTCGCTAGATATTGACTTTGTTAGTTCGTCTATCTGTGGCTGTGACT
GCTGAATATTGGTTGATAACTCATGTTGCTTTATTGCTATAGGGTTTTGAGTTTCTGCAATATCTGTCACCTTCTGACTC
AATGCCTGCTTCTCTTCTGGCTCTAGGTCTGACTTATCAATGGCATCTAGTACAGCGTGGTGGTTATCAACTATATCGTG
GCTTAGCCCTTTAATATCGGCAGCATTTTGTAAGGCTGTTGCTGCTGCAATCTTGACATTAGATTCATCTGCACTATCTG
AGTTTCCTGCATCTACGGCAAGTTTTATTGCATGTGCCTGAATATCGGTAGGGTCTGTATTTAGCCCATTGATCGCATCT
ATCTGCTCAGGGGTAGCCTTAAGTAGTGATACTATTCTTGATGCCTGCTTTGCTTTGAATAGGCTTGTTAAATCTTCTGT
AACTGAATGTCCTAATCCTGGTAACTCAAAAAGTCCACCAATACCCATGTTTACTGCTACGTTGTGATAATTTATAGGTT
TTCCCTGTGCAATATCTTCTGTGGCTGACCCTGCACCGAATACACTCATTGTTGACATAGCCTTTATTGCAGAAGGTAAT
AATTTTCCTTCCTGCATAAGACCCATGTTCTCTAGCTTTGAAACTAGCTTACCTCCTAGCTGACCTCCTAGATAAGATTG
TAGTTCCATTGCAGCTCCTGATGCAACACCTTTTAGTCCTGCAACACCTGCGTTCTTAGCTGATGTGCTTATATCCTGCC
CATTTGTTCTTGAAGAGCCGTAAGTACTTAGCCCTGCTACTCCTCCAAGTATTCCTGATATTTTTAACAGTCTTGGTATA
GCTATAGCCATATCTGCACCACCAATAGCACCTATGAATGATAGTGCTTTGGGGAGTTGTGTTACTTCACCGCCTACAAG
TGTCGATAGTAATAATGGTGCTGTCTGCACAGCACCCCTAATAAAATCTGTTGCTAAACTTCCTGACTCACCTGACGGCA
TTTTCTTATCTACATAATCCTGTGCATCTGAGAATATGTCTGTCTTATCCGTTCCTGCAAGACCTCCTGTTACATAGTTT
ATACCATCCTTTGTTAGCTGTGTGATACCATGCAATGTACCTGCTGTCATATCTGTTGTTGCCCTTGCTAGTGGCCTCAT
AACATTCAGGTCTACACTGGTAAGAACATGACTAGCTATGGACGGTACATTACTAGCCCTCATACTTGCTTTTATAGGCG
TAGTAGGCTGACTAATTTTATTCAGGCTATTATAACCTGCTGTCTGTGAGTTAAGTTTGTCTGATAGCTTCTGGTCATCT
GTCTGGTATGACTGATTACCTTTAGTAGTAAGCATAGAAGGGTTTGTACCGTTGACACCCTTTGTTGTTCCCTGAGCAGC
TCCCATGAATGTATTTTGAGCATCATCTGGCTTTACTCTGGTAGAAGCAAGATCAGTTTTAGTCTGGTCAGTAAACTCCT
TAAGGCTCCCTACATTATACTTCTCAACTTTGGTAATATGGTTATACAATCCCTTAACAACTTCTGGGTTATCAAGGTTA
GTCTTAAAATCATCGAAACTTCCTAAGTCAAGTTTCTTTTTAGCTATATCATAAACAGACTGTAAGTTCTGTGTAGCCTG
GTCATCACCTGGTGGTATAGGAGCCTGTACTGCATCTTCTAATTCAGCCATTATTTACTTTTCTTATATCCTGGTAATGT
CTTTCCATTAAATGACTCTTTAATATTTGCTTCATTTGTGGGGTTTGCCTGATTATTTTTTATCGTAAGGTTTTTTAGAT
ACGTATTATTATTAGCATTTGACTTTGCTTCTATGCTCTTACCTGATGTTTTGCCAAATAGTGCGTTCCTAGGTAAATTT
GCAGAAGGGTAAAATACTTCTTTTTCTTGCGGACCATTACCATCTTCCCCTGGGAAAGTCATATACCCATGTGTAACATT
TACCTTAGTAAAGTTTTTTGCCATAGCACTAGTTGGGTGATCTTCAATATACTGCTCGGTTTTAGCATTTGCATATCCAC
CATCCATCTTGTGACCATTAACTTCTGTGCCAGGGTCAAATTTATATTTATATGATGTACCTACCATTTTAAATTCAGTC
CCAGGATGTGCATCTATTGTTTTTCCATCAGCCACTGTAAATACTGGACCTCCTGCAACAGTAATTTTCTTGCCACCATT
ACCGAAAATTCGATCGTAGTTCATCTTATATTTTGTTTTTACTGTTGGCAACTCACCACCATTATCATCTATAGACTTTT
GAGAAGCATTAATATTTCCTACCCCTCCTGGTGTTATAATACCATTAAGTCCTTGTGAATCTTGTTCAGTCTGCTGACCT
CCAATATTAAATATAGTTGGTCTGGTAGGCTTTATAATATGATCTCCCTCTATATGATACCCCTTAGCAGTATTGTACTG
ATCATTGGCTTTTATAGCATATCCTACCTGTGCAGGATTAGTTGGGTCAATAGGGTATCTAGTGGCAAGGTTAGCTATAA
GAGTTTTATTATTAGGGTCTGCCATTGCTTCTTGTCCCATTTGTTTAAACTGATTATCGGCTGCTGTATTATACCTGCCA
TAATCAGCATAATGGTGATACATGGCAGTTGTATTAACGTGCATGCGTTCATCACTATGAATATCTTTATACCCTAACAT
ATTTGAAGGGGTATCTATTTTTTGCTTCTCATAAAGTGATCTGGCATCCATATCTAGTTTAGACATATCTACCTTTTGGT
ATTTACGGAAGTCACCCATATCTGCTTCTGCATCATCAGATTCCTTAGTACCCGATTGTGCTAACTCAAATCTTCTTAAC
TTTTTATTTATACCATCAACAAGTGTAGGGTCTACATTTTCACCTTGTGCTAATGTTCGGAAATTCTTTAGCTTTTCATT
ATTATCCTGTGACTGCCTACTAAGCTCTGATGCCTGAGCCATATAATTGTCTGATAACATCTGATGCCTATATCTTTCAG
TGGGGTCATTTGACGAGTTTCCTGCTATATATTCATCCCTACCTTTATTAACAAAGTTTGCTATGTTTTCTGCATCTACA
CCTTTTATTTTTGATGTATCAATATTTTGTAAAGGAGCATTCCAAGGTCTAACCTGTCTTTGCCGTTGCCTAGCCATGCC
AAGTTTTACAAGGTCATTTAACCCTGCTGACTGCCCCATTACCTGTGCGCCACCTGCTGATATGCCTGTGCCGAATGAAT
CATTACCTCCTGGTATCATTAATAAGTATTTTGTGGTGCATTAAATGAATCTACTCCTGAGAATTGTTTTCCATATCCCA
TTGCATCACCCATAAGGTTGCTATTTACTGATGCACTGTTTGTATTTACTTTTGGCGTAAGACCTTGACTATGTACATTC
CCTCCCCAATATCCTAGCTGTCCGAGTACGCCTAGCTTGCCTATATCTTGTGCTGAGTTCATCATGTTCTGCATACCTGC
ACCCTGATAGTTTCGTGCTGCTGCTGCGTTGTTTGAGTACTGCTGTTTCTGATTCCAGTCAAAGGCTGACTGCTTCTGCT
GACCAATGGTAGCATTCGCCTGCATAAGACCTTTAAGGTTATTCATACGCATAGTAGCATCCTGAGCATTAAGATTTGCT
CCTGCCTGATCTGTACGTGCTGTGAGTGCGCCTATACCGCCTACTGCTGACCCTCTACCCTGCAAGCCTGCCATACCATT
TGCCTGACCCTGATTGATCTGGTTCATCTGGTTATTGTACTGCTGTGCAGGCATACCTGACTGTGCTGCCCGTTGAGCTA
GTGCCTGATTCTGGTAGTACTCTGAGCCTACTGTCTGTGTAGGAAACTGATTCTGCTGTGCTAATTTCTTAGCATGAGCT
GTTTGCAATAGACCTGATACTAGCCCTACGGCTGACGGTATAAGTGATAGACCCATTGATAGCGGTGCTGCTGCTGCGCC
TGCGGCTCCCAGACCTGCTCCCATACCTGCTCCCCCCATACCCATGCCCATTCCACCCATTCCTCCAAACATTCCTCCTA
AATCATCAAATGCTCCCATAATTTTATTTGTTAAGACCCCGAATTAGGGCTGTATATACTGTTTAGTGTAACTGAAAATA
ATGATGTTTTTACTGTACTAGTACTAGTTAGTGTAGCAAATAGCTTGTTACCCTTAAGGTCATTACCATCTACAAGTGAC
CCGCCATTTGATGTATCACATAATAAGTCTGCATAGTAAATATCTTCTGACTTATTATATCCATCATCCAAATTAAAGGC
AGCAGCAGGTAGTCTTGATGTCTGATTACTGGTAGTAACAATATTATCCCAAGTCCATATTGAGTCTGACTGTACAGCAA
CATTCATAAATGACTTGTTTACCTCTGGCTGATTGTTAAATACCATCCGTAATTGTGATGGGTACTGAACACCATAGAAA
TTATTGTATATACCTACACCCTTACTATCAACTAAGACTCCATGCTTATAGGCTAGTCCGTTCTTCCATGAGTAAAGGTC
GGTGAAAGCTGCACCGATATAGTCTGGTGCATAGCTGAATCTTGAAGTCCACCGCTTTGTCTCCTGCTCTGAGCCGTCAT
GGAACTCTACTGTTAGTGTTGAGCCGTCACTGGCAGGGCTGAAAGCAATAACAAGACTATCTCTATTCCTATCGTAACTA
GTATATACTTTTGGTGGTACACCTGTTGCTTTATATTTGGCAAACTGGTTTATGAATAGTGTATTGGCAAGGTTATCTGA
AATTACTACTACACCGTCACCTGACAGCCTGCAAATATTGGAGTTCTTGTAGTCAATGAAATATTCTCCTGTCATGCCTA
TCTCAATAGATTCAGGGTTTTTGCCTATGCCTCCTGCATACGTATAATAGTTAATATTATTAAGCAACGTCTGTGATAAC
TGCAAGCTAGTCTTACCATCACCTGCAAGTGTTATCTGCTGATTGATAGGAATAAATCCTACACGTAGCTCTTGAAAAAT
CATTGCTTTCTGACCCTTTACAAGTATATACTGTATAGACTGGTAGTTACGGTCATACTCCTTGAAATTCTGGTAGTAGA
ACGTAGCAAGACCATTTATAGTCGTATTGCTAAAGTATGATTGTGAGAAGTTAATCTGTGTATAATAGTTTACAAGTGCT
GAGTTAGGGTCTTCTGCCATTGGCCTGCCGTTATCAGACTTATTACTTACATACGTATCATTATAGTTAGGGTCTGTGAC
AATCTCTAATGCTGTTGGTAGTTTAGGATATTGGTTTAGATAGTTGTCCTGAGGATAAATATAACCTCCATAGAAAGCCA
TTGACCTTGCCTTCTGGTAAATATCACCTCTGGTAAATTGTCCTGATGTTACCGAATGCTGACCATTAATAATATCATAC
CTTTCACCAAACTCATAATAGGTATCTTGAACACCTGTAGCAGGTTTTCTAGGCGTATATAATTCTACTAGACTTACATT
GGTAACAGTATAAGGTGGTGCTGAACAAGTAATAACATCACCAAATTCTAAAATTTCAAAAGAATCAACATGTATATTCT
GTGTTGGTGAATCAAGCACAAAACCTACGTGTCCAGGAAATTGTGCTAAGAAGTTAGAAGTAGTTACTACATAGTTTATA
CGCTTAGTAAATCCACCTGCAACAAGAAATTTACCTATTACATCAACAGTATTAATAGTAGTTATATCTGTTTGAAATAA
TGTTCCGCCTAAAACTATTATACCTGTATCAGTAAAACCAGATTGTGCATAGGTCTTAGTAGGATTTTGTATGAAACTGG
TAATCTCTGTATCAAAAAATGGACAGAACCCAAAAGCTGTGTCAGCTATATTATTTTGGTTATACGTTTTAATAAATGAT
ATTCTGTCACCTACTGAAAACTGGTATTTAATAATTGAGTTTGGAAGTGTACCATTGTTAGCTGATACGGTATTATCTAA
ATTCTTTGTTGGGCTACCTATACCAGATAATCTGATACCATCAATAAATACTTTTATCTCTGACTTATTATTATCACTAG
GCTCAATCTTATTGGTAAACCACTGTACAAATCCCTGATCTTTAAGTCTTGTTGACCTACCCCAACTATAGTATTTGGCC
CAAGCAGGAGGATTGTGATAAATGTTCCAGTTTATAGCACATAATGAACCACCTGTTGCATATAGACTAGGGGTATTTAT
GGTAGAATTATACCCTGATAATTTAAAAGAAGTGTCCTGCTGTGCTGCACCAGGTCTACCAAATTCATCTTTGTAACTAA
GAACAAATACATACCTATTAGAATCTTTATATCTTGGCGCACTTTTATAAATTAACTGACTGGCAGCAGAAAGAATTACA
TTTGGTAATTTTGAAAATCCCATAATACTACCTTGGGATGCTGTTACTGCTACACCCTCTAAGTATATACCATTACCATT
CATCCCTAAAATATAGAAAAATGAATTTGGGTTTAACGTAGACACGTAAGCACCTTGACCTAGTAATATTATTAGTCTTG
CTATAACTGTTGTTAATGTATCTCCTACTACTACAATATAATTATAGGCATAAAGGTTCGTACCATTAGCAAAAGTCATA
TTTATATTATCTCCTACAAGTGGAGTGCCTGAAAGTGCTATCTGGTATACTCTGGCATTTTCTTGATTAGCTCCATAAGC
TAAAGGATATTGTAAAGCTAAGTAAGCAAAGAATGGTTGTGTGGCTACTTTTATTAAATTTGTTGTGCTTAAGTTTATAT
TCATAGTAATAGGGTTACCATTACTATCTACGTCATTGTTTAGGTTCGGTCTGCCTTTGGTAACATTACCTAGAAGAATA
GTATTACCATTGGCAACACTAGATGCTCCTACAGTATAGGGTACATCATCGAAGTTTGATGAAGTGTCAATGATAGGTAC
GGGTGTGCCTATATTGTTATTAAAAAATACAAACTTATCATCAGGATAGGGTGTAAGGCTAGATGTATATTGTGCCTGAC
CCCAAATGGTATTGTCTGGAATACTATCCAGCACCTTATCAGCAGTCTTGAATATTGCCCAGTTCAGGCCATCTGCTGAA
TAGGCAAAGTCTATTTTTCGTACATATCTATTACCCGTAAAAAAGGTGAACTTTATACCATTGTTATTGGTGTTTACTGT
ATTTACTATGTTACTATTCTCATTTAGTGGTAACGGGGTACGTGATGCTCCTGACCATGCTGAGTGCAGGTTATCTTCGT
ACTGGTATCTGTATTTAATCTGGAATAGCTGTTTCTTTAAGTTATTGGCATTGATTAAACTATTAGATATATAAGTCGGA
ACTGCTGAAACAGGATTACCATTCTGGGTATAATCAAGGTCTGCATAGCCTGGAACATATTGTGGCTGTGCTTTTATAAG
CATGATGCTCTGAGGGGTAGTATAATACCCTTGCTTTGCCAATGCTATATCTATCAGTCGTGGTGGGTTGACATTATCAC
TGAACAAAATCATCTTGTTATCGATAACATTTACACTACCTATAACGGCTGTTGAAAAGTTAAGTATTGGCCCCTGCAAG
ACAGCAACTATGGCAAGGGTATTCATATCTAGTTCATAGATACCGTCATTTGTGCCTGTCAGGTGGTGATTGAAATAGTA
CATCTTACCCATAGACTGCTGTTCAAAACAGCCAATGGTAAGGTAGTTTATACCATCTGATGCAATGCTTGCTGTGTCTA
CAAGCATGTTTCCCTGCGTATTCGTTACGTTCAGCTTACCACCTGTGGAGTTATCATGTAACCGTACATTCAGTGCATCA
AGAAGGTTGTTAGGAGGAAACAAATCGTTTGAGTGATCTGAGTCTATGCCTAGAAAGTTCTTCTTTACATCTGGTCGTAT
CTGTGCCATACTAGTAGTTTATGGCTTTCATAGTTGTTTCCCTTACTGCTTCATTGATATGGTGTAGCTGCATACCACTA
CGTCTACCTTTAGCTATACGCTTCTGGTTATAGTATTCTTTACGTAGCATCATTACTGCATTTGCAGGCCCTTTCTTCCC
TTGAATATCTTTCCATCCGCACCAAGCAAGTAATGCTTCCTGAGCTTCTATGGAGATACTTTCTTCGGTGACATCATCCT
TTCCTGATGACAAATACTCCATGACAACTGTCTGAGTAGTTGCGGTAGGGTTAAGCATAATGATATTTGCCTGCTTGTCG
ATCTTGAAGTTTGCTCGTGAAGTTGGCGCACTACCTACTCCTAGAGATTGAAAAGTTCCTACTATGTTTACCCCTGCTGT
CTGGTTTGGGTAGACTGTAGCATTGTATATATTCTGGTCTGCTACTATAAAACTATTGTTTAACCTGTCGTAGTCAAGTC
CCTTGAAGGCTGTTAGGTTATGATTGTATGATAGTGATTCAATCTCCCCGTTGGAGTTTACCAGACCTACCCTGACGTAG
TTGATAAAGTCTGGTGGCAGGGAGCCTGTCTTATTAAAGTTTATGTCAATGTTTACCGTATTTAGCCTGCCTGTAACATC
CATGTCAAGGTCTAGTCTGCCTCTCTGGGCTATGGTATAGATACGCTGATAGGCATGGCTTGATGTATCGTTTTCTGATA
GGTAGAGTGATACAATTTGCGCTAGTGGTACTCTCATTAGTTGTCTACTTTATCGTTGCTTAAATCAGCTTGTAATCCTT
TTTCTACCAGTAGCATCTTTACAATATCCTGTACCAATAACGGTATGTAGTTAGCAGGTAGGTTAAGTTCAGCAAGGGGG
TTACTACCTGCACAAATGATGTTGAAACTTACAAGACCTAACTGCTTTGCAAGTCCGTTCTTATTGAAGTACATATTGCC
ATTATCCAAGTACCACTGTATGCCTGGAATTTTAGGCAGGTTTGCTAGGTAAGATCGCTGTTTGGCAGATATGAATATTG
CACTACAGTTCGCTCCTGGGAAGTAAACGTGGTCGATCTCTCTGTTTCCTGCCAGGCTGACGGGAGCAGAAGGAAGGGTG
ATGTAAAATCTTCCTCCGACATCGGTAAGTACTGGTAGTGTGTACTTAAGGTAAAACTGGTCGTTGCTGTAATATCCTTC
ATCTGCTTTCTGGTTTACTTGTGCATCTGTGACAGCGTACTTGCAAGCACCGTTGAACACATGAAATAGTACGTCACGTT
CGTCAAGGTCGCTGTCCTGTTGGGGAGCAAACTTGTAGTACATACGGAAGATTTCTTCTGCTACTGCTGATGCTGTCATT
AGTCGCCTGTTTTAAGTTTAAGGTTTGCGTACTGCTCGGAACTAGGGTCTTTCATTGCAAGACCAAACATGCCGATAACA
ATATCTATGATGTGGTTAATCTCCATCTCATACCACTGAGGGTCTAAAGATAGAGTAGGAGAATATACTGGCATTCCACT
AACGGGGTCTAACGTATATCCCCAGAACCCATACACAGGGCTTGCTATATACGTACAGTTTAATAAAGGTGCAGGGTTTG
GCCAAATCTTGATCTTTCCTGGATACTCAGTATAAAAAATATGGTTCTGATCGGGGGCAATAATGGAACTCGACAGGATA
GTATTTACAGCATCATGCTGGATATACTTGATCTTACGGATAGCATTAGGGTATACCTGTGGGGTAATTGTGTCAATATA
GTAATATCCTAGTGGAAGTATGGCTGTACCATCTGGTAACTGTGTTAGAGGAACAGTACGCACGAACGGTAACAGGGAGT
CTGTCATGCGCTGTGACTTGTCTAGGGCTACTGCTGAGGTAGCTGTCTTTGATTCATCTGCCTGTGGCCTGCCTAGATAT
TCGTTAAAGGCTGAACGCTCAGCTGCTGCCCAAAGGCTGTTGAACTGTGTCGGACGAATAGACCCCTGCTGATTCTTGCG
AAGCAGAAAACGTACTTGCTGATATACTTGGTCTATCGTCATTAAATTTAAATATCTGTAATTGTAAAGATACAAAAAAA
AACGCACAGGGGCTTTAAACCTGTGCGCCCAAACCAAGAAACTTTCTTATCTATTTTATGCTTCCAGTAACTCGCTAAGC
AAGTTCAGGAATACCTTTCCTCTTTCATCTGCTGCTGCCCATCGGCCTGCATGTGATACAGGGTCTGCTCCTGGTGGTAT
CAGAACTACAGGTGCTGACTCTGGGGATTTAGCCCAGTATATAGCACCATTACGCAGTTCAATAATATCTTTTTGCAAGC
CTAAATATACACAATAATTTGCTTCCGAAGTATTGTCTTTTCTAAGTTTATTAAATTTCTTATAGTCAGATTCTGCAAGT
AACACAAAACTTGAACGTACTCTATCTTCTGATCTTTTGATGTCTATACCCATACTCCATGCCTTAGCATACAGTTCATC
GGTATCACATTCCATAGCATAACTCATAGCCTTAAACCGCTCCTTAGAATTATCAAGGTCTAGTAGTTCTTTCTTTGCCA
CATCGTACTTCCTAAAGACTGGCATCTTCTTTGAAATACGGTTATGATTATCCTCATTTGAGTCATGTGCATCAAGAAAC
TCTATCAGGATAGGGTTATTCTTATTCACCCTTAGCACACCATTTAAAAAAGTAATGTCAAAGGCTACTGCTGTTTTCTT
AACATCCTTACCACCTTCTTCTATCTGATCTACTTCATGAATAGAACTGAACCCAGGAATGTACCTGATTACTTCTCTCT
TTTTACCATTAAAGATTTCACTCTCACAGGCAAGAATCTGCTTGTAACGGCTTTTATCGGTAAGTTCATAAATCACCATC
TCGCCACCTTCTGTATCGGCATCGTAAATAGCTAAGGTCTTTTTAGACTTCTTTGGTGCTTCCTCTTTTAGTGGTCTACC
AAATGCGCCTTTCTTTTCTTTCTCTAGGTTTATACCTACTGCTTCCATCTTTTCTTTATTAGTAAAAAACTAGGGGGTTT
TTAGCCCCCTAATCTGTAATGCTTATTTTTGAACGATAAGATAACGTTGTGCGCCAAACACCTGAACACCCTTGTACGTA
ATCATTGATACGGTCAAGTTAGCTACAGGAGTCTGGTTGCTAGGAGCAAACATACCTGCGTAAGTTGTCTTAATCTCACC
ATCACCGCCATCTGGTCCACCAAAGGTACGTACACAGAAAGAAGGTATTTGCTCAGAAGTTTTTGCATCGATCATTGAAT
CTTGTGGAATCAAGATACCAAAGTTCTGGTAGTAGGTTCCTTCGTTAGCCACACCATAAACAGTAGACTGGTTAAAGCCT
GCATATTTATTGAAGTTCACCTTACGGTTAAATAAGGATAGTGACTGGAAGTTTCTACGAATATCTATCTGCTGCGCTCC
TGACTGATCGTACAGGATAGCACCATTCTGAAATTCTGTACCAATACCATTCTGAATATCAATACCCTGATCGGTATCAT
ATAGCCAGTCATACTCATTTGCTCCACCTTCAGCATCCAGGTATCTGGTGATCTGGGCCAGTGTGTTTACAGTGTTGAAC
GTACCATAAGATAGTGAACCACCGTCACGCTGAATACGTGGAATAACACCCTCAGAACCTGTTGCTCCATTTTGTAGCTG
TGTTGCATCACCTTGTGGGGCAAACATCAACTTCCAGTCTACATAGTTTACAAAACGCTGGGTAAGGTTATCTACTGCAA
TATACTTGATGTAACTCTGACCTGTCTTTGGGTCTACGAAGTCAATCTTTTCTTTCAGGGCAAGGTCAGATATAATATAG
TCATCACGAATTTCTGTCGTGTAGTTGACAATTTTGTTATATAGCTTCTCTTGTGTTGCCTGTAATCCTGACTGCTCACC
AACATCAAGAATACCTCTAAATCCTAACGTGTCTCCTACAGATACCGACGCATTGTCTAAGGCTCTTAGGGGGGTTAGGG
TAGCAGTATATGCTCCTGGAACTGATGTGTTGATAGCAGTRATYGTAGAATATACACCTGTGTATAGATTCTGTACCTGC
TCGTTCAGTCTGATTGCTGACTTACCGTCATAAATATCAGAAGCACCGATTGTAATGGTTGCAGGTACGCCTGCTGCTAC
TGTTACTGCTGAAACTGCTGTTACTGAAAAATGATTCTTACTTCTATCTTCATAGTGAAAAAACATCTTGTTATCAGTAG
CTAGCTTCATATTACCAAGACCTTGCTGTATCATGGTATAATTCTGCATCCCGTATTTACGGATTAGCTTTGGGTATGCG
TTCGGACGGATGATGTTAAAATCATTTATAAGGGTCGTCCTTAAAGTTGTGCCTGTGGTTACACCTGCGGGAAATTGTGC
CATTTTTTGTTAGGGGATTAACGTTTGTTGTTTAAAAACATGTCCTCCATTCTGGATGCTTCTTCTTCATCAGTCGATTG
CGTTCCAGTTGGAGAAGTTCTTTCCAAATTCACGTTATTGAGTGTCTTTACCATCTTTAGCTTTTCAGCTACGGCCTGCT
GTTTTGTGGCAGCACGTATGATTGTGTCCTTGTTTTTAACCAGGTACATATCATGGGCTAGTTTCAGAAGGTTTTCTTTA
CCATCTTTATCTACCCATCCTAGTTCATTAAATATTGACGAGATATTCGCACTACGTAAATTTGTTTTTAACTGATTTTT
TTCCGTTTCAGATAAATTATATTCAACTTCCGTGTTGTCCGATAACTTAAACCTCATTGGTGGTATTACTGAAAGCTCCT
TGTCAACCGTTTGTTGCCATGTGATACTTGCAGCCTTCTGTGACTCTACCATCTTTGCTTCCTCGCCTTTCAGGTATGAG
CTGATCACTTCTTCATTATTTACACTTCCTTGTGCCGTTTTAAACCTTCTAAGAATGCCTGTGCTTGTGAAGCATCCATC
TTTAGGGCTACTCGGCCTTTGCGAGATGCTTTGTCGTCATAGTCCTGATGCTCCTCACCATATAGGTGGTATTTGTCCTG
TATATATTCGTTCAGGTCATTTTCATCAAGGTCTGGTGACTGCTTGCGTAACTGTGCTTTAATTTTGTCTATAGGTGCTA
GTTTTGAGTAATCAGCTAGGCTTGCGTTAAGCATATCCTTGACTTCCTCTAACTTGCCTGCTTTAAGCATTTCAAAGAGA
CGCTTGGAATCTTCATTGGCAAACTCTGGTTCTGCCTGCACTTGTGGTGCTTGCTCTCTACGCTCTTCACGTAACGGCTC
TGCTTCCCGTACTGGTTCTGGGGTGACGGGTGCTGATGACTGTACATCATCGGTAGTAGATTCAATAATGGTGAACCTGT
CTAAATCTTCATCAACCTCAGTAGCCACTTCTTCGGCTACGGGTATAGGGGTTTCCACAGCGACAGGAACTACTGGTTCT
GCTACTGCTACTTCTGTTTCTTCGCTGAAAGATTTTACAAAATCTTCGAAAATCTCATTGTTATTTTCTGCCATAAAATT
GTTACTCAAATATACAACTAAATATTTATATTTCTATTTAGTGCATATTACTGCTGAACTGGTTGCCCTTGTTGTGAAGG
GTCTTGTGCTTGACTAGGGTCTTGTCCCTGATTTGGGTCTTGCCCTTCTTGTGACGGGTCTTGCCCTTGATTAGGGTTTT
GACCTTGCTGTGACKGGTCTTGTCCCTGACTAGGGTCTTGCCCACCGCCTTGCTGAGCTTGTGCCTGTTGCTGCTGTGCC
TGTGCTTGTGCTTGCTGCTGTTCTTCCTGCTCAGCCTGCAATAGATGCTGATATGCCTGCTGAACTTCGGCAGACTCTAG
CTGTAGGAATGTTTTCTCAACGATAGCCTGAATATCTGCTGGCAGTGGTACGCCTGCTGTAATGCAGGCAATACGGATAG
CACCAATGTTATTGATAGTAGCTAGTTGCAGGGCTGCTGACTGTGCCTGAGATTCTTTGGCCATAGAAATCTGGCCTTTT
AACTGCTCTAGCTGCTGCTGCAACTGGCTTGTCACCTGCGCTGATTGCTGTTGCGCCTGTGCCGTATTCTGCATATTCTG
CTGGTCTTGCTGCTGCTTCTCCTTCGCCTTCTCTTTTATACAGTGGTTAAGATAGAGATAAGCCTGCTTGGAATTACGTA
GCTGTTTGATCTTAAATATATCGTCAATGTCAATCGTCTGCTCCTGTAAGGCTGTATTTAATGCCTGCTGTAAGTCCTGC
TGATCGGATTTAGACATACTTGTGTCTAGGTACATATCAAACATAATATCATTACTGCCTACGTTTTCTTTGAGGTTCTT
AACCCTATCAATTCCGAAGAGCAGTATATATTCATCTTTGGGGTTAGTGGCAAACATAATCCTATCCCATAGCATACGGG
AGACTACTTTTGATGCTTGCCGTAAAACGGATGTATAGGCTCTATATAAATGCTGTGTGGCGTTGTTAGATGACTGCTCT
GCTTGCTGGGCTACATCTCCTGACATACGGGGCTTATAACCCGTACCCTCTAAGAACTCATTATAACCTATCATATCATT
CATGCGCTTTATCTCAAAGTTGTAGTCGGTGATAGCAGCATTCAGCTTTGACTCAAAGTTATAAGCAAGCTGTGTTATGG
GTGGACCAAACTTTTCATCTCCTGACTCCGTACGAGACCTGCCAAAGACAGCTCCTGTACGCTTTACTAATTTCACATAT
TCTAGTGGTGCTAATGCGCCTGCTCCCTGGCCTAAGTCTACACCCTCGATAGCATCAAGGTCATAGAAGATAAGGTCTGG
TGGCAGGTTTGCCATTAATAGCTGTTTATTGGCATAGGCAATCTCAGCAGCCTTAATACAGGGTATCATCTTTTCCATGA
TACTCTTTACTGTCATGTGGTAGTTGTTGGGTAAGTATAGTGCGTAAGGGTGTATTACTTCTTCCAGTGAATCAGGGTTC
CTAACTTGGTTAATAGCTTTTGACCAAGTGAGTACGCCAGCTTTAGATAAATCACCGCCTGCAACAAAGCATAGGTCGTA
TCGTGACTCATAAGACCTAGAAACAGTTTCAGGATTCGATAGCTGTATTTTCTTTTCTGCTCCATTCTCGTTTATGGCTG
TCTTACCATATCTATCTTTGCCTGTCTCAAACGATATACCCAGAATCAGTTTAACAGATAAATCGTAGACAGGTATGGTG
TAATCATCGTAAGGACGTGATATTGAATTATTGTAATTGGTATTCCATCCAGTGTCAAGCATACTACTTGGGTTGTCGAA
TACATTCGGACATGATTTCGCCCACTCATGCCATTTTTCTTCGGCAACTCTTGGCCATTTTCGTCTTGCATCAGCTATCT
TATAAGGTACTACCTCGCCTATATACCAAGCATCTGAACAGTCTTGTAATTCAGAATACGTGACCACCAAGTTCTCTGGC
TTGCACCTTTTGATCTTTAGCCGTTTGTTCTGGTCATAGAAAACCTTTGTGAAAATCACATCTGTCTCTACCAGATCACT
TGCTAACATCGCCTTGATGTTCTCCCAGTTACTATCAGTAAGTACCTTATCAATGCCCTGCTCCATGAATATTTCCTGGT
CTAGCTTAAAGCCAAAGTCAAAGTAATAGTCAAGTTCCTGCTGACTAGCGGGGGTCTGCTTATGTGGTTCATGAAARGGT
ATGCCTGTTTGCTGGGCCAGTGCTTGTAGCTTATCCATATTCTGCATACGGAACTGTGCATCCTGCTTTTCCTTCTCCTT
CATCGTTGCTGACCAAGGGTCAAGGGTTGAGCATACTACCTTTTCATTCTGTGATATTAAATTTTCTACCAGTACATTCT
TAATCTTATTGCCGATAGCGTCTGGTTGAAAGTCAATGTTTACAAATGACTCCCTGCCATCTATCTCTAGCTGATTCATG
ATGCTTGACATAGACTGTGTACCCTGACCGTATGAACGGGCAATGTTATAGCGTTTCTGCAACGTTACCCACCCAACATT
TGACGTACCCTTATGGCGTGCAAATATGGCAGCAGCTAATTTCTGACCGTACTCAATGGTATCTTTTTCACTATCAGTTG
CGTTAGGGTCGGGAAAATTTATTGCGCTATACATAATTTAATTTAGACATACAAATATAATTATTTTTATTTAATGTAAG
CCAAAGGTCTTATGCAGGTTATAGACTTTCATAAGTTGTGGTTTTTTAGCATCTACCTTGACATTCTTAGGTGTAGGTGC
ATCTATTCCTCCTAACAGGCACATCTGGAAAGCAACAGTATCATCAAAAGGTGTACGCTCATAGTGGTCATACTCTAGGA
AGTCATCCAGCAGTTCCATGAACTCTATCTTATAGCAATGGTGGATAATATAGGTGATAAGTACTTTTAGCTGTGCGTTC
AGGGCAAAGGGGTCTTTAGAGGGTGTGCCGTACCACTTTCCTTCATTCCTATTCTTCTTGTTCTTATCCTTTGTGAACTC
TGGCCTGCGCATGATGAATTTAAGCCTACCCTGATACTTAAAGTATTCATAGAAGTCATCAAAGTCACTCTCATAGTTTG
CCTCACAGGAGAAGTACTCACATAGCATAAGCACGTCCTCGTGCATCATATCTTTTTCCCTTTGTCGGTAGCAGTATCTT
ACAATCGGCTTGCAGGAGTTCTCGGGGTCTTTGTCATTGTACTTCATGAACACATAGATACAKCCGTTAGAGCCTTTGCC
TACTGTCATGTTTGAGCCGAAGGGGTCAACGCCTATACTAAACCTATGGGTGTTTACAGGTACGGTATGCCCTCCTGCTA
CACCTGACTTATTAGCCTCAGCTGGATACTGAAAATCCCAAAGGACATGGAACTTGCCATGCTTGGCATTGTCTCTCCAC
TTAACCGTTCCGTCAAGCTCTCTGTAGAAGTCTACTCTACGCGGTTTTGAAGCAGGGTCGGTTATGTTTCTGATTTCTAA
CTCTTCCTTAACTTTAAGGACTATATCTAGGGGTAGCTGAGAGTTTGATGTTGCCATCGAAAAGGCATGAGCTTCTGTAA
GCGGATTCTTCTGCTGCTCGGCAATAAGCAAGTTCTCTGGCAGACCTTCCCATCCTGATAAGATATAATTTGTAGCAAAA
TCAATCTTTGAGTAGCCGTATTCATCAATAAAGAACTCTTTTGTAATAGGGTGAAAGCCCTGATAGCCTTTGGCAGCTGA
AGAGAAATACCGTATCATCAGTGACTTGGTTCTGCCAAATACCATTGTTAGCAGTGAACACTCGTCCCATAGCTCCTTTG
CCATTTTACCACCACCTCTGGTCATCTCCTCGACGGTAGTAATATAGAAAGCCTTACCCTGAATGGTTGACCCTTTTGTC
AGGCAGTACTTATGTACCCGGTGGCGTTCCTGCACGTCTACCTCTTCGCACTTGCCAAATTCATCTACCAGGTAGTCATT
AAGCTCTTCACCGTCATAGGCATTTACCGTTGATGACCTGTAGTCAATCTTTGATTCAAGGACTACTTGCTCATGCTGGT
TATCTTCCTTCTTAACGCTTTTAGTGGCAGGAGCAGTAAACGATAACTCCGTACGAGGGTCAGAAAAACCGTTATCAATA
GGTCGTATAAAAGAGGGCATCTTACGCCACCTTTTGACAATTTTAATAAAAATTCCCTTCGCATCATCCGATTTTTTAGA
CTGAATACCTGTATAGTGATTCTTGTGTGTTATCGTTCGGTGATATACCTTGCACATAGCCACCTCGGTTTTTCCAGAAC
GCCTGTTGGCCACTATACAAACACCACCAATATTCGGGTCATTGTCACCCTTTAAAGCAAGCAGGAAATAGCTCTGCTGT
TCATCTATAAAATGTGGGTATAACCCGTTTAAATCCCAGTAGGTAAGAAAGAAATAATTTGCTCCTGTCAGGTATTCAAT
ATTGCCATTGTTCATAAAGAATACCCCGTTGTAAATACGTTCGTACTCACGTTGTAATATGGCTATGTACTCTTCATTGC
CTGAGTCATAAATCTTATCACTAGACATCTTCCACATATCCTTCGGGAACTCTGGCCTAGTCCACTTCTGCAAGGTCTTG
TGAATATCAACATTAAGTATCATGCTTCGCTCAGGAAGTTCAGGCATAATAATCTCATGCTCCCCAACTAGCCGTATAGG
TAGGTAATTCTCAATAGCCTTTAGATACGTTGAGTCGTCAGGGTATAATAACTCAATATCCATTATTTTGCCATTGCCTC
AACAGATACCCTGGTCTGTTCTGTTTTCTTCTTCGTTTCCTCTGGTTCAGGGTCAAACCGTAGGACTTTAATGAGTGCTT
CCTGCATAGCTATTACTTTCACTATACGGTCAAAAATCTTGTCATCACCATCGAGTATCTTTAGTCCTCCTTCATACTTA
CCACCTTTGGCTATATTCTTAATATCAGCCGTTAGGGATATAGTGAACTCCATAAGACTCTCCTGAAAGTTCTTAATCGT
AGCCTGCACATCTCTGGCTATCGTAAAGTCTACATCATGGATATTAGACTCTTCCACAACCGTTCTGGTCAAAGCCGGAA
AGGATTCCACTTTTTTTTTCATGGGCTAATTTTGTTTTCTCTACTTGTGAAATATGGTTGACCGTAGGTGCTTCTGTCTT
TGTTGCTGTTTCAATTATACGGTATGGGTTAACGCCAGGCAATCCTCCAAGGTGAATGTGATATGGGTCTATGGGGCCTT
TGAGGAAGTTGTCAAAGTTCTCATTTTGTGAACTTGTGTATGGGTCTGATTTTAATACTTCTCCTTCCTGAATAGCCATT
GTAAGCAGGTGCAGGTAGTTAATCAAATCACTAGCCGAATCGGACACAGATTCATTCAATGGGCTTTTATCATTGCCTAG
TAAGTTTCCTAGACGTACTACTTTGTTAGCGATATGCCCGAATATATCTTTGATTGGCGTGCTACCCTCTAGCTTTGCTA
CTAGCTTAAAGTTGCTAAGCACATCTTCATTTGCATAGTCATTGGACTTGCTGATCATTATCTCCTTGCACCTAGCRTTA
TTAGCATCTAGTATTGCAATCTGTGTTGCTCTGGTCATATTTTATTAGTTAGAATTTCCATCGTAAATAATTCCCTGATA
CTGGCACTTGCCATTGATAACAGGTATAGGCTCTCCAAAAAAGATATATTTTCCTGGTGTTTCTTCATAAAAAGTAATGG
ATAGAAAACCTGATTGCCAGTTAGCAATTACACCAGTTGGCAAATATTCAACTTCCTCTATAAGCCTTGTGCAACCTGAT
TGAAACCAGACAAAGTTTCCTTTCTTGTTCGTTAGATAATGAGGTGATAGTCTATGAGTATGTCCTGTTGTACCTGAACC
CATATAATCAACTATGTTCTTTTCACTAGTATTTTTGGCTAATGATAGCCCATGAACTACATCAAATATGTTAAAGTAAT
TAGCACATGGTGTAGGGTCATAGATCATATCCATTTTATTTAGTTGTAGCATTTCGCTATACTCCGTTGTACCTAGATTC
TTATAGAGTATTGCAAGGTTTGCTAATTGGCCTTTACCTAGTAAATACGGCTTTGTAATCCGTTCGCAATGATTACCAAG
CCTGATTGTTATTCGTGCGTTTGTAGAGGCTCTCAGTGGCTGTAGTATTTGCTCAACCGTATATCTTATCTCTTCTGTTT
CAGTATATCCTTTTAATATTCCATCACTGTATAGTCTTTTATTATGTGCAGATAAATACGGCATATCAGTAACATCACCG
TTACAAACAACTTCATCAAACTTGTTTTTCTGAAGGACTTTATTAATACAACGAAGTGCTTTTAAGTCTGCCAACCATCC
ATGACAATCTGAAAATACCACCATACGATAAACTTTCTTATCGAACATCTTGCGTTCTTTATAAGTATCATATTCTGATT
CTGACATACGGGGTCTACTTTGAGCCATTATTTAACTAGTTTATAATCGGGGAGAATTGCTTCAATATCTGTTGATTTAA
CTTTTACATACTGTACTCTGTCCAGTTCCATTGTATATCCGCATCCATGTTTGTTGGTAGCCACATAGTCACCTACTGAT
ACATACTCTTCTGTTTCATGGACTTTGATTATTTCAGCTACATCTTTTAAGGGTACATTTCTGAACTCTTTAGGAACCAT
GCTATGAAATCTATCAGAATTAGTTACCTGCTTACCTAAGCAGTAGCCTTTAAGTGGGTATAATTCACCATCACGAACTT
CAAACATCAAGCAGGAGTCATGTATCTTATAATACATGGTCTGTGTTTCAGGTATGTAGAACTCATTCCACTCTGCCCAT
GAAAGGTAATGGACATACATCTTCATGCCTACAGGATAGTCCTCTGAGTACGTTCCTACAACGGTACATACTTCTGGGTC
ACGTGTTCTTTTGTTCTCTTGAAAACGTGTCTCTAGCTGAATAGTAATATTTGTATTTGCTAGTGTTACCTGCTGTTTAT
GGGTATCATCTCTTGATACTATCAGGTATGGCTTAATTGATTTCATCTGTCTCTATGTATGTTATCTGACTTTCTTTAAC
TTCTGGTAATCCGAATATTACAGCGTAGTTATTAAGAGTTAATATGGAAATCTCTTTAGCTAACTCAGCTGAATGGTAAC
CATCTTGCCATGTATTTAAACCATTAGTTTTATAATAGAACATGCTACATCCATCATCTTCATATTGAAGTATTTCAATT
ACATACTTTTGTTCTTCCTGTGGTTTTTTAATATCTCGTTTGTCACTCATGTTTTGTTTATCTTTAAAAAAGGCGTTTAC
AAGGGTTTAAAGGGCTATTCTCATTAATCAGTTTGATCATAGTAAGGGGGGAGCAATGGTGAATAAACGAATGTGCAATT
CATCATGAAGGCGTTGTATTATACTTCCTGTATTCCTGAAATAGTAAATACTATTAGAAGAATTGTAAACGCCATTTTTA
TAATTGTAAAAACACTCTATATTGACCCCTGTAAATAAGACCAATCTTTTAGTCTTAGCAACCATATAGCCTAGACTAGT
AGCTGACTTCTTATATACCTGTGCGGTACATCTTGATATGTTTAGCAATCGGGATATACCCGTTATTGAAAGACCTGTGT
ACTTCCTGGTGTTGTCGTATCTTTTCTCAAAGGTTTTGTAGATTTTATTTTTCTTACTATACTTTTCAGATACTGACTTA
TCAATATGGTACTGTTGATCTTTTAAGTTCAGCCCGATTATGGCTGTCTGCAATATTAGCTGTTGATTCTCATTGTCTAT
TGGAATAGGTAAACTGAAAGAACCCTTTTCATAACGGCTTTTAATCTTATCATTACCTAGGCAGCATAGGTTACCACTGT
GCTTAGATAGGAGTCCTTTGGCCTTAAGAAAGATTATGTATCGTGAAAGAGTAGGTACTGGTATATGTAGGAGTTTAGAC
AGCTTTTTTAGGCTGTGATTATAATATACGGAGTTGGTATAGATAGATTTTAGACGCAAAAATACTGACAACTGAGCCAT
CCACTTATCATCTCTAGCTTCTTTGAGAAGCATAATAGGAAGATTCAGAGTGTTTTGTGCCATAAATTATAAGACAAATA
TACATTATAATTACTATTTTAGGTATACTTTTGAAATTTATTTATAAATTATTATCATTTTTTGGCGTGATTGTTGTATA
ACTAATGATACGCACAGCTACCATGATGTGATATTAATGGTTAAGTAACCCTAAATACAAATTTTTTTATTTTACGAGTA
TATGAACTGTAGAGACTTTTCTACGGTATTGTGGAAATATTTCCCACTATTTTAAAATGGTATAATATAAATACCACTTT
AAACATCTTTAAACGACTTTTAATAATTATTTTTTTAGGAATGATTATTGATTAGTGTAATACATATTGAAGTACTAAAA
ATTTTATTTTAATTAAAACAATACAAATACTATAATCCTTTATATAGTATTGTACTATAGAAACTATTATTATGTCAAGA
AGAGAAGTTATTATTAGACGAATGAAATCCATTGATGACACACCAATTCATCCTGGGGACTTATTGAAAGAATATGCTAT
GCGAAACGGCCTTACACAGGCACAGATAGCCAGCATGTGTGACTTTAACAGTAGCAATTTTGGACATTATATAACACAGC
TAAGACGGTGGCCTGAGAAGCTGTTTATAACAGCAGGAAACGTTATTGATTACGACCCAGAAGATTTGATGATACTTGAA
TACAGGTACTGGAAGTTTCAGCGTAATAAAGTTTCATCAGAAGAATACCGTAAGTCAAGTGTAAAAAGATAGTCTTGTAA
CAATACTGAAACATTTAAACATTGTGCTTAGTATCAATTCTGATATGATTATATTTGATATGTAATTTAACCCCATAGAA
ATATGTATCAGGACGAGCAGGATAGGCAGGACAGTTTAGATTTTAGTAGGTGTCAACGTGAACTGGCACTAGAGTTAGCA
GTAGTTTTATTAAAGGACTCTGGTGAAAAATCCGCACTTAAGGTACTTGGAGTAGCATTAGATTTTGAGAACTACTTAAA
TGGTTCTATTCCTAAAGATGCTACTGAAGAAATTAAAAGATTGAATAGGTGAACTACTATCCTATCTGATTTAAAACAAG
AATAGCCCCACTGATAGTAGGGCTATTTTAGTTTAATACCTGTTGTATTAGTTTTCTTTAAGACCCTCGATAACGGTCTT
AGTAATACGGGCAGTTTCAAGGTTCAGAAAACCTATAATTTCATATAGTGAGAACCCACCCTCTTGCTTGCCTATCTCTA
GCGTGCCTTCACCTGTTTCCTTTACCTGGTAAACAAATGTTCTTAACTGTGGCTCAGGGCTTGCGATTGGTGACTCTCCT
AAGATGTGTGCTTCTTCTACGTTCTTCATAACTTTTTTCATTTTTTTAATGCTCATTTTATTTTTAAGGATTTGATATTC
AATTTCTGTCATACTAGTATTTTACAAAGGCTGTGCTATCTTCATCACGAGATGATAAAGACCTGCGTATATCCTGTTCT
AGTTTTATTTTATTACCTGCCCACTGATAAAGGCCATTTAAACCAAGGACAAGATCGGTTGTAGGATCATACTCATTAAA
ATTTGCAATATCTCCACGTGTATCATACCCCCTTAATTCAGAAGGGCCATGCCAAAAATGCTGGACAGCACCCATGACAT
AGCCAATGTTTTCACGTATAACTTCATGYGCATTGTCACCCCAATTTTTAATATACTTTGCAAACCCCGGTGTCATACCT
TCTTTAACATGTAAAAATGCGTCTCCCTTAAAAGCATTTATCATATAGGTATCTCCTGAGCCTGCAATGCAAACATCTAG
CAAACCGCCAATAGCCAGGTAATCTTCTTTCTTAATTGCCCATGCTAAACCTGGATGCCCTGTCTTAATATCTTTAAGTT
CAATCTCAGGGTCTTGATGAAAGCCACGCTGGTCAAACATATAACATTCTGACTGGCACTTCCAGTTTGACTCATAAGTA
GGCAGTATAAACTGTGCCTCTGAGAACGGCTGTATGACACTATAATGATGTAGGGCATAAACAGTCTCCTCTACCCATCC
TTTACGGGTGAAAGCAATATCTGAATCTATCCAAGCACAGTATCTTGCTGTAGGCACTTGTTTGAATAGCTGCTCAAAAC
CTAAATTAAGACCACGTTCCTTATGCCACAGCTCTGTGTTTGTATGCAGCTGCAAATTCATAGGGTCAGTGGGGCTTGTT
ACCTCAAAAGGTCTTTCTCCAAAGGATATTTCTACAGTAAATAGTTTAGCCCCTGATGCTTCCATGTGTGTTTTAAAATC
TCGATATAAATTATACCTAGACTTAAATCTTCGGGGGTTAAAAATTACAGTTATTACATAAAGATTGTTATTGCCCATCG
GGTATTGGTTCGTTTAAGTAGTTTTCAAAAGCTCTTGATGCAAGGACAACCATATCGAAATTTTGATTAGGACTTAATTT
TACAGCAAGATAAAGAGCAGTAACTCTGTTTTTAGYTTTATTAAGGTAATTATTCATTTCAATATGTTCTTCTAATTCTT
CCATAATGTCGTTACTTTCTTTTTGGTCCATTTGATAATACTGATATGACAACTATAATAGATACTATAAGTAGTAGTAT
GTATATAGCATCTATGGTCATATCACTTTGATTGATTTAAATAGTAGCCGTTCTGGTCCTGATGACATTAAGTTTATTCC
TAGTGCTGTTTTTAATGCTTTGACAATAGTTTTCTGTATTTGCTCGTCTGATTCATTAGCGTCAACTTCTATCTCTCCTT
CTATGTTTGAAAGAGCAGTGTTTGGTATGTTCTTTATTATGAACCTAACGGTAGGCATTGTAGTAGTTACTTATGGGCAT
TGAGAACATCTAAGTACATGGTGTAAAGCATATCGTAACTGTCCATTGATGACCTAGCCATTTTTGTATATTGCTGAAGA
AGGTCTTTGTGAAAGTCAAGTTCAGACTCTAGGTGCTGGATGTCTATTTTTAGTTCTGATACTTCTTCTGTTAGTTCAAG
GATTATTTCATCCTTTTCATACGTTGTTACCACTAGCTCTATCATATATAGTTATATTCCCTGACTTGTTAGAAACTCTC
CAAAAGGCATAAATTCACGTACTAGTTCATGTCTATACCACTCTTCGAACATTCTAATAATAGTAGCCCTTACGACTACC
TTTAGAATATCTTCTTTGTCAGTCTCTGGCAAATCACCAAGAAGTGTATTCAAAAAATCCTCACTTAATGCGACTGCTTC
CTCTTTTGTATAATTAATCATATACATTTATTTATATACAAATATACATAAATATAAGTTCAAATTGTACGTTACTAGTG
TAACATTCGTGGTAGGTACAAACAAAAAAACCCCGTAGCCGAGACTAAGGGGTAATATATCCATCAGGATAGCGGAAGTC
TAGCTTCCTTTCACCTAAAAAGCCCGCCACAAAGGGGCAGGCTAATTAGAATAAACAAACCAAACAAACCAAACTGGTGG
CGTGGACAGGAATCGAACCTGTGACCTTAAGCTCTAACCAACTGAGCTACCACGCTACTTAGTATTCGATAAACACTAGG
TATTCCCATTCACTTACCTTATTGACATAACAAATATACAATACTTATTAATACAATACAAATATTTAGAGTAATAAATA
TTTTATTTCACTAATAATGAAACTATGCCGATAATTTCACTTTTTTTGAAACATTCCTACTATTCTTAAAGCAGGCATTG
CTACAGTGCTGCCTGGCATTGAACCTAGTAGTACATTCTTTGCGTATAGGGTATTTGCCTTCAACCCTGATAATGTTTTT
GGTAAAATACTTATTGCAGGATATGCACAGCTTGTATTCAGAAGCAAAGATTACCTTTTCAGTTTTTGCTTCTTTCAGGT
ATCGCTTCTTATCCCTGCACTGAGCTGAGCAGTATTTGCGCCTTTTAAAATCCCCCCAGTTTTCAATATTTCCTGTATTG
GTAAACTGTCTGGTATATTCGTTGCCACATACGAGGCATTCTTTAAATGGCTGTTCTATAAGATCAATCATATTTCAAAT
GTACATATTTACGGTAATACTCTTTGTATATGGATGATAATTTAAGTATATTTGTTACAATGAAAAAAGCCCTTAAACTA
TTGATAAGCCTGGTATTAATACTATCTTCAGGCTCACTACTAGCACAGACAACATTCACATTTACCCTAAGTAATTCTTT
TCGCACATCGGCAGGTGTGTTCAAAACAGACGGCACACTGATAAGGGCTTTATGGAAAGATGTTACCTACCCACAGGGAA
CATTCACCTCTACCTGGGATAACAAAGATGATATTGGCGTTGTCGCTCCAGCAGGAAACTACCAGATAAAAGTACTCTAC
CACAACATGCAGTATGTATGGGACGGCTCAATAGGGCAAACATCAGCATCACCCGTAGGACAACATACCTATAAGGGTTA
TCATAGCTTCCAGAGTTTTGCTGCCTGTGATACAGCCGTATTCTACACTATGGGTTACAATGAAATGGTATATGACCTGC
ACTGGTTTCCAAAAACAAATATTACCAACCCTACAGGCTTTTTTCAGTCTGATAACTTTACAGCAATAGGACTGGTAGCT
ACAGACGGTATTATGGTTTACTCAGCCGATAATCAGGGAGGGTTTCAATCAGCAGGAACTACTTCGTTTATTTGGGCAAA
TAAATTAACTGCTCCTAATAATATAACTAACCCTACAAAAGATATATATAATTTCCCTAATAGCACAGTTGTACAATTAA
ATGGTACTAGGGGTGTGACATATTATGCTATTGAYTATGATGCAACATCAGTAATACCTGCTACATCTAATGGCCTTCCA
TTTATTCAGAACGGTGCATCAGGACTGGCTGTACAGGTGACAGGAAATTTGCTTGCCGTAAGCCATTTTRCAGCAAACCA
AATACGGCTATTTGATAAGACTAGTGGCGCACTGCTATCAACAATAACAGCTACAGCACCAGGTCATATATCWTTTTCAT
CAGAAGGTGACCTRTGGGCAATCGTAAACGGTAACGTAGTAAGATATACTAACCCTGGTACAGCACCTGCAATAGCTACA
ACCATAGCAAGCCTTCAACACCCACTGTCAGTATGCGTAGACCCTGTAAACCCAAATATTGTTATGGTAGCAGATGGTGG
GGCAAGTCAGCAGGTAAAAGCCTTTGACAAACTTGGCAACACCCTATGGACATTAGGAGAATACAATGCCTATCCTTTAG
GAGGCACACAGGTACGTAATGATAAATTTTGGTTTTATGACGGCTCACAGGGAGAAGAAGCATGTATAGCTATTCTTAAA
GACCATAGTTTCTGGGTATCGGATAATTACAATAACAGGCTATTTCATTATAGTGGTGGCATACCTACTTATATTGAGCA
GATTATTTCACAGCCTGCACGATACGGTTTGGGTATAGATGCTAATAACCCTTCAAGAATATTTACCGAATACCAGGAAT
TTTCAATAGACTATACCAAACCACTGGCACAAGGGTGGACGTACGTAAAGAATTGGGGTGCTAACCTTGATAAAAATGTA
GTTTCAGGATTTACATCAGGTATCAGACAAATGGTAACAGATGCTGCGTCAGGAAAAACATTTGGCATATCTAAAGTAAA
TAGTACTAGTTCACTTATTGTTTTACCTAATGACAGATCATCTAACATTAAATTTACAAAAGAAATACTAGGAAATATTC
CAAATTACATGACAACATTAAATAGTGACCTTTCATTAACGCTTGCCCCTAACTACGGTGCAAATGGTACAACGGTAACA
TGGTTAAAATATCCTGTACCCACTGTTGATACATCAGGAGTACTGACGTATGGAGCTTCAACAGTTATAGCATCAGCAGT
AGAGATAGGTACAGACCCACTACCAAATGCACCTAATTTTGCAGATGACCATGCTTATATATCAAGTAGTAATATTCTTA
TAAGCTACAACACAGCAAACTCTAATAAAATGTGGCATGTAGGAGGAATAAATATTGGTGGCACAAAGTGGCTATGGAAA
TCAGGACGTGTAGGGTCAATAAACCGTAAGGGTGCTTATGATTTAGATCACTACTCACAGTATCAGGGAGATGTTGTAAA
TGTTCAGGGAAGAAATATAGTATGTGGTTTTCATGGAGAATTCTGGAATAATGCTCAGGCAGGACAGTTTATGCACTACT
ATGATGACGGGCTATTTGTTGGCGAATTTGGCAACAGTAGCTATGGGTATTATTTTGCAGTAGGTAATATACCTGGATTT
GCAGGTAACGGCTTAGAGCCAGTTATGTGTACTGTAAATGGTGAAGTATATCTGTGGATAAGTGATGAAAGCTGTAATGG
CCCTCAGCGGTGGCATCTGGTGGGAGCAAACAATATCCACGAACAGGCAGCAACAATTACACTAAATGGTAGTGGCACAT
TATCTTTTTTGAATTAAACACAAGTAGAATATTACTATGAAACGAATTTCAGAAGTAAGTACATTTAAAGATATTGAGAA
ACTAGAAAAGGCTATAAGAGTACTATTAGAATATAGTGTTATAGCTGATAATGATATTAAACTTATCTGGGCTAAAGAAC
AGATTTCCTATATAAAAAATAAGTTATGTGATAAGTATTGGAGTAGGTGTATAGATATTATGGAAAAAAAAGAACCTAAA
AATGATTTTAAGGATGATTAACAGGCGTAGCTCTTAGTGCCAGAATATTTGCCAGCAGCGTAGGGAAGTCTAGTCCTAAG
AAATCTGATGAAGCTGATTCTGTCCAATAGCCAGTAGGATTAGTATCATGGATATTTACAGGCTTAAATGAAACGGTATC
ATTATAACATCGGTAGCTGATATATCGGTCTATGTAAACAGGCACTCCTGCAACAACGTTATCTCTTATATGCTCCTTTA
AGTCAAAGGTAACAACATACCCGAACCCTTGCTGAACAGATGCAGGGTTAGCATATATCTGCACTCCATTGCCGTTGTCA
CCAACAAGTGACCAAGTCTGCGCCTTTATATGTGCCGAAATAAAAAATAGGAATATAAGGGGTAAGAGTTTAAAGTATCT
CATAATACAAATTTACTAAACTAGAAATGCACAATAAAGTTGTTAGGTTTATTGTGCATAATCCAATAAAGTCGTTAGGT
TTATTGTTGATAATATGTTTAAGTTAAAATGGCAGGCCGTCTACTGCTTCTTTCTTGACGTATGTGTTGAGAACTATACT
ATGGGTATCACCATAGGTTCCTACTTCTTTGCGCTTGGTAATATCGAAATTGATATAGCCTTTCTCATTGGTATTCTCGG
CAATGAAGTCATAAAAATCTTCGGCTTTAAAGCTGATAGCAATCACTGATACCAGTTCACCGTCTGTACCTTTAAATGTG
CGCTCTTTAGCTGTACTCTTGGGTACATAAATTACTTTCTTTTTTTCTTCCATGTTATTTGTTGTTAATCTTCTAAAACT
TCTTCTTCATCGATTACATAATTATCATAACAATCTAATTTACGTACTGCCAATAAATTAGCTATTGCTTTTTCTGCTCC
TTCTCTGGTCTTATATATACTTATAGTTTCATATTTTAAAACATCACAAACTACGTATACTTTCATTTTCTATTATTTTC
TTGACTAAAGGTACTGAATATCAGTGATATTGTGAAATTTAATTACATATTTATCAGGTGATATTGTTGTCCTTATCAAA
CTGTGCTTCTATGGCATCATGCAACTCTTTGTGAAGTTCTCTAAGTTTATTTTGATAGATAATCTTAGCAGAAGCAGAAG
GGTTATGAGTCCAAATTATCTTCCAGGTAGCATCTATATCTTTCTGTATATCATTAGGCGTTCTTATATCCATTTGCATA
TAAAATTGGTGTTTATGGGATAATTATATGTTTAAGCATATAACTTTAATTTATTTCAACTTTTTAAAGTCATAGCTTTA
AATGCCTAAAATTCTGGGTCAATTTTAGGATTCGGCTTCATAGCCATAAAAGCGCTATTTATACGTTCCTCTTCAAGTTT
AACTGCATAGTTAAGTATACAAAGCAACTGCATAGTATAAGGACTTTTATATCCATTTTCCAAGTTAATTTCTCTTTCTA
AAGAGTTACGAACTTCATTCCTGTGATACTCAATATCTGTTATAGTCATAATTTGTTATTTAAAATCATAGATTTATAAT
TCTCATATAGGTCATCTATACTTGTAAACTTAGCTGTATTAAAGAGTCCTGCAAAGTAAGCTTTCTTTTCAATAGCGTTT
ACTTCTTCCTGTGTGTAGGTACGTTCAGTAGGCTGAGATACTTTAATGCGTTCTATGCCGTCAATTATTGTGTTAGCCAT
TGTTTTTATTTAAATAATAAGTAAAGTCTTTCTTTAAACTTTTCAATACAAATTCTTATTAATTCTCTGTTGTTAAAAAT
TATTAGACCTGGAAGTTTATAATCTTGTGATAAACCATAATCTGTCCATTCATTTTTTTTTCTGTCATAAGATAACTGGC
GAGGGTCATTTTCAACTGCCTTCATGTTAAGTTCAAAAGCAAGGTCTTTAATTTCTACTATTAATAATCTTTTATCTAGT
TCAATTTTAGCTTGTTCTTCTTCCTTATAAACATTTCCAAATTTGTAATTTAAGTTATCAAGTTCGCTATCAGTCCATAT
TACATGATAAACTCTATAATTTGCTTCAATAAGACAATATGTATCATCCATCTTTGGTTTCCACCTAGAATAAAGATCAC
TTACACGCATATACTCTATGCCGTCAACTATGATTGTGTTAGCCATTTTTTTGTTCGTTTAAAAGTTCAGCAGTTCTTTC
TTCGATTAGGTTTAAGGCTATTTTAGCATCAACCCATTTACGCCATATAATACTTTTCGAAAACCAAAGACCGTATTCTA
ACAATTCATTATCGATAGGTCTACCTAAATTATCTCTTTGTATTGACTTACATAACTTCCAACCAGCACCTGTTTCCCAA
GCGCATGCCATATCTATAAGGTCTGAAACTTTCTCTATTGACGGTACTCCTTTGATCGCCTTATTAAGTTCCGTATACCA
GTTAAATTCAGTTTCATTCATGGATTAAGGGTATTATTATATTTGATTGTGTTAGCCATTTATTCTGTGCTTTTAACTGC
TGTATATATTCTTCAATCTTCTCTTTCTGATATGCAAATGATTTATCTGCAAAGTTTAGTGCATTCCACATAGCATCTAT
CAGCTGCTGTTCGGTGTATATCTTGTCGTTCATTTTACAAGTATTGTTACGATTGATGCAAGTAAGACTATTATTGACTC
TAGCATGGCTATACCACTTAGTACAATCATTATAATCAGGAGTCTGGTCATAACGTTTCCCTTGTTACTAGGGTCTTTTA
GATTCCAGTATATAGCGTAAGATATAAATCCTACGACAATACCCAGACTTACTAATCCTATAATCCCAATAGGACTACGT
ACTAAGTTTACTAATTCTACATGTTTGCTCATATTTCTACAAAGGTTACTTGGTCATTTGTAATCATGGGTAATTTAAGG
GCGCGGTGCATATCATATATTTTATCAAAAGCAAAACGACGAATATTCTCTTTACTTCCAGATATTATGTATATCGTATT
TAAATAAGCTACGGATGAATGATATGATACTTCGCTATCATGCCTTATCTCCACTGTATACTGCGGATGCTTTGCTAGTT
CTCGAAGTGATTCAGTACAATTAGATATTGTATAATAGCATACTTCGAGGTCTAAATTCGATCTAACACGTTCTAGTTCA
CAATCTAGAGTTTGAACTATTTTATTTATATTCATAGTCTATTTTTTAGGTTCGGCTTAATAGCCCTGTTAAATGTTCTC
ATAACAAAATCCTGGTGTACTACCATCTTCCCATTCTTCTATTTCTGCTAAAACTAACTGACGAGACCATTCTATAATTA
ATGTCTCATAGCAACCATTAATATATTCCCCTTTTGAAAAATCACATCCAGCCTCACTAGCAATTCTAGTATAATCATCA
GTTATTTTATTAATCTTATCTCTAATAAAATCTGTCTTTGCGCTCATAATAGGTGATCGGTTTTAATACGTTCAAGTATT
CTTACTAAATCTGCGATATATACTTTATGTGGTAAATAGTTATTATGTTTAAAATTTTCTATTAGATCACTAATTTGTTG
CCACGTAATCTTCTTAGGCTTAGGCTCCGGCTCGACCAGTTCAGCAATTATTTTTTCCAAATATCCCGGAAAAGAAAGTT
CATTATCTGTTTTAAAACGATAGTTAAACCATATTTCTAAAGCATTCTTATAATCTTGTAGTGTTAGTTTTATTTCTTTC
ATATCGTTGGTAATTCAGGTATTGGCATCCAGTGTGTAATATCTTCATCTTTATAAGACCATTCATCAGAATGCCAAACT
CGAAAATCTCCCATAGCTTCGCTTAGTTTATTATGGTAATAGTGTAATACATGATTAAAATCTCCAATTACTCCAAGTAT
ATCAGACTCATCTCTGGGCGCATTCTCAATATCAGTTCTCCATGGGGAAACGGGTTTGGGCTGTTCGTTTAGCAACACTG
TTTTTATTTTGCTCATAGGTTATAAGTTGAATGTATAATGATTTTAATTACGATCAGAAGCAAAAATGCAAATGCCAAGT
ACCTCAATATGGTTTTCTCCCGCTTAAGATCATGGTTGCTCATATCTCCATTTTTAGGGTCGGCTTAATAGCTATAATTT
TGTTTAAATTCAAATAATGTCTGCTGAATAGGCTTTACATTAGAAGTACCCCACTGACTAGCCATAGCATCAGCAATACC
CTGAAAGGTCTTACTTCTTGAATGGGAGTCACGTAAGAAAGCCCCTGTGAAATAATGTTTTTTTTCTTCACCACCTTTAT
AGTACTTTCCAGGTCTACGTTGTTGAATAAGTAAAGGCTCTGGCTTAACCGTTCCCTTATGCCTTACTAGCAACGGAAGG
TTCTTCAAAAACAAACAGGTAGGCTTTACATGAGCATCTCCAAAGAAGTATGGATGAACAATCTGATCTGGGCTACGAAA
ATTCTTATTTAAATATCCGATAGGGTTTTCTATACATATTTTGTCTATACCAGAATTGTAAAGTTTATTAACAAACTCCA
TTGCTTCTAAACGATTTTCGTGACGCTTAATAGCTTTAGCCCCGTAACGATCTACATTGAACCACCTAATACCTGCATTC
GTTAAATAGGTACAGGGAGGAAACGCAATCAGCATATCAAACCCATCATTTATAATATCAAACACATCTCCCTGATAATG
TGGGCCTGGGTTATCAGTAGGTAGAATATCACATGAAATAGCATCGTGTCCTAGCTTAATGAAAGCATCACGTACTTTTC
CAGAGTATTCACATGCTACCAGTACCCTCATATAGTCATTCGCTACTCTAGCTTTATAACTAACTAGACAGTAAACAAAT
ATACACATATAAGTACAGAATCAGCCATAAATCATAGCTCATTGTGTAATAATTTTATAGTATAATTTGTACGAATTGAG
CCATAAATAGGTATGTATTGAGCCAATTACCCAGTTTTTTCGGCTCACAAACATTGTGCCACTAATATAGGTTACATACA
ACCAGTAGTAACAGTAGTTTTACACAAATAGTTTAAGGCTTATTTTAAAGCGATCTAACGAACGATAATATCCTTACCAC
ATAAGTATATGGCTTTAGTATTTGGATGGCTTAGACGTGAGATAAATAGGCAAGGCTTGAAAGATACAGCCCTGATACGA
TAACTACCAATATGATACGATAGTAATACAGTAGCCTTACTATCAGGATAAGCCTGACTACTAGGATACGATAGTAATAC
GATAGTGTGACTACTAGGATAAGGCAGTAAGACTGTAATATGACTAGGATGTACTGTAGATTGGTTGGAAGGGCAAAAAA
AAATTGTAAAAATTTTTAACATGAGTGCCTAAACATGTTAAGGGAATGGGAAAAGGTTAACATGAAGAAAAAGTTGGGTA
GATAGGAGGTGAGAGGGTTACCCGGCCAGTCTGCGCGCTTCGGGTGTCCTGGGGTTTTGAAGTTTACAACCGGGTGGCCT
GAATTACGGACTGCAAGGGGAGAATGAGATGGTTCAAAGGTTTAGGGTTATTTATGGGTTGATTGGGCAAATGGAGAAAC
GAATGATGGTTGTTAGGGTTGTGGTATGGTCTTGGGTAAATTGATTCAGCTGTCACCTTTTTATTTATATTGGTGACATA
ATGCGTATAGTACCATATAAACGAAAATATATATATGAGGTTTGGTTGAATCGCTTAGAATCGGCTGTACGAAAGTGAAC
CGCATAATTATCCGTACGATCTATTCTCGCATCAACCTAAGCTTAGTTATATGATATGCCTGTTCAAGCTTAGCAAGTTT
GGCCTCCTTTGTGGCTTGCTTCTTTGCCCTTGTTGTAACCGCTTTTGTTGTTGCAGTTTTAGCCTTGATACATAGCAGGC
AGTTCTTACTGTACCCGCAAGTATTGGTCAGGTTGTAGTGTTTAAACTGATCAAGTTCTTTGAACTTAGCGCAGGTGTTA
CATTTTTTAGTCATGCTGCAAAGGTAACATTCTCGATATATTAATACAAGTTGTTGTCATATTACGGTTTTTAACCGCAT
ATTATTCGATTGAGGCCGTTCGTATTGTTTGGCACGATGATTGATATGGGATTTATTTCTACAGTATGGGTAATATCGGG
ATAATGGGGTATTGCTTCAGGACTGCATTAGCTCACTTCTAAGACACGTTGTACCCTTTTGATGTATTGGTATCGCTTTT
TAATTTAGATTCGTTAGGTGAGAGCTGAGGCGGTCACCTAGCCTATCCCTTGTTGTTTTCTATTCCTATCCCATTTCAAC
CCTCTTAGAATCGTCTGTAGCATAATATTAAGCCCTTAGTCCGGTTCATTCTATTCTCATTG
>Cryophage_AB09
TACTTAATTCCGTCTATAATATTTATTTACGGCTTATACCTATCGTTTTGGCCTGTTCTATCTTTCGGTATCTGGTTACT
ACCTTAGTATTATAATAATTCTTTATTTCTGTACTCCTTTGGCATGGTTATAGATACATACATAGCATAACCGTTTAACC
TTTAAATCTTACTAAAATGATAACTGATTCATTAAACTTCTCACCTGTAATGTTCGAATATGCTAAAAATGAAATTGTTA
TCGATATGGCTATTATTAAAGAAAAACTAGAATCAATAGCAAAACGTAGTGAGAATGTTAGAAATACCAATAGTAGGGAA
TATCTTGAATTCTTACTAATGGACGCAGATAGCTTTGTTACATGGGCAAAGTTKCTTTAGTCAACTTTCCGCGGGCGGTG
GAGACTCATTTTTATAAATTGTTAATAACTTTTTTGAAAAATATTATACAACTATCAAACTAAGTAGTATATTTACTTAT
CAAAACAAAACAAACCATGAAACACGCTAAAATTGAATTATTGTTTGAAAAATCTAATGGTGATCAGAAAGTAGTCATTG
TTAAAGATATGACTTTAGAAGATGCAACCATATTTGGAAGCAATATTGCAGATATGAATCATTGGGAAATGCTAGCAGTC
ACTGAACTAGAACCATAAAAATACCAAACTTTAGACACTGAATTAATCAAGGCCCTTTGCATAGCATAAGGCGCCTTTAA
TATAAATAAGATGGCATACATAACAGCAGATGTAGTAAAGGCAATGCGTAAACAAATAAAAGAACTATATCCTAATATAA
AGGTATCAGTTAGTAAAAATCCGCATAGTAGTACAGTAAACTGCTATTTACTTGAATCGGATATTGATTTTGGTGTAACA
TGTGAACAAGTAAACCAATATCATATTGAGAAACATTACACTGGTGCAGCTAGATCGATGTTAGAAGCTATCAGTACAAT
ATTACATCAAGGCCATTTTGACAAATCAGATATTATGGCAGATTATTTCGATTGTTCTTGGTATGTATGTATTCAGATAG
GTAAATATGATCATCCATACGTTTGCAAACAATCAGATTTACATCAAGAAATAACAGAACTTTTAAAACTATAATCATAA
AAACAATTCAATTCTAAAAAATAAAACTATGAAACTTTCAAAATTAGGTCAAGAAATAAATAACGCAGGTATTAAAATCG
TATTTGATGCACTATGTGAAAACAGTAGAATATCTGATGATTATTCAGATCAAGAAGACATTGATCGTATAACCGAGCAA
TATGGAAGCGGTAATGATGCAGCATGGTTTCTCGCACGCGTTAAACTTGAATTTGATGGGATTGAATCAGATACCGAATA
TTTAGGTTGTTGTTCTTATGATTCATTTGATGAGTTTACAGGTGATTATAACGGTTATTTTGATGATATGCTTCTTACCT
GTTACAAGAGCTTAAAAGCAAAATTTGAAGTACCTAGATTAGAATTACCATTAATTACATTTTAACTTATAAACTCTAAA
ATCTATAACCATGAAAACATTAAACTTTATTCGTACATTACTAATAGGAGTATCAGCAGTAGCAAGTATTATATTTATTG
TTGATGTTATTCTGTTTGTTGCTAAACATTGGACAAACTCTATTTAAGGCTATTAAGCCGAATCAAAAAATATCAAACAA
TACTAAAAACTAAGAACATGACAAAAACTGAAACAGTACCCGCAATCTACGTAGGAACGTACGCAAAGTATAACAATGGT
TCAATAAATGGTGMATGGTTAAAACTTACTGACTATGCTGATTCAAAAGAATTTTATGAAGCATGTAAAGAACTTCATAA
AGATGAAATAGACCCTGAGTATATGTTTCAGGACTATGAATGTTTCCCGGAATCATTATATAGCGAATCAGGAAACATAG
ATGAAATATACCAATACTTAGATTTTATAAATGATAACAGTATTGATGCAGCTGCTTTTGAAGCGTATATTAGTTTGGGT
AATGACTTAGAATATGCAATCAAAAATTTTGATGAAGCATATCAGGGCAAATGGGATAGCGAACGTGAATTTTGTGAATA
TTTATTTGATGAAACTAATGAAATTCCCTCTAATTTAACTAGTTATATCGATTACGAAAGAGTAACAAGAGATTATATGT
ATGATCATACTTTTGTAGACGGTTATATGTTTAGAGATGTATAAACCTTTTAAACTTACCTATTACGGCCCTAAAGGGCA
TTTTAGGGTAAAAACCAAATATTATGACAAAGCTACAGAATGAAATTTTATTACGATCGGCAATAATTATTGCGGATAGG
CATTTAAGATGTAACAGCGAAACGGCTAARACTGCAAGTAAACGTGCCTTACAAACTTTATGTAACGGAAATATGCTAAT
GTTCGCATCAGCAATGAGTATAGCGCAATCAAAATATAAACTCTAAGATTATGGAAAATAAACTAATTGAACGAAATTTA
AAGTTTAGTGACAAATATCATTACGTAGATATAACAAGGGGTTCTATTGAATCAGGTCAACTATGTTCATGCGATAATTG
TGGTAAACTAATTACTAACATGGTACATATTATCAGAGATTCTGACAAAGCAAAATTTACAATAGGCACGGATTGCGCTG
AAACTCTTACTAAATGTAGTAAAGTGTTTAACACAGCTAATTCTGATTATAATTATGATATATATAGTCTTAATTCGGTA
AACAGGTTTATTMMAGWAGTACGAAATTCAATAGAAGCAGTTACTCAGCAATTAGAATTGTTGTATAACTCAGGTCAACT
TTCAGATGAAAGAATCAGATCAGAAAAATTAATGGAACAAATTAAAGAATTAGAATTAGCAGCTAAATCATACATTAAAT
ATTTAAAAAACTAAGAACATGAAAAATATAGAAATACTAAACAACCAGGCCAAAAGTACAAAGCTAAACAAGTACAAAGG
TAGCAGGTCTACGCAATCAACTAAGTACCCTATCAATAGGATATACGATTTTAACGTATGGATGGCATACATAAATGAAC
AGGTTATAATTAATTCATTTAATCATTGTGGTTCGTTATAATTGGCATAACTTTTGCTTATATAATAGTAATATATTACT
CACTAAAACTAAACTAAAAACTAAGATTATGAAACGTACAAAATTCCCTATTGAACTAATTTGTAGTAAAGATGAATTAA
GACTTTCAATGACAGGCGTATTAATAGACAATGGATATGCTATTGCAACTGATGGGACTATACTTGTAATTATGAATTTA
GAAGATATGCAAATGGAATGTTTATCAGAATTTAACGGTAAAATTATTAAAGCAGACGTTTTTAAAAGAATTAATAACTC
AAAATTATACGTAAACGTATTTGATGGGAAAATAGATATTGATGGTGATATTATAGGCAATCCGTTTATATCAGATGTAA
ATTTTCCAAATTATAGATGTATTTTATCAACTAAAAATGGTGAAATAGGCATAATTGGCATTGATGCTGAAAAATTAGCT
ACTATTCAAAAGGCTTTTAACTGTAAAACACTACGCGTAAGTTTTGGCGAAAGCAATAATAAGGCAATGAACATCAAACC
TGCTTTTTTGGTGGATTATGATTTTCAAGCGATTTGTATGCCTATTTGCATTGATGAACTTGATAACAGTCCGTCTAAGC
CATTTACTTTGGAAGCACCAAACCAATTAGAAAAGGCTTAACAACCCTATACTCCTGCAAAATTGCCCTTTAGATAGGGT
TTTTGCAGTAAAACTAAAACCCTAAAATATATGACAGCATTAGACGCCTTTAACAACCCGATTAAGCCCGGAGACCACGT
AGGTTTATTTGATGGAAACAAATTAGTAGATACAACCGTACACAGAGTAATTCGTATTTCTAAGTTAGAACATAACAGTA
TAATTATTGAATCAAATAACATAGGACTATTTCCGGCAAAACATTTTTTAAAACTATAACCATGACAGACCAGGACAAAT
TCCCAAAGGACAAAAATGGTACAATATTAAAGATTGGTGACAAAATAAAGAAAATAGTTTGTTCAGACCCCGACTTTTTA
TTTACAGTCACAGATATACAGGAGGGTTTTATTTGTATAGATAATCAAATATTAATGTACGATTCACATGGTTTTTGTTT
ATCAGAACGAACATTTACAGAATCAGAAATTAGAGCAGCATTTTTTGAAACGGGATATGCTATTGATTTTCCTAATTACG
GTATTAATGTTAGAGAGATTCATATTAAAGAATTAATTGATTGTATGGAGTATTTTAAACTTAACCCAGACCAGAAATAN
CTAGTAACACAAATGTTACTGATATACTTAAAAATACATTCAAATATATAATAGAATAGTTATTCATTACTAATATATTT
ACAAGACTAAACAACAAAAAACAATTAACCTAAAAACAAACAAACATGAAAACAGAAAATGATTTATCAGAATTAGGCAT
TGCGCCTGTTGACAAAAGTGTAGGAAGTGATGACTGGTTAAATTCTTACAGATCAACGCCAGAGTATATTGAACGTGAAC
GGCTGCATGAAATTTATAAGCAGATGCCTATCGACAGTGAATTAACAAAGAAGTTAGGCGAAATAACTATGTACAATGCT
AGTAATGATTACTATATTATGAGTATGGTTATAAGACAAATTATTATAAGAATTAACTATTTAACGGGATTAACATTATG
AATAGCAGACAAGAACAGGCAGTGACCAGATTAATAAGTAGCTACTTCAATGATACATTAAGACACATGGGAGTTACGCG
TAATTGTGGCTGCGCAGTAATGCAAATTACAAAAGCTGAACACCTTACGGATTTAATGGAGCATGATTTACCAAAAATCA
AATTTATAGATGCTGCAGGATATTCAAGTACAGAATTATATGATATTGAAGCAACTTTTGACGATTTTGGCATTCGTTTA
TCAGAAAAGGGTAGAGATTCATTTATTGGACTTACAGCAGTATTTAACCTATTAGACAAACTAGACCCCGAAAACATTAC
AGTTGACCTTAACAACCTAACCTACGCAATATGAGAGTACACAAATCAATGGAAGAGATAGATAAGGCGTATAACGAACT
TATTTATGAGAGTAATAAACGTTCAGCCTTAAGCATATTTTTTGAAAAATACGTGTCACCTGTATTTCACTTAGTATTGA
TAGGACTATTGTTTTTCAGTATTTACGTAGCTTTTTTTGGCCTTTAACTAATTAAATATTAACAAATAATTAAATTAAAT
AAATATATATATGGAAAACCAACAAATTGATAATTTCAATCTTCAGGAATCAATGGTTGTAATAGGTGCTAGATTACGAT
CAGTACGTGAAAGTTTAAAAATGACCCAGACGCAATTTTCAAAAATTGTAAAAGCCTCGCAGTCAAAGATTGCGCAATGC
GAAATTGGCTCGATACTGGTTCAGTCAGATGTTTTAGTAGAGTTATATCAATCACAGAAAATTTCTCCTCTTTGGATTTT
AATGGGTGAAGGTGAACGTAAGTTAAACATACAGACTAATAATAAACCAATTAATTTTGAAGCTGAGGTTGATAGGACTT
TTATTAAAATGCACACACTTCAAATGAAAGAAATGCTACGTAGACTTAAAGACCTTGAAATAGAAGTGCTTTTATTGAAA
AATGGTCAGTAAACTTTTATTAAATAACATAAACAATATGAACACAGAATTCAAAGAATTATTAGCACTTACACTTACCA
GTATAGTTGGTAAGGAGGGTGATGATGAGATTATTTTTACTACTAGTTGTGGCCAAACATTTATAATGCACCACGATCAG
GATTGTTGCGAATCGGTGTATGTAGATGATATAGTCGGTGATTTATCAGATTTGATTGGATGGCCAATTTTGAAAGCTGA
AGAGTCTGTATCGTATGATACGTTTCCGATTAAAGGCAATCGTAGCGCAGATGAATCTTTCACTTGGACATTTTACCACT
TGGCTACAATAAATGGGTACGTTGATATTAAGTGGCTAGGCTCTTCAAACGGATATTATTCAGAATCAGTTTATTTCGAT
AAAAAACAATTATGAACACAGACAAAGTATTTATACACGGCATTGAATATGTGCCAAAAGTAGTGCCTGAACCTGCAAAA
GTGTTAAGGTGGAAACCGGATTTAGGGGAAATATATTGGCTATTTGGTAGTTCAGATACTGCTTATACAAGTATCTGGAA
TAATGCCTATGCAGACCATTATAGATATACAATGGGTAACATATACCAGACAGAAAACCTCGCAACTCGCGCCAGAGATA
AACAACTCTTACTGGTGGAATTGCAGGACTATGCTGACCAAAAGAATGCAGGGGAAATTAAAGAAGAATCTGTTTCGTAT
TTGTTTTATAATCCTATGAATAAGGGTTGGCGTTCAATTAGACTTGTACATCAAATAATAATTTTGGTACGGTAAAATTC
AATAACATAAAAGATGTCAATGATGCTATTGGATATTTTGGTCTACGCCTTGACCTACTCCTATGAGAACACCATCAAGT
TACAAGCGGTATTTACCCGTAATTASTAAGACMACAAAGGACGATTTGAAGTACGAAGGTTACGCATATCTGGCTATAAT
AGCTATTGGAGTTACGTTGTGGCTTATAATTTGTTACCCACTAATATAAAATGATTAAATTTGCAGCTATGATAGATAAA
AAAGCATTGGATAAAATTAACCAATTTAACAAAGAACATCCTAGGCAGACGGCAATATTTGCCCTGTTAAAAAAATGGGA
TTTAAAGAAAACTCCGTTCTCAAAGATTATGAAAATGGCTCAAAGTTCTTTCATCAACAAATCTGACCCAAAGCAAGACC
GTTTTAATTTTAACGAACTAGAGCTTGACAGGATAACAGATATAATTCACATGCTTTCAGACGATTTGAAGGCTAATTGT
CCACCTAAACCCAAATTATGAAGAGTTTGCTTTTATTAAGCATAGCATTACATCCATTATCTGACAGCGTATATAATTAC
GCTAAATCTATAGGAATATGCTATCCTGAAATATGCACATCACAGGCTGTACATGAATCAGCTAATTTTACAAGCTATTG
TTATCGTACCCGTAACAACTGCTTAGGAATGAAGGGTAAAGATGGTAAGTACAAGGTTTTTGCATCCTGGAAGGAATGTA
TAGACTTTTATAAAGATTGGCAGCTACGTAAAGGTCATTGCAGTTCTTATAACTGTTACCTAAAATACGTATCACATAAT
TATGCCAGTGATAGAAAATATGGCAGGAAGTTAAGAGGTATTATCAGTAGAACTTCTTATCGTGAACCAGATGTAGCTTA
TATTTACCACCTTTAATAGTTGTTACATATTCTTATATTGTGTATATTTACATACACGATATAAGAGTACAAAGTGAAGG
AATGGGAATTACAGAAGGCATTAGTATCATTCGTTAGATTACAATATCCGAATGTTTTCCTTTTGACAGTACAATCAGAA
GGCAAACGCACCCCAAAGAACGCAGCAATCGCAAAAGCAATGGGGCTTACAGCAGGCATACCAGATTTAATTTTTGCAGA
ACCAGTCGGTGAATGGGTTGGTCTTGCCTTAGAATTAAAGGTTGAAAAGAATAAACTATCCCAGGTGCAGGTGGAATTTA
TGCGAAAACTACAGGCAAAGGGCTGGATGGTTGTTGAAATAAGAGATTTAAACTCAGGTATAAGCACAATTAACTATTAC
TTTAAAAAAATTGGAAATGTCAAAAAACCACCAGAACAAACCGCACTATTCCCGCTATGAGGGGCCGTTAAAAGTATCAC
ATACAGCATACCATACTCCGCATACAAATAGCGCAGATGCTAAGGCTGACAGGGATGCCTATCAGCTAAAGAAGCAACGC
GAAAATGAGTTTTTGCAAGAGTATGACTATAAGAATGTCAAATTGCCCATATTATCTAAATTTGATAAGTAACATATTTT
TTACATACAAATAGTAATATGTAACTCACTTAAATATACATTTGATAAACAAACTAAACGATAATATGCAGCCACGAATG
AGTAAAGAAAAAAAAGCCCTTAAGATAAGTTTTGAGGGATTGCGAAAAGTCAGACCTGTAGCCCGGTTAGGTAGAGACCC
AAAAATACTGCTATTAAATGCAGTAGCTACGGAGATCGTAAAACCAGCCTTTGCACAATACTATGATGTAGCCATAGACC
CAGGTGGAGTATATAAAGGAAGAGTATTCTTAGTTCCATCTGAAAAGCCTACTCTATCAGCAGTACGATTTCATGGGGGA
GATAAGGAAACAAGGCCAAATAGATTATATATCGCAAACTTGATATACAATGTACCAGGTTTTAATATGGGTGAAACCTG
CACGTTCACAGTAGATGTACAGGTAATAGACCCTGAAACTGATACACGTAAAATGATAGTACTTACAGAATTAAAATACC
AACAATCTTAAACAAACTAAACAAAATGGAAACTACAAAGAACATTTACCAGACCCTGAATGCAATTATGAAGGAAGTTG
GGGCTATTGAAAAGAATCAGGAAAATAAAGCACAAGGCTTTAAGTTCAGGGGTATTGACCAGTTCATGAACGAATTGCAC
CCGTTAATGGGTAAACATGGACTTATAGCTATACCAACCTTTATTAGCTCTACAGTTACTCCCTGCCAGTCCAAAAACGG
TGCTTCACAGTTCAGGGTAACACAGCAGATTAAGTACACGTTCTACGCCCTAGACGGTACGTTTTTGGAAGCAGTTATTG
AAGGAGAAGCAATAGACACAGCAGACAAAGGTTCAACCAAAGCAATGTCATCTGCTTTAAAGTACCTATTGATGCAGGTA
TTTATGATTCCTACAAAAGATTTGGAGGATGCTGACTCTTTCAGCCCAGAGATAGGTGCTGAACGTAAGCCAATGGTTAT
TCCTAGCATGCAGTTTACTGACCTTATAAGCGACGAAATATACGCTACTACCAATACCATTGACCTAGCTGATATATGGC
GTAAATATGCCTCGCTAAAGACAGATGCAGGCTTTAAAGGTGCTGTTACAGCACATGGTGAAATGCTTAACAAGCCACAA
CAGGTAGCATCAGCATTCCTAACCCCTGATGATTTTTATGCAGGTGACGAGGAAGCACCCGTTAAGCCAGTAGCAGTAAA
GAACGTAGCACCAGCTGCTAAACCAGTAGAAACATTCGCACAGCGTAAAGCAAGAGCTGCAACAGCTATAGGAGGGAACA
GAGTATGAATCGAGAAACTTGGCTGTCTGCCAGAGCATTGGGTATTGGAGGGAGTGACGCAAGTAGCATCATTGGACTGA
ATAAATTTAGCACCCCGTTTCAGGTGTGGCTAGAGAAAACAGGACAGGTTGCTCCTATTGAAGATAATATGTACATGAAA
GCAGGTAGGAAACTAGAACCAGTCGTATCTGATTGGTTCTTTGAAGAGAACCCTGAAAGCATGGTTATTACGACAGAAGA
AAACTGTCTGGCATACCACCCTATTTACTCCTATATTCTTGGTAGCCCTGACAGGCAGTTTATCGACGAACAGGGTAGAC
TACAGGTCTTGGAGATTAAGACGACACAGAATAAAATTGACCTAGATTTCCCGCCTGAATCATGGTTTACACAGGCAGGG
TATTACGCCTATATCTTAGGATATTCACACTTCACAATCTGTGTGCTTGAAAGAGGTCTTGAACTTAAGCATAAGACCTA
TGCTGTAGATGTAGACTACTGCGAATGGGTTGTACAGGAGTGTGTAGCATTCTGGAATAACCATGTGCTTACAGGCATAC
CACCAGAACCAGTCAATGCAGATGATGTCGTTAAGAGATACCCTACAGATTCAGGTGAATATATGGAAGCAGACTTTGAA
GTGGTAGCACAGCATTCTGAGATTATAAAACTTACCGAGCAGGAGAAGCAGATTTCTGATGCCATTGATACCATTAAGAC
TGAACTAAAGATMAGGTTAGGCAATAGCAGTGGTTATGTACTTGAAAACAAAGCACTGTTTACCTATAAAACTAGTAAAG
ATGGTGTATCACTAGATACGGCAAAGCTGAAAGATGAACAGCCAGCGGTTTATAATGCCTATTTAAAGCCAAAAAAAGGT
AACAGATCATTCTTAGTTAAACCACTATAAGATGAAACCAGGAGTAAAGCCTAAGCCCAAAATATTTACAGTTGTCATTG
AACCAGACTTTCAGGCAATGGAGCGAAAGAAAGAGTTTTACTTTCAGGCATATCTGTGTAAKGATTTTAAACCTAGAGAA
CATCTGGCCTCCGACAATACCTACTTAGGGTTACGGCAAAAGGTGCTGGATGTTCTTAACACTGACAAGTTACCTCGTGA
CAGAATCAACAACAATCAGTTACAGTTCAAAATTTACTAGATGTACGATTTGCCTTTAATGAATCATAAGCCAGAAAGTT
TAGAATGTCAGGTTATCGCAAACCTGATGGACAGCTGGCGTAGGAACCCTCTAATTATGGTTGAAATAATCGAAGAAGGC
AAGGCAGATAAACATAACGGCAAGAATCTAAAGGCTGTTACGAACAGCATTATAGATTTTAGGCTTACCAGATCAAGAGC
AAGAAAGGAGACAATAAAAAGAAAACAGAAAGCACTAAGACTACTGGATAATTTTTCAGTTCAGGAGACTTCAATAATCA
CAGGGTTGGCAATTAAAACACTAAACATCTACCTAAATGACCAAAACACAACTGCAATCGCTGTATGACCTTGCTGTTCT
TGCTGTAAAAGAAGCCTACGAAGCAGGAAGAGATAACCAGAGCCTACCACTAGGTAGGTTGGAATCAATCAAACGTATAC
TCCTGCCTAGCCAGGTTGAAAACGGACCACAGACAGAATACCAACGCTTTCAGTCGTACCTAGAAGCAAATGCACCAACA
CTACTAAAGATGCGTGAACCAGTATCAGAAGCACAGTATGTAAAGTTATGTGAACTTGAAGATAAAAAGCTACTAATAAA
GGTTATCGATAACATGTCGAACTGGAAACCGCTATGCACAAAGAATATTTCAGCTTTCAAAACAATGATTAACTGGTATA
ATAAAGATAATGATGGAAAACAAGGTACAGGTAACAAAGAAGCAGGAACTATCACTGATMGAGCCARRTCAATTATTGAA
AGAGCCATTGCCTAAGAATGTGATGGTAATTGTTGACAACCCTGATGCTAAGTCACTGGCATTCTATAAAAAGGAAGATC
AACATTACGGCTACAAGTTTCTGGTACTTGCCTTACTTGAAGTCAATGAGCAGTTGAATATTGACAATAAAATGAGTGAT
GCCCAGATTAATTCTGCTGCCAGAATCTTAGATACTAAATATTTCTTTTTTACTCCTGATGATTTCAGGCTGGCATTTAT
CGAGGGTATCACTGGCAAGTATGGAAAAGTGTATAATAGGCTGGATATAGGTGTTATCTGTGGGTGGCTTGATGAATACA
ATATGTCGAGAACTGAGTATGCTATCAGCAGGCACTCAAAATACAAAGAGAACTATGAAAGTAGAACGGGAAAGGTGAAC
AGCGAGGAGGTCTACAAAGAAGTATTTGCAAAGAACTATTCAGACCTTAAAAACAAAGCTAAATGATGCTTACTGATAAC
TCCCCGTTCCCTGTCCCCCGTTGCAAATTCTCAGGTGTTGCAATGTGTAATGTACCTGCTGAATACCTGCTATACCTTTA
CAACCACGAAGTACCTGATGGCAATATAAAGGAGTACATTGAAGAAAACTATGATCTGCTTGTGGAGCAGAAGAAAATAG
AAGATCAGTCCTGGAAGGATGATAGAAATGAACTTATGAAAATTAAACGTGCAGAAGAAAAATTATTATGAGAATAACTA
AGAATTTAACTAAAAACTAACATGACAGATACAAAAAATGAATTGAAACTAAAAGAAATAATTCATCTAATAACAGATGA
TTGTACTGATACAGACCAAGCAATTAAACTTATAGACCTATTATTCTTACAAAAAGGTGCTGTTGATTATTGTTACTATT
TAACTGATTGTGATAATAGAATAATAAAATCTAATAAATTACAAAAGTATTTTTTACGTAAATACAATGTACTATATAAG
GAAAAATTAGACAAAAAAATTAACTATGTTCTTTATGGTGACAATCAAAACAAAGAATTTTAATATTTCCTGCATCAAGT
CTCAGGTCAGGACGTAGTGACTTATGAAGTATGTGATGGAAGTGGACTATATTAAAATTCATGATACCTACACCGCACGT
TTCACAATAATGAGCTTCACTACGTTCTTCCCAGATGCGCTTGAATAGCTGCCGTTCTCCCGTTACCCTACGCTTGGCAG
GTCTACCTTTATACTTTATGCCTGCCTTTTTCTTAGCATCATTCGTTTTTTGGAGTATCTTATTGTAGCACTGCCTGCAT
ACATGGAATTTAAAGATAATCTTTATAAACCCGCAGGTAGGGCATACTTCACAGGCAGGGTGGTATGATTCTTTCCTACC
CGTTGTCATAAGGACAGTCTTACGCTTGCGCCAGGATAGGTTGCGCCTATACAGGGTATCTATACGCTTGATCTTGGCAA
AGTATAGCTGTTCCTGCATTTTGGCAGGTATGACTTCCTCTATAAATCGGTCTTTACTCTTTACAGCATTACTTTCTAGC
TTCTTTACAAAGGTATCTAGGGTCTTTAGATTGGCCCTTTTTACCGTAACCTTTATGGTATAGGACTTGGGTTCAACCTT
TGCCTTTTTAGCCTGTGCCTTTAGGTCAGCTATACGATCTTTGTAATACTTGGTTTTAGTTTTAGCCATGCTATGAATAA
GGCTCCCAGAATTAGTAACCCTAACCCTCCCCATCCCAGATTTTTTAAAAGGGTTGTATTGGTATCTTTTACTTTGGTTA
TTACTTTGGTTACAAGGATTGTGGTATTGATGTGTACGTATACGGTATTGGTTAGATGCTTTACAATGACTGCACTGGCA
TCATGAATCTTTACAAACCTTGTGATAGTTTCACCAGGAAGATAGATAGGCAGGTGGTTGCGTGACTGCTGAACATTTAG
ACTATCATAAAAAATTCCTAAAGATGTACCTTTTAGGTATTCTGGAATGTGAGTTGATATCTTTTCTGTGGAGTCATGTA
CAGCCGTCCTGCTGCTATCTGATGCTATGTTTCTGATTGATTTGGTGCTATCATGTACTGTAGAATCTCTGCTGTTCGAA
TACTTGTTTACGTGTGATACTCCGCAAGCTGTGAGCATGAGCAGTATGAGTAGCTTCTTCATTGTGATACTTTCTGCTCC
ACCTGAGCATTAAGCACAGCATTATTGCGTACTGTCAGACGGCAGATTGTTGCTCCTACCACGCCTGCAATGATAAGCAG
GTTTTGTAGTGACTGACCTTTCCATACGATGATTGTACTGGCCATTGCTCCCAAACCTACGCCTGTGGCAGATACGATTA
CTAATGCACCACCTAAGTAGTTAAAGAATGCCGAACTTTCACTGGTCAGGCGTAAAAATATTTCCCAAAATGCTTTTTTC
ATGATTTAGGTTTTACATAATGGTAGTTACCGTTTGAAAATAATGCCCATTCGGATGCTCTTCGGTATACCAGACCTTTG
TTTATCTCCTCAACACCGTTTACATGAACTTTATTCCATACAAGCCAGTGTGGTTCTATATCTTCCATATCAGCCTCTTC
ATTGATTAACCTGACTACGGATGAACCTGTAAAGCCTGAGTGTGCATCTCCTACGCCAATGTTGTAGCATAATAGTACAC
AGGCATCAAATTGTGGGTTGGTAATATCTGCGGTGACGGCTTTATCGACACCATTTTCGTAGTGGCGTAATATCTGCATG
AGTAGATAACGGGCAACAGTTTCGTCATGTAGTAAGTCATTCTTGCGTACTGGCCGTCCGTCCATATACGTACACCCGTA
GCCTATAGTCCAAACCCCTGCGCTATCCTGATATGCTTTAAGTTCTAGTTTTTCAAGACCGCATAATTTAGCTATGCCTG
CGGGTGTCGTTTTCATTGTAATCATATACTAAAGTTACACAATACTATACAATTAAACGAAAATATTTAACTTTATTTCT
TATTTTTTAACTGTTTTTTCACATGGTCTTTAAGTTCCATGTTGTGAATTTCAGCAATCGTTATCAGGGAATCAGTAAAA
TGCTTATAGTCTTTCAAAAACTTGTGGTTGCGCTGTCGCAAGACAGTATGTACTGAATCACATTCTGATACCTTTGTTGA
CTTGTGAGGGCCAAATATTGTTACTAAAAGTAGACTTGCTAGTGTTAGACCTGCGCTAATTAATTTCATATCCGTGACGT
TTAATAATATGATTAAGATGCTTAGTAAGGGAATCAGTACTCCTAGAGAGTGAATCCATACGTGACAAATTAACCGATTT
CTCTTTTCTTAAATTCTCATTTAGTTCCCGATTTGAATTTTCAAGCATACTCTTAATATCATCCGTTCTAAGTTCACCAC
AGTGTACTACCTGATCGTTCAAGTGTACGATGGTTGTGTTCTGTGAGATGATGTAATTTACCAATGCTGCAACTATTGCT
ACAATGAATGCAGACTCTATCCATAGGTTTTTCTGTTGTCGTTGCATTTGTTACAAATATACGAAATTGCCAGCATTCTT
ATTAATTGGTAATAGTAAGTGCGTATACATAAGTTCCTGCCTGTGTTATCTTAACAACCGTCTGTGGGGCGTTTATATCA
ATGATTGTATCGCCMGTTGGACCACTAATCTTTGACCATGCGTAGCTTGTAATTGCCCCTGTTGGTGACGTGCTGTTTGC
CCCTGACAGGAATATGGTCTGCTGCGGCTGTTCGATATAAATAGCGGGCTGCAATACAGGTAGCAGGGTCAAAGAGGTAT
AAACGGTTGGTGATACTGCGGGTATAGTATCTGCTAGTAAGGTTATAAAGCAGGGTACTGATACAAGCGGTATAACACCT
GCGGGCACAAGTTTCTTATAGCCCGTCTTAGTATAATTCCTATAGACCATATTTACGTTACCTGTTACACCTGGCAGCGC
ATATTCTACATATCCTACATCAAAGGCTGAACCTGCTATTGTTCCTGGGTCTTGTGCTACAGCCCATAGACAGTAGCGGG
TATTTCCTGCTACGTTGGTAAAGGCAGCACCATTGACTGTTACAGGTAGGTTTAAAGCTATTGTCTTTGCAGCATCATAC
TTGTAGCCGTCAAGAATCATGGTGGTAGTATAATGAGCAAACCCCTGACTTGTTATAGTCTGGTTACCGAAAGAGGATTT
CCTTAAGTTGTCAAAGAATCCCATGTAGTCAAACGGGTTAGCTCCTACAGGTGCAGGGTAGTCATTTACGTTACCCAGGT
TATATACGTATGCTTGGGCTAATCCTGCCTTCTGCAAAAGGATATGTGCCTTTACAATATAATCAGCTTCTATTTCCGTA
CCACCAACATTACCATTTGCCGATATTGGCTGGGATGGTATATTATGCTCGGTAAGAATCATTTTCTTACGTGGATAGTT
TATACCGTCATAACCATACTGACTGAGGGTATTCTGCCAAGCCTGCATATCAAGTACTAGCTGATTAGCAAAAGCATCTG
AATCATTGTAGTAGATAAATCCTGCTGATGTATAGTACCTTCCACCTGTATAGAATGGGTAGTCATGGAAAGACAGGCAG
TCAAACCATGCTCCACCACCGTAAGGGTAAGTAGAATTACGTACTGTGCCGTCTGTAGGGTGATCTGAACTGCGCAGGAT
AAAGTCTAGGAATGATACATAGCCAAGTCCACCTGTACATACAAAGCTGTTAGGGTATAATGCTTTTAATACCTCGTAGA
ATATCCTCAGCTCCCTGACATAGTARTTAGGAGGGCAGTTAATATTTGGTAGCTGTGAAGCAGGTGGTGGTGCTGTGTAC
CAGTTACCTACTATAGAAGTATTTCCAAAGGCTTGAAATACATTATACGTAAAGTCTGGCTCATTCTCAACCTCCCAAAA
CTTTACATACGGGCCATAGGTGGTAATAACATTGAAGAAAAAATTGGCAGCAAGGTTTGCAGGGTTGATAGTCTTAGTAG
CCTGATTGTTCCAGATAGGCAGGTAAATACCATTGAACATATTGCTAGGTGCTGAGCATCCAGGATATGTTACCCTGTTA
CCGTTCACATCTACTTCACAGTTGGTAGGGTTAGCATTGCCAGTAATTGCTGATGTGTCCTGATAACCTGCTGCTGCATA
TCCCGTATGGTCTCCTATAAGACTGTTAAGTCCATTTGGTGTTAGGTAGTTGTCATTAAGTGTTACCCTCATAGACTTCA
CACCTAGTGATGCTCCAATCTGGGCAAGCTGTGAGTTAGAGAATCCTACCTGTCCTGTTGCTGATGGGTAGTAGCCTAAG
TTTGAACCGTACAAGAACTTGTTGGCATAGGTAGGTACACTCTGGTTTGCTGTTGGTGAAGTATCAGGGTTTGATATAAC
TGTGGGTGTTGCTACTGTTAGCGTAGCTGTTGTCGATGCTGTTAGACTTGTGCCTGTTAATATTGATAGACTCCATACAT
AAGCCCCTACAATCAGACCATTTACCTGTGTGATTGATGCTGATGGTGAAGCTATTGTTGCCCCTGTTGGTCCTGATACC
TGTGACCAAGTGTATGAACTAATTGTTGAACCTGGTGCTGTAGAGCCTGAACCGTCAAGGGTATAAGTATAAGGAGGGGG
AGTTATCGTTGTTGACCCTCCTGCAATAATTGCTATCGGTGGTGTAACTACTGCTACGTTGACAGTTGTGGTTACTGCTC
CTGYTACCGTCTGGTTATTTGAATCCTGTACGAGTACAGAAAATACATAGCTTCCTGCTGCAAGACCTGTAATGGTAGTA
TTCTGTGATGTAGGTGTAGTTATTGTTCCAGTAGATGGTCCTGACGTACGTGTCCATGAGTAACTTATGATTGTTGCTCC
CGCTTGTGTGGCTGTTCCCTGTGATACTAAACTAACAGTTGAAACAGGTAGTGTTATTGACTGTGATGCAGATACTGTTA
CGGTAGGTGCAGAAAAGGTAGATACGGTAAGGTTAGCATACTGAGCAAACTTATTAGCCTGATGCTGCCATAGGTTATAG
CCTGTTGAGCTGTCTGCTGCTGCGTTAGTAGGTGTATATCCAAGTGTCCATGAGTCATGTGCGCCTACGTTAAGACCGTC
TGACATCACTACATCATAGGCAGGATAGGCAGCAAGCATAGCATCTCTGGCATTCGTTGATACGGAATAGGCTACTGTTG
GGTCACCAGGGTTATGCACTAGGCGAAGTGACTTGATATTATTCTTGGTGTTTGCTGTGTTTGCTGTAATACTAAATAGC
ACCCCGTCAAAGGAACTGAATGATAGCAGTGGTATTGTGGGCGTTGGGTAGGTAGCATCATTCCAGTACTGTACCAGTGA
GCCTCCCAGTGATAGCCCTGAGCCTACACAGCCGTTTGTATTATAGGAAAGTCCTAGTGTTGGCAGAAGCACATTCAGGT
AGAARTTGGTGATAGGTGCTGCATCCGTATACTGGTTATACTCGCATATAATATACAGGAACTTGAAGGTAACACCACCA
ACAACTTTCGTCTCTGGCAGGTCACCTGCGTTGTAGTGTAAGCCTATACCATTGTTGTAAAGTGGTGCAGGGGTTTTAGG
GGAAGTATATTCTCCCATACCCGGTGCTGAAATCCAAAGGATAGTATGTGCCTGGTCTACGGCTGCGTTAGATGATATAA
CCACCATAGCATAGTCAGTACCATGATACGGACCTGCGCCTGCCCATCCTGTTGCTCCACCTGTGTATTCTGTTCTAGTT
AGTGCCATTATGCTGTACGTGAGAATATGATTGCATTAATAATTGGATATTTACCTGCTACTAGTTGCCCTGCTGATACC
CATAGTCTGCCAGAAGCATCTGGTACAAGTCCTGGGAAAGTTAGTATTGTTGATGCGTTAGCTGTAGCATTTAGCTGCTG
ATCTGTACCACCATTTACCGATAGATAGAAATTATCTGATGGTTGGAAAGCAGCATCTATAGCACAATAAATCTGCATAG
AGTATGTACCACCTACTACGCAACCTGTGAACTGTAAAAKTGCRCCTGCAAGCGTTTTATTGTATATGCCTGTGTTTGCG
GTGAACCATGCTGACTGACCTACTGCTATTGGAACAACTGTTGATGCGCCTGAGTATGGAACATTACTTGCACCAGCACT
TGCACCACCATTCCAAGGCCAGTTAGCTGTAGCTACTGATGATACAGTAATACTATTACCTATTGAACCGCTATATACAC
TTAAATTAGGTCCTGTAGCACTACTTACATCAAGCCAGTTTGTTACATTTTGTGGTGTAGCGTTAAAGTTAAGATTAGTA
GTATAAAGTGTTGTCACAGCTGCTGTTGCTGTAACCGTTGTTGTAGCTGATGCCGTTACACCGTTGCTGTCTGTGGCCGT
AATCTTATAGCTATATGCACCTGTTGTAAGTCCTGATATACCTGTAGTAAGCGCATTAGGTGTTCCAATAACATCTCCTG
CGGGGCCTGATACTTTTGACCATAGCGTTGATACGATTGTTGCCCCTGCATTACCTGTGGCTGTGCCTACCAGTGAAGCT
GTTGTTACTCCTACTGCTAGTGTCTGGTTAGCACTTGCTGTAACGGTTGGTGCTACTGACTGTGATGCTGTTATTGTTGT
AGCRGAACTTGAAAATAGGCCGTTTGAAGCATAGGCAGTAAGTGTAAACACATAGCTACCTGCAATAAGACCTGTAACAT
TTGTTRTTGCTGCTGATGCTGAAACAATAGACGGTGCATTAGGTCCTGATGTTGTCACCCACCCGTAGGAAGTTATCGTT
GAACCGTCGGATGTACTGGCCGTTCCTGTCAGGGCAACAGTTGTAGCATTTAAGGCTAGTGACTGGTTAGAACCTGCTGA
AACTATTGGTGGTACAGATGATGCTGATGCAGTAACGGTAACTGTTCTTGATGACAGTAAGCCTAATGTATCTTCTGATA
GCAGCTGAAATACGTATGTGCCAGGAACAAGACCTGATATATATACCTGTAAGTTACGTACACCTGCCAGTATTGCGGTA
TTAGGTCCTGATAGCTGTGACCAGGTTGATACAGCTATAGGGCTAATATTAACTGTTGTTGTTGCTGTTAGTGACAATCC
TGTTGTGCCTGCTGCTAGTACCTGTGTGCCAGGTACACCTATTGTTGGACCTGACTGCAAAGTATTTATAACTACTGTCT
GGTTAAGTGTTGCTGTTAAGCCCCCTGTAGGAGGATTTGCCTGCAAGGTTACCTGGTTACTTCCTGATAGTCCGAAGTTA
TCAATGACGGTAAGACTAAAAATATATGTTCCTGCAATAAACCTGGTAACGTTAAGGGTAGCATTCGTTATCCCTGACAG
GTATGCTGTATTTGGTCCTGATACCTGCGCCCATAGGTAGCTAGATATTGTACCACTTGATGTTGATGTTCCTGAACCTG
CAAAGACAACACCTAGACTTGGCAGTGTTAATGTCTGGTTAACTCCTGGAATAGATATAGGCGGTGTATTAAAGGAGAAT
GCTGTTATGCTATCTGTAAATGCGCCACCACCTAGTGTATACATAGGGGTATAGGTAGACTTGGTGATACCCTGAACACC
CTTGATTGTCGTTGTCACCTGCCCGTTTGTAGATGCTGCTGAGGGTATCAGGTAGAAAGTTACGGCTGTAGTTCCTGTAG
GGTAAGTGCCTGTAAAGTCTCCTGTGGCTGTAAGTACGGCTGTGCCTAGCAGTGTTGCTGTACTTGACAAGTACTGAATA
CCGATACTAGACAGGTTAAGGTTACTAGGGTTGTGTATAAGTAGTGTTGATGCCCCTCCTGTGCCTGTAGGAATATTGGA
AATCTTTGCATCTACCTGTGCCTTTGTATAGACTGTACCCTCAAAAGCTAATACACTAATATTATTTGATACGATGGTCT
GTCCCTGCTGATTTACTGTTGTTGATAGGTTGGTGACAGTTGTCTGCAATCCTGATATAGTAGTATTTACTGTTGTAAGG
TCTACTGCGGGGCCTATAGGTCCTATGCTTCCTGCGGGTCCTGCGATACCTATAGGACCTGAAAGCCCTATTACACCTAC
TGGCCCCTGAATACCTGCTGTACCAACAGCACCTACTGTTCCCTGAATACCCTGCACGCCTGACGTGCCTTGTAGACCTG
TGTTTCCTGTTGCTCCTTTAGCACCTACGGGGCCTGCGGGAATGGTAATGGTATTTCCACCTGATATAGTTAGCAAGCCT
GCACTGTATGATAGTGTCTGCTGTGGGGTGCTTGCTGACCCTGCACCAGGGTTCATGGCTGAGTTTAGTGCGTTAGTAAG
TGTCAGAATATCATCTGATACCTCATAGGTCTGCTCATTAAGTTCGCCTGTGTCAAGCACCAAATAGGATTTTACTAGCG
GTAGCTTGCCGTCTGTACCACCGGGTTTTGATATTAGCTGCAAGACAACTGCGGGGCTAATCAGCTCTAGTACGCCCACA
CCATTAGGTGACAGCTTGCTATTCTTGCGATACCATGTAATAGAAACTAGTCCACTCATTTCAGTAAGATTCTAAGCAGT
TGACCTGCGTAAACAGTTGGGATATTTGGGTTCTCGGTAATGAAGTGCTTTAATAACTCTACATCTGATTCATCAAGCTC
TAGTGACCCGTCTTTGTATAGCTTCTCTGCCCACCCCCAGAATTTTAGTGCCTGCTTGCCTGTGGGCATAGACTGGATGA
AGTCTGCCAGTGCATGTGACAATAGGTAAGGAGTATCAGAGTTTGACCCGTCACTGTTAGCCCTATAAATAGGTGTTTCA
AATAGGTTCTTTGCGGGTAGATTAAAGTCGTATGTCATGTTAAAATTGATACTGTGTTAGAAGCATAGTTGAGTGCGTAC
ATCTTTCCGTTAGCAGGATTGTAAACAGTATCTACGGGTGATAGTCCTGATGATAAGGATGAACCTTGTGTGAATAAGGC
TGTAGAAAATGTACTTACTGATGCAGAATTATTTTGGTAAAAGCCTACGTAGAAAACATTACGTACTGATGAATACATAA
TACTTGACGGTGATGTGCCTACAACTACATTGTTAATTATAGCAGTAGCAGGATTAGAAGCACCATGAATAATATATACA
TTACTGTTTCCTGTATCGCATATATAGAAAGTATCAGGACTATCTGAACCATTATAGTAACATAAGCCTGCCATAAAATT
TGATGGTATTTGAGAAAGTCTATAAAGCAGGTTGTTTACTACACCAAGTGTTGAAAGGTTAATAACAGCATACTTGAATG
AATAACTACATAGGTAGCAGAACCCATTTCCTGGTGCTACACCTGAGTAAACTCTCATTGGATTGTAAAGTACTGCTTCG
TTTGCTGTTGGAAGATTTAGTGATATTAAGTTTGTCTTAAGATAATTATGTGGGTTTATTACATCTATTACACCTGTGTT
GAGTAGGAAGTTGAATACCCTGTCAATATCTGGTACGTATATCATCTCATAGCCGTAACTGGTAGTTGATAAATCAGAAG
GTGTTACTACAGGAGTGCTTGTGAACGTATTGGTATACGGGTTATACTCATAGATATAGTCTCCTTCATCTTTTACCCAT
ATTCTATCAATACTTGGTACATGAATTACTGCTCTAACATTTGAACCTGTTGCTGTTGCTCCACCCGGATATGCAGGTAA
TGGTACTGATAAACTTGCTGTATTATTAGAAGTATTTAATGTTTTTAATGTTCTGTCACCTATATTACTAATAAATAAAT
TACCTGTTCCCGGATGATATGCTCCATAATGTGGGCCATTAAATCCCTGTACTGTAGTTACCACTGCAACAACTGCTGCC
TTTGCTACTACTCTTGTTACACCGTTGGTGACTGTCGTAAAGTGATAGTTAGGCAGACTGCCTGATACTACTGCTGTCAG
TGTTCCCTGTGAGGTGATGCCAAAGGTTGATATGCCTGTTACTGATGAAACGGTAAAGTCATAGCTACGTCCTGCTGGAA
GTGTGCCTGATGCTGTGTAGGTAGTTCCTGAGCCTACAGTAGTGAAGGTAAATGTTGCTCCTGATGACAGGTCATGTGCT
ACATACTGTAGTGGCCCTACTTCATCTGCAAAGGTGACATTTGAATTAACTACTTGTACTACAGGAATAAGTTCATCCCA
GCGGGGAAGCTCTATACTGGTACGGTTAGTTATTGGCTGTATATATACCCATGATACTACCTGTGAGGTCATAAACCTAT
CAGTGTTGTTAGGTATTACTGCATTGGGTATAAGTGTAAATGTACCCGCTGCTATAGCCCCTAGTAAATCTTTATTACTG
CCCCTATCATTTCCTAGTGGCATATTTTTAAGTGTAGAATCTTGGTGAAGTGATGTTTCCTGTAACTATAAGATTTCCTG
CTATGGAAACTGTACCTGATGAATTTATTGACAGTAGTTCACTGGAATTAGCATTATTATTACTTTCAACTCCACCTACA
CCTATAAAAAAGTTATTAGAAGCATCTATGCCAATATTCCATGCAACTACGCCTGCTCTAGTCATAGAGTAGTATGAATA
GACATTACTATTTTGAGGGGCTGTTACTGACATTATACCGTAAGGGTCTGCTGATGCACCGAATGCACCTATAGACATAG
GAACATTTGTAGTATTACCTCTAGCTGTTACTGTCTGTAAGGTGTCAATATATACAGATGGTCCTTGTGGGCCTGTTAGT
CCTGCCGGGCCTTGTGCGCCCTGAATACCCTGATTTCCCTGTGGTCCTTGTGCGCCTATAGAACCCTGTGGTCCTACGGG
GCCTGTTTGACCAATAGGTCCTGTTAATCCTGTTCCTCCTATTGCACCTGTAGCACCTGTTGGACCTGCTACACCTGCAC
CTCCCTGTGGTCCTTGTGCGCCCAGACTACCTGTAGGACCTACTGGTCCTGTAATGCCTGTTGCACCCTGTGGACCTGTG
TTGCCCGTAGGACCTGGAAGTCCTGGAAGCTCTGACCAGTTGGTTACATCTGTCTTAGGTGTTAATGTAGATACATAAGA
AGTATTGAATGTAGATACCCAAAGGCTGTTTACTGTTGTTGATGTTGATGCTATTGAAAATACATAGTCACCACTGTTGT
AAGTAGTTCCTGATACCCATGCCTGTCTGTTGTTTAGACCATGACCTGCGGGGCCTGTTGAGCCTTGTGGTCCTTGAATA
CCTGCCGGGCCTGTTGAACCGTTGTTTCCCTGTGGCCCTATTAATCCCTGAATACCCTGCGCCCCGTTAGAACCTGCTGG
GCCTGCTGGGCCTGTTGAACCTGCGGGACCTGCTGCGCCTACTGTACCCTGAATACCTTGGTTTCCTGGCTGACCAGTAA
GACCTATAGGCCCTATAGGACCTAATGCTCCCTGTGAGCCGTTAAGTCCTGCTGCTCCTGGAAGTCCTGGCGCCCCGTTA
GAACCTGCTGGTCCTTGTGGTCCTTGTATGCCTGGTGGTCCTGTAGCACCTATTGGTCCTTGTGCGCCTGATGTAGATAC
AATGGTTGTTACTGATGTTGCGAGTTGAGCAAGTGTTTCTGTTACCTCATATACGTTGAATATATTAGACTTGTATAACT
TCTGTACAACTAAGGAGGAGTTTACCCCTACGTGCTGTCCACCTGCACCGTTTATCAATGACGTGACTTTCACAACTCTG
TTAGAAGGTATTTGTAGTTTACCGTCTGCGGAGTCGTGAAAGGCTTTACCGTCAACCCATAACGGGGTAACTTGTATCAT
CTGGCTCATGGGCTATTACGATGCTAGTAGTGTTATTGCTGCTGTTCCTGTAATACCTAGTCTGATTTTTGCTTTTAAGT
TATGGGGTCCTTGAATGGATATTTCACCAAGTACGGTAGGGTTCTTACTATCCGTATAGTTAAGCACTTTGAACACAGCA
TCAGGATTTACATAGTATACTGTTGCAGGACCTAACGTTAAACGGAAAGGTGATACTTCATAAAGTACGGTGAAAGCCTT
TAGCCATGATAAGGCTGTTACATTCTCAACTACCTGTGCTGTTGATACTTCATCATTATCATCCTGAATGGTGACAAAGT
ACTGCCCATTACGGGTATAAGCTCCTATCATTCTAGGACTAATAATATTAATTTGTCTGTCGTTACCGTAAAAGATAGCT
CCTAGTGGCTTGCCGATGATGGTAAACTGTCGGAATGGATATGCAAATGCCATGATATATAAATATTAGAATATGAATAA
TTAAGAAGCTGTTCCTGAAAGTGTGACGGTAGATACCTGTCCTCTACGCATAGGGTCATTGACTGATAGCGATATGACGA
ATGCCCCTGCGGTAGCAAAGTTGATTGTCGTAACGGCTGCTTGTGCTGAACCGAATGTAGGTACTGAACCTGATACTGCT
GCCCATAAGTAGCCTAGACCTGATGCCTGACCGCCTGTAGATGCTACGCCTGAGTACGTACTGTTTACACCGTGTACAGG
GGCTGCACTTCCTGATGGTATAGCAAGTAGTACCTGAGCGGGTGCATAGATTGGTGGAGCAGGTACGGCTGTGATTCCTA
CAAATGCGCCTGCAAGTGACTGCATGTAGAATGAAGTGGCAGGAAATTTCCTTCCCTCTTCCATTGTTGTACCAGTAATA
GGTGCTGTCATCCAGTAGTAATATCCGTCTGGAAGGTTGATAAAAGCATTATTTTTTTCTCTTAATAGTACATTACCTGC
TGCTAGAGCAGTAACATCATTCTTCTTTACAACTCGCAATCTGCTAAACTGAGCGATCTCAAACCCTGATTGCAAGTACA
TCAAGTTGATTGCTAATGTAATAGCAGCAGCCGATGGTTGTGCAAACAATAAGGGTGTAGCAGAAGGGTTTACAATAAAG
CCTAATTCTGTGAATTGGTCTGGAATTGGATTTTGTGGCATGATAAATAGTTTAAATGAGTTATAAATATTACGTAAATA
TAACTATTTAAATTTAGACTTCATAGTGCCATTACATTCCTATAGTACAGGTTATCGTTTGAGAAGGACTGCTAGGGGCA
ATATATGGTGGCGTAACAAGACCCGGTGTATTGTCTACTACCAGTGCTGTGCCTGCGTAACTGGCATCCGTTGACGGTAC
AACCTCACGCGCCCCGTCTGTATAGTAGAGTGCCTGCTGTAAGAAGAAACCTGCTCCTGTGTTCTTACCTGTGCTGATAA
CTGATACCCTTGAACCGCTGTAAGCAGGTGTAGTAACAGGTGTACCCAAATCGGTAATATACAAAGATGTGTTGCTGGCA
TTCCAGATTGGATAGAATATACGCTGAAAACCTGACAGCTGTGTATTGCCTTTCAGGGCAAGGGTATTAGGGTCAAGCGT
TAAGATTGTGGCTGTAACCTGGGTAGCATAAAGGCTATTGTTAGCATACAGAATACGGTCAATAGGTGCTGTAGAATTAT
AGGTAGTCGTAATCTGGTCTGTCAGACTGTTGATAATAAAGATACGCTGGCCTGCTGTTGATATAGCATACAGGGTATTG
CCGTTCAGGGCAAAGTTTCCTATAGGCGTAGTGGTAGTATAGGTAATACCTGGCTGTGGCAGGGCTAATATAGTTACAGG
CTGCTGTGCTGTTCCTGAAACGCTAAGAGCTATCTGTGCTGTGGTATAGACAAATATCTGGTTGGTGTTAAACGTGCCGA
TATATATCTTTTGGTTTGAAGGATTGTACTGAATAAAGGTAGGCTTAGCACCTGACGTAGGCAAAAGTATGGACTTTATA
AATACCAGTGTCGAGGGATTATATAAGTCTATGGAAAAATTAAAGTAGTTAGGGATAATCAGGTAGTTGATATTTACATC
ATTGATATAATATCCGCCTATGGTATAGCAACCTGTATTGGTGGCAACAGTAGCATTTAGGGGTAGCTGTGGTGTGCCTG
TAGCCCCTGTATCAGCATTAAGGGCAAGCATAGTTCCATTCTCATAGAAAACTATGTGCTGATTCCCAATACCTGATACA
CTGACATTGACAATATTTCTAGGCTTGCTGCTTGAAAAGGCTGCTCCCAGGTTATAGGTAGACGTAACAGTGTTAGTAGT
AGTGTTAAGTACCCCTACTGAGTTTCCTGTATAGTTTACTACCAGGATATTTATGCCGTATATAAGCGAGTATATAGGTC
CTAAGAATGGAGTAACATCTGTATTCTGACCCTTTACGCACGTTTCATTGATACCCTTGTAGGATGCAGGTCGTGGCCCG
CACGTAATACTTACCCACCCTCTGTCAGTATAGATAGCATCATTCGTTACTACCTGATGCCATCCTCTGTCGGTATAGAC
TTGGGTAGTACATAGGTCTGTAAATATGGCTCTGTCATTCTCAACACTTAAATTACCCATTAGGTCTGGTTTGCTATAAA
GTAATCACCTATTCTAAAACTACCCGTTGTCGGAGGTATGGCTGTACCGTTACGGTAAAAGTGCGGGCTTGCTTGCAGCA
CTGCTATGGCTGCTGCACTACTTGCTACCGTTGTTGACAGCGTTGTAACCGTTCCTGATAGGGTTGTTACTGATGTTGAT
AAGCCTGATACTGTCGCATTCGTAGCTGTTAGCGAGTTTATCGTGGCATACGTATTACTGGCATATACTGATGTTACCAG
TACCGTTACATCAGGAATCATAGGCATAGGGGCAAGTACTGTTCCCGTCGCTGACGGGTTGACTGTAACCATAAAGCCTG
CCTTACCTGCATAGGTAGAGTCTGCACTGTCTGATAACCCCAGATAGGGTACTGTAAACGAAATCTGATCTATTCCCTGA
CCGCAACCCATAGTAGTATGTTTTTATAATTGTCCAATATTTCAATATAATTTCTAATTTTATACAAATCCAACTGGTAT
TACTGGCTCATGTAAGGATAGTATTTTACTCATTACACCCGATGTTGGTATCAATCCTGAACTTACTATAAGTGAAGAAA
GAAAACGATGACCGTCAACGTTTGGATGTGTACCATCAGAACCTAAGTGTGTAGCATTTACCCATCCTACTGACGAGTCA
ATAAACTGACCAGGATATTGTGACCTAACAAATGTGTCAAGTACTGTTTGTGTGACTGTTGTTTCAGGTATTGGCGTTAA
GTGAATAACTGTTATACCTGCTGCCACCAGTGCGTTAACAATAGCTATATAATTTGCTTGGTAAGTAGCTGCTGCTATCG
CATTTGCAATATCATTTCTTCCTATACACAGCAGAACATACGTAGGGTTAAGTTTAATAGCGTTTGGAATAGATGCTAGT
ATTTCAGCTGTATTATCAGCACCACCTGCCCAAACATCTGTTAATCCTAACTGGTTAATGCTATTTGCAAATGAAACAGC
TGGTGATACTGAACCAAATCCCATAGTTTTACTGTCGCCTATAGCAAGTAAGTACGGGTTCATTGGTGTTTGTGAACTTA
CCTCAATACTCATAATATCAACTGACCCACCAATATTATATATAGCAATGTTTGATGTATTTGGTAATTGTATGGTTGGC
CCTGAAAGAACAAATGGTATAAAGTAGTTAAACAAGACCTTTAAAGTTTTTGTGAAATTTTCATAAACACCAAAGATTAA
GTTTCCACGCTGTGAATATTTTATCCTGCACATATCACCTACAGCAGGAAGGGTTGTATAAGCAGAAGCACCTATATTTC
CAGCAATGGCAAGGTTTGTAGCTACTATCATAGCATTACCATATCCTATTAAATCTATAACTGCTGTTGATGTTTTAAAT
GAAGAGAAGGCATTTATACTCGTCCTGCCAATACCAATACCTGTTAAAGTACTAGCAGCAGGAACAACAACAACACGGTA
ATGAATTTCTAAGTCTAAATTTTGATCGGCATTTTGTGTACCATTGATAGTTAAATAGTTATTGTAATCGTTTGTACCWC
CCGTAAAGCGTATGGCATTATTTACAATAGTTGGTGCTACTGAGCCTACCTGTGTGAAATCGGTAAGGGCTGTCCAATAT
GTTTTCTTATAGGACATGTTACCAGCTTTAACCTTCGCAGGAGCTGTAGCATTCAGGTTTGAGGCTGTTAAGTAGTAGTT
TGTACCATCATAGAAGATACTGAAAATATCAATCTTACCACTACCTAAAGAGTTTAGCAGTGTAAATCCTCCCTGCATTT
TATAACCTGACCAGGTAACTGTAAAGTTTCCTGACTGTGTAACCTGCAAGGTACAGGTATCACCTGCTACCATACCCGTA
GGTACGCTTATGGTTGTATTTCCTGACAGTGGTAACTGAAAAATATCAGTACTACTAAAGTTAGGTGTCAAGGTTGTTGC
ATAAGTAAGCGACGAAATATACCGCTGTCTTAATGCACTGTTTGAGAAAGCCCTCCAATTTGTTCCGTCATACCATAAAT
ACATGGTAGTACTATTAGGGAAGATAGTAATAGTCGTTCCTCTTACACCTATTATTGGAGTAACAAGTGTCCATGTAAAC
GCAGATGTGTTCTGGTTTGTGATCATGAAGAAATTACTTACTACTGTTGTTGGGAAGGTAAATGTCCTGTTAGCAGTAAT
TACTGGCAGTATGATACCACCATAACCTGGTGTGACAGCATAGTTAGCATCAGTAGCTAGAGAATATGTTAATACAAGTG
CCTTAGTTGTTACACTTGAAGTAGCAATTACACCAGAAGTATTTAAACCCCCTACTTGTAAGCTGTTATCATTTTTAAGG
AAGTTACCTGCTGTCTTGTTGAAAGCACTTAATATCGTATCAGTTGCCAGTACAGCTGTGTAGGTTGTTCCTGCTGCGTA
GCCTGTAAGAACTCCCGTTACTGCTGTTGATACAGTAAGATATGTTGTAGAGGCTGTAGCTATAGTCAGGTAGGTAGAAC
TTGCGGAAGCTGTAGTCAGGTAACTTGCTAGAGCAGTTGTAACAAAGGCTGTAGTTGCTATCTGGGTTGTACTTGTGGCG
GCTGCTGCTGTAGGAGCAGTAGGTGTTCCTGTAAAGGCAGGTGATACGGTACTTACCGCATTGGCTATTACAAAAGCTGT
TGTGGCTATCTGAGTTGTATTCGTAGCTACAGAAGCCGTAGGAGCAAGAGGTATACCTGTTAAACTTGGGCTAGCTATCG
GTGCATAGGTTGTTCCTGCAATAGCAGTAGTAAGGTACGGAGCAACGGCTGCAACTACGAAGGCGGTGGTGGCAAGCTGT
GTGGTGTTTGTACCTGCTGTGGCTGTCGGTGCAACTGGAATACCCGTTAGTGACGGACTGGAAAGCGGTGCATATGTTGT
TGCAGCTATTGCAGTTGTCAGATAAGGGGCTACAGCTGCTACTACAAATGCTGTAGTTGATAACTGTGTCGTGTTCGTTC
CTRCTGTTGCTGTAGGTGCTGTAGGAATACCTGTGAAGGCAGGGGAAACAGTACTTACTGCGTTTGCCAGTACGAATGCT
GTAGTAGCTATCTGTACGGTGTTTGTAGCTACAGCTGCTGTCGGTGCAGTCGGAACTCCCGTTAGTGCTGGTGAAGCAAG
AGGGGCATAGGTTGTACCTGCTGTGGCTGTTGTCAGGTATACACTTAAACTTGATGTAAGCGCATACGGTGTAAGAGCAG
TTACTACAAAGGCGGTCGTTGCTATCTGGGTAGTATTCGTTCCTGCTGTGGCAGTAGGTGCTAATGGTACACCAGTAAAT
GTAGGACTTACTGTACTTACCGCATTGGCAATGACAAAAGCTGTTGTTGCAAGTTGTGTCGTATTCGTAGCTACTGCTGC
TGTAGGCCCTACAGGTACGCCTGTAAGTACAGGACTTGCCAGTGGTGCATACGTTGTTGCTGCTATGGCTGTAGTAAGAT
AAGGAGCAATAGATGATATTACAAATGCAGTAGTTGCAAGTTGGGTAGTGTTTGTTCCTACCGTTGCAGTCGGTGCTGTT
GGTATACCCGTAAAGGCAGGACTGGTAGTACTTACAGCGTTAGCTAGTACGAATGCTGTAGTTGCTATTTGCGTAGTATT
TGTTCCTACAGTAGCTGTCGGAGCAAGCGGTACGCCTGTAAAGGTTGGACTTACCGTACTTACAGCATTTGCCAAAACGA
ATGCTGTTGTGGCAAGCTGTGTGGTGTTCGTTGATAAGGCTGCTGTAGGAGCAGTAGGTATGCCTGTGAATGCAGGTGAT
GCTAACGGTGCGCCACCACTTGCTGATGCAGTAAGGGTTGTAAGCACATAGTTAGTACCATCATTAAATATTGTAAAATA
GTCTACTGCGTTTGCGGTAGGTGTTACTGTTGGAACAGCCAGTGACCCTGATGCTATATATCCTGTAAATGTTACAGTAA
AAGGTGTTGCTCCATTGGTAATAACAAGTCTTACATATTCACCTGCCAGTAAATTGATAGGGGCAGATATAGTTGTGTTA
GCTGTAAGGATAAGTTTCTGCACATCTGAACCTGCAAAGTTTGGAGTAATGGCAGATGCAAATGTAATAGTAGATAATGC
CTTATACCTAACGTTTGATGTAGATACCAAATGGTAAGTTGTACCATCAAAGTATATCCAGTGAATCGTATTGTTTGGTA
TTACTGTTATTGTGTTTAATCTGGCATCCTTTAGTGGACTTGCATAAGACCATGTAAATGCTGATGTTCCTGCACTATTG
TCAACTACAAATATATTACCTGTACTCGTGGTATTGGTAAATGTTAATATTCTATTTGCCGTAATTGTAGAAGGTAGAAT
GTTTAAAGCATTTCCAGAAGAACTGTTTGCATCAGTTGAAGTGATGATTTGATAAAACACATTTGCAAGACTTATTCTAC
CGCCAATATTAATATTAGTAGTAGGCATTGATGCACCGTCACTTCTTATAAAGTTAGCATACGCAAAAGCCGTTGTAGCT
ATTTGTGTAGTGTTTGTTCCTGCCGTAGCCGTAGGGGCAGAAGGCGTTCCAGTGAATGTAGGACTAGCAGTACTTACAGC
ATTAGCTATTACAAAAGCAGTAGTTGCAAGTTGGGTTGTATTTGTAGCCAATGCTGCCGTTGGGGCAGAAGGTGTTCCAG
TGAAKGTAGGACTGGCAGTACTTACAGCATTAGCTAGTACAAATGCAGTAGTTGCTATTTGGGTAGTATTTGTTGCTAAT
GCTGCTGTTGGGGCAAGAGGTACTCCTGTGAATGTAGGCGAAGCTGTACTTACCGCATTAGCCAGTACAAAGGCCGTTGT
AGCAAGCTGCGTGGTGTTCGTAGAAAGTGCAGCAGTCGGTGCTACAGGTGTTCCTGTCAGCGTTGGTGAAGCAAGGGGAG
CATAGGTTGTACCTGCTGCTGAAGTAGTAAGGTATGCACTTAGACTTGCTGTTGTAGCATAAGAACTTAAACTAGCAATA
GTAGCATACGTAGTAGATGCTGTGGCTGTAGTAAGGTAAAGAGTTAAAGCAGTTGTTACGAAGGCCGTTGTTGCAAGTTG
TGTCGTATTCGTAGCTACTGCTGCTGTCGGAGCAGAAGGAACACCAGTAAAAATAGGACTTGCCGTACTTACACTATTAG
CTATTACAAATGCAGTCGTAGCAATCTGAGTAGTATTCGTAGCCAGTGCTGCTGTAGGGGCTAGAGGAACTCCTGTAAAT
GTAGGAGAAGCAGTACTTACAGCATTGGCAAGGACAAATGCGGTGGTAGCAAGCTGTGTTGTATTGGTAGCTACAGATGC
CGTTGGGGCTGTCGGTACGCCTGTAAAGGCAGGACTAGATARGGGTGCGCCAGAACCAGTAGCATTGGCAAGAACAAAGG
CAGTCGTTGCTATCTGAGTAGTGTTGGTAGCTACAGCAGCGGTCGGTGCAGTAGGTATACCTATAAATGCAGGGCTAGAA
AGAGGTGCGCCTGAACCAGTAGCATTTGCTAGTACAAATGCCGTGGTAGCAATCTGGGTAGTGTTTGTGCCCACAGTAGC
AGTAGGTGCTAGAGGCACACCTGTTAAGGTAGGACTAACCGAAGTAATATACGGTACAAGAGCATTGGTAATATTCTGTA
CGTTAGTTCCATCAGTAGGATTAACTCCTAGTGCTACACTTGTTACAGAATTACCACCAAAATCAGCAGCGAAATTTAAT
GAAATAGGTGTTGGCATAGCAGTTATTCTAAATAAGTTTGACCGATTGTTGGTGTTGAATTTGTTACAAGCACATTGTTA
TTATCTATATACTGTACTTTCTCATAAGTAACATTGCCATATATATCTACTACTGTCACTGTAGGCATCCGTCCAAGATT
GTGGTTTATAGCATACGTAAGACTAGGTGTAAAGAAGTTATATACCTGACCTGCTCCTGCAAGTAGGTAGGCTGAACCTG
CAAATGGGTTAGTGAATGATATAGATATATTATTACTGTCTACATATTTCAGCTTCATAAATGGTATTCTGTTACCCGTA
ATATCTACAAGGGTTACATAAGGGAACCTGCCTAGATTATGTGGTATTATCCAGTTTGTTGAAGGTGTCCCCTGATTAAA
AATTGTGACTTTTCCTGCAATGGCATAACCATAGCCTGTCTTAGCTGTGATACCCCATCCTGCTGTTACTGTCTGCTGGT
TGTTGTAGACTACCGTACCATACATTACTTGACCTGATAGGTCTGTGGTGACAATAGCAGGGTAAGTGTTCAGTGCATGG
TTGATAGTCCATGAGCTGTAGGCGGTAGTCGTTGCCAAGGTATAGGCATAGAATATTGGTGCTACAGTTGATGTTATTAC
CTTTGGTATGTTTGAACTTACTACCAGGTACTTGCCTGTGGTTGTCAGTGAGTATGACTTGCAGATACATGGCATCTGGT
AGTTCGTTGACAGCGATATGTAGAAGTTTGACTGGTATCTATTGATAAGACCCTGCAAACGCTGCATGTATTGTAGCAGG
TTTAAGTCCGTCAGATTGCCAGTATAATCCACCATAAAGCCATAAACTGATAGATAACGCTGGATATAACTATCAAAAAC
GTCAAGTTCGTCAAGCTCATGGGTTAACTGCTGGTCATGGCCAAAAGTTGTATATAGCCTTAGCAGTAGGTTTAACCTAA
CAAGTCGTGCCTTTATATGTATGGCTTGCAGGTCTGTAACTAACATGCGCAACCTCCCCCGTCAAGGCATAAGTCTTGCA
GTAGGTTTATCATGCTCTGGGCATCTACTAGGTCACCTGTTGCCATAGCTATATCCAGTGCATCAAATGAGTTTGAAATC
TTCTTGTTAAGGAGTATTACATTCCTATCGTCCGTAATCTGTCCCTGAACGTAGAACTTATCTACGTTTTGCAGGAAGCA
CTGGTTGATAAAGGAGCAGGTATAGGTAGTCACAAGGTTCGTATATACCGAGCCTGACTGTGCCTGCTGTGGGGTATAGG
TAGTCGTAATTGATAGTACGGTGTCCCACATTAAGTTTGTAGGAATATTTATGGAATCTCCTGTCAGTGCCATGATAGGC
CATGATATGATTGTCCTTAAGGGTATTACAGATAGGCTACCAAGAGGATTCGGTAGTGGTGTACCTGCTGAGGTAACTAT
GGTAAGCGTTCTTAGGGTGAAGTTACCAAGCACATCATTGCCATTTAGCAAGGAATTATCCATAAGCTGAATTACACCAG
GCGAAACAGACGTTACAGAAATTGAAGGGCTAAATGACATTGCTTTAAATTTAAATATAAAGATACAAAATTGTTACGAG
ACTATTTCTTATTGTCAAAAGTCCTTGTTTCTGATACGCTCATATTCTCAAAGTTCTGTGCAGGCGCAGGGTCATTCTCT
GACTTTTGCTCTTTCTTAAATTCAGCACCTAGCTTATAGGTATCTTCACCTAGTATTTCATCAAGTGCATTGTTGAGTGC
TTCTTTCTTTTCCTTAGCAACTTCTTCTTTGGCTTCATCTATGTCACCACTGATTAATTCTTCTGGGTCTAGGTTATCCT
TAAGCTGAATAGCATACGCTCTATCCAAGTCTTTAATTTGTTGGCCAGTAAGCATAAGTTCCTTACCATCATTATCACGT
AGGTCAAGTTTGTTTACTGCATCTAGATTCATTGGAGATATGGGTATACCTGTTTTCTCTACAAGCTCTTTAAGCCCTTC
ATAGTAGCTGTCAAGTTTAAACTCATTGTTCTCCATATACTTTTGAAGGTTTGAGTTTACCATCTGTGCTACCCTTCCTG
CATCAGCACCTAGAAATAGCTGTGCTGATGAAGCTACAAATTGTGCTGCTCCTAGCTTTACCTTATCTGATGTTTCGGCT
ACATCTTTTACCCTATCCACAATACCCTTACCACCTGCACCATTGCCGAACATAGGCGTAACTACACCGTTCACTAATGC
TTGGTAAGAACCGTAACCAAAGAAATTACCATCAGAATAAAACAGACTTTTTCTGGCATCGGCCTTTTCCATCTGACCCT
GAATAGCCTTATATATAAACTCTTTATACAAGTAGTCAGAAGCGAATTGTTTTGCGCCCTGAGTTATATTATCTTGTGAA
CCCATGAATATATCTGATGTTATCTGCAATCCTACGTTCATAATATTCCTGCCATCATTCACTCCAAGACCTGTGTAAGT
TTGCCACTTAGTTAATTTGTCCTGATTTACAAGCCTACCCCCTTTATGAAGTAGTTCTATTCGTTGCTGTTGTAGCTTAT
CAAATTTTTCATCTCCAAGTAGCATGTGAACAATGCCCATTGCTATAGTTGTACGAATAGGATTAATCATACGCAATTTC
ATAGCCCCTGATGCTACCTGTGAAGCACCATAGGCAAGTATCTGACGTGCTGACTGCTGACCGTCAACACCTGCCATTAT
ATTACGCAGGGCTAAACGTGCTTCTATATTAGAGTGAAGCTGAAACGTTTTCATGTTCCAGAACAAACTTTTTAATGTTT
TCTCTCCACTATTTTGTAATACACCCGCTCTGAATGGACCTTCTACCTTTGCGTTGGTTCTCTCAACCATATCATCAGCA
TAAGCCGAAGCAATCTTATCTAGCTTGTGGGTCTTTAAAAAATCTTCATTGAAGTCACTAAAGTTCTTTATGATACCTTG
CCTTTTTAGTGATAATGAATAAGCTGATATATGAGTATGCAATGAAACTGCTGCATCTCCCCTTTTAAGTGGGCCAATAA
GCATTTCATTTAACTCATGAGATTTGCGGGTAAATGAATCATGGAAGTCTACATACCCTGTTGACTCTGATGAATAAGCA
TCATCTAGTGCGCTAGAATGTAAATCTTCCCTATCAACCATTCTCCTTAGTACAGGGCTACCGTCATCTATAAGCAATTT
TTTATATTCACCCCATGCTTCGGGATGATTTTTAATAAATCCCATACCATGAAGGTATGCTTTGGGGTTTCCTAAAAGTA
CTGCTGCTGCTGTGCCTGACTCTACATACTGCTTAGGGTACTGGAAAACAGAACCAAGGGTACCCCGATAGAATAGTGAT
TTAGAATCATTAAGCAATACGGTCATCCAGTTCTGGGCATCCATCCACCCACCCTGAGCCCTTTGTGTTGTACCCATAGC
ATCACCTATATTCTGGTGAATCATGTTCTTGAAGAACTTGGCATTGGTATCTTCTTTGTTTACTACATCAGCATCCATTG
TCCTGTCAAAGACATTGCTTGTACGGGTATCATTCATCATGTTATGAATGAGCATCCTGTTAGATATAGTATGAGCAGAC
ATTAACTGCTTATTCATGCCTCTGGTAAATGAACTTGCCTGATCTAAGTTCAGGTATGAGTCTGGTGGAGTATGTGCCAA
ATCCTGACGGGCTGTTACGTGTGGCCCTAAGTTGTCTATATCAGATTTACCAAAGAACGCCTTTGCAACAGCTTCTGTAC
TTTTACGGGTTGCCATACCTACCTGCTGTGCATCCTTTAGGTGCAAGTAGTCCATGTGTGTATAGTTATGTACATCACTG
GCATCTATACCCATTTTCTCATACATCTCCATAATTTCGGGCTTGACTTTTGCATGTGCTAAGTCCATAGCGTCAATAAC
TTTCATGTGCCTATCTGTTATGCCTAACAGGTTTTCCATATTGTCTTTAGTAATTTCGTCTATATGGTTTTTAAATAGGT
CTGCTAGTCCTGACTTATGAAGAATATCTATTAACTCTGACTGCCTTTTAAATGTATTACCCTGAACTCCTTTAAAGTGA
TCTGTCATTACCTCCATAGACTTTGCCACCGTTTCCTTTAATGCCTGAAACTGTGAATCTTCTGACTGAGGACTTGACAA
GTTTACCTGCCTTAGTATAGAAAATATACGCATTCTTGCACCATCTTCTCTGGTAGCACCTATTTCTTTATGTAGGTGTA
ATAAGTTCTTAACGTGAAGTGTTACTTCACCCTTAGCCTTACCATAGTCAAGCTCAAATGGTTTCAGGTAAGAGCCATAA
ACCTTACGTACAAACTCTGCATTTGGGTTAAGCCCCTTTACTGCTTGGTTGAAAGTGACCTTATCTTTACGAAAGGTTGG
TAATAGATTTGACTTTATAGCACCATCGATAAGTCTTACTTTGTCTAATCTCCATCTTTTTAAGAAGTTGAAATACGTAT
CTTGGAAGTCCTTACGAGATGATTCTATACTTTTATGCAGTTCATTGGAAAGATAGTACTGTACTAATTCATCCGTTCCC
TTAAGAATAGTATCAGGGCCGTTGTGTATGATATTGTGAAGGGCAAAGTTTAGAATCTTCCTATCAGCAAGACTCATTTT
ATTGAACTCCATATCAGGGTCTATATTCTTTAAAGCCCTGAGTGTTGCTGCCTGCTTTGGTGATAGACCTTCCTCACTTG
GTAAGACTGTCTGTGCATCTTTAATCATGCCTGTAACAAGCTCTATTACCGTTGGCTCTGGTTCTGCTGATTCTTTGGCT
GTAGCTTCGGTATCTGTAAAGAAGGCTGAATGAAGGCTGTCACTGTCATATACATCTTCTGCCTTGATATTATGTGTAGA
ACCCTTTTCCTTAGCTTCCATTTCATCTATCTTCTTCTGGATGCCTGCAATAGCATTGTCTTTAAGACTAGCTTTGATAT
GAGTCATCTGCTCATTTACATACCTTTCAATATCATTTGTCTTTACTGTAAGGTTACCATTCTTATCTACTATACTCTTA
GCAAAGTCTGCGTACTCATGTGGGTCTGATAGCTGTTGTGGCTTCTTGCCAAGTTTTGCCAGTTGCTGAATAGCTGTTGT
AAGGCGTGGGTCTACACCTTTGAATAAAGATGAAGTCTTAGTAAGTTTCTTTGATGCTAAGCCTGCATTCTGCTCACCTT
CTTTCTGGTGAATATCATCTACTATACTTGACATTTTATCAAGGGCAATATCTCTAGTTTTAGTATCTTTGATTGTATTA
GATAGCTTTATCACCTGTGGTAAAAGAGCCTTAACATTGGCAGGTGCATCTTTGCCAATTTTCTTTAACAAGTCCTTTGT
GCCTTTTAGGAACTCTTTCTTTGATGTTTCCCTATCTGTGTCCTTTGCTTTGGCTGATTCCTTATAGGTATCTACAAGGT
CTTTAAACTGCTGTCTTGCTTCTGATATACCCTTATATTCTTTAGGGCTGTCATCACTGCTGTTATTAAGTATTACCTGC
TTATCTTCTGACCACTTCTCATTAGGGTCTTGTGGTTTCTCCTTTTCAGGTACAGCATCTTTTACTGACTCTTCTGGCTG
ACTAGGTTCTGAATCAGGATTGGTATCTTTACCTAGTAGCTTGTCATGTGGTGTAGGCATATCCTCTTCACTACCCTTTA
TATTCTTAAGGCTAGTTGTAAGACCATCTCTTATCTCTGTTAGCTTATCAATTTTGTTATCTATTGGTTCATGGTATGCT
TCATCAAGTGTAGACTTATGTACCTCTAGTTCTGCAATATGGTTATCAATCTCATTACGCTGACTGATGATACCTATTGA
CTTAGCCCTATCTTCTGGCTCTGATACATGATCTGGTATAGAGCTATTTATTGCTTCTACCCTATCAATCTTTTGGTGTA
TCTCTTCATGCTGATCTGCATTTATGGCAAAAGGGCTTTCCCTTTCTGCTGGGTCAATATGGCTATTCTCTAGTAACTGG
TCTGCATGATTACGCATAACATCAGCACTAGCAGGGTCATGGGATATAGCATTAACTATATGGTCACCTACTGCATCCGA
GCCATGTATATCATTAATCAACTTTGCTCCTGCTCCTATAGAACCCATAAGTGCATATAGACTTCCTTGCTTTACTGCTG
CCAGAGCATTCTCACCAAAGGTTTCTATGTGGTGATTAACACCTGCTTCTGCGTGGTTATGTACGTACTTGGCAAACTGG
TCAAACTCATGACTGGCTATACCTGCTCCTGCTTCATAGCCTAGTACTTTAAGAAAGTCACCACCTGCGTTTGTTCTGAT
CTTTGTTATAACACTTGCTGTGTTCTTAGATATTGCCTGTTGGAAAGCATCTATTGTGATCTTTTCTGCTCCTGATTCTG
CAAGCTCCTGTATGGCTGCTTTGGCAATTACCTTTGATGCAAGGCTTTTTACTACACCACTAACGCCTGCCATTGCTGCA
CCGTTTATAAGCATGCCTGCTGAGGCTGAAACTGTGCCAAATAAGTTTGCTGTGCCGTTGCTTGCTCCTGCCTGTAGTGC
TTCATGGTAAGCAGAATTGTGCATAGTTCCTGCCATCATCATTGGTGCAAGAGCCTGTAATGCAAGTGGTGCGTCACCTG
TCATAAGACCTGTGGTTATCATTGCAGGTAACTTTAATGTTTGCCCCAACTTACTACCCCCTGAATTGCTATTCAGGCTT
TCTCCAAATTTATCAATCTTATCAGCTAGATTATCAGCATCACTCTTTCCACCATGCTGATCTAATAATGTTTGCTTAGC
ATAAGATGTAGGGTCTGTCATATTTAATAGTCTTGACCCTGCACGAAGTATTGATGAAGCTGTTTCAGGTACTAACGAAG
CTATTGACTTAAACATATCAATAGTACTGTTAATCATACCGTCTTTAGATACTTTTGCATTGCTTGTAGGCTTTACACTG
CCAAGTGTAGGTTTATAGTCTTTAGGCTGACTCTTAAGGCTGTTTACTCTGGGGTCAAGGCTAGATACATAGTTGTTGGT
AGCAGGGCGTGTGCCTACGCTATCAGCATTCACTAAGTTCTGCTGTGGCTGTTGCTTTAGCTGACCTGCCATTTTACCTA
TAAATTCATCCTTTGCCCCAAGCTGATAGTGATCTGCTGTTGCTGCATCATATAGCTTACCTGCCTTTTCAGGGTCGGTC
ATCTTCTGTCTGAACTGGTTTATATCCCCAAGTTCATAATGATCTGCTGAAAGCGCATCATATAATGTCTTTACCTTATC
AGGTGGTATAGGCTGTTGTGCCTGATCTGGTTGTGTATCAGGTACTGCCTGCTCTAGTTCTTCTGCCATTAGAAACCTTT
AATTGTTTTCTTACCGTCTTTAACAGATATGTGATTATTAGTGGAAGGAGTATTATAATTATCTCTTAATGTTTGAGATG
CCTGTTTTCCTACTGCTGCACCTAATCCCTTACCTGTAGTTTTAAATCCTGCCTGACCCACTGACTCTAAAGGAACCATT
GCTTCTATCGGTTTGCCATTATTGTCTTTACCTTGTACGTGATAGACTTTTTTCTCAACAACACTTTGTGCTACAGAACT
ATTAGGATGTTCTTTTATATAGTCAAGTGTTTGCTGAGATACAGCACCCTCATTCATTTGTCTTGTTACTGCCTTTCCTG
TGCCTGCTTCTATACCATCAGCTTTTGCATTTGGCTTATAAAAACTCATAGTTCCTATACCACCTACTGTCCTTGCTTCA
TTAATTCCATTAACCGTAGCCCACGCATTTTTACCAGGCAAGTATGCTTTGGTATTAGGGATATTAGTAAAGTCTGGTAT
ACCTGATGTATTAGCTTGATAGCTGATAGGGGCTACTAATCCTTTACCCCCACCTGGCTGTTTTGCTTTTATATACTCAG
GTGCATTATTATAAGGTAGTGCAGCAGGCTGACCTTGATTCCCTACTGTTATTGATAGGTGGCTAGGGTCTTTATCTAGC
TTGTTGCTAGTAACACTGTACTTACCCATGTTATTATATGCCTGATCTGCGTGTTGTGCATAGGCTACCTGAATAGCATT
CTTTGGGTCAATACCATATTGATTTGCTAGATTCTGAACATACTGAGCATTGCCAGCATTGTCAATTATATCCTGACCTC
TCTTAGTATAAAGGCTTTTTGCTGTGTTGCTACCCTCCACTTGACGCTGAATTTCACCAACAAGAGATTGACGGTCTGCT
GATCTTGAAGTATAGGTAGTCTGCTGACGTTCATGTGATAAACCTGGAAGTGGATTCCATGAACCCTGACTGGTCTGTGT
CTGAGCCATACCATTAACAGTTTTATCAAGTTCATTCTGATTCCATTTTTGGTCACGTGTGAAGTCAAGACCTTTTAATG
CTTCTGCTGACTCAGCCGTTCCAGATTTTTGCTGTCTAAAATTATCAATAGCTGCTCTTAGAAAAGGAACTCTTGAAGGG
TCTATGTTTGGGTCTGATAATCTTTCATTAGCAGTTTTTAATATGTCTTGTTCATTCTGTGACGATCTTGCCTGAGTTGA
TGCCTGAGCCATAAAGTTATCAGCCTGTAGTTGATACTTATACCTATCTTCAATATTAGTAGAATAGTTACCCTTAAGCC
AAGCATCTCTTCCTTGCTGTTGAAGGTTCATTATTTGTGGTGCATCTACCTCTTTTATTTTTCCAGTATCTACATTTTCT
AATGGCACATTCCAAGGCTTAGGCTGTGCCCGTTGACGTTGCCTGGCCATACCTAACTTTACAAGGTCGTTTAACCCTGC
TGACTGCCCCATTACCTGTGCGCCACCTGCTGATATGCCTGTGCCGAATGAATCATTACCTCCTGGTATCATTGTGCTGA
TTGTACGCTGTTAAAATTTAATCCTGACATTGGTGATACATCTGACATTCCACCAACAGGTAGTCTGCTATGTACATTTC
CTCCCCAATATCCTAGCTGTCCAAGTACGCCTAGCTTACCTATATCTTGTGCTGAGTTCATCATGTTCTGCATACCTGCA
CCCTGATAGTTTCGTGCTGCTGCTGCGTTGTTTGAGTACTGCTGTTTCTGATTCCAGTCAAAGGCTGACTGCTTCTGCTG
ACCAATGGTAGCATTCGCCTGCATAAGACCTTTAAGGTTATTCATACGCATAGTAGCATCCTGAGCATTAAGATTTGCTC
CTGCCTGATCTGTACGTGCTGTGAGTGCGCCTATACCGCCTACTGCTGACCCTCTACCCTGCAAGCCTGCCATACCATTT
GCCTGACCCTGATTGATCTGGTTCATCTGGTTATTGTACTGCTGTGCAGGCATACCTGACTGTGCTGCCCGTTGAGCAAG
TGCCTGATTCTGGTAGTACTCTGAGCCTACTGTCTGTGTAGGAAACTGGTTCTGCTGTGCTAATTTCTTAGCATGAGCTG
TTTGCAATAGACCTGATACTAGCCCTACGGCTGAAGGTATAAGTGATAGACCCATTGATAGCGGTGCTGCTGCTGCGCCT
GCGGCTCCCAGACCTGCTCCCATACCTGCTCCCCCCATACCCATGCCCATTCCACCCATTCCTCCAAACATTCCTCCTAA
ATCATCAAATGCTCCCATAATTTTATTTGTTAATACCCCGAATTAGGGCTGTATATACTGTTTAGTGTAACTGAAAATAA
TGATGTTTTTACTGTACTAGTACTAGTTAGTGTRGCAAAYAGCTTGTTACCCTTAAGGTCATTACCATCTACAAGTGACC
CGCCATTTGATGTATCACATAATAAGTCTGCATAGTAAATATCTTCTGACTTATTATATCCATCATCCAAATTAAAAGCA
GCAGCAGGAAGGTTTGAAGTCTGCCCACTGGTAGTAACAATATTATCCCACGTCCATAACGAATTTGACTGTACAGCTAC
ATTCATAAATGACTTGTTAACCTCTGGCTGATTGTTAAAGAGCATACGTAGCTGTGATGGGTACTGAACACCATAGAAAT
TATTGTATATACCTACACCCTTACTATCAACTAAGACTCCATGCTTATAGGCTAGTCCGTTCTTCCATGAGTAAACATCG
GTAAAGGCTGCACCTATATAGTCTGGGGCATAGCTAAATCTTGAAGTCCACCGCTTTGTCTCCTGCTCTGAGCCGTCATG
GAACTCTACTGTTAGTGTTGAGCCATCACTGGCAGGGCTGAAAGCAATAATAAGGCTATCTCTATTCCTATCGTAACTAG
TATATACTTTTGGTGGTACACCTGTTGCTTTATATTTGGCAAACTGGTTTATGAATAGTGTATTGGCAAGGTTGTCTGAA
ATTGATACTACACCGTCATTTGACAGCCTACAAATATTGGAGTTCTTGTAGTCAATGAAATACTCTCCTGTCAAGCCTAT
CTCAATAGATTCAGGATTCTTACCTATGCCTCCTGCGTACTCATAGTAGTTGATATTATTTAGCAACGTCTGTGATAACT
GCAAGCTAGTCTTACCATCACCTGCAAGTGTTATCTGCTGATTGATAGGRATAAATCCTAYACGTAACTCCTGAAAGATT
ATAGCCTTCTGACCCTTTACAAGTATGTATTGTATAGACTGGTAGTTACGGTCATACTCCTTGAAATTCTGGTAGTAGAA
CGTAGCAAGACCGTTTATAGTCGTATTGCTAAAATATGACTGTGAGAAGTTAATCTGTGTATAATAATTTACAAGTGCTG
AGTTAGGGTCTTCTGCCATTGGCCTGCCGTTATCAGACTTATTGCTTACATACGTATCATTATAGTTAGGGTCTGTGACA
ATCTCTAATGCTGTTGGTAGTTTAGGATATTGGTTTAGATAGTTGTCCTGAGGATAAATATAACCTCCATAGAAAGCCAT
TGACCTTGCCTTTTGGTAAATATCACCTCTGGTAAATTGTCCTGATGTTACCGAATGCTGACCATTAATAATATCATACC
TTTCACCAAACTCATAATAGGTATCTTGAACACCTGTAGCAGGTTTTCTAGGCGTATATAATTCTACTAGACTTACATTG
GTAACAGTATAAGGTGGTGCTGAACAAGTAATAACATCACCAAATTCTAAAATCTCAAAAGAATCAACGTGTATATTCTG
TGTTGGTGAATCAAGCACAAAACCTACGTGTCCAGGAAATTGTGCTAAGAAGTTAGAAGTAGTTACTACATAGTTTATAC
GCTTAGTAAATCCACCTGCAACAAGAAATTTACCTATTACATCAACAGTATTAATAGTAGTTATATCTGTTTGAAATAAT
GTTCCGCCTAAAACTATTATACCTGTATCAGTAAAACCAGATTGTGCATAGGTCTTAGTAGGATTTTGTATGAAACTGGT
AATCTCTGTATCAAAAAATGGGCAAAACCCAAAAGCTGTGTCAGCTATATTATTTTGGTTATACGTTTTAATAAATGATA
TTCTGTCACCTACTGAAAACTGGTATTTAATAATTGAGTTTGGAAGTGTACCATTGTTAGCTGATACGGTATTATCTAAA
TTCTTTGTTGGGCTACCTATACCAGATAATCTGATACCATCAATAAATACTTTTATCTCTGACTTATTATTATCACTAGG
CTCAATCTTATTGGTAAACCACTGTACAAATCCCTGATCTTTAAGTCTTGTTGACCTACCCCAACTATAGTATTTAGCCC
AAGCAGGAGGATTGTGATAAATGTTCCAGTTTATAGCACATAATGAACCACCTGTTGCATATAGACTAGGGGTATTTATG
GTAGAATTATACCCTGATAATTTAAAAGAAGTGTCCTGCTGTGCTGAACCAGGTCTACCAAATTCATCTTTGTAACTAAG
AACAAATACATACCTATTAGAATCTTTATATCTTGGCGCACTTTTATAAATTAACTGACTGGCAGCAGAAAGAATTACAT
TTGGTAATTTTGAAAATCCCATAATACTACCACCAGATGCTACTACTGCTACACCCTCTAAGTATATACCATTACCATTT
CCTCCTAAAATATAGAAAAATGAATTTGGGTTTAGCGTAGACACGTAAGCACCTTGCCCTAGTAATATTATTAGTTTTGC
TATAACTGTTGTTAATGTATCTCCTACTACTACAACATAGTTATAGGCATATAGGTTTGTACCATTAGCAAAAGTCATAT
TTATATTATCTCCTACAAGTGGAGTGCCTGAAAGTGCTATCTGGTATACTCTGGCATTTTCTTGATTAGCTCCATAAGCT
AAAGGATATTGTAAAGCTAAGTAAGCAAAGAATGGTTGTGTGGCTACTTTTATTAAATTTGTTGTGCTTAAGTTTATATT
CATAGTAATAGGATTACCATTACTATCTACGTCATTGTTTAGGTTCGGTCTGCCTTTGGTAACATTACCTAGAAGAATAG
TATTACCATTGGCAACACTAGATGCTCCTACAGTAAAGGGTACATCATCGAAGTTTGATGACGTGTCAATGATAGGTACA
GGTGTGCCTATGTTGTTATTGAAGAATACAAACTTATCATCAGGATAGGGTGTAAGACTAGATGTATATTGTGCCTGACC
CCAAATGGTATTGTCTGGAATACTATCTAGCACCTTATCAGCAGTCTTAAATATTGCCCAGTTCAGGCCATCTGCTGAAT
AAGCAAAGTCTATCTTACGTACGTATCTATTGCCTGTAAAGAAAGTGAACTTTATACCATTGTTATTGGTGTTTACTGTA
TTTACTATGTTACTATTCTCATTAAGTGGTAACGGAGTACGTGATGCTCCTGACCATGCTGAGTGCAGGTTATCTTCGTA
CTGGTATCTGTATTTAATCTGGAATAGCTGTTTCTTTAAGTTATTGGCRTTGATTAAACTATTAGATATATAAGTCGGAG
CTGCTGAAACAGGATTACCATTCTGGGTATAGTCAAGGTCGGCATAGCCTGGAACATACTGTGGCTGTGCTTTTATAAGC
ATGATGCTCTGAGGGGTAGTATAATACCCTTGCTTTGCCAGTGCTATATCTATCAGTCGTGGTGGGTTGACATTATCACT
GAACAAAATCATCTTGTTATCAATAACATTTACACTACCTATAACGGCTGTTGAAAAGTTAAGTATTGGCCCCTGCAAGA
CAGCAACTATGGCAAGGGTATTCATATCTAGTTCATAGATACCGTCATTTGTGCCTGTCAGGTGGTGATTGAAATAGTAC
ATCTTACCCATAGACTGCTGTTCAAAACAGCCAATGGTAATATAGTTAACACCATCTGATGCAATGCTAGCTGTATCTAC
AAGCATATTKCCCTGCGTATTGTTTACGTTCAGCTTACCACCTGTGGAGTTRTCATGTAACCGTACATTCAGTGCATCAA
GAAGGCTGTTAGGTGGAAACAAATCGTTTGAGTGATCTGAGTCTATGCCTAGAAAGTTCTTCTTTACATCTGGTCGTATC
TGTGCCATACTAGTAGTTTATGGCTTTCATGGTTGTTTCCCGTACTGCTTCATTGATATGGTGTAGCTGCATACCACTAC
GTCTACCTTTAGCTATACGCTTCTGGTTATAGTATTCTTTACGTAGCATCATTACTGCATTTGCAGGCCCTTTCTTCCCT
TGAATATCTTTCCATCCGCACCAAGCAAGTAATGCTTCCTGAGCTTCTATGGAGATACTTTCTTCGGTGACATCATCCTT
TCCTGATGACAAATACTCCATGACAACTGTCTGAGTAGTTGCTGTAGGGTTAAGCATAATGATATTTGCCTGCTTGTCGA
TCTTGAAGTTTGCTCGTGAAGTTGGCGCACTACCTACTCCTAGAGATTGAAAAGTTCCTACTATGTTTACCCCTGCTGTC
TGGTTTGGGTAGACTGTAGCATTGTATATATTCTGGTCTGCTACTATAAAACTATTGTTTAACCTGTCGTAGTCAAGTCC
CTTGAAGGCTGTTAGGTTATGATTGTATGATAGTGATTCAATCTCCCCGTTGGAGTTTACCAGACCTACCCTGACGTAGT
TGATAAAGTCTGGTGGCAGGGAGCCTGTCTTATTAAAGTTTATGTCAATGTTTACCGTATTTAGCCTGCCTGTAACATCC
ATGTCAAGGTCTAGTCTGCCTCTCTGGGCTATGGTATAGATACGCTGATAGGCATGGCTTGATGTATCGTTTTCTGATAG
GTAGAGTGATACAATTTGCGCTAGTGGTACTCTCATTAGTTGTCTACTTTATCGTTGCTTAAATCAGCTTGTAATCCCTT
TTCTACCAGTAGCATTTTAACAATATCCTGTACCAATAACGGTATGTAGTTAGCAGGTAGGTTAAGTTCAGCAAGCGGGT
TATTCCCTGCACAAATTATATTGAAACTTACAAGACCTAACTGCTTTGCAAGTCCGTTCTTATTGAAGTACATATTGCCA
TTATCCAAGTACCACTGTATGCCTGGAATTTTAGGCAGGTTTGCTAGGTAAGATCGCTGTTTGGCAGATATGAATATTGC
ACTACAGTTCGCTCCTGGGAAGTAAACGTGGTCGATCTCTCTGTTTCCTGCCAGGCTGACGGGAGCAGAAGGAAGGGTGA
TGTAAAATCTTCCTCCGACATCGGTAAGTACTGGTAGTGTGTACTTAAGGTAAAACTGGTCGTTGCTGTAATATCCTTCA
TCTGCTTTCTGGTTTACTTGTGCATCTGTGACAGCGTACTTGCAAGCACCGTTGAACACATGAAATAGTACGTCACGTTC
GTCAAGGTCGCTGTCCTGTTGCGGAGCAAACTTGTAGTACATACGGAAGATTTCTTCTGCTACTGCTGATGCTGTCATTA
GTCGCCTGTTTTAAGTTTAAGGTTTGCGTACTGCTCGGAACTAGGGTCTTTCATTGCAAGACCAAACATGCCGATAACAA
TATCTATGATGTGGTTAATCTCCATCTCATACCACTGAGGGTCTAAAGATAGAGTAGGAGAATATACTGGCATTCCACTA
ACGGGGTCTAACGTATATCCCCAGAACCCATACACAGGACTTGCTATATACGTACAGTTTAATAAAGGTGCAGGGTTAGG
CCAAATCTTGATCTTTCCTGGATACTCAGTATAAAAAATATGGTTCTGATCGGGGGCAATAATGGAACTCGACAGGATAG
TATTTACAGCATCATGCTGGATATACTTGATCTTACGGATAGCATTAGGGTATACCTGTGGGGTGATTGTGTCAATATAG
TAATAGCCTAGTGGTAGTATGGCTGTACCATCTGGTAACTGTGTTAGAGGAACAGTACGCACGAACGGTAACAGGGAGTC
TGTCATGCGCTGTGACTTGTCTAGGGCTACTGCTGAGGTAGCTGTCTTTGATTCATCTGCCTGTGGCCTGCCTAGATATT
CGTTAAAGGCTGAACGCTCAGCTGCTGCCCAAAGGCTGTTGAACTGTGTCGGACGAATAGACCCCTGCTGATTCTTGCGA
AGCAGAAAACGTACTTGCTGATATACTTGGTCTATCGTCATTAAATTTAAATATCTGTAATTGTAAAGATACAAAAAAAA
ACGCACAGGGGCTTTAAACCTGTGCGCCCAAACCAAGAAACTTTCTTATCTATTTTATGCTTCCAGTAACTCGCTAAGCA
AGTTCAGGAATACCTTTCCTCTTTCATCTGCTGCTGCCCATCGGCCTGCATGTGATACAGGGTCKGCTCCTGGTGGTATC
AGAACTACAGGTGCTGACTCTGGGGATTTAGCCCAGTATATAGCACCATTACGCAGTTCAATAATATCTTTTTGCAAGCC
TAAATATACACAATAATTTGCTTCCGAAGTATTGTCTTTTCTAAGTTTATTAAATTTCTTATAGTCAGATTCTGCAAGTA
ACACAAAACTTGAACGTACTCTATCTTCTGATCTTTTGATGTCTATACCCATACTCCATGCCTTAGCATACAGTTCATCG
GTATCACATTCCATAGCATAACTCATAGCCTTAAACCGCTCCTTAGAATTATCAAGGTCTAGTAGTTCTTTCTTTGCCAC
ATCGTACTTCCTAAAGACTGGCATCTTCTTTGAAATACGGTTATGATTATCCTCATTTGAGTCATGTGCATCAAGAAACT
CTATCAGGATAGGGTTATTCTTATTCACCCTTAGCACACCATTTAAAAAAGTAATGTCAAAGGCTACTGCTGTTTTCTTA
ACATCCTTACCACCTTCTTCTATCTGTTCTACTTCATGAATAGAACTGAACCCAGGAATGTACCTGATTACTTCTCTCTT
TTTACCATTAAATATTTCACTCTCACAGGCAAGAATCTGCTTGTAACGGCTTTTATCGGTAAGTTCATAAATCACCATCT
CGCCACCTTCTGTATCGGCATCGTAAATAGCTAAGGTCTTTTTAGACTTCTTTGGGGCTTCCTCTTTTAGTGGTCTTCCA
AATGCGCCTTTCTTTTCTTTTTCTAGGTTTATACCTACTGCTTCCATCTTTTCTTTATTAGTAAAAAACTAGGGGGTTTT
TAGCCCCCTAATCTGTAATGCTTATTTTTGAACGATAAGGTAACGTTGTGCGCCAAACACCTGAACACCCTTGTACGTAA
TCATTGATACGGTCAAGTTAGCTACAGGAGTCTGGTTGCTAGGAGCAAACATACCTGCGTAAGTTGTCTTAATCTCACCA
TCACCGCCATCTGGTCCACCAAAGGTACGTACACAGAAAGAAGGGATAGACTCAGAAGTCTTTGCATCGATCATTGAATC
TTGTGGAATCAAGATACCAAAGTTCTGGTAGTAGGTTCCTTCGTTAGCCACACCATAAACAGTAGACTGGTTAAAGCCTG
CATATTTATTGAAGTTCACCTTACGGTTAAATAAGGATAGTGACTGGAAGTTTCTACGAATATCTATCTGGTTTGCTCCT
GACTGATCGTACAGGATAGCACCATTCTGAAATTCTGTACCAATACCATTCTGAATATCAATACCCTGATCGGTATCATA
TAACCAGTCATACTCATTTGCTCCACCTTCTGCATCCAAGTATCTGGTGATCTGGGCCAGTGTGTTTACAGTGTTGAACG
TACCATAAGATAGTGAACCACCGTCACGCTGAATACGTGGAATAACACCCTCAGAACCTGTTGCTCCATTTACTAGCTGT
GTTGCATCACCTTGTGGGGCAAACATCAACTTCCAGTCTACATAGTTTACAAAACGCTGGGTAAGGTTATCTACTGCAAT
ATACTTGATGTAACTCTGACCTGTCTTTGGGTCTACGAAGTCAATCTTTTCTTTCAGGGCAAGGTCAGATATAATATAGT
CATCACGAATTTCTGTCGTGTAGTTGACAATTTTGTTATATAGCTTCTCTTGTGTTGCCTGTAATCCTGACTGCTCACCA
ATATCAAGAATACCTCTAAATCCTAACGTGTCTCCTACAGATACCGACGCATTGTCTAAGGCTCTTAGGGGGGTTAGGGT
AGCAGTATATGCTCCTGGAACTGATGTATTGATAGCAGTGATCGTAGAATATACACCTGTGTATAGATTCTGTACCTGCT
CGTTCAGTCTGATTGCTGACTTACCGTCATAAATATCAGAAGCACCGATTGTAATGGTTGCGGGTGCGCCTGCTGCTACT
GTTACTGCTGAAACTGCTGTTACTGAAAAATGATTCTTACTTCTATCTTCATAGTGAAAAAACATCTTGTTATCAGTAGC
TAGCTTCATATTACCAAGACCTTGCTGTATCATGGTATAATTCTGCATCCCGTATTTACGGATTAGCTTTGGGTATGCGT
TCGGACGGATGATGTTAAAATCATTTATAAGGGTCGTCCTTAAAGTTGTGCCTGTGGTTACACCTGCGGGAAATTGTGCC
ATTTTTTGTTAGGGGATTAACGTTTGTTGTTTAAAAACATGTCCTCCATTCTGGATGCTTCTTCTTCATCAGTCGATTGC
GTTCCAGTTGGAGAAGTTCTTTCCAAATTCACGTTATTGAGTGTCTTTACCATCTTTAGCTTTTCAGCTACGGCCTGCTG
TTTTGTGGCAGCACGTATGATTGTGTCCTTGTTTTTAACTAGGTACATATCATGGGCAAGTTTCAGAAGGTTTTCTTTAC
CATCTTTATCTACCCATCCTAGATCATTAAAGATTGACGAGATATTCGCACTACGTAAATTTGTTTTTAACTGATTTTTT
TCCGTTTCAGATAAATTATATTCAACTTCCGTGTTGTCCGATAACTTAAACCTCATTGGTGGTATTACTGAAAGCTCCTT
GTCAACCGTTTGTTGCCATGTGATACTTGCAGCCTTCTGTGACTCTACCATCTTTGCTTCCTCGCCTTTCAGGTATGAGC
TGATCACTTCTTCATTATTTACACTTCCTTGTGCCGTTTTAAACTGCTCAGGTATCGATAGGGGCTTCTTTGTGCCTTCT
AAGAATGCCTGTGCTTGTGAAGCATCCATCTTTAGGGCTACTCGGCCTTTACGAGATGCTTTGTCGTCATAGTCCTGATG
CTCCTCACCGTATAGGTGGTATTTGTCCTGTATATATTCGTTCAGGTCATTTTCATCAAGGTCTGGTGACTGCTTGCGTA
ACTGTGCTTTAATTTTGTCTATAGGTGCTAGTTTTGAGTAATCAGCCAGGCTTGCGTTAAGCATATCCTTGACTTCCTCT
AACTTGCCTGCCTTAAGCATTTCAAACAGACGCTTGGAATCTTCATTGGCAAACTCTGGTTCTGCCTGCACTTGTGGTGC
TTGCTCTCTACGCTCTTCACGTAACGGCTCTGMTTCCCGTACTGCTTCTGGGGTGACGGGTGCTGATGACTGTACATTAT
CGGTAGTAGATTCAATAATGGTGAACCTGTCTAAATCTTCATCAACCTCGGTAGCCACTTCTTCGGCTACAGGTATAGGG
GTTTCCACAGCGACAGGAACTACTGGTTCTGCTACTGCTACTTCTGTTTCTTCGCTGAAAGATTTTACAAAATCTTCGAA
AATCTCATTGTTATTTTCTGCCATAAAATTGTTACTCAAATATACAACTAAATATTTATATTTCTATTTAGTGCATATTA
CTGCTGAACTGGTTGCCCTTGTTGTGATGGGTCTTGTGGTTGACTAGGGTCTTGTCCCTGATTTGGGTCTTGCCCTTCTT
GTGACGGGTCTTGCCCTTGATTAGGGTTTTGACCTTGCTGTGACGGGTCTTGTCCCTGACTAGGGTCTTGCCCACCGCCT
TGCTGAGCTTGTGCTTGTTGCTGCTGTGCTTGTGCTTGTGCTTGCTGCTGTTCTTCCTGCTCAGCCTGCAATAGATGCTG
ATATGCCTGCTGAACTTCGGCAGACTCTAGCTGTAGGAATGTTTTCTCAACGATAGCCTGAATATCTGCTGGCAGTGGTA
CACCTGCTGTAATGCAGGCAATACGGATAGCACCAATGTTGTTGATAGTAGCTAGTTGCAGGGCTGCTGACTGTGCCTGA
GATTCTTTGGCCATAGAAATCTGGCCTTTTAACTGCTCTAGCTGCTGCTGCAACTGGCTTGTCACCTGCGCTGATTGCTG
TTGCGCCTGTGCCGTATTCTGCATATTCTGCTGGTCTTGCTGCTGCTTCTCCTTCGCCTTCTCTTTTATACAGTGGTTAA
GATAGAGATAAGCCTGCTTGGAATTACGTAGCTGTTTGATCTTGAATATATCGTCAATGTCAATCGTCTGCTCCTGTAAG
GCTGTATTTAATGCCTGCTGTAAGTCCTGCTGATCTGATTTAGACATACTTGTATCTAAGTACATATCAAACATAATATC
ATTACTGCCTACGTTTTCTTTAAGGTTCTTAACCCTATCAATACCGAAGAGCAGTATATATTCATCTTTGGGGTTAGTGG
CAAACATAATCCTATCCCATAGCATACGGGAGACTACTTTTGATGCTTGCCGTAAAACGGATGTATAGGCTCTGTATAAA
TGCTGTGTGGCGTTGTTAGATGACTGCTCGGCTTGCTGGGCTACATCTCCTGACATACGGGGCTTATAACCCGTTCCCTC
TAAGAACTCATTATATCCTATCATATCATTCATGCGCTTTATCTCAAAGTTGTAGTCGGTGATTGCAGCATTCAGCTTTG
ACTCAAAGTTATAAGCAAGCTGTGTTATGGGTGGACCAAACTTTTCATCTCCTGATTCCGTACGAGACCTGCCAAAGACA
GCTCCTGTACGCTTTACTAATTTCACATATTCTAGTGGTGCTAATGCGCCTGCTCCCTGGCCTAAGTCTACACCCTCGAT
AGCATCAAGGTCATAGAAGATAAGGTCTGGTGGCAGGTTTGCCATTAATAGCTGTTTATTGGCATAGGCAATCTCGGCAG
CCTTAATACAGGGTATCATCTTTTCCATGATACTCTTTACTGTCATGTGGTAGTTGTTGGGTAAGTATAGTGCGTAAGGG
TGTATTACTTCTTCGAGTGAATCAGGGTTCCTAACTTGGTTAATAGCTTTTGACCAAGTGAGTACGCCAGCTTTAGATAA
ATCAACGCCTGCAACAAAGCATAGGTCGTATCGTGACTCATAAGACCTGGAAACAGTTTCAGGATTCGATAGCTGTATTT
TCTTTTCTGCTCCATTCTCGTTTATGGCTGTCTTACCATATCTATCTTTGCCTGTCTCAAACGATATACCCAGAATCAGT
TTAACAGATAAATCGTAGACAGGTATGGTGTAATCATCGTAAGGACGTGATATTGAATTATTGTAATTGGTATTCCATCC
AGTGTCAAGCATACTACTTGGGTTGTCGAATACATTCGGACATGATTTCGCCCACTCATGCCATTTTTCTTCGGCAACTC
TTGGCCATTTTCGTCTTGCATCAGCTATCTTATAAGGTACTACCTCGCCTATATACCAAGCATCTGAACAGTCTTGTAAT
TCAGAATACGTGACCACCAAGTTCTCTGGCTTGCACCTTTTGATCTTTAGCCGTTTGTTCTGGTCATAGAAAACCTTTGT
GAAAATCACATCTGTCTCTACCAGATCACTTGCTAACATCGCCTTGATGTTCTCCCAGTTACTATCAGTAAGTACCTTAT
CAATGCCCTGCTCCATGAATATCTCCTGGTCTAGCTTAAAGCCAAAGTCAAAGTAATAGTCAAGTTCCTGCTGACTAGCG
GGGGTCTGCTTATGTGGTTCATGAAAGGGTATGCCTGTCTGCTGTGCCAGTGCTTGTAGCTTATCCATATTCTGCATACG
GAACTGTGCATCCTGCTTCTCTTTCTCCTTCATCGTTGCTGACCAAGGGTCAAGGGTTGAGCATACTACCTTTTCATTCT
GTGATATTAAATTTTCTACCAGTACATTCTTAATCTTATTGCCGATAGCGTCTGGTTGAAAGTCAATGTTTACAAATGAC
TCCCTGCCATCTATCTCTAGCTGATTCATGATGCTTGACATAGACTGTGTACCCTGACCGTATGAACGGGCAATGTTATA
GCGTTTCTGCAACGTTACCCACCCAACATTTGACGTACCCTTATGGCGTGCAAATATGGCAGTAGCTAATTTCTGACCGT
ACTCAATGGTATCTTTTTCACTATCAGTTGCGTTAGGGTCGGGAAAATTTATAGCGCTATACATAATTTAATTTAGACAT
ACAAATATAATTATTTTTATTTAATGTAAGCCAAAGGTCTTATGCAGGTTATAGACTTTCATAAGTTGTGGTTTTTTAGC
ATCTACCTTGACATTCTTAGGTGTAGGTGCATCTATTCCTCCTAACAGGCACATCTGGAAAGCAACAGTATCATCAAAAG
GTGTACGCTCATAGTGGTCATACTCTAGGAAGTCATCCAGCAGTTCCATGAACTCTATCTTATAGCAGTGGTGGATAATA
TAGGTGATAAGTACTTTTAGCTGTGCGTTCAGGGCAAAAGGGTCTTTAGAGGGTGTGCCGTACCACTTTCCTTCATTCCT
ATTCTTCTTGTTCTTATCCTTTGTGAACTCTGGCCTGCGCATGATAAATTTAAGCCTACCCTGATACTTAAAGTATTCAT
AGAAGTCATCAAAGTCACTCTCATAGTTTGCCTCACAGGAGAAGTACTCACATAGCATAAGCACGTCCTCGTGCATCATA
TCTTTTTCCCTTTGTCGGTAGCAGTATCTTACAATCGGCTTGCAGGAGTTCTCAGGGTCTTTGTCATTGTACTTCATGAA
CACATAGATACAGCCGTTAGAGCCTTTGCCTACTGTCATGTTTGAGCCGAAGGGGTCAACGCCTATACTAAACCTATGGG
TGTTTACAGGTACGGTATGCCCTCCTGCTACACCTGACTTATTAGCCTCAGCTGGATACTGAAAATCCCAAAGGACATGG
AACTTGCCATGCTTGGCATTGTCTCTCCACTTAACCGTTCCGTCAAGCTCTCTGTAGAAGTCTACTCTACGCGGTTTTGA
GGCAGGGTCGGTTATGTTTCTGATCTCTAACTCTTCCTTAACTTTAAGGACTATATCTAGGGGTAGCTGAGAGTTTGATG
TTGCCATCGAAAAGGCATGAGCTTCTGTAAGCGGATTCTTCTGCTGCTCGGCAATAAGCAGGTTCTCTGGCAGACCTTCC
CATCCTGATAAGATATAATTTGTAGCAAAATCAATCTTTGAGTAACCATATTCATCAATAAAGAACTCTTTTGTAATAGG
GTGAAAACCCTGATAGCCTTTGGCAGCTGAAGAAAAATACCGTATCATCAGTGACTTGGTTCTGCCAAATACCATTGTTA
GCAGTGAACACTCGTCCCATAGTTCCTTTGCCATTTTACCACCACCTCTGGTCATCTCCTCGACGGTAGTAATATAGAAA
GCCTTACCCTGAATGGTTGACCCTTTTGTCAGGCAGTACTTATGTACTCGGTGGCGTTCCTGCACGTCTACCTCTTCGCA
CTTGCCAAATTCATCTACCAGGTAGTCATTAAGCTCTTCACCGTCATAGGCATTTACCGTTGATGACCTGTAGTCAATCT
TTGATTCAAGGACTACTTGCTCATGCTGGTTATCTTCCTTCTTAACGCTTTTAGTGGCAGGAGCAGTAAACGATAACTCC
GTACGAGGGTCAGAAAAACCGTTATCAATAGGTCGTATAAAAGAGGGCATCTTACGCCACCTTTTGACAATTTTAATAAA
AATTCCCTTCGCATCATCCGATTTTTTAGACTGAATACCTGTATAGTGATTCTTGTGTGTTATCGTTCGGTGATATACCT
TGCACATAGCCACCTCAGTCTTTCCAGAACGCCTGTTGGCCACTATACAAACACCACCAATATTCGGGTCATTGTCACCC
TTTAAAGCAAGCAGGAAATAGCTCTGCTGTTCATCTATAAAATGTGGGTATAACCCGTTTAAATCCCAGTAGGTAAGGAA
GAAATAATTTGCTCCTGTCAGGTATTCAATATTGCCATTGTTCATAAAGAATACCCCGTTGTAAATACGTTCGTACTCAC
GTTGTAATATGGCTATGTACTCTTCATTGCCTGAGTCATAAATCTTATCACTGGACATCTTCCACATAGCCTTCGGGAAC
TCTGGCCTAGTCCACTTCTGCAAGGTCTTGTGAATATCAACATTAAGTATCATGCTTCGCTCAGGAAGTTCAGGCATAAT
AATCTCATGCTCCCCAACTAGCCGTATAGGTAGGTAATTCTCAACAGCCTTTAGATACGTTGAGTCGTCAGGGTATAATA
ACTCAATGTCCATTATTCGTCGTCGTATTTTCTATACTGTAAATTCGCATCAGATGAAGGAGAATCTTGGGGTATTCGCA
AGCCAAAATTTGAATAATATATTGTAGGATAAGGTTTAAAAAAATTTCTTCTATCACCTTTACTCATTTTATTATTCCAT
ATTGTTCCATCATCAAGAGTAATAGAAGTAGTTACTATTTCTGCATCTTCGCCTGTGTATTTTGCAACCATACTTTCACC
TAAACTCCAACTTGCAAAGTGATCATGCAAATCAGAATCGCTACTATACTTGTACATCTCTATTGAAAAATCAGTTCCAT
TTGATACAAGAATAATCTGCCCATTCATAGGCATTTTATCAATAAACTTAGTCCACTTTGTTGCTTCTTTCATTTTGCCA
TTGCCTCAACAGATACCCTGGTCTGTCTATGTCAGAAATACCATTGTCTTGCAATTGTATCGAATTTATAAATTTCAATA
CTAGTTTGCGTGTTTCTGGTGTCATTGACTCATACTTTTCAAATTCTTCAAGTATGCTGATCATTCCTTCACGATAACCA
CTGATGTACTTTTTGTATAATTGCTTTTCTGTAACTATTTTCCACTTCATTTCTTATCCTTTTTATTACCTATTTTTCTA
ACTATTATAGGAGTACCATCATCATTAAAAAGTTCTTGTTTCAAATAGTCAGATAGTACATTTTTTAACTGCTTAGAATA
CGGGTATCGTTTTTTTTCCTGCTCTCTAAACCATTCTACTACAATGTTTTTATTTTTGCTTTTGTATTGTAAAGCAATAG
TATCTCTACCTGGTATATTTATATAACAAAAATCTTCTTCTTCTTTCATTTTGCCATTGCCTCAACAGATACCCTGGTCT
GTTCTGTTTTCTTCTTTGTTTCCTCTGGTTCAGGGTCAAACCGTAGGACTTTAATGAGTGCTTCCTGCATAGCTATTACT
TTCACTATACGGTCAAAAATCTTGTCATCACCATCGAGTATCTTTAGTCCTCCTTCATACTTACCACCTTTGGCTATATT
CTTAATATCAGCCGTTAGTGATATAGTGAACTCCATAAGACTCTCCTGAAAGTTCTTAATTGTAGCCTGCACATCTCTGG
CTATGGTAAAGTCTACATCATGGATATTAGACTCTTCCGCAACCGTTCTGGTCAAAGCCTGAAAGGATTCCACTTTTTTT
TTCATGGGCTAATTTTGTTTTCTCTACTTGTGAAATATGGTTGACTGTGGGTTCTTGTAAATTAGCATGGTAATTTATTT
CAGTGCCTTTTAGGAAGTTGTCAAAGTTCTCATTCTGTGAACTTGTGTATAGGTCTGATGTATAAAAAAACTGGCCAGGA
GTTAGAAGTGCTTCTTCTCTTGCCATAAGCATAAGTTGACAATAACACACCATATCGATTAGGGTATCATCTATACTTTC
ATGGTTCGGTATTTTATCATTGCCTAGTAAGTTCCCTAACCGTACTACTTTGTTAGCGATATGCCCGAATATATCTTTGA
TTGGCGTGCTACCCTCTAGCTTTGCTACTAGCTTAAAGTTGCTAAGCACATCTTCATTTGCATAGTCATTGGACTTGCTT
ATCATTATCTCCTTGCACCTAGCGTTATTAGCATCTAGTATTGTAATCTGTGTTTCTCTGGTCATATTGTTTTTTCTGTA
TAAAACTGAACTCCCCTTACGGAACTTGTAGGCTTAGTTAATTTTCTGCCTTGACGATTTAATACTTTAGCTTTGATAGA
AGGATTAATTACTTTCCCTTTACGTGCGTTTTCCGAGCGGGTTAATGGTTGATAGTTAGTCCAGTGATGAAGTCTGATAA
GTTCCTCTTCGCTTATTGCACATGATATTGGAGCCTTGTGGTCAAGTTGAAAACTATCTCTATTTTCCAGTGTCATACCA
TCTGTAAATTGGCTAACGATATAGTCAAACCAATGCCTAATTGTACAGCCTAAAATATCATGGTATCTGTCAATATTTCC
TTCTCCATTAAGCGCACGTTGGAATGTTCTACTGATATGCGCACGTAACTGTCTTGCTTGTAGGAATAACGGGTTTTCTG
CTGTTCTATTGGCAATGTATGCTCTATGACTATCGTTTATTTGTTTTCTGTTTTTAGCATTATGGGCTACAATTTTAGCT
TTGTTTTCTGGCAATTCACGTAATTCTTTAGATCGAATTTTGAGTGTTTCCATATTCTTTAACCAATACTTTTTATCAGA
AGCAGCCTTTTTTACTTTATCTACTGCATATTTCTTACGTGGTTTATTTTCTGATAAACACTCGTTAGTGTTTTTATTCA
TGTAATTAATTTTTGTTTCCATCGTAAATGACTCCATTGTAAATGCACTTGTGGTTTATAATAGGTACTGTTTCTCCAAA
AAACATATATTTTCCTGGGCTTTCCTGATAGAATGTAACAACCACAAAACCATGCTGCCAGTCAGCAATTATGCCTGTAG
GGAAGTATTCAACCTGCTCTTTAAGTCTTAGGCAACCTGACTGTAGCCAAACATGAGTACCTGTTTTGCTAGTTATATAG
GTATTTGAAAGTCTGTGAGTATGGCCTGATGTTCCAGAACCCATGTATGACATTATGTTCTTTTCGCTAGTGTTCTTAGC
TAGACTTAACCCATGCACACATTCAAACAAATTAAAATAATTGCAAGAAGGTGAAGGGTCATATATTATATCCATTGAAT
CCAATTTTAGCATTTCTTCTAATTTGGTAGTTTCAAAGTTTTTGTATAATATTGCAAGATTTGCTAGTTGGCCTTTAGCT
AACAAAAAGGGTTTAACTAATCTAGGGTCCTCATGATTACCATTTCGCCATTTCACTATACCTTTTGTACTTGCTCGTAT
TGGTACTAATATTTGTTCTTTGGTATAGTTTATTTCCTCAGTTTCTGTGTACCCCTTAAGTATACCCTCTGTGTAAAGAC
GTTTAGGATGTGAGCTTATTAGGGGAAAATCAAGAGTATCACCATTGAGAACGACTTCATCTATTTTGTTATGTTGCAAT
ACTTTATTAACACACCTTGCTGCTTTCAAATCACAGAACCATCCATGAAAATCTGAAGCAAATAAAACCCTGTAAACTTT
GTTATCAGTTATCTTTTTTTGCTTATAAACATCGTAATCTGTTTCGCTTAATCTAGGTCTACTTTGAGCCATTATTTAAC
TAGTTTATAATCGGGGAGAATTGCTTCAATATCTGTTGACTTAACTTTTACATACTGTACTCTGTCCAGTTCCATTGTAT
ATCCGCATCCATGTTTGTTGGTAGCCACATAGTCACCTACTGATACATACTCTTCTGTTTCATGGACTTTGATTATTTCA
GCTACATCTTTTAAGGGTACATTTCTGAACTCTTTAGGAACCATGCTATGAAATCTATCAGGGTTAGTTACCTGCTTACC
TAAGCAGTAGCCTTTAAGTGGGTATAATTCACCATCACGAACTTCAAACATCAAGCAGGAGTCATGTATCTTATAATACA
TGGTCTGTGTTTCAGGTATGTAGAACTCATTCCACTCTGCCCATGAAAGGTAATGGACATACATCTTCATGCCTACAGGA
TAGTCCTCTGAGTACGTTCCTACAACGGTACATACTTCTGGGTCACGTGTTCTTTTGTTCTCTTGAAAGCGTGTCTCTAG
CTGAATAGTAATATTTGTATTTGCTAGTGTTACCTGCTGTTTATGGGTATCATCTCTTGATACTATCAGGTATGGCTTAA
TTGATTTCATCTGTCTCTATGTATGTTATCTGACTTTCTTTAACTTTTGGCAATCCGAATATTACAGCATAGTTATTAAG
AGTTAATATGGAAATATCTTTAGCTAACTCAGCTGAATGGTAACCATCTTGCCATGTATTTAAACCATTAGTTTTATAAT
AGAACATGCTACATCCATCATCTTCATATTGAAGTATTTCAATTACATACTTTTGTTCTTCCTGTGGCTCTTTAAAATCT
GGTTTGTCACTCATATTTTGTTTATCTTTAAAAAAGGCGTTTTCAAGGGTTTAAAGGGCTATTCTCATTAATCAGTTTCA
TCATAGTAAGGGGGGAGCAATGGTGAATAAACGAATGTGCAATTCATCATGAAGGCGTTGTATTACACTTCCAGTATTCC
TGAAATAATAAATACTAGATGAATAAGAAGAATAGTCTTGGAGGACTTTTTTTATATTGTAAAAACCCTCTATATTGACC
CCTGTAAATAGGACCAATCTTTTAGTCTTAGCAACCATATAGCCTAGACTAGTAGCTGACTTCTTATATACCTGTGCGGT
ACATCTTGATATGTTTAGCAATCGGGATATACCCGTTATTGAAAGACCTGTGTACTTCCTGGTGTTGTCGTATCTTTTCT
CAAAGGTTTTGTAGACTTTATTTTTCTTACTATACTTTTCAGATACTGACTTATCAATATGGTACTGTTGATCTTTTAAG
TTCAGCCCGATTATGGCTGTCTGCAATATTAGCTGTTGATTCTCATTGTCTATTGGAATAGGTAAACTRAAAGACCCCTT
TTCATAACGGCTTTTAATCTTATCATTACCTAGGCAGCATAGGTTACCACTGTGCTTAGATAGGAGTCCTTTGGCCTTAA
GAAAGATTATGTATCGTGAAAGAGTAGGTACTGGTATATGTAGGATTTTAGACAGCTTTTTTAGGCTGTGATTATAATAT
ACGGAGTTGGTATAGATAGATTTTAGACGCAAAAATACTGACAACTGAGCCATCCACTTATCATCTCTAGCTTCCTTAAG
AAGCATAATAGGAAGATTCAGAGTGTTTTGTGCCATAAATTATAAGACAAATATACATTATAATTACTATTTTAGGTATA
CTTTTGAGATTTATTTATAAATTATTATCATTTTTTGGCGTGATTGTTGTATAACTAATGATACGCACAGCTACCATGAT
GTGATATTAATGGTTAAGTAACCCTAAATACAAATTTTTTTATTTTACGAGTATATGAACTGTAGAGACTTTTCTACGGT
ATTGTGGAAATATTTCCCACTATTTTAAAATGGTATAATATAAATACCACTTTAAACATCTGTAAACAACTTTTAATAAT
TATTTTTTTAGGAATGATTATTGATTAGTGTAATACATATTGAAGTACTAAAAATTTTATTTTAATTAAAACAATACAAA
TACTATAATCCTTTATATAGTATTGTACTATAGAAACTATTATTATGTCAAGAAGAGAAGTTATTATTAGACGAATGAAA
TCCATTGATGACACACCAATTCATCCTGGGGACTTATTGAAAGAATATGCTATGCGAAACGGCCTTACACAGGCACAGAT
AGCCAGCATGTGTGACTTTAACAGTAGCAATTTTGGCCATTATATAACACAGCTAAGACGGTGGCCTGAGAAGCTGTTTA
TAACAGCAGGAAACGTTATTGATTATGACCCAGAAGATTTGATGATACTTGAATATAGGTACTGGAAATTTCAGCGTAAT
AAAGCCTCATCAGAAGAATACCGTAAGTCAAGTGTAAAAAGATAGGTTTGTAACAATACTAAAACATTTAACCATTTGTG
TTCAGTATCAATTCTGATATGATTATATTTGATATGTAATTTAACCCCATAGAAATATGTATCAGGACGAGCAGGATAGG
CAGGACAGTTTAGATTTTAGTAGGTGTCAACGTGAACTGGCACTAGAGTTAGCAGTAGTTTTATTAAAGGACTCTGGTGA
GAAATCCGCACTTAAGGTACTTGGAGTAGCATTAGATTTTGAGAACTACTTAAATGGTTCTATCCCCAAAGATGCTAGTG
AAGAAATTAAAAGATTGAATAGGTGAACTACTATCCTATCTGATTTAAAACAAGAATAGCCCCACTGATAGTAGGGCTAT
TTTAGTTTAATACCTGTTGTATTAGTTTTCTTTAAGACCCTCGATAACGGTCTTAGTAATACGGGCAGTTTCAAGGTTTA
GGAAACCTATAATCTCATATAGTGAGAACCCACCCTCTTGCTTGCCTATCTCTAGCGTGCCTTCACCTGTTTCCTTTACC
TGGTAAACAAATGTTCTTAACTGTGGCTCAGGGCTTGCGATTGGTGACTCTCCTAAGATGTGTGCTTCTTCTACGTTCTT
CATAACTTTTTTCATTTTTTTAATGCTCATTTTATTTTTAAGGATTTGATATTCAATTTCTGTCATACTAGTATTTAACA
AAGGCTGTGCTATCTTCATCACGAGATGATAAAGACCTGCGTATATCCTGCTCTAGTTTCATTTTATTACCTGCCCACTG
GTAAAGACCATTTAAACCAAGGACAAGATCGGTTGTAGGGTCATACTCATTAAAATTTGCAATATCTCCACGTGTATCAT
ACCCTCTTAATTCAGAAGGGCCATGCCAAAAATGCTGTACAGCACCCATGACGTAGCCAATGTTTTCACGTATAACTTCA
TGTGCATTGTCACCCCAATTTTTAATATACTTTGCAAAACCCGGTGTCATACCCTCTTTAACATGTAAAAATGGGTCTCC
CTTAAAAGAATTTATCATATAGGTATCTCCTGAGCCTGCAATGCAAACATCTAGCAGACCGCCAATAGCCAGGTAATCTT
CTTTCTTAATTGCCCATGCTAAACCTGGATGCCCTGTCTTAATATCTTTAAGTTCAATCTCAGGGTCTTGATGAAAACCA
CGCTGGTCAAACATATAACATTCTGACTGACACTTCCAGTTTGACTCATAAGTAGGCAGTATAAACTGTGCCTCTGAGAA
CGGCTGTATGACACTATAATGATGTAGGGCATAAACAGTCTCCTCTACCCATCCCTTACGGGTGAAAGCAATATCTGAAT
CTATCCAAGCACAGTATCTTGCTGTAGGAACTTGTTTGAATAGCTGCTCAAAACCTAAATTAAGACCCCGTTCCTTATGC
CATAGCTCTGTGTTTGTATGCAGCTGTAGATTCATAGGGTCAGTGGGGCTTGTTACCTCAAAAGGTCTTTCTCCAAAGGA
TATTTCTACAGTAAATAGTTTAGCCCCTGATGCTTCCATGTGTGTTTTAAAATCTCGATATAGATTATACCTAGACTTAA
AYCTTCGGGGGTTAAAAATTACAGTTATTACATAAAGATTGTTATTGCCCATCGGGTATTGGTTCGTTTAGGTAGTTTTC
AAAAGCTCTTGATGCAAGGACAACCATATCAAAATTTTGATTAGGACTTAATTTTACAGCAAGATAAAGAGCAGTAACTC
TGTTTTTAGCTTTATTAAGGTAATTATTCATTTCAATATGTTCTTCTAATTCTTCCATAATGTCGTTACTTTCTTTTTGG
TCCATTTGATAATATTGATATGACAACTATAATAGATACTATAAGTAGTAGTATGTATATAGCATCTATGGTCATATCAC
TTTGATTGATTTAAATAGTAGCCGTTCTGGTCCTGATGACATTAAGTTTATTCCTAGTGCTGTTTTTAATGCTTTTACAA
TAGTTTTTTGTATTTGCTCGTCTGATTCATTAGCGTCAACTTCTATCTCTCCTTCTATGTTTGAAAGAGCAGTGTTTGGT
ATGTTCTTAATTATGAACCTAACGATAGGCATTGTAGTAGTTACTTATGGGCATTGAGAACATCTAAGTACATGGTGTAA
AGCATATCGTAACTGTCCATTGATGACCTAGCCATTTTTGTATATTGCTGAAGAAGGTCTTTGTGAAAGTCTAGTTCAGA
CTCTAGGTGCTGTATGTCTATTTTTAGTTCTGATACTTCTTCTGTTAGTTCAAGGATTATTTCATCCTTTTCATACGTTG
TTACCACTAGCTCTATCATATATAGTTATATTCCCTGACTTGTTAGAAACTCTCCAAAAGGCATAAATTCACGTACTAGT
TCATGTCTATACCACTCTTCGAACATTCTAATAATAGTAGCCCTTACAACTACCTTTAGAATATCTTCTTTGTCAGTCTT
TGGCAAATCACCAAGAAGTGTATTCAAAAAATCCTCACTTAATGCAACTGCTTCCTCTTTTGTATAATTAATCATATACA
TTTATTTATATACAAATATACATAATTATTACTTGTGATTGTATATTTATAGTGTAATATTAAGAGTGGATAGGTACTAA
TAGTACCTAAAAAGCCCGCTGTTGTAGCAACGGTCTTTGGATTATATCACACGTTTAACCCCACTTACGTACACGCGGGG
GTGATATATCACACGTTTAACCCCAATTATGCAAGCGCGGGGGTAATAATAATATGGAACTATTAGTACCTAAAAAGCCC
GCCACAAAGGGGCAGGCTAATTAGAATAAACAAACCAAACAAACCAAACTGGTGGCGTGGACAGGACTCGAACCTGTGAC
CTTAAGCTCTAACCAACTGAGCTACCACGCTACCTAGTATTCGATAAATACTAGGTATTCCCATTCACTTACCTTATTGA
CATAACAAATATACAATACTTATTAATACAATACAAATATTTAGAGTAATAAATATTTTATTTCACTAATAATGAAACTA
TGCCGATAATTTCACTTTTTTTGAAACATTCCTACTATTCTTAAAGCAGGCATTGCTACAGTGCTGCCTGGCATTGAATC
TGGTAGTACACTCCTTGCGTATCGGGTATTTTCCTTCAACCCTGGTAATGTTTTTGGTAAAATACTTATTGCAGGCTATG
CACAGTTTGTATTCAGAAGCAAAGATTACCTTTTCAGTTTTTGCTTCTTTCAGGTATCGCTTTTTATCCCTGCACTGAGC
TGAGCAGTATTTGCGCCTTTTAAAATCCCCCCAGTTTTCAATATTGCCTGTATTGGTGAACTGTCTGGTATATTCTTTGC
CACATACGAGGCATTCTTTAAATGGCTGTTCTATAAGATCAATCATATCGCAAATGTACATATTTACGGTAATACTCTTT
GTATATGGACGATAATTTAAGTATATTTGTTACAATGAAACAAGCCCTAAGACTATTGCTAAGCCTGGTATTAATACTAT
CTACAGGCTCACTATTAGCACAGACAACATTCACATTTACCCTTAACCGCTCTTTCCGCACATCGGCAGGTGTATTCAAA
ACAGACGGCACACTGATAAGGGCCTTATGGAAAGATGTTACCTACCCACAGGGAACATTCACCTCTACCTGGGATAATAA
AGATGATATTGGCGTTGTCGCTCCCGCAGGAAACTACCAGATAAGAGTACTCTACCACAACATGAATTATGTTTGGGACG
GCTCAATAGGTCAAACATCAACATTGCCAATTGGGCCTCATACTTATAAAGGCTATATGACATTTCAAAGTTTTGCTGCT
TGTGATACAGCCATATTTTTTAGTAACGGATATAATGAGATGGTTTATGACCTTCACTGGTTTCCAAAATCAAATACTGG
TAACCCTACAGGTTTTTTTAACTCAGATAATTTTACAGCAATAGGTCTAGTAGCAACAGATGGTATACTTTTATATGCTG
CCGATAATGAAGGAGGGTATCATTCAGTTGGTTTAAAAACATCTTTTATATTTGCTACAAAAGTAGTAGACAAAAGCCTT
AACATATTTCCTACAGGCACAGTAATGAAACTTAATGGTTTTAGAAGTATTATTTATAATGGTATAGACGTAGATACTAC
TTCATCGACAACAGTACCTATGGGGCCTTCAAATCCGCATGTATTTACTCAAAACGGTGCATCAGGACTAGCTGTACAAG
TAACAGGGAACTTGCTTGCAGTAAGTCATTTTACAGCAAACCAGATAAGGCTATTTGATAAAACTAGTGGCGCACTACTA
TCAACAATAACAGCTACAGCACCAAAGTATGTATCATTTTCATCAGAAGGTGACCTGTGGGCAATCGTAAACGGTAACGT
AGTAAGATATACTAACCCTGGTACAGCACCTGCAATAGCTACAACCATAGCAAGCCTTCAACACCCACTGTCAGTATGCG
TAGACCCTGTAAACCCAAATATTGTTATGGTAGCAGATGGTGGCACAAGCCAGCAAGTAAAAGCCTTTGACAAACTTGGA
AACACCCTATGGACATTAGGAGAATACAATGCCTATCCTTTAGGAGGCACACAGGTACGTAATGATAAATTTTGGTTTTA
TGACGGCTCACAGGGAGAAGAAGCATGTATAGCTATTCTTAAAGACCATAGTTTCTGGGTATCGGATAATTACAATAACA
GGCTATTTCATTATAGTGGTGGCATACCTACTTATATTGAGCAGATTATTTCACAGCCTGCACGATACGGTTTGGGTATA
GATGCTAATAACCCTTCAAGAATATTTACCGAATACCAGGAATTTTCAATAGACTATACCAAACCACTGGCACAAGGGTG
GACGTACGTAAAGAATTGGGGTGCTAACCTTGATAAAAATGTAGTTTCAGGATTTACATCAGGTATCAGACAAATGGTAA
CAGATGCTGCGTCAGGAAAAACATTTGGCATATCTAAAGTAAATAGTACTAGTTCACTTATTGTTTTACCTAATGACAGA
TCATCTAACATTAAATTTACAAAAGAAATACTAGGAAATATTCCAAATTACATGACAACATTAAATAGTGACCTTTCATT
AACGCTTGCCCCTAACTACGGTGCAAATGGTACAACAGTAACTTGGCTAAAATATCCAATACCTACTATTGATACATCAG
GTAAATTTACTTATGGAACTTCATCAGTTATTGCATCAGCAGTAGAAATCGGTACAGACCCACTACCAAATGCACCTAAT
TTTGCAGATGATCATGCTTATATATCAAGTAGTAATATTCTTATAAGCTACAACACAGCAAACTCTAATAAAATGTGGCA
TGTTGGAGGAATAAGTATTGGTGGCACACAGTGGTTATGGAAATCAGGACGTGTAGGAGCAATGAATCGTAAGGGTGCTT
ATGATTTAGATCATGGCTCAACTTATCAGGGAGATGTTGTAAATGTTCAGGGAAGGAATATAGTATGTGGTTTTCATGGT
GAGTTCTGGATGCAGTCACAGGCAGGACAATTTATGCACTACTATGATGACGGGCTATTTGTAGGTCAATTTGGTAACAG
TAGCTATGGGTATTATTTTGCAGTAGGTAATATACCTGGATTTGCAGGTAACGGCTTAGAGCCAGTTATGTGTACTGTAA
ATGGTGAAGTATATCTGTGGATAAGTGATGAAAGCTGTAATGGCCCTCAGCGTTGGCATCTGGTGGGAGCAAACAATATC
CATGAACAGGCAGCAACAATTACCCTTAATGGTAGTGGCACATTATCTTTTTTGAATTAAACCTAAGTAGAATATTACTA
TGAAACGAATTTCAGAAGTAAGTACATTTAAAGATATTGAGAAACTAGAAAAGGCTATAAGCGTACTATTAGAATATAGT
GTTATAGCTGATAATGATATTAAACTTATCTGGGCTAAAGAACAGATTTCCTATATAAAAAATAAGTTATGTAATAAGTA
TTGGAATAGGTGTATAGATATTATGGAAAAAAACGAACCTAAAAATGATCTTAAGGATGATTCACAGGTGTAGTTTAAAT
TCTAATTCCCCCGAAATCGGGGGAATTAGAATTATGGTTATTAAGGATGCGAAGGGGGAGTCTTTTTAACGGCTGAAACA
TTTGTAAACAGTTGTGGGAAAGTTATCCCTAAGAAATCGGATGAACCTGATTCTGACCAGTAAAGTGTAGGGTAAGTATC
ATGGATATTATATACTTTATCTGATATGGTATCAGGGTAGCATCGGAAGCTGATAAACTTGTCTACAAACTGTGGTGTTC
CTGCAATAACGGTATCTCTGATATGTTCTTTAAGATCAAATATTAACGCATATCCATTTGATTGCTGTATAGAAGCGGAG
TCAACATACACTTGTATACCATTAGAATTATCTCCTACTAGTCTCCAAGTCTGCGCCTTTATATGTGCCGAAATAAAAAA
TAGGGATATAAGGGGTAAGAGTTTAAAGTATCTCATAATACAAATATACTAAACTAGAAATGCACAATAAAGTTGTTAGG
TTTATTGTGCATAATCCAATAAAGTCGTTAGGTTTACTGTTGATAATAGGTTTAAGTTAAAATGGCAGGCCGTCTACTGC
TTCTTTCTTGACGTATGTGTTGAGAACTATACTATGGGTATCACCATAGGTTCCTACTTCTTTGCGCTTGGTAATATCGA
AATTGATATATCCTTTCTCATTGGTATTCTCGGCAATGAAGTCATAAAAATCTTCGGCTTTAAAGCTGATAGCAATCACT
GATACCAGTTCMCCGTCTGTACCTTTAAATGTGCGCTCTTTAGCTGTACTCTTGGGTACATAAATTACTTTCTTTTTTTC
TTCCATGTTATTTGTTTTTATTCCTGTAAAAGTTTTTCTTTATTTTTCTAATTCATATGGGTAACATAGGCACGAATAAT
GAACTCCTAGTAGTCTTGCTATTTTATCAATTAAATCTATTGCCATATAACTTTTATAGCTTAATACGGAGTTTATAAGC
TCTACTGAACAACTACAAGATGTTGCCAAATCTTCTTCTGTAATATTCAAATCATCCATCCTAGACTTAATCATATCTAT
TGGATGAATAAAAGGGTGTTCAAATACCTTTTCTTCATAGTCTGTTATGAGAACAGTTAATAGCATTTTTTCTTTATGCT
CGTCAGTCCACTTATGGGCGTATTTTATTTCATTGTATCTGGCGAAGGCTATATCATATTCTTCATCAGATTCTATTACA
TACCATGCTTTCATTTTCTATTATTTTCTTGACTAAAGGTACTGAATATCAGTGATATTGTGAAATTTAATTACATATTT
ATCAAGTGATATTGTTGTCCTTATCAAACTGTGCTTCTATGGCATCATGCAACTCTTTGTGAAGTTCTCTAAGTTTATTT
TGATAGATAATCTTAGCAGAAGCAGAAGGGTTATGAGTCCAAATTATCTTCCAGGTAGCATCTATATCTTTCTGTATATC
GTTAGGCGTTCTTATATCCATTTGCATATAAAATTGGTGTTTATGGGATAATTATATGTTTAAGCATATAACTTTAATTT
ATTTCAACTTTTTAAAGTCATAGCTTTAAATGCCTAAAATTCTGGGTCAATTTTAGGATTCGGCTTCATAGTCAAATTGG
TGGTTTTTGCGAAATTTATACCTTTCATAACTATCAGTTGGATCTTCCTGCAATAAATTAAACCAATTTTTAAATTGTTT
TGCATATTCAAATCCTGAATTAAATGCTGCATGTTCAAAATCTTCTATGCCATTAGAGTCAATTTCTAAAAAGTTATTTG
GATATTGTGATAAGTCAATTAGTTTACCTCTAGCTTTAAATTTTCCATTTGTATATATAAGACCTATGTTTCTTTGATCT
TGATGGCTCATTTCAGGTGGTAGCGGTCTAATACATATATATTTTTTGTGGGTCGGCTTCATAGCCATAAAAGCGCTATT
TATACGTTCCTCTTCAAGTTTAACTGCATAGTTAAGTACCCAAAGTAAYTGCATAGTATAAGGACTTTTATAATCATCTT
CTAGGTTAATTTCTCTTTCTAAAGARTTACGAACTTCATTCCTGTGATACTCAATATCTGTTATAGTCATAATTTGTTAT
TTAAAATCATAGATTTATAATTCTCATATAGGTCATCTATACTTGTGAACCTACAAGTATTACATAGTCCAGTTGTAAAA
GCATTCTTTTCAATAGCGTCTACTTCTTTCTGTGTGTAGGTACGTTCATTAGGCTGAGATACTTTCATGCGCTCTATGCC
GTCAACTATTGTGTTAGCCATTGTTTGATTTTTTATATTTGTATAATTAAAAATAGGTTTACTATCTGCTTGGTTTTGTA
AAAATGCTGCTTTTTCTTTAAACCCTTTTAAAGTGTTATTTATTTTATTTTTAAAATCGTATTTGTTTATGTATCCTATC
ATATCTATTTAAATAATAAGTAAAGTCTTTCTTTAAACTTTTCAATACAAATTTTTATTAATTCTCTGTTGTTAAAAATT
ATTAGACCTGGAAGTTTATAATCTTGTGATAAACCATAATCTGTCCATTCATTTTTTTTTCTGTCATAAGATAACTGGCA
AGGGTCATTTTCAACTGCCTTCATGTTAAGTTCAAAAGCAAAGTCTTTAATTTCTACTATTAATAATCTTTTATCTAGTT
CAATTTTAGCTTGTTCTTCTTCCTTATAAACATTTCCAAATTTGTAATTTAAGTTATCAAGTTCGCTATTAGTCCATGTT
ACATGATAAACTATATAAAATTCAATAAAACAATATGTATCATCCATCTTTGGTTTCCACCTAGAATAAAGATCACTTAC
ACGCATATACTCTATGCCGTCAACTATTATTGTGTTAGCCATTTATTCTGTGCTTTTAACTGCTGTATATATTCTTCAAT
CTTCTCTTTCTGATATGCAAATGATTTATCTGCAAAGTTTAGTGCATTCCACATAGCATCTATCAGCTGCTGTTCGGTGT
ATATCTTGTCGTTCATTTTACAAGTATTGTTACGATTGATGCAAATAAAACTATTATTGACTCTAGCATGGCTATACCAC
TTAGTACAATCATTATAATCAGGAGTCTGGTCATAACGTTTCCCTTGTTACTAGGGTCTTTTAGATTCCAGTATATAGCG
TAAGATATAAATCCTACGACAATACCCAGACTTACTAAGCCTATAATTCCAATAGGGCTACGTACTAAGTTTACTAATTC
TACATGTTTGCTCATATTTCTACAAAGGTTACTTGGTCATCTGTAATCATGGGTAATTTAAGGGCGCGGTGCATATCATA
TATTTTATCAAAAGCAAAACGACGAATATTCTCTTTACTTCCAGATATTATGTATATCTTATTTAAATAAGCTACGGATG
AATGATATGATACTTCGCTATCATGCCTTATCTCCACTGTATACTGCGGATGCTTTGCTAGTTCTCGAAGTGATTCAGTA
CAATTAGATATTGTATAATAGCATACTTCGAGGTCTAAATTCGATCTAACACGTTCTAGTTCACAATCTAGAGTTTGAAC
TATTTTATTTATATTCATAGTTTATTTTTTAGGTTCGGCTTTTTTCCTGCCTTTAATCTGAATGTAAAGGCAGTCCACAG
GTTTATAGGGATTGTCATCATGGCGATTACAAATATTATCATCATGGCTTTTCGTTTTTTAGGAGTTTATAAATGGGTAT
AGCATTGTAGACATTGAAGATTGTTATACCTATCGTGATTAGGTTTAATGCTAGTTCTATGTTGTCTGAGTTCATAGTAT
ATTTTCAGGGGTGCTATCATCTAACTCTATTTTCCAATACTTAGTAACAGTATGACCCTTGATGATATTGGTCTGAATCT
TGCCAAGGTTGTTTTTGAATGGATAAGATTTGTCATAAAACTTATCCTCGTAGGTATTGCCAGTGTATATTCTCATAGTG
TATTTTTTAGGTTCGGCTTAATAGCCCTGTTAAATGTTCTCATAACAAAATCCTGGTGTACTACCATCTTCCCATTCTTC
TATTTCTGCTAAGACTAACTGACGAGACCATTCTATAATTAATGTCTCATAGCAATTATTAATATATTCCCCTTTTGAAA
AATCACACCCAGCCTCACTAGCAATTCTAGTATAATCATCAGTTATTTTATTAATCTTATCTCTAATGAAATCTGTCTTT
GCGCTCATGATAGGTGATCGGTTTTGATGCGTTTAAGTATTTCTATTCCACGTGAAGTATTAATTTCACGATATATTAGA
TTTCTAACTTCTTCCCACGTAATCTTTTCCGGCTCCGGCTCCGGCTCGACCAGTTCAAAGTGTTTCGGTAAGTCAGACAA
GTTAAATCCTAAAAAATAATATTTTTCCGAATACAAAATTCCAATTTCAAACATTCCGTTGTTTGCGGGGGGCAACTGAA
TACACTTGTACATTGGTATTTCAGGCTTTTCAAGTTCATCAAGTTTTACCTCGATATATTTTATAAAAGAGTATGTGAAC
AGTTCGTCATCACGATAGCTAGACCATATTATTAAAGCGTTCTGGTAATCTTGTAATGTTAGTTTTATTTCTTTCATATC
GTTGGGAGTTCAGGTATTGGCATCCAATAGGCTATTTCGCTATTTTGAAAGATTTCGTCATCAAAGGCAGATGTTCCCCA
AGTATCATGAGCATAATCATCGGGATATACTAAAAAAGGGTCATTTTGACTATCCAGAATAAGTATTGTACGCCTCGGTG
CGTTCTCAATATCAGTTCTCCATGGGGAAACGGGTTTGGGCTGTTCGTTTAGCAACACTGTTTTTATTTTGCTCATAGGT
TTGCAATTTTAATTAATTCACGACCTATTGCTGTAGATACATAATCGTCACCACCTTCGATACTTATTTGTATGCCATTT
ATATTGGTAATTATCCACGGGTATTCATAATCAAGTAATTTAACCGTGTCCCCAACCTTTAACTCTTTGCCATTTTTGTC
TATTGTCATAATTTTAGTTCCTTTAAAAGTTCAATAGTTTTTTTTTCGATCCGTTCTAAAATTATTGTTGCATAAAACCA
GTCTTTGTTATGTACTGCATCACTAAATTCCGCACCATTAGCATATAAATAGGAATTTTCTGGTTGTCCGTTCCTACTTT
TAGGTAAAGCTTTACAAAGTTCACCACAAGCGCAGGTTACCCAGCTACTAGCCCGTCTTTCAAGATCAAAAAATTTATCA
TCAGTCGGTTCAGCCTTGATAGCCCTGTCAAGTTCTGTGAACCAGTTAAATTCTGTATTGCTCATAGGTTATAAGTTGAA
TGTATAATGATTTTTATTGCCACACCAAAAAGTGCAGTTAAACGCCCTTTATGTGTGAATTTTTTTGATAATAATAATTT
ACAATCTAAAAGTGCATTATATAGCTCTTTGGCTGTAATTAACTATAACAGTAATTGAATAATAATTCAACATGGTTTTC
TCCCGCTTAAAATCATGGTTGCTCATAGGGTGTTTGCTACTCTAGCTTTATAACTAACTAGACAGTAAACAAATATACAC
ATATAAGTACAGAATCAGCCATAAATCATAGCTCATTTTGTAATAATTTTACTATAAATTTGTACGAATTGAGCCATAAA
TAGGTATGTATTGAGCCAATTACCCAGTTTTTTCGGCTCACAAACATTGTGCCACTAATATAGGTTACATACAACCAGTA
GTAACAGTAGTTTTACACAAATAGTTTACGGCTTATTTTAAAGAGATCTAACGAACGATAATATCCTGACCACATAAGTA
TATGGMTTTAGTATTTGGATGGCTTAGACGTGAGATAAATAGGCAAGGCTTGAAAGATACAGCCCTGATACGATAACTAC
CAATATGATACGATAGTAATACGATAGTGTGACTACTAGTATAAGGCAGTAAGACTGTAATATGACTAGGATGTACTGTA
TATTGGTTGGAAGGGCAAAAAAAAATTGTAAAAATTTTTAACATGAGTGCCTAAACATGTTAAGGGAATGGGAAAAGGTT
AACATGAAGAAAAAGTTGGGTAGATAGGAGGTGAGAGGGTTACCCTGGCCGGCTGCGGCTGCCGGGTGCTGTGGGGTTTT
GAAGTTTACAACCGGGTGGCCTGAATTACGGACTGCAAGGGGAGAATGAGATGGTTCAAAGGTTTGGGGTTATTTATGGG
TCAATAGGGCAAAGGGAGAAACGAATGATGGTTGTTAGGGTTGTGGTATGGTCTTGGGTAAATTGATGTTTGAAAACAAA
TAATGCGTATAGTACCATATAAACGAAAATATATATATGAGTTTTAGTCTAATCGCTTAGAATCGGCTGTACGAAAGTGA
ACCGCATAATTATCCGTACGATCTATTCTCGCATCAACCTCAGCTTAGTTATATGATATGCCTGTTCAAGCTTAGCAAGT
TTGGCCTCCTTTGTGGCTTGCTTCTTTGCCCTTGTTGTAACCGCTTTTGTTGTTGCAGTTTTAGCCTTGATACATAGCAG
GCAGTTCTTACTATACCCACAAGTATTGGTCAGGTTGTAGTGTTTAAACTGATCAAGTTCTTTGAACTTTGCGCAGGTGT
TACATTTTTTAGTCATGCTGCAAAGGTAACATTCTCGATATATTAATACAAGTTGTTGTCATAACACGGTTTTTAACCGC
ATATTATTCGTTTTAGGCCGTTCGTATTGTTTGGCACGATGATTGATATGGGATTTATTTCTACAGTATGGGTAATATCG
GGATAATGGGGTATTGCTTCAGGACTGCATTACATTCGATTTAAGACACGTTGTACCCTTTTGATGTATTGGTATCGCTT
TTTAATTTAGATTCGTTAGGTGAGAGATGAGGCGGTCACCTAGCCTCCCCCTTGTTGTTTTCTATTCCTATCCCATTTCA
ACCCCCTTAGAATCGTCTGTAGCATAATATCAAGCCCTTAGTACGGTTCATTCTATTCTCACAA
>Cryophage_Green
TACTTAATTCCGTCTATAATATTTATTTACGGCCTATACCTATCGTTTTGGCTTATTCTATCTTTCGGTATCTAGTTACT
ACCTGACTATTATTATTATTCTTTCTTTCTGTACTCCTTTGGCATGGTTATAGATACATACATAGCATAACCGTTTAACC
TTTAATCTTAAAACTCATGGAATCAAATATAATTCATAAAACAGTTAATCCCCTTGAAAACATTCAGAATGCAATTCTAG
AAAGTTTAAATATCCAATTCAGTAGTTCAAAAAACGCTGCCATACGCCAAATGAAGTGTACAATAAATGATTTAATAGAT
TTAAATATTACCGGTCAGGAATCAGATTATGAAGTTTCCATTATAGCACGTGATCTATATTGGGATATTGTAGAATATTA
AAGTATKCTAGTAAACTAAACAGGARGGTGCTATTAAGCCCCCCCAAAATTTTAACCTTTTAAACCTTAAAACTCAAKAA
CCATGAAAACATTAAACTTTATTCGTACATTACTAATAGGAGTATCAGCAATAGCAAGTATTATATTTATTGTTGATGTT
ATTGTATTTGTTGCAAAACATTGGACTAACAGTATTTAAGCTATTAAGCCGAATCAAAAAATTAACCTTTAAAACTTAAA
AACATGAAATACTTAGATTTTATAAATGATAACAATATTGATGCAGCTGCTTTTGAAGCATATATGAGTTTGGTTAATGA
TTTAGAATATGCAATAGATCATTTTGATGAAGCGTATCAGGGCCAATGGTGTAATGAACTTGAATTTTGTGAACAGTTAT
TTGATGAAATTAATGAAATTCCAGATCATTTAGCTAGCTATATCGATTACAAAAAAGTAACAAGAGATTATATGTATGAC
TATTCTTTTATAGATGGGTATATGTTTAGTAATAATGTATAAACCTTTTTAACTTACCTATTACGGCCCGAAAGGGCATT
TTAGGGTAAAAACCAAATATTATGACAAATCTACAAAATGAAATTTTGTTACGATCAGCAATAATTATWGCTGATAGGCA
TTTAAGATGTTCTAGCGAAACGGCTAAAACTGCAAGTAAAAGAGCTTTACAAACTTTATGTAACGGTAATATGCTAATGT
TTGCATCAGCAATGAGTATAGCACAATCAAAATATAAATWCTAAGATCATGGATATTAAATTTACGGATTATAGTAAAAA
TCCCAAACCATCTAAAATTCAAGTAGTACGAAATTCAATAGAAGCAGTTACTCAGCAATTAGAATTGTTGTATAACTCAA
TGCAACTTTCAGATGAAAGAATCAGATCAGAAAAATTAATGGAACAAATTAAAGAATTAGAATTGGCAGCCAAATCATAC
ATTAAATATTTAAAAAACTAAGAACATGAAAAATATAGAAATACTAAACAACCAGGCCAAAAGTAAAAGGCTAAACAAGT
ACAAAGGTAGTAGGTCTACGCAATCAACTAAGTACCCTATCAATAGGATATACGATTTTAACGTATGGATGGCATACATT
AACGAACAGGTTATAATTAATTCGTTTAATCATTCTGGTTCGTTATAATTGGCATAACTTTTGATACTATAATAGTAATA
TATTACTCACTAAAACTAAACTAAAAATATACTAACTTTAATATCATGGAAACTGAAATAACAAATGTTTGGGGCAAAGA
TGTAAAGCCATATGAGATTAATAACGTTTCACACTTTGAAACGGAACTTGCTACGTATGATATTCAAAAATTACGGTTAA
AACCTGTTTAYGTTATAGAAGCAAAAAAGAAGCATGGAGTACTTAAGAAAGATGTTCAACTTGAAGCATCACAAATAATG
TTTGATCACTCAAAAATGTTTACTCATTGCTACGATTACTACCATATAGGCATAAAGAATGCCCGTAAAGCAAATTAACA
ACCCTATACTCCTGCAAAATTGCCCTTTAGATAGGGATTTTGCAGTAAAACTAAAACCCTAAAATATATGACAGCATTAG
ACGCTTTTAACAACCCAATTAAGCCCGGAGACCACGTAGGTTTATTTGATGGAAACAAATTAGTAGATACAACCGTACAC
AGAGTAATTCGTATTAGTAAGTTAGAACATAACAGTATAATTATTGAATCAAATAACATAGGATTATATCCTGCTAAACA
TTTTTTAAAACTATAACCATGGCATACATAACAGCAGATGAAGTAAAGGAAATGCGTAAACAAATAAAAGAACTATACCC
TAACATAAAGGTATCAGTTAGTAAAAATCCGCATAGTAGTACAGTAAMCTGTTACTTACTTGAATCGGATATTGATTTTG
GTGTAACTTATCAACAAGTAAACCAATATTATATTGACAGACATTACACAGGTGCAGCTAGATCAATGTTAGAAGCTATC
AATACAATATTACATCAAGGTCACTATGATAAATCAGATACTATGACAGATTATTTCGATTGTTCTTGGTATGTAGATAT
TCAGATAGGTAAATACGATCATCCCTACGTTTACAAACAGTCAGATTTACATCAAGAAATAACAGAACTTTTAAAACTAT
AACAATGACAGACCAAAACAAATTACCAAAGGACAAAAACGGTGCAATATTAAAGATCGGTGACAAAATAAAGAAAATAG
TTTGTTCAGACCCCGACTTTTTATTTACAGTCACAGATATACAGGAGGGGTTTATTTGTATCGATAATCAAATATTAATG
TACGATTCACATGGTTTTTGTTTATCAGAACGAACATTTACAGAATCAGAAATTAGAGCAGCATTTTTTGAAACGGGATA
TGCTATTGATTTTCCTAATTACGATATTAATGTTAGAGAGATTGATATTAAAGAATTAATTGATTGTATGGAGTATTTTA
AACTTAACCCAGACCAGAAATAMTAGTAACACAAATGTTACTGATATACTTAAAAATACATTCAAATATATAATAGAATA
GTTATTCATTACTAATATATTTACAAGACTAAACAACAAAAAACAATTAACCTAAAAACAAACAAACATGAAAACAGAAA
ATGATTTATCAGAATTAGGCATTGCGCCTGTTGACAAAAGTCCTGGCAGTGATGACTGGCTAATAGCTTACAGGTCAACT
GCTAGCTATATTGAACGTGAACGGCTGCATGAACTTTATAAGCAGATGCCTATCGACAGTGAATTAACAAAAAAACTAGG
TGAAATTATTACGTATAATTCTACTAATGATTATTATTTTATGAGCATGGTATTAAGACAGATTACTGCAAGAATTAACT
ATTTAACGGGACTAACATTATGAATAGCAGACAAGAACAGGCAGTGACCAGATTAATAAGTAGCTACTTCAAAGATACAT
TAAGACACATGGGAGTTACGCGTAATTGTGGCTGCGCAGTAATGCAAATTACAAAAGCTGAACATCTAACAGATTTAATG
GAGCATGATTTTCCAAAAATAAAATTTATAGATGCTGCTGGATATTCAAGTACAGAATTATATGATATTGAAGCAACTTT
TGAGGATTTTGGCATTCGTTTATCAGAAAAGGGGAGAGATTCATTCATTGGCCTGACAGCCGTATTTGACCTATTATACA
TACTTGACCCCGAAAATATTACAGTTGACCTTAACAACCTAACCTACGCAATATGAGAGTACACAAATCAATGGAAGAAA
TAGATAAGGCGTATAACGAACTTATTTATGAGAGTAATAAACGTTCACCTGTAAGCATATTTTTTGAAAAATACGTTTCA
CCTGTATTTCACTTAGTATTGATAGGACTATTGTTTTTCAGTATTTACGTAGCTTTTTTTGGCCTTTAACTAATTAAACC
ATGATAAAAAGAGATTATAGCCTACGATACCCAAATTGTGAATTTGATAAAAATGGTGAAGAGTTTATAAAGGCTRTTTG
TTATAGACTAGACTTTTTAGGCAAAGAATTAAGAGATCACAACATTTTATATCTTATTGGACAGATGGATAATGGAGAAT
TAAACCAGCTAATTAGTTTAGGTTATGTATCAGATTGGAATAATGAAGAGATAACGAAAGGTTATGTATCTGAATAKCTG
CATTCAACATGGGGTAAATCTTCGCCAAGGCATGATCAAGAAATATTGCAAAATCTTAATACCCCAAAACCATGAGAACA
CCATCAAGTTACAAAAGGTATTTACCCGTAATTAGTAAGACCACAAAGGAAGATTTGAAGTACGAAGGTTACGCATATCT
CGCTATAATAGCTATTGGCGTTACGTTGTGGCTTATAATTTGTTACCCACTAATATAAAATGATTAAATTTGCAGCTATG
ATAGATAAGAAAGCATTAGATAAAATTAACCAATTTAACAAAGAACATCCTAGGCAGACGGCAATATTTGCCCTGTTAAA
AAAATGGGATTTAAAGAAAACTCCGTTCTCAAAGATTATGAAAATGGCTCAAAGTTCTTTCATCAACAAATCTGACCCAA
AGCAAGACCGTTTTAATTTTAACGAACTAGAGCTTGACAGGATAACAGATATAATTCACATGCTTTCAGACGATTTGAAG
GCTAATTGTCCACCTAAACCCAAATTATGAAGAGTTTGCTTTTATTAAGCATAGCATTACATCCATTATCTGACAGCGTA
TATAATTACGCTAAATCTATAGGAATATGCTATCCTGAAATATGCACATCACAGGCTGTACATGAATCAGCTAATTTTAC
AAGCTATTGTTATCGTACCCGTAACAACTGCTTAGGAATGAAGGGAAAAGATGGTAAGTACAAGGTTTTTGCATCCTGGA
AGGAATGTATAGACTTTTATAAAGATTGGCAGCTGCGTAAAGGTCATTGCAGTAGTTATAACTGTTACCTAAAATACGTA
TCACATAATTATGCCAGTGACCGAAAGTATGGCAGGAAGTTAAGAGGTATTATCAATAGAACTTCTTATCGTGAACCAGA
TGTAGCTTATATTTACCACCTTTAATAGTTGTTACATATTCTTATATTGTGTATATTTACATACACGATATAAGAGTACA
AATTGAAAGAATGGGAATTACAGAAGGCATTAGTGTCATTTGTTCGATTACAATATCCGAATGTTTTCCTCCTGACAGTA
CAATCAGAAGGCAAACGCACCCCAAAGAATGCAGCAATCGCAAAAGCAATGGGGCTTACAGCAGGCATACCAGATTTAAT
TTTTGCAGAACCAGTAGGTGAATGGGTTGGTCTTGCCTTAGAATTAAAGGTTGAAAAGAATAAACTATCTCAGGTGCAGG
TAGAATTTATGCGAAAACTACAGGCAAAGGGCTGGATGGTTGTTGAAATAAGAGATTTAAACTCAGGTATAAGCACAATT
AACTATTATTTTAAAAAAATTGGAAATGTTAAAAAACCACCAGAACAAACCGCACTATTCCCGCTATGAGGGGCCGTTAA
AAGTATCACATACAGCATACCATACTCCGCATACAAATAGCGCAGATGCTAAGGCAGATAGGGATGCCTATCAATTAAAG
AAGCAACGCGAGAATGAGTTTTTGCAGGAGTATGACTATAAGAATGTCAAATTGCCCATATTATCTAAATTTGATAAGTA
ACATATTTTTTACATACAAATAGTAATATGTAACTCACTTAAATATACATTTGATAAACAAACTAAACGATAATATGCAG
CCACGAATGAGTAAAGAAAAAAAAGCCCTTAAGATAAGTTTTGAGGGATTGCGAAAAGTAAGACCTGTAGCCCGGTTAGG
TAGAGACCCAAAAATACTGCTCTTAAATGCAGTAGCTACGGAGCTTGTAAAGCCAGCTTTTGCACAGTACTATGATGTAG
CTATAGACCCAGGAGGGGTATATAAAGGAAGAGTATTCTTAGTGCCATCTGAAAAGCCTACCCTATCAGCAGTACGCTTT
CATGGGGGAGATAAGGAAACTAGGCCAAATAGATTATACATAGCAAACTTGATATACAATGTACCAGGATTTAATATGGG
TGAAACCTGCACGTTCACAGTAGATGTACAGGTAATAGACCCCGAAACTGATACACGTAAAATGATAGTACTAACAGAAT
TAAAATACCAACAATCTTAAAAACAAACTAAACAAAATGGAAACTACAAAGAACATTTACCAGACCCTGAATGCAATTAT
GAAGGAAGTTGGTGCTATTGAAAAGAATCAGGAAAATAAGGCACAAGGCTTTAAGTTCAGGGGTATTGACCAGTTTATGA
ATGAATTGCACCCGTTAATGGGTAAGCATGGACTTATAGCTATACCAACTTTTATTAGTTCTACTGTAACTCCCTGCCAG
TCAAAAAACGGTGCTTCACAGTTCAGGGTAACACAGCAGATTAAGTACACGTTCTACGCCCTAGACGGTACGTTTTTGGA
AGCAGTTATTGAAGGAGAAGCAATAGACACAGCAGACAAAGGTTCAACCAAAGCAATGTCCTCCGCTTTAAAGTACTTAC
TAATGCAGGTATTTATGATTCCTACAAAAGATTTGGAGGATGCTGACTCTTTCAGCCCAGAGATAGGTGCTGAACGTAAG
CCAATGGTTATTCCTAGCGTGCAATTTACTGACCTTATCAGCGAYGAAATATACGCTACTACCAATACCATTGACCTAGC
TGATATATGGCGTAAATATGCCTCGCTAAAGACAGATGCAGGCTTTAAAGGTGCTGTTACAGCACATGGTGAAATGCTTA
ACAAGCCACAACAGGTAGCATCAGCATTCCTAACCCCTGATGATTTTTATGCAGGTGACGAGGAAGCACCCGTTAAGCCA
GTAGCAGTAAAGAACGTAGCACCAGCTGCTAAACCTGTAGAAACATTCGCACAGCGTAAAGCAAGGGCTGCAACAGCTAT
AGGAGGGAACAGAGTATGAATAGAGAAACTTGGCTGTCTGCCAGAGCATTGGGTATTGGAGGGAGTGACGCAAGTAGCAT
CATTGGACTGAACAAATTTAGCACCCCCTTTCAGGTATGGCTAGAAAAAACAGGACAGGTTGCTCCTATTGAAGATAATA
TGTACATGAAAGCAGGACGTAAACTAGAACCAGTCGTATCTGATTGGTTCTTTGAAGAAAACCCTGAAAGCATGGTTATT
ACGACAGAAGAAAACTGTCTGGCATACCACCCTATTTACTCCTATATTCTTGGTAGTCCTGACAGGCAGTTTATCGACGA
TCAGGGTAGACTACAGGTCTTGGAGATTAAGACGACACAGAATAAAATTGACCTAGATTTTCCGCCTGAATCATGGTTTA
CACAGGCAGGGTATTACGCCTATATCTTAGGATATTCTCACTTCACAATCTGTGTYCTTGAAAGAGGTCTTGAACTTAAG
CATAAGACCTATGCTGTAGATGTAGACTACTGCGAATGGGTTGTACAGGAGTGTGTAGCATTCTGGAATAACCATGTGCT
TACAGGCATACCACCAGAACCAGTCAATGCAGATGATGTCGTTAAGCGATACCCTACAGATTCCGGTGAATATATGGAAG
CAGACTTTGAAGTAGTGGCACAGCATKGTGAGATTCTTAAACTTACCGAGCAGGAGAAGCAGATTTCTGATGCCATTGAT
ACCATTAAGACTGAACTAAAGATCAGGTTAGGCAATAGCAGTGGTTATGTACTTGAAAACAAAGCACTGTTTACCTATAA
AACTAGTAAAGATGGTGTATCACTAGATACTGCAAAGCTGAAAGATGAACAGCCAGCAGTTTATAATGCCTATTTAAAGC
CTAAGAAAGGTAACAGATCATTTCTAGTTAAACCACTATAAAGATGAAACCAGGAGTAAAGCCTAAGCCCAAAATATTTA
CAGTTGTCATTGAACCAGACTTTCAGGCAATGGAGCGAAAGAAAGAGTTTTACTTTCAGGCATATCTGTGTAAAGATTTC
AAGCCTAGAGAACATCTGGCCTCCGACAATACCTACTTAGGGTTACGGCAAAAGGTGCTGGATGTTCTTAACACTGACAA
GTTACCCCGTGACAGAATCAACAACAATCAGTTACAGTTCAAAATTTACTAGATGTACGATTTGCCTTTAATGAATCATA
AGCCAGAAAGTTTAGAATGCCAGGTTATCGCAAACCTGATGGAAAGCTGGCGAAGGAACCCTCTAATTATGGTTGAAATA
ATCGAAGAGGGCAAGGCAGACAAACATAACGGCAAGAATCTAAAGGCTGTTACGAACAGCATTATAGATTTTAGGCTTAC
CAGATCAAGAGCAAGAAAGGAGACAATAAAAAGAAAACAGAAAGCACTAAGGCTACTGGATAATTTTTCAGTTCAGGAGA
CTTCAATAATCACAGGGTTGGCAATTAAAACACTAAACATCTACCTAAATGACCAAAACACAACTGCAATCGCTGTATGA
CCTTGCTGTTCTTGCTGTAAAAGAAGCCTACGAAGCAGGAAGAGATAACCAGAGCCTACCACTAGGCAGGCTGGAATCAA
TCAAACGCATACTTCTACCGAGCCAGGTTGAAAACGGACCACAGACAGAATACCAACGCTTTCAATCATACCTAGAAGCA
AATGCACCCTCATTACTTAAGATGAAATACCCTATCAGTGAAGCACAGCATGTAAAACTATCTGAACTTACTGATAAGGC
ACTAATTCTTAAGACTATTCAAAGCATGGATAATTGGCTACCACTTGTTAAGAAAAACTCTAGTGCCTATTCAACACTCC
TTGCATGGTATCACAAAGATAAAAACTCCCCCAACTATGGAAAACAAAGTACAGGTAACAAAGAAGCAGGAACTATCACT
GATAGAGCCAAGTCAATTATTGAACGAGCCATTGCCTAAGAATGTGATGGTAATTGTTGACAACCCTGATGCCAAGTCAC
TGGCATTCTATAAAAAGGAAGATCAACATTACGGCTACAAGTTTCTGGTACTTGCCTTACTTGAAGTCAATGAGCAGTTG
AATATTGACAATAAAATGAGTGATGCCCAGATTAATTCTGCTGCCAGAATCTTAGATACTAAATATTTCTTCTTTACGCC
TGATGATTTCAGGCTGGCATTTATCGAGGGTATTACTGGCAAGTATGGAAAAGTGTATAATAGGCTGGATATAGGTGTTA
TCTGTGGGTGGCTGGACGAGTACAATATGTCGAGAACTGAGTATGCTATCAGCAGGCATTCCAAATACAAAGAGAACTAT
GAGAGTAGAACGGGAAAGGTGAACAGCGAGGAGGTCTACAAAGAAGTATTTGCAAAGAACTATTCAGACCTTAAAAACAA
AGCTAAATGATGCTTACTGACAACTCCCCGTTCCCTGTCCCACGTTGCAAATTCTCAGGTGTTGCAATGTGTAATGTACC
TGCTGAGTACCTGCTGTACCTTTACAACCATGAAGTACCTGATGGCAATATAAAGGAGTATATTGAAGATAACTATGATC
TGCTAGTTGAGCAGAAGAAAATAGAAGATCAGTCCTGGAAGGATGATAGAAATGAACTTATGAAAATTAAACGTGCTGAA
GAAAAACTACTATGAGAATAACTAAGAATTTACAGTTAGTTTATACAACTGATGATGAACTGGAAAGAGCTGAAGAAATT
GCTAAAGAAGAGGCAAGAAAGCAAAAAGATATTTCTGAGTATAATTTCTCGCGTGATGAAACCTATATAAAAATAAAGAC
TTTGCTTACTCTTATAATGGACGATTATATTAGTATAAACCAAGGAGTTAGTCTTATAGACGAATTATTCTTACAAGAAG
GTGCTATGGATAGATGTAAAACCTTTGCCAATAATTTAACAAATCCTATATCAACTTCTGATATAGAGAGACCAATGATA
AAGTCAGAAGATGTAAAAAAGTATTTTTTGCGTACATATAGTAAACTATATAAGCAAGAATTAGAAATTAAAATCAAATA
TGTTCTTTATGGTGACAGTCAAAACAAAGAATCTTAATATTTCCTGAATCAAGCCTAAGGTCAGGACGTAGTGACTTATG
AAGTATGTGATGGAAGTGGACTATATTAAAATTCATGATACCTACACCGCACGTTTCACAATAATGAGCTTCACTACGTT
CTTCCCAGATGCGCTTGAATAGCTGCCGTTCTCCCGTTACCCTACGCTTGGCAGGTCTACCTTTATACTTTATGCCTGCC
TTTTTCTTAGCATCATTCGTTTTTTGGAGTATCTTATTGTAGCACTGCCTGCATACATGGAATTTAAAGATAATCTTTAT
AAACCCGCAGGTAGGGCATACTTCACAGGCAGGGTGGTATGATTCTTTCTTACCCGTTGTCATAAGGACAGTCTTACGCT
TGCGCCAGGATAGGTTGCGCCTATACAGGGTATCTATACGCTTGATCTTGGCAAAGTATAGCTGTTCCTGCATTTTGGCA
GGTATGACTTCCTCTATAAATCGGTCTTTACTCTTTACAGCATTACTTTCTAGCTTCTTTACAAAGGTATCTAGGGTCTT
TAGATTGGCCCTTTTTACCGTTACCTTTATGGTATAGGACTTGGGTTCAACCTTTGCCTTTTTAGCCTGTGCCTTTAGGT
CAGCTATACGATCTTTGTAATACTTGGTTTTAGTTTTAGCCATGCTATGAATAAGGCTCCCAGAATTAGTAACCCTAACC
CTCCCCAGCCCAGATTCTTTAGCAGGGTTGTATTGGTATCTTTTACTTTGGTTATTACTTTGGTTACAAGGGTTGTGGTA
TTGATGTGTACGTATACGGTATTGGTTAGATGCTTTACAATGACTGCACTGGCATCATGAATCTTTACAAACCTTGTGAT
AGTTTCACCAGGAAGATAGATAGGCAGGTGGTTGCGTGACTGCTGAACATTTAGACTATCATAAAAAATTCCTAAAGATG
TACCTTTTAGGTATTCTGGAATGTGAGTTGATACCTTTTCTGTGGAGTCATGTACAGCCGTCCTGCTGCTATCTGATGCT
ATGTTTCTGATTGATTTGGTGCTATCATGTACTGTAGAATCTCTGCTGTTCGAATACTTGTTTACGTGTGATACTCCGCA
AGCTGTGAGCATGAGCAGTATGAGTAGCTTCTTCATTGTGATACTTTCTGCTCCACCTGAGCATTAAGCACAGCATTATT
GCGTACTGTCAGACGGCAGATTGTTGCTCCTACTACGCCTGCAATGATAAGCAGGTTTTGTAGTGACTGACCTTTCCATA
CGATGATTGTACTGGCCATTGCTCCCAAACCTACGCCTGTGGCAGATACGATCACCAACGCACCACCTAAGTAGTTAAAG
AATGCCGAACTTTCACTGGTCAGGCGTAAAAATATTTCCCAAAATGCTTTTTTCATGATGTAGGTTTTACGTAGTGGTAG
TTACCGTTTGAAAATAATGCCCATTCGGATGCTCTGCGGTATACCAGACCTTTGTTTATCTCCTCAACACCGTTTACATG
AACTTTATTCCATACAAGCCAGTGTGGTTCTATATCTTCCATATCAGCCTCTTCATTGATTAACCTGACTACGGATGAAC
CTGTAAAGCCTGAGTGTGCATCTCCTACGCCAATGTTGTAGCATAATAGTACACAGGCATCAAATTGTGGGTTGGTAATA
TCTGCGGTGACGGCTTTATCGACACCATTTTCGTAGTGGCGTAATGTCTGCATGAGTAGATAACGGGCAACAATTTCGTC
ATGTAGTAAGTCACCCTTGCGTACTGGCCGTCCGTCCATATACGTACACCCGTAGCCTATAGTCCAAACCCCTGCGCTAT
CCTGATATGCTTTAAGTTCTAGTTTTTCAAGACCGCATAATTTAGCTATGCCTGCGGGTGTCGTTTTCATTGTAATCATA
TACTAAAGTTACACAATACTATACAATTAAACGAAAATATTTAACTTTATTTCTTATTTTTTAACTGTTTTTTCACATGG
TCTTTAAGTTCCATGTTGTGAATTTCAGCAATCGTTATCAGGGAATCAGTAAAATGCTTATAGTCTTTCAAAAACTTGTG
GTTGCGCTGTCGCAAGACAGTATGTACTGAATCACATTCTGATACCTTTGTTGACTTGTGAGGGCCAAATATTGTTACTA
AAAGTAGACTTGCTAGTGTTAGACCTGCGCTAATTAATTTCATATCCATGACGTTTAATAATATGATTAAGATGCTTAGT
AAGGGAATCAGTACTCCTAGAGAGTGAATCCATACGTGACAAATTAACCGATTTCTCTTTTCTTAAATTCTCATTTAGTT
CCCGATTTGAATTTTCAAGCATACTCTTAATATCATCCGTTCTAAGTTCACCACAGTGTACTACCTGATCGTTCAAGTGT
ACGATGGTTGTGTTCTGTGAGATGATGTAATTTACCAATGCTGCAACTACTGCCACAATGAATGCAGACTCTATCCATAG
GTTCTTCTGTTGTCGTTGCATTTGTTACAAATATACGAAATTGCCAGCATTCTTATTAATTGGTAATAGTAAGTGCGTAT
ACATAAGTTCCTGCCTGTGTTATCTTAACAACCGTCTGTGGGGCGTTTATATCAATGATTGTATCKCCCGTTGGACCACT
AATCTTTGACCATGCGTAGCTTGTAATTGCCCCTGTTGGTGACGTGCTATTTGCCCCTGACAGGAATATTGTCTGCTGCG
GCTGTTCGATATATATCGGTGGCTGCAATACAGGTAGCAGGGTCAAAGAGGTATAAACGGTTGGTGATACTGCGGGTATG
GTATCTGCTAGTAAGGTTATAAAACAGGGTACTGATACAAGCGGTATAACACCTGCGGGTACAAGTTTCTTATAGCCTGT
CTTAGTATAATTCCTATAGACCATATTTACGTTACCTGTTACACCTGGCAGCGCATATTCTACATATCCTACATCAAAGG
CTGAGCCTGCTATCGTTCCTGGGTCTTGTGCTACAGCCCATAGGCAGTAACGGGTATTTCCTGCTGYRTTTGTAAAGGCA
GCACCATTGACTGTTACAGGTAGGTTTAAGGCTATTGTCTTTGTAGCATCATACTTGTAGCCGTCAAGAATCATGGTGGT
AGTATAGTTCGCCCACCCCTGATTTGTGATAGTCTGGTTACCGAAAGAGGATTTCTTTAAGTTATCAAAGAAACCCATGT
AGTCAAATGGGTTGGCTCCTACCTGTGCAGGATAGTCATTCACGTTACCCAGGTTAAATACGTATGCCTGTAACATGCCT
GCCTTCTGCAAGAGGATATGTGCTTTTACAAGGTAATCTGCTTCTATTTCTGAACCTCCAACATTACCAATTCCTGATAT
TGGCTGTGATGGTATGTTGTGTTCGGTAAGAATCATCTTCTTACGTGGGTAGTTTATACCGTCATAACCATACTGTACCA
GTGTATTCTGCCAAGCCTGAATATCTATGACTAATTGATTAGCAAAGGCATCTGAATCATTAAACCAAATAAATCCTGCT
GCTGTATAGTATCTTCCACCTGTATAGAATGGGTAGTCATGGAAAGACAGGCAGTCAAACCATGCTCCTCCACCGTAAGG
ATATACAGATGTACGCTGTGTACCGTCTGTAGGATGATCAGATGATCTTAGGATAAAGTCTAGGAATGATACATATCCCA
GACCACCTGTACATACAAAGCTGTTAGGGTATAGTGCCTTTAATACTTCATAGAATATTCGTAACTCCCTGACATAATAG
TTAGGAGGGCAGTTAATATTTGGTAGCTGTGAAGCAGGTGGTGGTGCTGTGTACCAGTTTCCTGTTACCGTTGCACTAGC
ATAAGCCTGAAAGGTACTGTATGTAAAGTCTGGCTCATTCTCAACTTCCCAGAACTTAATATAAGGACCATAGGTAGTGA
CAACATTAAAGAAGAAGTTTGCAGCAAGGTTTGCAGGGTTGATAGTCTTAGTAGCCTGATTGTTCCAAATAGGCAGGTAA
ATACCATTGAACATATTGCTAGGTGCTGAACACCCAGGGTATGTTACCCTGTTACCGTTCACATCTACTTCACAGTTGGT
AGGGTTGGCGTTGCCCGTAATGGCTGCTGTGTCCTGGTAACCTGCTGCTGCATATCCTGTATGGTCTCCTATAAGACTGT
TAATACCATTAGGAGTAAGAAAATTATCATTAAGTGTTACCCTCATAGACTTAACACCTAGTGATGCTCCAATCTGTGAA
AGCTGTATGTTAGAGAATCCTACCTGTCCTGATGCTGATGGGTAGTAACCTAAGTTTGAACCGTACAGGAACTTGTTAGT
ATAGGTAGGTACACTCTGGTTTGCTGTTGGTGAAGTATCAGGGTTTACTATAACTGCTGGTGTTGCTACGGTTAGCGTAG
CTGTTGTTGATGCTGTAAGACTTGTGCCTGTTAATATTGATAGATTCCATACATAAGCTCCTACAATAAGACCGTTTACC
TGTGTGATAGATGCTGATGGTGCTACGATTGTTGCCCCTGTTGGCCCTGATACCTGTGACCAGGTATATGAACTAATTGT
TGAACCTGGTGCTGTAGAGCCTGAACCGTCAAGGGTATAGGTATAAGGAGGTGGTGTTATTGTTGTTGACCCTCCTGCTA
TTATTGCTATAGGTGGTGTAACAACTGCTACGTTGACAGTTGTGACTACTGTACCTGTTACCGTCTGGTTATTTGAATCC
TGTACAAGTACAGAAAATACGTAACTTCCTGCTGCAAGACCTGTAATGGTAGTATTCTGCGCTGTAGGTGTAGTTATTGT
TCCAGTAGAAGGACCTGATGTACGTGTCCATGAGTAACTTATAATTGTTGCTCCCGCTTGTGTGGCTGTTCCCTGTGATA
CTAAACTAACAGTTGAAACAGGCAGTGTTATTGACTGTGCTGTAGATACTGTTACAGTTGGTGCAGAAAAGGTAGATACG
GTAAGGTTAGCATACTGAGCAAACTTATTAGCCTGATGTTGCCATAGGTTATAGCCTGTTGAGCCGTCTGCTGCTGCGTT
AGTAACAGTATACCCAAGTGTCCATGAGTCATGTGCGCCTACGTTAAGACCGTCTGACATTACTACATCATAGGCAGGAT
AAGCGGCAAGCATAGCATCTCTGGCATTCGTTGATACGGAATAGGCTACTGTTGGGTCACCAGGGTTATGCACCAGGCGC
AGTGACTTGATATTGTTCTTGGTGTTAGCTGTGTTTGCTGTAATACTATATAATACACCGTCAAAGGAACTGAATGATAG
CAGTGGAATTGTTGGTGTTGGGTAAGTACCGTCATTCCAGTACTGCACTACTGAGCCTCCCAGTGATAAGCCTGAGCCTA
CACATCCGTTTGTATTATAGGAAAGACCTAGTGTTGGCAGAAGCACATTCAGGTAAAAGTTGGTGATAGGTGCTGCATCC
GTATACTGGTTATACTCGCATATAATATACAGGAACTTGAAGGTAACACCGCCAACAACTTTTGTCTCTGGAAGATCACC
TGCGTTATAGTGTGCGCCTATACCGTTGTTGTAAAGTGGTGCAGGGGTTTTAGGAGAAGTATATTCTCCCATACCCGGTG
CTGAAAGCCAAAGAATAGTATGTGCCTGATCTACTGCTGCATTAGATGATATGACCACCATAGCATAGTCTATACCATGA
TAATTCCCTGCGCCTGCCCAGCCTGTTGCTCCACCTGTGTATTCTGTTCTAGTTAGTGCCATTATGATATACGTGAGAAT
ATGATTGCGTTAATAATTGGGTATTTACCTGCTGCTACTAAATATCCTGCTGATACCCATAGTCTGCCAGAAGCATCTGG
TGAAAGTCCTGAGAATGTTAGCAGTGTTGATGGGTTTACCGTAGCATTTGCTGACTGGTCTGTACCGCCATTTACTGATA
ACTGGAAGTTATCCGATGGTTGGTAAGCAGCATCTATTGTACTGTAAATCTGCATAGAGTATATACCACCTACTACGCAA
CCTGTAAACAGTAAGAGTGCGCCTGCAAGCGTTTTGTTGTATATGCCTGTGTTTGCGGTGAACCATGCTGACTGACCTAC
TGCTATTGGAACAACCGTTGAAGAACCTGAGTATATACCGTTACCTGTATTTGCACCAGAACCATTATTCCAAGGCCAGT
TGGCTATAGCTACTGATGATAGTGTTACACCGTTACCGATTGTTGACGTATAAACAGTATTATTTGTACCTCCTGATGAT
GATATATCTAACCAGTTTGTTATATTTTGAGGGGTAGCATTAAAGTTCAGGTTAGTAGTGTAGGCTGCTGCTGATACGGC
TGCTGCTGTGACTACTGTTGTAGCGGATGAAGTTACACCGTTGCTGTCTGTTGCCGTAATCTTATAGCTATATGCGCCTG
TTGTAAGTCCTGATATACCTGTAGTAAGAGTGCTAGGCGTTCCAAGAACATCTCCTGCGGGGCCTGATACTTTTGACCAT
AGCGTTGATACGATTGTTGCTCCACCGTTTCCTGTGGCTGTGCCTACCAGTGAGGCTGTTGTTGCTCCTATTGATAAGGT
CTGGTTTACACCTGCTGTAACAGTTGGTGCTATTGACTGTGATGCTGTGACCGTTGTAGCTGAACTTGAAGATAGGCTGT
TTGAAGCATAGGCAGTAAGGGTAAACACATAACTACCTGCAACGAGACCCGTAACGTTTGTTATTGCTGATGATGCTGAA
ACAATAGATGGTGCGTTAGGTCCTGATGTTGTCACCCACCCATAGGAAGTTATCGTTGAACCGTCTGATGTGCTGGCCGT
TCCTGTAAGTACAGCTGTTGTAGCGTTTAAAGTAAGTGTCTGGTTAGAACCTGCTGAAACTATTGGTGGTACAGATGATG
ATGATGCAGTAACGGTAACTGTTCTTGATGACAGTAAGCCTAACGTATCTTCTGATAGCAGCTGAAATACGTATGTTCCA
GGAACAAGACCTGATATAAATACCTGTAAATTACGTACACCTGCCAGTATTGCTGCATTAGGTCCTGATACCTGTGACCA
AGTTGATACAGCTAAAGGACTGATGTTTGTAGTTATGGTAGCTGTTAGTGCTAAGTTTGTTGTGCCTGCGGGTAGTATCT
GATTTCCAGGCATTCCTATTGTTGGTCCTGACTGAAGGGTATTTACTGTTACCGTCTGGTTAAGGGTAGCTGTTAAGCCC
CCTGTAGGAGAATTTGCCTGCAAGGTTACCTGATTACTTCCTGATAGTCCGAAGTTATCAATTACGGTAAGACTAAAAAT
ATATGTTCCTGCAATAAACCTAGTAACGTTAAGGGTAGCATTAGTTACCCCTGCAAGGTAGGCTGTATTTGGTCCTGATA
CCTGCGCCCATAGGTAGCTAGATATTGTGCCACTTGATGTTGATGTTCCTGAGCCTATAAAGACAACACCTAGACTTGGA
AGCGTTACTGTCTGGTTGACTCCTGGAATAGATATAGGCGGTGTATTGAATGAAAATGCTGTTATACTGTCTGTAAATGC
TCCACCACCTAGTGTATACATAGGGGTATAAGTAGACTTGGTAATACCCTGAACACCCTTTATTGTTGTTGTCACCTGCC
CATTTGTAGATGATGCTGAGGGTATCAGGTAGAAAGTTACGGCTGTAGTTCCTGTAGGGTAGGTGGCTGTAAAGTCTCCT
GTGGTTGTAAGTACAGCTGTGCCTAGCAGTGTGGCTGTACTTGACAGATACTGAATACCAATACTTGAAAGGTTAAGGTT
ATTGGTATTACGTATAGTAAGCGTTGATGCCCCTCCTGTGCCTGTAGAAATATTGGCAATCTTTGCATCTATCTGTGCTT
TAGTATAGACTGTTCCCTCAAAATATATGATATTATTGTTATTTGATACGATTGTCTGCCCTTGCTGATTTACTGTTGTT
GAAAGGTTAGTGACAGTTGTTTGCAATCCTGATATAGTGGTGTTTACTGTTGTAAGGTCTACTGCGGGGCCTATTGGACC
TGTGCTTCCTGCGGGTCCTGCGATACCTATAGGACCTGAAAGCCCTATTACACCTACTGGCCCCTGAATACCTGCTGTAC
CAACAGCACCTACTGTTCCCTGAATACCCTGCACGCCTGACGTGCCCTGTAGACCTGTGTTTCCTGTTGCTCCTTTAGCA
CCTGCCGGGCCTGCGGGAATGGTAATGGTATTTCCACCTGATATAGTTAGCAAGCCTGCACTGTATGAGAGTGTCTGCTG
TGGGGTGCTTGCTGACCCTGCACCAGGGTTCATGGCTGAGTTTAGTGCGTTAGTAAGTGTCAGAATATCATCTGATACCT
CATAAGTCTGCTCATTAAGCTCGCCTGTGTCAAGGACTAAATAGGATTTTACTAGCGGTAACTTACCGTCTGTACCTCCC
GGTTTTGATATTAGCTGCAAGACAACTGCCGGGCTGATCAGTTCTAGTACGCCCACACCATTAGGTGACAGCTTGCTATT
CTTGCGATACCATGTTATAGAAACTAGTCCACTCATTTCAGTAAGATTCTAAGCAGTTGACCTGCGTAAACAGTTGGGAT
ATTTGGGTTCTCGGTAATGAAGTGCTTTAATARTTCTACATCTGATTCATCAAGCTCTAGTGACCCGTCTTTGTATAGCT
TCTCAGCCCACCCCCAGAACTTTAGTGCCTGCTTGCCTGTGGGCATAGACTGGATGAAGTCTGCCAGCGCATGTGACAAT
AGGTAAGGAGTATCAGAATTTGACCCGTCACTGTTAGCCCTATAAATAGGTGTTTCAAATAGGTTCTTTGCGGGTAGGTT
AAAGTCGTATGTCATGTTAAAATTGATACTGTGTTAGAAGCATAGTTGAGTGCGTACATCTTTCCGTTAGCAGGATTGTA
AACAGTATCTACGGGTGATAGTCCTGATGATAAGGATGAACCTTGTGTGAATGTGGCTGTAGAAAATGTGCTTACTGATG
CAGAATTATTTTGGTAAAAGCCTACGTAGAAAACACTACGTACTGATGAATACATAATACTTGATGGTGATGTGCCTACA
GTTATAATCTGAATGGTAGCCGTAACTGGATTTGTAGCTCCTTTAATAATATATACATAGGATGACCCTGTATCACATAT
ATAGAAAGTATCAGGACTATCAGACCCATTATAATAGGTTAGTCCTGCCATAAAGTTAGATGCAGGACCTAATGCGTAAC
ACGTATTATTAACTGCTGTAAGTGTTGACAAGTTTATGACTACATATACAAAAGAATAGCTTGATATATAGCAGAACCCG
TTTCCTGGGGCTACACCTGAATAGCACTTGACAAGAGTAGGAGCTGACTGTGCGCTATAATTACTTTGCTTTAAAAGAAG
GCTTATAGTATTTGTTATAAGATAGTTATGCGGATTGATTACGTCTATGTGACCTGATAATAGTAGGAAGTTAAATACCC
TGTCAATATCTGGCACATATATCATCTCATAACCATAGTTTACTGCTGATAAATCAGAAGGTGTTACTACAGGAGTGCTT
ATAAATGTATTGGTATACGGGTTATACTCATAGATATAGTCTCCTTCATCCTTTACCCATATTCTGTCGATACTTGGCAC
ATGGATTACTGCTCTGGCATTTGAGCCTATTGCCGTTCCACTACCAGGATATGCAGGTAGTGGTACTGATAGACTTGCTG
TACTGGTAGAAGTGTTTAATATTTTTAGCGTCCTGTCACCCATATTGCTGATGAATAGGTTGCCTGTTCCTGGGTGGTAT
GCTCCGTAGTGTGGGGCATTGAAACCTTGTACAGTGCCTATTACTGTTACAGCTGCTGCCTTTGCTACTACTCTTGTTAC
ACCGTTGGTGACTGTCGTAAAGTGATAGTTAGGCAGACTGCCTGATACTACTGCTGTCAGTGTTCCCTGTGAGGTGATGC
CAAAGGTTGATATGCCTGTTACTGATGAAACGGTAAAGTCATAGCTATGACCTGCGGGAAGTGTGCCTGATGCTGTGTAG
GTAGTTCCTGAGCCTACAGTGGTGAAGGTAAATGTTGCTCCCGATGACAGGTCATGTGCTACATACTGTAGTGGCCCTAC
TTCATCTGTAAAGGTTACTGTAGAGGAAGTACCTGTCTGTGGTACGGCAATAAGTTCATCCCAGCGGGGAAGCTCTATAC
TGGTACGGTTAGTTATTGGCTGTATATATACCCATGATACTACCTGTGAGGTCATAAACCTATCAGTGTTGTTAGGTATT
ACTGCATTGGGTATAAGTGTAAATGTACCCGCTGCTATAGCCCCTAGTAAATCTTTATTACTGCCCCTATCATTTCCTAG
TGGCATATTTTTAGGTATAGAATCTTGGTGAAACGATGTTTCCTGCGACAGTAAGATTACCTGTAATAATTACATTGCCA
GAACTATCTATGTTCATGAAGCTGTTAGATCCTGCATTATTATTGCTTTCTACTCCACCATACCCAAAAAATAGTCTATT
AGTTGCATCTATTCCCATACCCCAGGCAACTACACCTGCTCTGATCATAGAATAGTAGATGTAAGAATTTGTGTTTGCAG
GGGCTGTTACTGACATTATACCGTAAGGGTCTGCTGATGCACCGAATGCACCTATAGACATAGGAACATTTGTAGTATTA
CCCCTAGCTGTTACTGTCTGTAAAGTGTCAATATATACAGATGGTCCTTGTGGGCCTGTTATTCCTGCGGGGCCTTGTGC
GCCCTGAATACCTTGATTTCCCTGTGGTCCTTGTGCGCCTRTACTTCCCTGTGGTCCTACGGGGCCTGTTTGACCAATAG
GTCCTGTTAATCCTGTTCCTCCTATTGCACCTGTAGCACCTGTTGGACCTGCTACACCTGCACCTCCCTGTGGGCCTTGT
GCGCCCAGACTACCTGTAGGACCTACTGGTCCTGTAATGCCTGTTGCACCCTGTGGACCTGTGTTGCCCGTAGGACCTGG
AAGTCCTGGAAGCTCTGACCAGTTGGTTACATCTGTCTTAGGTGTTAATGTAGATACATAAGAAGTATTGAATGTAGATA
CCCAAAGGCTGTTTACTGTTGTTGATGTTGAAGCTATAGAAAATACATAGTCACCACTGTTGTAAGTAGTTCCTGATACC
CATGCCTGTCTGTTGTTTAGACCATGACCTGCGGGGCCTGTTGAGCCTTGTGGTCCTTGTATACCTGCCGGGCCTGCGGA
GCCGTTGTTTCCCTGTGGCCCTATTAACCCCTGAATACCCTGCGCCCCGTTAGAACCTGCTGGGCCTGCTGGACCTGTTG
AACCTGCGGGACCTGCTGCGCCTACTGTACCCTGAATACCTTGGTTTCCTGGCTGACCAGTAAGACCTATAGGCCCTATA
GGACCTAATGCTCCCTGTGAGCCGTTAAGTCCTGCTGCTCCTGGAAGTCCTGGCGCACCGTTAGAACCTGCTGGTCCTTG
TGGTCCTTGTATGCCTGGTGGGCCTGTAGCACCTATTGGTCCTTGTGCGCCTGATGTAGATACAATGGTTGTTACTGATG
TTGCGAGTTGAGCAAGTGTTTCTGTTACCTCATATACGTTGAATATATTAGACTTGTATAACTTCTGTACAACTAAGGAG
GAGTTTACCCCTACATGCTGTCCACCTGCACCGTTTATCAATGCCGTGACTTTCACAACTCTGTTAGAAGGTATTTGTAG
TTTACCGTCTGCGGAGTCGTGAAAGGCTTTACCGTCAACCCATAACGGGGTAACTTGTATCATCTGGCTCATGGGCTATT
ACGATGCTAGTAGTGTTATTGCTGCTGTTCCTGTAATACCTAGTCTGATTTTTGCTTTTAAGTTATGGGGTCCCTGAATG
GATATTTCACCAAGTACGGTAGGGTTCTTACTATCCGTATAGTTAAGCACCTTGAACACAGCATCAGGATTCACATAGTA
TACTGTTGCAGGACCTAACGTTAAACGGAAAGGTGATACTTCATAAAGTACGGTGAAAGGCTTTAGCCATGATAAGGCGG
TTATATTCTCAACTACCTGTGCTGTTGATACTTCATCATTATCATCTTGAATGGTGACAAAGTACTGCCCGTTACGGGTA
TAAGCTCCTATCATTCTAGGACTAATAATATTAATTTGTCTGTCGTTACCGTAAAAGATAGCTCCTAGTGGCTTGCCGAT
GATGGTAAACTGTCGGAATGGATATGCAAATGCCATGATATATAAATATTAGAATATGAATAATTAAGAAGCTGTTCCTG
AAAGTGTGACGGTAGATACCTGTCCTCTACGCATAGGGTCATTGACTGATAGTGATACGACGAATGCCCCTGCGGTAGCA
AAGTTGATTGTCGTAACGGCTGCCTGTGCTGAACCGAATGTAGGTACTGAACCTGATACTGCTGCCCATAAGTAGCCTAG
ACCTGATGCCTGACCGCCTGTAGATGCTACGCCTGAGTACGTACTGTTTACACCATGTACAGGGGTTGTACTTCCTGATG
GTATAGCAAGTAGTACCTGAGCGGGTGCATAGATTGGTGGAGCAGGTACGGCTGTGATTCCTACAAATACGCCTGCAAGT
GACTGCATGTAGAATGAAGTGGCAGGAAATTTCCTTCCCTCTTCCATTGTTGTACCAGTAATAGGTGCTGTCATCCAGTA
GTAATATCCGTCTGGAAGGTTGATAAATCCATTACCTTTTTCTCTTAATAGTACATTACCTGCTGCTAGAGCAGTAACAT
CATTCTTCTTTACAACTCGCAATCTGCTAAACTGAGCGATCTCAAACCCTGATTGCAAGTACATCAAGTTGATTGCTAAT
GTAATAGCAGCAGCCGATGGTTGTGCAAACAATAAGGGTGTAGCAAAAGGGTTTACAATAAAGCCTAATTCTGTGAATTG
GTCTGGAATTGGATTTTGTGGCATGATAAATAGTTTAAATGAGTTATAAATATTACGTAAATATAACTATTTAAATTTAG
ACTTCATAGTGCCATTACATTCCTATAGTACAGGTTATCGTTTGAGAAGGACTGCTAGGGGCAATATATGGTGGCGTAAC
AAGACCCGGTGTATTGTCTACTACCAGTGCTGTGCCTGCGTAACTGGCATCCGTTGACGGTACAACCTCATGCGCCCCGT
CTGTATAGTAGAGTGCCTGCTGTAAGAAGAAACCTGCTCCTGTGTTCTTACCTGTGCTGATAACTGATACCCTTGAACCG
CTGTAAGCAGGTGTAGTAACAGGTGTACCCAAATCGGTAATATACAAAGATGTGTTGCTGGCATTCCATATTGGATAGAA
TATACGCTGAAAACCTGACAGCTGTGTATTGCCTTTCAGGGCAAGGGTATTAGGGTCAAGCGTTAAGATTGTGGCTGTAA
CCTGGGTAGCATAAAGGCTATTGTTAGCATACAGAATACGGTCAATAGGTGCTGTAGAATTATAGGTAGTCGTAATCTGG
TCTGTCAGACTGTTGATAATAAAGATACGCTGGCCTGCTGTAGATATAGCATACAGGGTATTGCCGTTCAGGGCAAAGTT
TCCTATAGGCGTAGTGGTAGTATAGGTAATACCTGGCTGTGGCAGGGCTAATATAGTTACAGGCTGCTGTGCTGTTCCTG
CAACGCTAAGAGCTATCTGTGCTGTGGTATAGACAAATATCTGATTGGTGTTAAACGTGCCAATATATATCTTTTGGTTT
GAAGGATTGTACTGAATAAAGGTAGGCTTAGCACCTGACGTAGGCAAAAGTATGGACTTTATAAATACCAGTGTCGAGGG
ATTATATAAGTCTATGGAAAAATTAAAGTAGTTAGGGATAATCAGGTAGTTGATATTTACATCATTGATATAATATCCGC
CTATGGTATAGCAACCTGTATTGGTGGCAACAGTAGCATTTAGGGGTAGCTGTGGTGTGCCTGTAGCCCCTGTATCAGCA
TTAAGGGGTAGCATAGTTCCATTCTCATAGAAAACTATGTGCTGATTTCCGATACCTGATATGCTGACATTGATAATATT
TCTAGGCTTGCTGCTCGAAAAGGCTGCTCCCAGGTTATAGGTAGATGTAACAGTGTTAGTAGTGGTGTTAATTACGCCTA
CTGAGTTTCCTGTATAGTTTACTACCAGGATATTTATGCCGTATATAAGCGAGTATATAGGTCCTAAGAATGGGGTAACA
TCTGTATTCTGACCCTTTACGCATATTTCATTGATACCCTTGTAGGAAGCAGGACGTGGCCCGCACGTAATACTTACCCA
CCCTCTGTCAGTATAGATAGCATCATTCGTTACTACCTGATGCCAGCCTCTGTCGGTATAGACTTGGGTAGTACATAGGT
CTGTAAATATGGCTCTGTCATTCTCAACACTTAGATTACCCATTAGGTCTGGTTTGCTATAAAGTAATCACCTATTCTAA
AACTACCCGTTGTTGGTGGTACGGCTGTACCGTTACGGTAAAAGTGCGGGCTTGCTGTTAGGATAGCTATGGCTGCTGCA
CTGTTTGCTACCGTTGTTGACAGCGTTGTAACCGTTCCTGATAGGGCTGTTACAGTTGTTGATAAGCCTGATACTGTCGC
ATTTGTAGCTGTTAGCGAGTTTATCGTGGCATACGTGCTATTGGCATATACGTATGTTACTAGAACTGATACATCAGGAA
CCATAGGCATAGGGGCAAGTACTGTTCCCGTTGCTGCTGGGTTGACTGTAACCATAAAGCCTGCCTTACCTGCATAGGTA
GAGTCTGCACTGTCTGATAACCCCAGATAGGGTACTGTAAATGAAATCTGATCTATTCCCTGACCGCAAGCCATAGTAGT
ATGTTTTTATAATTGTCCAACATTTCAATATAATTTCTAATTTTATACAATTCCTGTATTTGTTGTAATATCTAATGTAT
TTGCTATTTTTGTCATCACACCAGATGCTGGTATTAATCCTGAACTAACAATAAGATTTGATAGTAATCTATGTCCTGAT
ACAGACGGGTGAATACCATCTGAACCTAAGTGCGTAGCATTTACCCATCCTACTGTTGAGTCAATAAACTGACCAGGATA
TTGCGTCCTAACAAATGTGTCTAGTGCTGTTTGTGTGACTCCTGTTTCTAGGATTGGTGTTAAGTGAATAACAGTTATAC
CTGCTGCTACCAGTGCGTTTACAATGGCTATATAATTTGCTTGGTAAGTAGCTGCTGCTACCGCATTTGCAATATCGTTC
CTTCCAACATTTAATATTACGTAAGTAGGATTTAGCTTGATTGCATTTGGAATAGATGCAAGTATTTCAGCTGTATTATC
AGCAGCACCTGCCCAAACAACAGTTTGTCCTAACTGGTTAATACTATTTGCCCAAGATATAGCAGGGTCAATAGAACCCC
AACCCATTGTTTTGCTGTCACCAATAGCAAGTATATACGGGTTAATTGGTGACTGTGAACTTACTTCTATGCCTATAATA
TCCATTGTTCCACCTATATTATAAATTGCTACGTTTGAAGCATTTGGCAACTGTATGGTTGGACCTGAAAGAACGAATGG
AATAAAGTAACTAAATGTGTTTTTTAATGACTGTGTAAAGTTTTCAAATGTGCCAAATACAAAGTTTCCTCGCTGTGAAT
ATTTAATTCGGCATAAGTCACCAGCTGCCGTTACTGTACTATATGTAGCACCGGCAATATTTCCAGCAAGGGCAACGTTT
GTAGCTACTGTTAATGCCTGATGATAACCTATAAGGTCAATTACTGCTGTTGATACTTTTGTAAATGCGTTAATGCTGGT
TCTTCCTATACCTAAACCAGTTGTAGATGAAGCTGTTGGAACGACTACTAATATATAGGTCAATTCCAAATCCATGTTTT
GATCGTTGTTTTGAGTATTATTAATAATTAAATAGTTGTTGTAATCAGCTGTTCCACCAGCAAAGCGTATGGCATTGTTT
ACAATAGTTGGTGCTACTGACCCTACCTGTGTGAAATCGGTAAGGGCTGTCCAGTATGTTTTCTTATAGGACATGTTACC
AGCTTTAACCTTTGCAGGAGCAGTAGCATTCAGGTTTGAGGCTGTTAAGTAGTAGTTTGTACCATCATAGAAGATACTGA
AAATATCAATCTTACCACTACCTAAAGAGTTTAGCAGTGTAAATCCTCCCTGCATTTTATAACCTGACCAGGTAACTGTA
AAGTTTCCTGACTGTGTAACCTGCAAGGTACAGGTATCACCTGCTATCATACCCGTAGGTACGCTTATGGTTGTATTTCC
TGACAGTGGTAACTGAAAAATATCAGTATTATTAAAGTTAGGTGTTAAGGTTGCTGCATAAGTAAGCGACGAAATATAAC
GCTGTCTTGATGCACTGTTTGAGAAAGCCCTCCAATTTGTTCCGTCATACCATAAGTACATGGTGGTACTGTTAGGGAAG
ATAGTAATAGTCGTTCCTCTTACACCTATTATTGGGGTAACAAGTGTCCATGTAAACGCAGATGTGTTCTGGTTTGTGAT
CATGAAGAAATTACTTACTACTGTTGTTGGGAAGGTAAAGGTCCTGTTAGCAGTAATTACTGGCAGTATGATACCACCGT
AACCTGGTGTGGCAGCATAGTTAGCATCAGTAGCTAGAGAATATGTTAATACAAGTGCCTTAGTTGTTACACTTGAAGTA
GCAATTACACCAGAAGTATTTAAACCCCCTACCTGTAAGCTGTTATCATTTTTAAGGAAGTTACCTGCTGTCTTGTTGAA
AGCACTTAATATTGTATCTGTTGCCAGTACAGCTGTGTAGGTTGTTCCTGCTGAGTAACCTGTAAGAACTCCCGTTACTG
CTGTTGATACAGTCAGGTACGTTGTAGAGGCTGTAGCTATAGTCAGGTAGGTAGAACTTGCGGAAGCTGTAGTCAGGTAA
CTTGCTAGGGCTGTTGTTACAAAAGCAGTGGTAGCAATTTGTGTTGTACTTGTTGCTGCTGCTGCTGTAGGTGCTACAGG
CACACCTGTCAGCGTTGGTGAAGCAAGGGGAGCATACGTAGTAGCAGCTATAGCTGTTGTCAGGTATGGTGCTACAGCTG
ATGTAACAAAAGCAGTCGTTGCCAGCTGCGTAGTATTCGTACCCGCTGTTGCCGTAGGCGCAAGCGGTATACCTGTCAGT
GTAGGACTGGCTAGTGGAGCATAGGTTGTTGTAGCTATGGCCGTTGTTAGATAAGAGGCTAGAGCAGTTGTAACAAAGGC
TGTAGTTGCTATCTGGGTTGTACTTGTGGCGGCTGCTGCTGTAGGAGCAGTTGGTGTTCCTGTAAAGGCAGGTGAAACGG
TACTTACCGCATTGGCTATTACAAAAGCTGTTGTGGCTATCTGAGTTGTATTCGTAGCTACAGCAGCCGTAGGAGCAAGA
GGTATACCTGTTAAACTTGGACTAGCTATCGGTGCGTAAGTTGTTCCTGCAATAGCAGTAGTAAGGTACGGAGCAACGGC
TGCAACTACGAAGGCGGTGGTGGCAAGCTGTGTGGTGTTTGTACCTGCTGTGGCTGTCGGTGCAACTGGAATACCCGTTA
GTGACGGACTGGCAAGCGGTGCATATGTTGTTGCAGCTATTGCAGTTGTCAGATAAGGGGCTACAGCTGCTACTACAAAT
GCTGTAGTTGATAACTGTGTCGTGTTCGTTCCTGCTGTTGCTGTAGGTGCTGTAGGAATACCTGTGAAGGCAGGGGAAAC
AGTACTTACTGCGTTTGCCAGTAGGAACTCCCGTTAGTGCTGGTGAAGCAAGAGGGGCATAGGTTGTACCTGCTGTGGCT
GTTGTCAGGTATACACTTAAACTTGATGTAAGCGCATACGGTGTAAGAGCAGTTACTACAAAGGCAGTCGTTGCTATCTG
GGTAGTATTCGTTCCTGCTGTGGCAGTAGGTGCTAATGGTACGCCAGTAAATGTAGGACTTACTGTACTTACCGCATTGG
CAAGTACAAAGGCAGTCGTTGCAAGTTGTGTTGTATTAGTAGCTACAGCTGCTGTWGGCCCTACAGGTACGCCTGTAAGT
ACAGGACTTGCCAGTGGTGCATACGTTGTTGCWGCTATGGCTGTAGTAAGATAAGGAGCAATAGATGATATTACAAAAGC
TGTTGTAGCAAGTTGGGTAGTGTTTGTTCCTACCGTTGCAGTCGGTGCTGTTGGTATACCCGTAAAGGCAGGACTGGTAG
TACTTACAGCATTGGCTAGTACGAATGCTGTAGTTGCTATTTGCGTAGTATTTGTTCCTACAGTAGCTGTTGGAGCAAGC
GGTACGCCTGTAAAGGTTGGTGATACCGTACTTACTGCATTTGCCAGAACGAATGCTGTTGTGGCAAGCTGTGTGGTGTT
CGTTGATAAGGCTGCTGTCGGAGCAGTAGGTACACCTGTAAAGGCAGGTGATGCTAGCGGTGCGCCACCACCAGCTGCTG
ATACAGTAAGGGTTGTAAGCACATAGTTAGTACCATCATTAAAGATTGTAAAGTAATCTATGGCATTTGCAGTAGGTGTT
ACTGTTGGAACAGCCAGTGACCCTGATGCTATATATCCTGTAAATGTTACAGTAAAAGGTGTTGCTCCGTTAGTAATAAC
AAGTCTTACATATTCTCCTGCCAGTAAATTGATAGGGGCTGATATAGTTGTGTTAGCTGTAAGAATAAGTTTTTGTACAT
CTGAACCTGCAAAGTTTGGAGTAATGGAAGATGCAAATGTAATAGTAGAAAGTGCTTTATACCTAACGTTTGATGTAGAT
ACCAAATGGTAAGTTGTACCATCAAAGTATATCCAGTGAATCGTATTGTTTGGTATTACTGTTATTGTGTTTAATCTGGC
ATCCTTTAGTGGACTTGCATAAGACCATGTAAATGCTGATGTTCCTGCACTATTGTCAACTACAAATATATTACCTGTAC
TCGTGGTATTGGTAAATGTTAATATTCTATTTGCCGTAATTGTAGAAGGTAGAATGTTTAAAGCATTTCCAGAAGAACTG
TTTGCATCAGTTGAAGTGATGATTTGATAAAACACATTTGCAAGACTTATTCTACCGCCAATATTAATATTAGTAGTAGG
CATTGATGCACCGTCACTTCTTATAAAGTTAGCATACGCAAAAGCCGTTGTAGCTATTTGTGTAGTGTTTGTTCCTGCCG
TAGCCGTAGGAGCTAAAGGTACGCCTGTTAATGCAGGACTAGCAAGTGGTGCATACGTTGTAGTGGCAAGTGCTGTTGTT
AAGTAGGTAGTTGAAGCAGTGGCTATCGTAAGATACGTAGAACTTGCTGTTGCTGTTGTCAGGTACGGTGTCAACGCTGT
TGTCACAAAGGCTGTTGTAGCAAGTTGAGTCGTGTTCGTACCTGCGGTGGCAGTAGGTGCTAGGGGTACGCCTGTAAGAC
TAGGTGATACTAAAGGGGCATAGGTTGTACCTGCTGTGGCTGTTGTCAAATAGGTACTTGTAGCATTAGCAGTTGTCAGG
TAAGAACTAAGACTTGTTATAGTAGCATAAGTAGTACTAGCAGCTGCTGTTGTCAGGTAAGATGCTAAGGCTGTTGTTAC
AAACGCTGTCGTAGCTATCTGGGTAGTACTTGTAGCTGCGGCTGCCGTTGGGGCAGAAGGAGTACCCGTAAAGGTGGGTG
ATACAGTACTTACACTATTGGCAAGAACAAAAGCTGTTGTAGCTATTTGCGTAGTGTTGGTAGATAGTGCTGCCGTAGGT
GCAAGCGGTACGCCTGTGAAAGACGGACTAGCAGTACTTACAGCATTAGCTATTACAAAAGCAGTAGTTGCAAGTTGGGT
TGTATTTGTAGACAATGCTGCCGTTGGGGCAGAAGGTGTTCCAGTGAATGTAGGCGAGGCTGTGCTTACCGCATTAGCCA
GTACAAAAGCTGTCGTTGCAATCTGGGTGGTATTTGTTGATAAGGCTGCTGTCGGTGCTAGTGGTACGCCTGTAAAACTT
GGACTAGCCGTACTTACGGAGTTTGCCAGTACAAAGGCCGTTGTAGCTATCTGCGTGGTGTTCGTAGAAAGTGCAGCAGT
CGGTGCTACAGGTGTTCCTGTTAGTACAGGTGAAGCAAGGGGAGCATACGTTGTTCCTGCTGCTGAAGTAGTAAGGTATG
CACTTAGACTTGCTGTTGTAGCATAAGAACTTAAACTAGCAATAGTAGCATACGTAGTAGATGCTGTGGCTGTAGTAAGG
TAAAGAGTTAAAGCAGTTGTTACGAAGGCCGTTGTGGCAAGCTGTGTCGTATTCGTAGCTACAGCTGCTGTCGGAGCAGA
AGGCACACCAGTAAAAATAGGACTAGCCGTACTTACGGAGTTTGCTATTACAAAGGCAGTCGTAGCTATCTGAGTAGTAT
TCGTAGCCAGTGCTGCTGTTGGGGCTAGAGGAACTCCTGTAAATGTAGGAGAAGAAGTACTTACAGCATTGGCAAGAACA
AATGCGGTGGTAGCAAGCTGTGTGGTATTGGTAGCTACAGCAGCTGTTGGGGCTGTCGGTACGCCTGTAAAGGCAGGACT
AGAAAGAGGTGCGCCAGAACCAGTAGCATTGGCAAGAACAAAGGCAGTCGTTGCTATCTGTGTAGTGTTGGTAGCTACGG
CAGCGGTCGGTGCTGTAGGTATACCCGTAAATGCGGGGCTAGAAAGAGGTGCGCCTGAGCCAGTAGCATTTGCTAGTACA
AATGCCGTTGTAGCTATTTGTGTAGTGTTTGTTCCCACAGTAGCAGTAGGTGCTAATGGCACACCTGTTAAAGTAGGACT
AACCGAAGTAATATACGGTACAAGAGCATTGGTAATATTCTGTACGTTAGTTCCATCAGTAGGATTAACTCCTAGTGCTA
CACTTGTTACAGAATTACCACCAAAATCAGCAGCGAAATTTAATGAAATAGGTGTTGGCATAGCAGTTATTCTAAATAAG
TTTGACCGATTGTTGGTGTTGAATTTGTTACAAGCACATTGTTATTATCTATATACTGGACTTTCTCATAAGTAACATTG
CCATATATATCTACTACTGTCACTGTAGGTATACGTCCAAGATTGTGGTTTATAGCATACGTAAGACTAGGTGTAAAGAA
GTTATATACCTGACCTGCTCCTGCAAGTAGGTACGCTGAACCTGAGAACGGTGTTCCAAATGAGATAGATATATTATTAC
TGTCTACATATTTCAGCTTCATAAATGGTATTCTGTTACCCGTAATATCTACAAGGGTTACATAAGGGAACCTGCCTAGA
TTATGTGGTATTATCCAGTTTGTTGAAGGTGTCCCCTGATTAAAGATTGTGACCTTTCCTGCAATGGCATAACCATAGCC
TGTCTTAGCTGTGATACCCCATCCTGCTGTTACTGTCTGCTGGTTGTTGTAGACTACCGTACCATACATTACCTGACCTG
ATAGGTCTGTGGTGACAATAGCAGGGTAAGTGTTCAGTGCATGGTTGATAGTCCATGAACTGTAGGCGGTAGTCGTTGCC
AAGGTATAGGCATAGAATATCGGTGCTACAGTTGATGTTATTACCTTTGGTATGTTTGAACTTACTACCAGGTACTTGCC
TGTGGTTGTCAGTGAGTATGACTTGCAGATACATGGCATCTGGTAGTTCGTTGACAGCGATATATAGAAGTTTGACTGGT
ATCTGTTGATAAGACCCTGCAAACGCTGCATGTATTGTAGCAGGTTTAAGTCCGTCAGATTGCCAGTATAATCCACCATA
AAGCCATAAACTGATAGATAACGCTGGATATAACTATCAAAAACGTCAAGTTCGTCAAGCTCATGGGTTAACTGCTGGTC
ATGGCCAAAAGTGGTATATAGCCTTAGCAGTAGGTTTAACCTTACAAGTCGTGCCTTTATATGTATGGCTTGCAGGTCTG
TAACTAACATGCGCAACCTCCCCCGTCAAGGCATAAGTCTTGCAGTAGGTTTATCATGCTCTGGGCATCTACTAGGTCAC
CTGTTGCCATAGCTATATCCAGTGCATCAAATGAGTTTGAAATCTTCTTGTTAAGGAGTATTACATTCCTGTCGTCCGTA
ATCTGTCCCTGAACGTAGAACTTATCTACGTTTTGCAGGAAGCACTGGTTGATAAAGGAGCAGGTATAGGTAGTCACAAG
GTTCGTATATACCGAGCCTGACTGTGCCTGCTGCGGGGTATAGGTAGTCGTAATTGATAGTACGGTGTCCCACATTATGT
TTGTAGGAATATTTATGGAATCTCCTGTCAGTGCCATGATAGGCCATGATATGATTGTCCTTAAGGGTATTACAGATAGG
CTACCAAGTGCATTCGGTAGTGGTGTGCCTGCTGAGGTAACTATGGTAAGCGTTCTTAGCGTGAAGTTACCAAGCACATC
ATTGCCATTTAGCAAGGAATTATCCATAAGCTGAATTACACCAGGCGAAACAGACGTTACAGAAATTGAAGGGCTAAATG
ACATTGCTTTAAATTTAAATATAAAGATACAAAATTGTTACGAGACTATTTCTTCATTATACTAACTGATGGTATATCTG
GTTCTGTACTTGCAGGTGCTACTTCTTCATCTGCTGTATTTTTATTTTCTTTCCATCCTGGTACAATCTTATCAAGTGCT
GATGAAAGAGCTTCCTTCTTGCTAGACTCAATAATTTCTTTAGCATCTTTCTTGTTTGCTATAGATAAACCACCTGCTGA
TTTTAGATTTATATTAATCTGCTTAGCAAATTCTTCATCAACATCCTTGATCTTGCTACTAGTCCATTCAATAGGATTTC
CACTAGCATCTTCATATTTACCTGTATTAGCCTGTTTATCGAAAGGCTTAATTTCAATATCAGTTTTGTCTACAAGTTCC
TTAGCAAGGCCATAATAGTCTGGAAGTATAGAAGATTTACTCATAATAGCCTTTTGCCATTCCATATTTGCCTGTCGTGA
TATGTTGCCTAAATCTGCTCCTCCATATAATTGAAGTGTGGAAGCAACAAACTGCGCACCAGCCAATGATAATCTATCTT
TTGTTGTTGCAACACCTCTTATTTGGTCAATTATAGACTTACTACCYAGACCTGCTATAGGCTTTACTACTGCATTATAG
AAAGCAGTATATACTCCTGTTCCAATAACGTTGGCATCAGAATTAAATATGGACTTACGGGATTGCTCCTTATCAATCTT
ATTATGCAGTTGTAAATACCATAACTCTTTGTAGGAATAATCTGCTGTGGCTTCACCAATAGACTGAACAATATTATTTT
GCTGTCCTAAGAATGCGTCAGATACAGACCTTATAAATCCATTTACTAAAAGATGCTTCGTAGTTATACCCAAACCTGTA
AGTTTTGATATAGTATTAATATCATCATAATTTAAATTATCTGCAACCCAACCCTTTTTCTTTTGATCTTCAAACTGATC
TACTTTTGCTTGATGATATGCTGTTGAACCCATTGCAACACGAAGAACTATATTAGTACCAAAAGTCTGTACCCAAGGTT
TAAGTGTTGATTTTATTCCAATAGAAGTTGCCTGTGCTGCCAAATATCCAAATAGCTGCCTCCAATCACTTCCACTTGAA
AGTCCAGGAGTGACAAGGTTTCTAAGAGCAACCCTTGCTTCTACGTTAGCATGAAGCTGAAACGTTTTCATATTATAGAG
AAATGATTTGAAAGGTCCTACATTCTCTCTTAGTACTCTTGCCTTAAATGGTTCTGATACTTCAGCGTTAGAACTTTTAA
CAATACCATCAGCATAAGTCATGGCATCTTTATTAAACTCATGTGTTTCCAGAAACTTTTTATTAAAGTCACTATATTTA
GTAAGAACACCAAGTTCTTTTGCTTTCTTCATATAGGCTGCTATCCATGTATGAGTAGATACCATAGAGTCACCCTTTTT
TAAAGGATATAGCAATGCTTCATCAACTTTTCTAGCAGACTCTTTAGCTACTGTCCATAGATTTGAATATCCTGTAGTTT
CAGCTTTATACGCATGGCCTAAAGATTGGTGAACGAGCCTTTCATAATCAGCCATTCTAGCAACAACTCCTACACCCTTA
TCTACTAGCTTTGATATTAAAAAGTCATAGCCACCATCTTTTGCATTGGCAAATTTAATACCATGATATTGTGCCATTGG
GTCACCTAAAAGCATAGCTGCATTTGAAAATGACTCTCCATATTGCTGTACTACTTGCATTCCGCTACCAAGTGTCTGTC
TGTAAAAAGCACCCTTAGCAGCATTGTTTATCATATCAAGTACACCATCTGCATTCAAAAAGGTATGCCCTTGTGAAGTT
GATGTTGGGTCACGCCCTAGCGCATCAAGTACACTTGCTCTKGAAAGAGACCTAAAGAACTCAGTATTTGTATTTAGCCC
CCCTTTATGTTTCATTGAACCGTCGAATATAATATTTGATCTAGGGTCATTCAGCAGGTTGTGCATCATTATCCTATCAG
ATATTGTTTCAGATTCTAAAACCTGATTATGAATACCCCTGTCAAACGGACTTACCATATCCATATTAAGGAAATGGGTA
GGCTCACTAGTGCCTCCTGGAAGCTGTGGTAACGAAGCAATGTCCTGACGTTTGGTTATCTGTCCTCCCATCCTGTCCAT
TGCCTTACCTAAATTAAAATCATTCTCTGACTTCTGTAATGACTGTGTTGTGCCTACAGATTCTTTAACATGGTCTTTGG
CAAAGCTAAGAAAGTCCATAGGAGTATAGTGGTCTATATCACTAGCTTCTATTCCATATTTTTCATAGGCACGTAGTATA
CCTGGCCTAGTTTTTTCATGCGCCTGGTCCATAAAGTTGATAACTTTTTTATGTTTATCACCTATGCCAAACTGTTCAGC
CATATTTTCTTTGGTAATTTTACTTAGGTCACCAGTAAACAAATCATATATGCCAGACTTCTTAATAGTTTCAAGAAGGT
CTACCTGATCTTTGTGCATATTGCTGATGCTTTCTACATCACCACTTTTAAACTTATTTTGCATACCAAGAAATGAATCA
CGCACGACACCCTTTAGGTGTTCAAACTGATCTTCTACTGATGCCTTACTACTTCTGTCTATCTGCCTAAGAATCATGAA
GGCACGTATCTTAACACCATCAGACTGTGTTATGTCCAAATGCCTATTTAGGGTATGTAAGTCACGAGAAAATTTCCCTA
CTATCGCTTGTGACCTAGTAAAACTTCTTGTTATGCCCTCAAAATATCCTTGATAAACCCTAGTGACAAACTCTGGGTCT
GGATTTAGGTTCTTTAGTCCTTGCAGCAATGTTACTTTATCCTCTGACTGTTTAAGTTTAAAATTGGGGTCTGTAAATCC
TTTAATTTTTTTAATTCCTTTTGCCCAATTAACAAATGATTTACTCTTTGTTTCTGCCAGTAGCTTTAAGCCTTTAAGTA
GTATATCTGCATCATGGTACTGCAATACAAAGTCACTACCTTTTAGTATGGCTTCTTCACCATTCTGCAAAATATTGTTT
ATAATAAAGTTTATAGCCTTTCTATTTTCATCTGATAGGTTTAGCTTACCTTCTTCATTCTCTGTATTTACTGATGTTAA
AGCCCTAAGTAAATTTAGTTTTTCACGAGACAGTTGTTCGAAAGGTGTTTTTAAAAGTTCCTGCTGACCATCTTTTATTA
GCTTATTAAGTATAGCTGTTTTACTTTCTTTTACTGGCTCTTCACCTTCTGCCTTTGCAGGTTCTTCTAATACTTCTTGC
AATTTAGGGTCTGCATATAAATCTTGTGCTGTATACCCTGTTTCACCATGTTCTGCTTCATATGCATCTAGCTTTACTTG
AATAGCACGTATGGCCTTATCTGTCTTGAATGTATCTATTTCCTTTTTTAAGTCTAGGGAAAAATTATTTATATCTGTAG
CTGACTTTAAGATAGAACCATTCTTATCTATTACTGATGAAGCAAAGTCTGAGTAGGCATGAGGGTCTTTCATAGCATTA
GCATCCTTACCTAACTGCCCCAGTTTCATCATGGCCCTTGCAAGCTCTGGGTCAACACCTATAAACTTACCTGCTGTCTG
CTTTAACTTGCTTCCTGCCTTTGTCGCTTCAGTCTGTGATTCCTTATGGTGTATGTCATCCACTATAGAAGAAATCTTGT
CTAGTGCTTTACCCAGTGACTTTTCATTCTTTACGCTATTGGCAAGTTTTATTATTTGTGGCAATATCCTTTTGACATTT
GCAGGAGCATTGTCACCTAGCTTTACCAATAGGTCTTTAGTTCCTTTCAGGAAATTATCTTTAGACTCCTTAATATCATC
TGCCTTACCCTTTGCTTCTTTTTTGAACTTAGTAGCAAGATCATTCAGCTTCTTCCTTATTTCAGATATGTTCTTATACG
CTACAGGATTATCAGTTGATGTACTATTATTTAGTACTACCTGCTTTTCTTCTTCTAGGGGATGATTTTCTAGTGCTGCC
TGATGTACATCATCACCTACATTCTTTGGGTCAACGATATGCTGTGCGCCCTGAGTATCTTTGATAAGTACATTCCCTGT
ATCACTGTCTGTTGATATATGCTGTCCTTCTTTGGGCATACCTTCTGAGTCAACAAAATTTACAGGTGTGCCTTCCTGTG
GCTGTTCTGCCTTTGCTTTGTCACTAGCTTTGCCAGTAGCAATGATCTCTTTAAGCTGACTATTTAAACCATCTTTCTTT
TCTTCCAGTAGTTCTATACGCTTAGCATGACCATCTGTAAATGCTTCATCAGTGGTAGTCATCTGGTGCTTTAATTCATC
AATGGAGTTTTGAACTTCATTCTTGGCACTGATAATAACAATAGCTTTACCTCTTACTTCTGGGTCTGTTACTGTGTCAG
GTATTTTTGCTGATATGGCTTCGGCTGCTGAAACTTTATCCTGTATTTTATTGTAACGCTCTTCACCCATTTGTGGTGCG
CCTGGTGTCTGCTCTTCTGGTATTTTTACTTTCTCTGCCAGTGCCTTGTCAGCATATTGGCGTATAGCATTGGCATTGTC
TGGATGCGCTGCAACAATCTCTGTGATACGTGCTGTTAGCGGGTCTGCATAATGTGCTTCTACAGCAAACTTAGCAACAC
CTCCCATTGCACCAAGTGCGCCCCAGGTAGCTGCATCTTCACCCATACCAATTATATTCTGTCCTAGTGATTCAAGTTTA
AACTTTCCATTGTCTAACTTATCAAAACCATACTGTAAGGCTTGATTATACTCATGGTTTGTTGCTCCTGCTGCTGCTTC
ACCAATAACAGCATGTAGAAAATCCTTACCACCCTGACCTAGAAGTGTTTCTTTGAACTTGCTGATATTACCTTCCAGTG
CTTTATGTAAGCCTGCCATAGTAATCTTTTCTTCGCCCATCTGTTCAGCCTTCTGAACTGTTGCCTTTATTGCTCCTRCT
GCTAGGTACTTCTGAAATGCTCCTGATGCAGCACTGCTTAGCTTACCTAAAAAGGGTGTTGTTGCTGCTAGTCCACTTGT
TGCTAGAGCTGCGTACAGATTTGAACTTCCTTCTGATAGCCCATTATTCTTACCACCCTTATAGAAATCTTCGTATGCGG
GGGCAAGTACTAATAGGTTTGCCATTATAGATGTGCCTCCTGACATAACTGCACCACCTATCTGTGCAGGAAGTCGCATA
AACATACCTGCCTTACCCATATCACTAGAATTTGCTACCTGCTCAGCTTCATCGGCTGTCTTGGATAAATCATTAGCACC
CTGATTGACTACATTAGATGTTTCATCTCCCTCCTTTACAAGTGGATTTATATAGGCTGCACCTCTAAGTAGTCCTGCTG
TTCCTTTAAGAAGAACAGAACTTAGTGCTGCTCCAAAGTCACCTAGTCCAGTAATAGGGTCTGTAGAATGTACGTTCTGC
TTGTCGTTTGCTCCTGTATCTCTGGTTGTAGGCTGTCCTGTATTGGGGTCTATGAAAAACTTAGTAACATTCTTACGGTC
TAAATCTGAAAAGTCTGGTTGCCTAGTGTCCATATCAGTAAGATTCTTACCTGATGAAAAAGCAAGTGTTGGCAGTAAGG
GCTTTTTAGTTCCCGGTGAAAGCAAGTTATTAGCATTGGGTCTTAATGAATCTCCTATTGGACCTAGATTATAAAGGTCT
TTTGAGTGATCTTTATTTTCATTATTCTTAAACCTGTTATTCCAATTTGTCAAGTCACTGGCAGTATTTGCCTTAGACTG
ATTCATTGATTCTAGGCGTTGTGAACTTTGTGAATAGCCAGTAACCTTATCGGTAAATTCCTTTTTAGAGCCAAAATTTA
CATCTTTACTAACAGTATCAAATAGCTTTCCTGCACTAATAGGRTCTATAATTTTAGTTTTAAATTCATTGAAGTCGCCT
ATATTATATTTTTTATTTGTTTTAGGGTCTACAGCATTTGTAATAATATTATATACATTCTGTAACTTAGCTGTCCAGGG
ATTAGGGTCTGTCGGTTGTGGCTGTACTGATTCTGGTGCTACCTGATTTTGTATTGCATCTGGTGATACCTGATTTGGTG
TTACTTCATTTGGTGCTGCATCTAATGCTACATCTGGTGCTGACTGATCTAATTCTTCTGCCATTAGTAAGATACTTTAG
CATTGCTTTTAATAGCAGGGTGTGCATCATTATGTCTGCTTACTGCTGTTTGCGTATCTGACCTGCCTGATTTATCTACC
TGACCTTTATAACCCTTGGCATCGYTTGGAAACGCATCTCCTGGTACAATTTCTTTTGGAAGATAGTAGTTATGTAATCT
GCCATTTTCCATAGCAGTTACATGAACCATGTCTAAATTTCTTAATTCACGTTGAGATTTTTCAGGATTACTTTTAAACA
TACCTTCTTGTGACTTTAAAATTATACCACCGTTTGTATTATCAAATAAATACTTTCCAGTTACAGGGTCTTTAGCTTGT
TCACCAGTCAATTTACCATTTTCATCTCTTAGCATTCTTTTTTGTGTAATATCATCTTTATAGAAGTCATGATGAAAACT
GCCAATTAAATTAACATTGCTAAGACTTTTTTTATTAACCCATTGACTATTATCTGCATCAAAAACATGACCACCAACAC
CACCTTTCCAATTATGGTTTCCGTATGTTTTATCATAATTTATAGTCGCATTTGCATTTTGTGGTGTTCCATCAGGATTT
GTTCCTGACATTGGAACTGTGACATTTGAAGGCCCTTGATTGACTGTGCCATTATCCTGACCCCCTATTGTAATTGACAT
AGGGTGTGGTGGCTTTATAATATGATCTCTTTCTATATTAGCTAACCCTGCATTCTTTAAATACAAATTTATTTCATTGG
CATATCCTACATCTTTAGCATTTGTAGTATCAATTCCATGTTCACTTGCCATGCTATCTAAGTATGCTTTTTGGCTCTTA
TCATTTATTAATTGTTTGCCTGAACCTTCAAATGTTTGTTGAGCATTAACATTATTTGCCCCTACGTTACGCATGGAGTT
CATTAAAGTATCAAAATATGCTTTCTTTGTTTCAACACTCTTTATATCCTTAAATCCCAAAAATGTACTTGGATTAGAAG
TAATTTGGTTTTGGGTCATATTCTTAAGCATATTTTGAGTATCAGCTTCTTTATACTGAGTATAACGTCTAGGGTTCATA
GCTAACCTTTCTGCATCTGCTTCTGGTGTGCCTAACTTAAGATTCATATAATTATGATAGTGGCCATCAAAATCATCTAT
AGACTGCTGACTTGCATAAGGGTCTGTATGAATACCATGAAATGCTTCTTGTGMAAACTTCTGTGCTTCTGTTGATAAAT
CTGTAAGATATGTTGCCTTACCATACGAGTCATTCATAGAATTACCTTCTGTAAATTTTACATTGGGGTCTTGTGATAAA
TTTGAAGCTAGTCCATGATTTTTCATATCAACCACATTATCTGATATTTCTTTTGCATCATAGGGTCTTATTAATGCTGA
CTGACTGATATTTGGTATAACTGTGTTTGGCAACCTTTGCGGATTTCTTGGTTGCCTAGCCATGCCAAGTTTTACAAGGT
TATTTAACCCTGCTGACTGCCCCATTACCTGTGCGCCACCTGCTGATATGCCTGTGCCGAATGAATCATTACCTCCTGGT
ATCATTGTGCTGATTGTACGCTGTTAAAATTTAATCCTGACATTGGTGATACATCTGACATTCCACCAACAGGTAGTCTG
CTATGTACATTCCCTCCCCAATATCCTAGCTGTCCGAGTACGCCTAGCTTGCCTATATCTTGTGCTGAGTTCATCATGTT
CTGCATACCTGCACCCTGATAGTTTCGTGCTGCTGCTGCGTTGTTTGAGTACTGCTGTTTCTGATTCCAGTCAAAGGCTG
ACTGCTTCTGCTGACCAATGGTAGCATTCGCCTGCATAAGACCCTTAAGGTTATTCATACGCATAGTAGCATCCTGAGCA
TTAAGATTTGCTCCTGCCTGATCTGTACGTGCTGTGAGTGCGCCTATACCGCCTACTGCTGACCCTCTACCCTGCAAGCC
TGCCATACCATTTGCCTGACCCTGATTGATCTGGTTCATCTGGTTATTGTACTGCTGTGCAGGCATACCTGACTGTGCTG
CACGCTGAGCTAGTGCCTGATTCTGGTAGTACTCTGAGCCTACTGTCTGTGTAGGAAACTGGTTCGSTGSTGCTAGTTTC
TTAGCATGAGCTGTTTGCAATAGACCTGATACTAGCCCTACGGCTGACGGTATAAGTGATAGACCCATTGATAGCGGTGC
TGCTGCTATTCCTGCGGCTGCTSCACCTACTCCTCCAAACATTCCTCCTAAATCATCAAATGCTCCCATAATTTTATTTG
TTAAGACCCCGAATTAGGGCTGTATATACTGTTTAGTGTAACTGAAAATAATGATGTTTTTACTGTACTAGTACTAGTTA
GTGTAGCAAATAGCTTGTTACCCTTAAGGTCATTACCATCTACAAGTGACCCGCCATTTGATGTATCACATAATAGGTCT
GCATAGTAAATATCTTCTGACTTATTATATCCATCATCCAAATTAAAGGCAGCAGCAGGTAGTCTTGATGTCTGGTTACT
GGTAGTAACAATATTATCCCAAGTCCATATTGAGTCTGACTGTACTGCAACATTCATAAATGACTTGTTTACCTCTGGCT
GATTGTTAAATACCATCCGTAATTGTGATGGGTACTGAACACCATAGAAGTTATTGTATATACCTATACCCTTACTATCA
ACTAAGACTCCATGCTTATAGGCTAGTCCGTTCTTCCATGAGTAAAGGTCGGTGAAAGCTGCACCCATATAGTCTGGGGC
ATAGCTGAATCTTGAAGTCCACCGCTTTGTCTCCTGCTCTGAGCCGTCATGGAACTCTACTGTTAGTGTTGAGCCGTCAC
TGGCAGGGCTGAAAGCAATAACAAGACTATCTCTATTCCTATCGTAACTGGTATATACTTTTGGTGGTACACCTGTTGCT
TTATATTTGGCAAACTGGTTTATGAATAGTGTATTGGCAAGGTTATCTGAAATTACTACTACACCGTCACCTGACAGCCT
GCAAATATTGGAGTTCTTGTAGTCAATGAAATACTCTCCTGTCATGCCTATCTCAATAGATTCAGGGTTCTTGCCTATGC
CTCCTGCGTACGTATAATAGTTAATATTGTTAAGCAAGGTTTGTGATAATTGTAAGCTGGTCTTACCATCACCTGCAAGT
GTTATCTGCTGATTGATAGGAATAAATCCTACACGTAGCTCCTGAAAAATCATTGCCTTCTGACCCTTTACAAGTATATA
CTGTATAGACTGGTAGTTACGGTCATACTCCTTGAAATTCTGGTAGTAGAACGTAGCAAGACCGTTTATAGTCGTATTGC
TAAAATATGACTGTGAGAAGTTAATCTGTGTATAATAATTTACAAGTGCTGAGTTAGGGTCCTCTGCCATTGGCCTGCCG
TTATCAGACTTATTGCTTACATACGTATCATTGTAGTTAGGGTCTGTGACAATCTCATTCACTAATCCTAGCTTATTATA
GKGGTKTGTGTAGTTGTCYTGAGGATAAATATAACCTCCATAGAAAGCCATTGACCTTGCCTTCTGGTAAATATCGCCTC
TAGTAAATTGTCCTGATGTTACCGAATGCTGACCATTAATAATATCATACCTTTCACCAAACTCATAATAAGTATCTTGA
ACACCTGTAGCAGGTTTTCTAGGCGTATATAATTCTACAAGGCTAACATTGGTAACAGTATAAGGTGGTGCTGAACAAGT
AATAACATCACCAAATTCTAAAATCTCAAAAGAATCAACGTGCATATTTTGTGTTGCTGAATCAAGCACAAAACCTACGT
GTCCAGGAAATTGTGCTAAGAAGTTAGAAGTAGTTACTACATAGTTTATGCGCTTAGTAAATCCACCTGCAACAAGAAAT
TTACCTATTACATCAACAGTATTAATAGTAGTTATATCTGTTTGAAACAATGTTCCGCCTAGAACTATTATACCTGTATC
AGTAAAACCAGCTTGTGCATAGGTCTTAGTAGGATTTTGTATAAAACTGGTAATCTCTGTATCAAAAAATGGACAGAACC
CAAAAGCTGTGTCAGCTATATTATTTTGGTTATACGTTTTAATAAATGATATTCTGTCACCTACTGAAAACTGGTATTTA
ATAATTGAGTTTGGAAGTGTACCATTGTTAGCTGATACGGTATTATCTAAATTCTTTGTGGGGCTACCTATACCAGATAA
TCTGATACCATCAATAAATACTTTTATCTCTGACTTATTATTGTCACTTGCTTCTATCTTGTTTGTAAACCACTGAACAA
AACTCTGATCTTTAAGTCTTGTTGACCTACCCCAACTATAGTACTTAGCCCAAGCAGGAGGATTGTGATAAATGTTCCAG
TTTATAGCACATAATGAACCACCTGTTGCATATAGACTAGGGGTATTTATGGTAGAATTATACCCTGATAATTTAAAAGA
AGTGTCCTGCTGTGCTGCACCAGGTCTGCCAAATTCATCTTTGTAACTAAGTACAAAYACGTACCTGTTAGCATCYTTAT
ATCTTGGCGCACTTTTATAAATTAACTGACTGGCAGCAGAAAGAATTACATTTGGTAATTTTGAAAATCCCATAATACTA
CCTTGGGATGCTGTTACTGCTACACCCTCTAAGTATATACCATTACCATTTGCTCCTAAAATATAGAAAAATGAATTTGG
GTTTAACGTAGACACGTAAGCACCTTGACCTAGTAATATTATTAGTCTTGCTATAACTGTTGTTAATGTATCTCCTACTA
CTACAATATAATTATAGGCATAAAGGTTCGTACCATTAGCAAAAGTCATATTTATATTATCTCCTACAAGTGGAGTGCCT
GAAAGTGCTATCTGGTATACTCTGGCATTTTCTTGATTAGCTTGATAAGCTAAAGGATATTGTAAAGCTAAGTAAGCAAA
GAATGGTTGTGTGGCTACTTTTATTAAATTTGTTGTGCTTAAGTTTATATTCATAGTAATAGGGTTACCATTACTATCTA
CGTCATTGTTTAGGTTCGGTCTGCCTTTGGTAACATTACCTAGAAGAATAGTATTACCATTGGCAACACTAGATGCTCCT
ACAGTAAAGGGTACATCATCGAAGTTTGATGACGTGTCAATGATAGGTACAGGTGTGCCTATGTTGTTATTGAAGAATAC
AAACTTATCATCAGGATAGGGTGTAAGACTAGATGTATATTGTGCCTGACCCCAAATGGTATTGTCTGGAATACTATCTA
GCACCTTATCAGCAGTCTTAAATATTGCCCAGTTCAGGCCATCTGCTGAATAAGCAAAGTCTATCTTACGTACATATCTA
TTGCCTGTAAAGAAAGTGAACTTTATACCATTGTTATTGGTGTTTACTGTATTTACTATGTTACTATTCTCATTAAGTGG
TAACGGAGTACGTGATGCTCCTGACCATGCTGAGTGCAGGTTATCTTCGTACTGGTATCTGTATTTAATCTGGAATAGCT
GTTTCTTTAAGTTATTGGCATTGATTAAACTATTAGATATATAAGTCGGAGCTGCTGAAACAGGATTACCATTCTGGGTA
TAGTCAAGGTCGGCATAGCCTGGAACATACTGTGGCTGTGCTTTTATAAGCATGATGCTCTGAGGGGTAGTATAATACCC
TTGCTTTGCCAGTGCTATATCTATCAGTCGTGGTGGGTTGACATTATCACTGAACAAAATCATCTTGTTATCGATAACAT
TTACACTACCTATAACGGCTGTTGAAAAGTTCAGTATTGGCCCCTGCAAGACAGCAACTATGGCAAGGGTATTCATATCT
AGTTCATAGATACCGTCATTTGTGCCTGTTAGGTGGTGGTTAAAATAGTACATCTTACCCATAGACTGCTGTTCAAAACA
GCCAATGGTAAGGTAGTTGATACCATCTGATGCAATGCTTGCTGTGTCGAYAAGCATGTTTCCCTGCGTATTCGTTACGT
TCAGCTTACCACCTGTGGAGTTATCATGTAACCGTACATTCAGTGCATCAAGAAGGCTGTTAGGAGGAAACAAATCGTTT
GAGTGATCTGAGTCTATGCCTAGAAAGTTCTTCTTTACATCTGGTCGTATCTGTGCCATACTAGTAGTTTATGGCTTTCA
TGGTTGTTTCCCGTACTGCTTCATTGATATGGTGTAGCTGCATACCACTACGTCTGCCTTTAGCTATACGCTTCTGGTTA
TAGTATTCTTTACGTAGCATCATTACTGCATTTGCAGGYCCTTTCTTCCCTTGAATATCTTTCCACCCACACCAAGCAAG
TAATGCTTCCTGAGCTTCTATGGAGATACTTTCTTCGGTGACATCATCCTTTCCTGATGACAAATACTCCATGACAACTG
TCTGAGTAGTTGCGGTAGGGTTAAGCATRATGATATTTGCCTGCTTGTCGATCTTGAAGTTTGCTCGTGAAGTTGGCGCA
CTACCTACTCCTAGAGATTGAAAAGTTCCTACTATGTTTACCCCTGCTGTCTGGTTTGGGTAGACAGCAGCATTGTATAT
ATTCTGGTCTGCTACTATAAAACTATTGTTTAACCTGTCGTAGTCAAGTCCCTTGAAGGCTGTTAGGTTCTGGTTGTATG
ATAGTGATTCAATCTCCCCGTTGGAGTTTACCAGACCTACCCTGACGTAGTTGATAAAGTCTGGTGGCAGGGAGCCTGTC
TTATTAAAGTTTATGTCAATGTTTACCGTATTTAGCCTGCCTGTAACATCCATGTCAAGGTCTAGTCTGCCTCTCTGGGC
TATGGTATAGATACGCTGATAGGCATGGCTTGATGTATCGTTTTCTGATAGGTAGAGTGATACAATTTGCGCTAGTGGTA
CTCTCATTAGTTGTCTACTTTATCGTTGCTTAAATCAGCTTGTAATCCTTTTTCTACCAGTAGCATCTTTACAATATCCT
GTACAAGTAGTGGTATGTAGTTAGCAGGTAAATTCAGTTCAGCAAGGGGGTTACTACCTGCACAAATGATGTTGAAACTT
ACAAGACCTAACTGCTTTGCAAGTCCGTTCTTGTTAAAGTACATATTGCCATTATCCAAGTACCACTGTATGCCTGGAAT
TTTAGGCAGGTTTGCTAGGTAAGATCGCTGTTTGGCAGATATGAATATTGCACTACAGTTCGCTCCTGGGAAGTAAACGT
GGTCGATCTCTCTGTTTCCTGCCAGGCTGACGGGAGCAGAAGGAAGGGTGATGTAAAATCTTCCTCCGACATCGGTAAGT
ACTGGTAGTGTGTACTTAAGGTAAAACTGGTCGTTGCTGTAATATCCTTCATCTGCTTTCTGGTTTACTTGTGCATCTGT
GACAGCGTACTTGCAAGCACCGTTGAACACATGAAATAGTACGTCACGTTCGTCAAGGTCGCTGTCCTGTTGGGGAGCAA
ACTTGTAGTACATACGGAAGATTTCTTCTGCTACTGCTGATGCTGTCATTAGTCGCCTGTTTTAAGTTTAAGGTTTGCGT
ACTGCTCGGAACTAGGGTCTTTCATTGCAAGACCAAACATGCCGATAACAATATCTATGATGTGGTTAATCTCCATCTCA
TACCACTGAGGGTCTAAAGATAGAGTAGGAGAATATACTGGCATTCCACTAACGGGGTCTAACGTATATCCCCAGAACCC
ATACACAGGGCTTGCTATATACGTACAGTTTAATAAAGGTGCAGGGTTAGGCCAAATCTTGATCTTTCCTGGATACTCAG
TATAAAAAATATGGTTCTGATCGGGGGCAATAATGGAACTCGACAGGATAGTATTTACAGCATCATGCTGGATATACTTG
ATCTTACGGATAGCATTAGGGTATACCTGTGGGGTGATTGTGTCAATATAGTAATAGCCTAGTGGCAGTATGGCTGTACC
ATCTGGTAACTGTGTTAGAGGAACAGTACGCACGAACGGTAACAGGGAGTCTGTCATGCGCTGTGACTTGTCTAGGGCTA
CTGCTGAGGTAGCTGTCTTTGATTCATCTGCCTGTGGCCTGCCTAGATATTCGTTAAAGGCTGAACGCTCAGCTGCTGCC
CAAAGGCTGTTGAACTGTGTCGGACGAATAGACCCCTGCTGATTCTTGCGAAGCAGAAAACGTACTTGCTGATATACTTG
GTCTATCGTCATTAAATTTAAATATCTGTAATTGTAAAGATACAAAAAAAAACGCACAGGGGCTTTAAACCTGTGCGCCC
AAACCAAGAAACTTTCTTATCTATTTTATGCTTCCAGTAACTCGCTAAGCAAGTTCAGGAATACCTTTCCTCTTTCATCT
GCTGCTGCCCATCGGCCTGCATGTGATACAGGGTCTGCTCCCGGTGGTATCAGAACTACAGGTGCTGACTCTGGGGATTT
AGCCCAGTATATAGCACCATTACGCAGTTCAATAATATCTTTTTGCAAGCCTAAATATACACAATAATTTGCTTCCGAAG
TATTGTCTTTTCTAAGTTTATTAAATTTTTTATAGTCAGATTCTGCAAGTAACACAAAACTTGAACGTACTCTATCTTCT
GATCTTTTGATGTCTATACCCATACTCCATGCCTTAGCATACAGTTCATCGGTATCACATTCCATAGCATAACTCATAGC
CTTAAACCGCTCCTTAGAATTATCAAGGTCTAGTAGTTCTTTCTTTGCCACATCGTACTTCCTAAAGACTGGCATCTTCT
TTGAAATACGGTTATGATTATCCTCATTTGAGTCATGTGCATCAAGAAACTCTATCAGGATAGGGTTATTCTTATTCACC
CTTAGCACACCATTTAAAAAAGTAATGTCAAAGGCTACTGCTGTTTTCTTAACATCCTTACCACCTTCTTCTATCTGATC
TACTTCATGAATAGAACTGAACCCAGGAATGTACCTGATTACTTCTCTCTTTTTACCATTAAATATTTCACTCTCACAGG
CAAGAATCTGCTTGTAACGGCTTTTATCGGTAAGTTCATAAATCACCATCTCGCCACCTTCTGTATCGGCATCGTAAATA
GCTAAGGTCTTTTTAGACTTCTTTGGGGCTTCCTCTTTTAGTGGTCTGCCAAATGCGCCTTTCTTTTCTTTCTCTAGGTT
TATACCTACTGCTTCCATCTTTTCTTTATTAGTAAAAAACTAGGGGGTTTTTAGCCCCCTAATCTGTAATGCTTATTTTT
GAACGATAAGGTAACGTTGTGCGCCAAACACCTGAACACCCTTGTACGTAATCATTGATACGGTCAAGTTAGCTACAGGA
GTCTGGTTGGTAGGAGCAAACATACCTGCGTAAGTTGTCTTAATCTCACCATCACCGCCATCTGGTCCACCAAAGGTACG
TACACAGAAAGAAGGGATAGACTCAGAAGTCTTTGCATCGATCATTGAATCTTGTGGAATCAAGATACCAAAGTTCTGGT
AGTAAGTTCCTTCGTTAGCCACACCATAAACAGTAGACTGGTTAAAGCCTGCATATTTATTGAAGTTCACCTTACGGTTA
AATAAGGATAGTGACTGGAAGTTTCTACGAATATCTATCTGGTTTGCTCCTGACTGATCGTACAGGATAGCACCATTCTG
AAATTCTGTACCAATACCATTCTGAATATCAATACCCTGATCGGTATCATATAGCCAGTCATACTCATTTGCTCCACCTT
CAGCATCCAGGTATCTGGTGATCTGGGCCAGTGTGTTTACAGTGTTAAACGTACCATAAGATAGTGAACCACCGTCACGC
TGAATACGTGGAATAACACCCTCAGAACCTGTTGCTCCATTTAATAGCTGTGTTGCATCACCTTGTGGGGCAAACATCAA
CTTCCAGTCTACATAGTTTACAAAACGCTGGGTAAGGTTATCTACTGCAATATACTTGATGTAACTCTGACCTGTCTTTG
GGTCTACGAAGTCAATCTTTTCTTTCAGGGCAAGGTCAGATATAATATAGTCATCACGAATTTCTGTCGTGTAGTTGACA
ATTTTGTTATATAGCTTCTCTTGTGTTGCCTGTAATCCTGACTGCTCACCAACATCAAGAATACCTCTAAATCCTAACGT
GTCTCCTACAGATACCGACGCATTGTCTAAGGCTCTTAGGGGGGTTAGGGTAGCAGTATATGCTCCTGGAACTGATGTGT
TGATAGCAGTGATCGTAGAATATACACCTGTGTATAGATTCTGTACCTGCTCGTTCAGTCTGATTGCTGACTTACCGTCA
TAAATATCAGAAGCACCGATTGTAATGGTTGCAGGTGTGCCTGCTGCTACTGTTACTGCTGAAACTGCTGTTACTGAAAA
ATGATTCTTACTTCTATCTTCATAGTGAAAGAACATCTTGTTATCAGTAGCTAGCTTCATATTACCAAGACCTTGCTGGA
TCATGGTATAATTCTGCATCCCGTATTTACGGATTAGCTTTGGGTATGCGTTCGGACGGATGATGTTAAAATCATTTATA
AGGGTCGTCCTTAAAGTTGTGCCTGTGGTTACACCTGCGGGAAATTGTGCCATTTTTTGTTAGGGGATTAACGTTTGTTG
TTTAAAAACATGTCCTCCATTCTGGATGCTTCTTCTTCATCAGTCGATTGCGTTCCAGTTGGAGAAGTTCTTTCCAAATT
CACGTTGTTGAGTGTCTTTACCATCTTTAGCTTTTCAGCTACGGCCTGCTGTTTTGTGGCAGCACGTATGATTGTGTCCT
TGTTTTTAACCAGGTACATATCATGGGCAAGTTTCAGAAGGTTTTCTTTACCATCTTTATCTACCCATCCTAGTTCATTA
AAGATTGACGAGATATTCGCACTACGTAAATTTGTTTTTAACTGATTTTTTTCCGTTTCAGATAAATTATATTCAACTTC
CGTGTTGTCCGATAACTTAAACCTCATTGGTGGTATTACTGAAAGCTCCTTGTCAACCGTTTGTTGCCATGTGATACTTG
CAGCCTTCTGTGACTCTACCATCTTTGCTTCCTCGCCTTTCAGGTATGAGCTGATCACTTCTTCATTATTTACACTTCCT
TGTGCCGTTTTAAACTGCTCAGGTATCGATAGGGGCTTCTTTGTGCCTTCTAAGAATGCCTGTGCTTGTGAAGCATCCAT
CTTTAGGGCTACTCGGCCTTTACGAGATGCTTTGTCGTCATAGTCCTGATGCTCCTCACCATATAGGTGGTATTTGTCCT
GTATATATTCGTTCAGGTCATTTTCATCAAGGTCTGGTGACTGCTTGCGTAACTGTGCTTTAATTTTGTCTATAGGTGCT
AGTTTTGAGTAATCAGCTAGGCTTGCGTTAAGCATATCCTTGACTTCCTCTAACTTGCCTGCTTTAAGCATTTCAAAGAG
ACGCTTGGAATCTTCATTGGCAAACTCTGGTTCTGCCTGCACTTGTGGTGCTTGCTCTCTACGCTCTTCACGTAACGGCT
CTGTTTCCCGTACTGGTTCTGGGGTGACGGGTGCTGATGACTGTACATCATCGGTAGTAGATTCAATAATGGTGAACCTG
TCTAAATCTTCATCAACCTCAGTAGCCACTTCTTCGGCTACAGGTATAGGGGTTTCTACAGCAACAGGAACTACTGGTTC
TGCTACTGCTACTTCTGTCTCTTCGCTGAAAGATTTTACAAAATCTTCGAAAATCTCATTGTTATTTTCTGCCATAAAAT
TGTTACTCAAATATACAACTAAATATTTATATTTCTATTTAGTGCATATTACTGCTGAACTGGTTGCCCTTGTTGTGATG
GGTCTTGTGGTTGACTAGGGTCTTGTCCCTGATTTGGGTCTTGCCCTTCTTGTGACGGGTCTTGCCCTTGATTAGGGTTT
TGACCTTGCTGTGACGGGTCTTGTCCCTGACTAGGGTCTTGCCCACCGCCTTGCTGAGCTTGTGCCTGTTGCTGCTGTGC
CTGTGCTTGTGCTTGCTGCTGTTCTTCCTGCTCAGCCTGCAATAGATGCTGATATGCCTGCTGAACTTCGGCAGACTCTA
GCTGTAGGAATGTTTTCTCAACGATAGCCTGAATATCTGCTGGCAGTGGTACACCTGCTGTAATGCAGGCAATACGGATA
GCACCAATGTTGTTGATAGTAGCTAGTTGCAAGGCTGCTGACTGTGCCTGAGATTCTTTGGCCATAGAAATCTGGCCTTT
TAACTGCTCTAGCTGCTGCTGCAACTGGCTTGTCACCTGCGCTGATTGCTGCTGCGCCTGTGCCGTATTCTGCATATTCT
GCTGGTCTTGCTGCTGCTTCTCCTGCGCCTTCTCTTTTATACAGTGGTTAAGATAGAGATAAGCCTGCTTGGAATTACGT
AGCTGTTTGATCTTGAATATATCGTCAATGTCAATCGTCTGCTCCTGTAAGGCTGTATTTAATGCCTGCTGTAAGTCCTG
CTGATCGGATTTAGACATACTTGTATCTAAGTACATATCAAACATAATATCATTACTGCCTACGTTTTCTTTAAGGTTCT
TAACCCTATCAATTCCGAAGAGCAGTATATATTCATCTTTGGGGTTAGTGGCAAACATAATCCTATCCCATAGCATGCGG
GAGACTACTTTTGATGCTTGCCGTAAAACGGATGTATAGGCTCTGTATAAATGCTGTGTGGCATTGTTAGATGACTGCTC
KGCTTGCTGGGCTACATCTCCTGACATACGGGGCTTATAACCTGTACCCTCTAAGAACTCATTATATCCTATCATATCAT
TCATGCGCTTTATCTCAAAGTTGTAGTCGGTGATTGCAGCATTCAGTTTTGACTCAAAGTTATAAGCAAGCTGTGTTATG
GGAGGACCAAACTTTTCATCTCCTGACTCCGTACGAGACCTGCCAAAGACAGCTCCTGTACGCTTTACTAACTTCACATA
TTCCAGTGGTGCTAATGCGCCTGCTCCCTGGCCTAAGTCTACACCCTCGATAGCATCAAGGTCATAGAAGATAAGATCTG
GTGGCAGGTTTGCCATTAATAGCTGTTTATTGGCATAGGCAATCTCGGCAGCCTTAATACAGGGTATCATCTTTTCCATG
ATACTCTTTACTGTCATGTGGTAGTTGTTGGGTAAGTATAGTGCGTAAGGGTGTATTACTTCTTCGAGTGAATCAGGGTT
CCTAACTTGGTTAATAGCTTTTGACCAAGTGAGTACGCCAGCTTTAGATAAATCACCGCCTGCAACAAAGCATAGGTCGT
ATCGTGACTCATAAGACCTGGAAACAGTTTCAGGATTCGATAGCTGTATTTTCTTTTCTGCTCCATTCTCGTTTATGGCT
GTCTTACCATATCTATCTTTGCCTGTCTCAAACGATATACCCAGAATCAGTTTAACAGATAAATCGTAGACAGGTATGGT
GTAATCATCGTAAGGACGTGATATTGAATTATTGTAATTGGTATTCCATCCAGTGTCAAGCATACTACTTGGGTTGTCGA
ATACATTCGGACATGATTTCGCCCACTCATGCCATTTTTCTTCGGCAACTCTTGGCCATTTTCGTCTTGCATCAGCTATC
TTATAAGGTACTACCTCGCCTATATACCAAGMATCTGAACAGTCTTGTAATTCAGAATACGTGACCACCAAGTTCTCTGG
CTTGCACCTTTTGATCTTTAGCCGTTTGTTCTGGTCATAGAAAACCTTTGTGAAAATCACATCTGTCTCTACCAGATCAC
TTGCTAACATCGCCTTGATGTTCTCCCAGTTACTATCAGTAAGTACCTTATCAATGCCCTGCTCCATGAATATTTCCTGG
TCTAGCTTAAAGCCAAAGTCAAAGTAATAGTCAAGTTCCTGCTGACTAGCGGGGGTCTGCTTATGTGGTTCATGAAAAGG
TATGCCTGTTTGCTGGGCCAGTGCTTGTAGCTTATCCATATTCTGCATACGGAACTGTGCATCCTGCTTTTCCTTCTCCT
TCATCGTTGCTGACCAAGGGTCAAGGGTTGAGCATACTACCTTTTCATTCTGTGATATTAAATTTTCTACCAGTACATTC
TTAATCTTATTGCCGATAGCGTCTGGTTGAAAGTCAATGTTTACAAATGACTCCCTGCCATCTATCTCTAGCTGATTCAT
GATGCTTGACATAGACTGTGTACCCTGACCGTATGAACGGGCAATGTTATAGCGTTTCTGCAACGTTACCCACCCAACAT
TTGACGTACCCTTATGGCGTGCAAATATGGCAGCAGCTAATTTCTGACCGTACTCAATGGTATCTTTTTCACTATCAGTT
GCGTTAGGGTCGGGAAAATTTATTGCGCTATACATAATTTAATTTAGACATACAAATATAATTATTTTTATTTAATGTAA
GCCAAAGGTCTTATGCAGGTTATAGACTTTCATAAGTAATGGTTTTTTAGCATCTACCTTGACATTCTTAGGTGTCGGTG
CATCTATTCCTCCTAACAGGGACATCTGGAAAGCAACAGTATCATCAAAAGGTGTACGCTCATAGTGGTCATACTCTAGG
AAGTCATCCAGCAGTTCCATGAACTCTATCTTATAGCAGTGGTGGATAATATAGGTGATAAGTACTTTTAGCTGTGCGTT
CAGGGCAAAGGGGTCTTTAGAGGGTGTGCCGTACCACTTTCCTTCATTCCTATTCTTCTTGTTCTTATCCTTTGTGAACT
CTGGCCTACGCATGATGAATTTAAGCCTACCCTGGTACTTAAAGTATTCATAGAAGTCATCAAAGTCACTCTCATAGTTT
GCCTCACAGGAGAAGTACTCACATAGCATAAGCACGTCCTCGTGCATCATATCTTTTTCCCTTTGTCGGTAGCAGTATCT
TACAATCGGCTTGCAGGAGTTCTCAGGGTCTTTGTCATTGTACTTCATGAACACATAGATACATCCGTTAGAGCCTTTGC
CTACTGTCATGTTTGAGCCGAAGGGGTCAACGCCTATACTAAACCTATGGGTATTTACAGGTACGGTATGCCCTCCTGCT
ACACCTGACTTATTAGCCTCAGCTGGATACTGAAAATCCCAAAGGACATGAAACTTGCCATGCTTGGCATTGTCTCTCCA
CTTAACCGTTCCGTCAAGCTCCCTGTAGAAGTCTACCCTACGTGGTTTTGAGGCAGGGTCGGTAATGTTTCTGATCTCTA
ACTCTTCCTTAACTTTAAGGACTATATCTAATGGTAGCTGAGAGTTTGATGTTGCCATCGAAAAGGCATGAGCTTCTGTA
AGCGGATTCTTCTGCTGCTCGGCAATAAGCAGGTTCTCTGGCAGACCTTCCCATCCTGATAAGATATAATTTGTAGCAAA
ATCAATCTTTGAGTAACCATATTCATCAATAAAGAACTCTTTTGTAATAGGGTGAAAGCCCTGATAGCCTTTGGCAGCTG
AAGAGAAATACCGTATCATCAGTGACTTGGTTCTGCCAAATACCATTGTTAGCAGTGAACACTCGTCCCATAGTTCCTTT
GCCATTTTACCACCACCTCTGGTCATCTCCTCGACGGTAGTAATATAAAAAGCCTTACCCTGAATGGTTGACCCTTTTGT
CAGGCAGTACTTATGTACCCGGTGGCGTTCCTGCACGTCTACCTCTTCGCACTTGCCAAATTCATCTACCAGATAGTCAT
TAAGCTCTTCACCGTCATAGGCATTTACCGTTGATGACCTGTAGTCAATCTTTGATTCAAGGACTACTTGCTCATGCTGG
TTATCTTCCTTCTTAACACTTTTAGTGGCAGGAGCAGTAAACGATAACTCCGTACGAGGGTCAGAAAAACCGTTATCAAT
AGGTCGTATAAAAGAGGGCATCTTACGCCACCTTTTGACAATTTTAATAAAAATTCCCTTCGCATCATCCGATTTTTTAG
ACTGAATACCTGTATAGTGATTCTTGTGTGTTATCGTTCGGTGATATACCTTGCACATAGCCACCTCAGTCTTTCCAGAA
CGCCTGTTGGCCACTATACAAACACCACCAATATTCGGGTCATTGTCACCCTTTAAAGCAAGCAGGAAATAGCTCTGCTG
TTCATCTATAAAATGTGGGTATAACCCGTTTAAATCCCAGTAGGTAAGGAAGAAATAATTTGCTCCTGTCAGGTATTCAA
TATTGCCATTGTTCATAAAGAATACCCCATTGTAAATACGTTCGTACTCACGTTGTAATATGGCTATGTACTCTTCATTG
CCTGAATCATAAATCTTATCACTAGACATCTTCCACATAGCTTTTGGGAACTCTGGCCTAGTCCACTTCTGCAAGGTCTT
GTGAATATCAACATTAAGTATCATGCTTCGCTCAGGAAGTTCAGGCATAATAATCTCATGCTCCCCAACTAGCCGTATAG
GTAGGTAATTCTCAACAGCCTTTAGATACGTTGAGTCGTCAGGGTATAATAACTCAATATCCATTATTTTGCCATTGCCT
CAACAGATACCCTGGTCTGTTCTGTTTTCTTCTTCGTTTCCTCTGGTTCAGGGTCAAACCGTAGGACTTTAATGAGTGCT
TCCTGCATAGCTATTACTTTCACTATACGGTCAAAAATCTTGTCATCACCATCGAGTATCTTTAGTCCTCCTTCATACTT
ACCACCTTTGGCTATATTCTTAATATCAGCCGTTAGGGATATAGTGAACTCCATAAGACTCTCCTGAAAGTTCTTAATCG
TAGCCTGCACATCTCTGGCTATGGTAAAGTCTACATCATGGATATTAGACTCTTCCACAACCGTTCTGATCAAAGCCGGA
AAGGATTCCACTTTTTTTTTCATGGGCTAATTTTGTTTTCTCTACTTGTGAAATATGGTTGACCGTAGGTGCTTCTGTCT
TTGTTGCTGTAGGGCCTTTTAGGAAGTTGTCAAAGTTCTCATTCTGTGAACTTGTGTATAGTTCTGATGTATAAAAAAAC
TGGCCAGGCGTTAGAAGTGCTTCTTCTCTTGCCATAAGCATAAGTTGACAATAACACACCATATCAATTAGGGTATCATC
TATGCTTTCATGGTTCGGTATTTTATCATTGCCTAATAAGTTTCCTAGACGTACTACTTTGTTAGCGATATGCCCGAATA
TATCTTTGACTGGCGTGCTACCCTCTAGCTTTGCTACTAGCTTAAAGTTGCTAAGCACATCTTCATTTGCATAGTCATTG
GACTTGCTTATCATTATCTCCTTGCACCTAGCGTTATTAGCATCTAGTATTGCAATCTGTGTTTCTCTGTTCATATTTTA
TTAGTTAGAATTTCCATCGTAAATAACTCCCTGATACTGGCACTTGCCATTGATAACAGGTATAGGCTCTCCAAAAAAGA
TATATTTTCCTGGTGTTTCTTCATAAAAAGTAATGGATAGAAAACCTGATTGCCAGTTAGCAATTACACCAGTTGGCAAA
TACTCAACTTCCTCTATAAGCCTTGTGCAACCTGATTGAAACCAGACAAAGTTTCCTTTCTTGTTTGTTAGATAATGAGG
TGATAGTCTATGGGTATGTCCTGTTGTACCTGAACCCATGTAATCAACTATGTTCTTTTCACTAGTATTTTTGGCTAATG
ACAGCCCATGAACTACATCAAATATGTTAAAGTAATTAGCACATGGTGAAGGGTCATAGATCATATCCATTTTATTTAGT
TGTAGCATCTCGCTATACTCCGTTGTACCTAGATTCTTATAGAGTATTGCAAGGTTTGCTAATTGGCCCTTACCTAGTAA
ATACGGCTTTGTAATTCGTTCGCAATGATTACCAAGCCTGATTGTTATTCGTGCGTTTGTAGAAGCTCTCAGTGGCTGTA
ATATTTGYTCAACCGTATATCTTATCTCTTCTGTTTCAGTATATCCTTTTAATATTCCATCACTGTATAGTCTTTTATTA
TGTGCAGATAAGTACGGCATATCAGTAACATCACCGTTACAAACAACTTCATCAAACTTGTTTTTCTGAAGGACTTTATT
AATACAACGAAGTGCTTTTAAGTCTGCCAACCATCCATGACAATCTGAAAATACCACCATACGATAAACTTTTTTATCGA
ACATCTTACGTTCTTTATAAGTATCATATTCTGATTCTGACATACGGGGTCTACTTTGAGCCATTATTTAACTAGTTTAT
AATCGGGGAGAATTGCTTCAATATCTGTTGATTTAACTTTTACATACTGTACTCTGTCCAGTTCCATTGTATACCCGCAT
CCATGTTTGTTGGTAGCCACATAGTCACCTACTGATACATACTCTTCTGTTTCATGGACTTTGATTATTTCAGCTACATC
TTTTAAGGGTACATTTCTGAACTCTTTAGGAACCATGCTATGAAATCTATCAGGGTTAGTTACCTGCTTACCTAAGCAGT
AGCCTTTAAGTGGGTATAATTCACCATCACGAACTTCAAACATCAAGCAGGAGTCATGTATCTTATAATACATGGTCTGT
GTTTCAGGTATGTAGAACTCATTCCACTCTGCCCATGAAAGGTAATGGACATACATCTTCATGCCTACAGGATAGTCCTC
TGAGTACGTTCCTACAACGGTACATACTTCTGGGTCACGTGTTCTTTTGTTCTCTTGAAAACGTGTCTCTAGCTGAATAG
TAATATTTGTATTTGCTAGTGTTACCTGCTGTTTATGGGTATCATCTCTTGATACTATCAGGTATGGCTTAATTGATTTC
ATCTGTCTCTATGTATGTTATCTGACTTTCTTTAACTTCTGGCAATCCGAATATTACAGCGTAGTTATTAAGAGTTAATA
TGGAAATCTCTTTAGCTAACTCAGCTGAATGGTAACCATCTTGCCATGTATTTAAACCATTAGTTTTATAATAGAACATG
CTACATCCATCATCTTCATATTGAAGTATTTCAATTACATACTTTTGTTCTTCCTGTGGTTTTTTAATATCTCGTTTGTC
ACTCATATTTTGGGTTTTCTTTATGCTACGAATAGCATATTTTGTGTATCGTTAATTCTTTTAGTTGCTACTTTAAAATA
CTCCTCATTCATTTCCATACCTATAAAGCGTCTGTTTAAGTTCTTGCAGGCGACGCCAGTTGTTCCTGAACCCATAAAAC
AGTCTATAACTAAATCACTTTCTTTTGTAAATAACTTTATAAACCACTCTGGTAATTCTTCAGGAAAAGCAGCACTGTGG
CTTTTATTATTACACTCAGTAGCTAAATGGAGAACATTTGTTGGAAATGCCTTATCCCTAGCAACCCAATTAGAAATGTT
CTTACCAAAACCGCTTCCAACTTTAGAATTATCTCGAATTTTGTCTGTTTCACTTAGATTTTTCAATCGAGATTTAGCCC
AATCTCCTGTCGAAACCATAACTTCTTCTTGATACATATTAAACTTTTTTTGTTTATTAAATTGAAGCAATCTTTCCCAA
GAATCCCTAAATCTATTTGGCCATTTACCAGGAAATGAATTTTTCTTATGCCAGATAAATTCCTCCGTCCATAGCCAACT
TTGTTTACGCATTGCAATAATCAGTTCCATTACATATATGTCTCGCTCACCATTTGTCACCTTCTCTTTTATATTCAAAA
TAAATGTTCCTGAAGGTTTTATTATTCTAAACAGTTGCTCGGAAATAGGCAAAAACCATTCGTTATATTTTTCAGGTTTA
ACACCCCCATAAGTTGATTTTCTTCTATCACCGTACGGTGGTGATGTCATTATTAAATCAATACTACCAGTAGGTATTTC
CTTCATTAGTTCCAAGCAGTCACCGTTGTATAATCCTTCACTCATATTTTGTTTATTTTTAAAAAAGGCGTTTACAAGGG
TTTAAAGGGCTATTCTCATTAATCAGTTTGATCATAGTAAGGGGGGAGCAATGGTGAATAAACGAATGTGCAATTCATCA
TGAAGGCGTTGTATTATACTTCCTGTATTCCTGAAATAGTAAAGACTATTAGAAGAATTGTAAACGCCATTTTTATAATT
GTAAAAACCCTCTATATTGACCCCTGTAAATAGGACCAATCTTTTAGTCTTAGCAACCATATAGCCTAGACTAGTAGCTG
ACTTCTTATATACCTGTGCGGTACATCTTGATATGTTTAGCAATCGGGATATACCCGTTATTGAAAGACCTGTGTACTTT
CTGGTGTTGTCGTATCTTTTCTCAAAGGTTTTGTAGATTTTATTTTTCTTACTATACTTTTCAGATACTGACTTATCAAT
ATGGTACTGTTGATCTTTTAAGTTCAGCCCGATTATGGCTGTCTGCAATATTAGCTGTTGATTCTCATTGTCTATTGGAA
TAGGTAAACTGAAAGACCCCTTTTCATAACGGCTTTTAATCTTATCATTACCTAGGCAGCATAGGTTACCACTGTGCTTA
GATAGGAGTCCCTTTGCCTTAAGAAAGATTATGTATCGTGAAAGAGTAGGTACTGGTATATGTAGGATTTTAGACAGCTT
TTTTAGGCTGTGATTATAATATACGGAGTTGGTATAGATAGATTTTAGACGCAAAAATACTGACAACTGAGCCATCCACT
TATCATCTCTAGCTTCTTTKAGAAGCATAATAGGAAGATTCAGAGTGTTTTGTGCCATAAATTATAAGACAAATATACAT
TATAATTACTATTTTAGGTATACTTTTGAAATTTATTTATAAAATATTATCATTTTTTGGCGTGATTGTTGTATAACTAA
TGATACGCACAGCTACCATGATGTGCTATTAATGGTTAAGTAACCCTAAATACAAATTTTTTTATTTTACGAGTATATGA
ACTGTAGAGACTTTTCTACGGTATTGTGGAAATATTTCCCACTATTTTAAAATGGTATAATATAAATACCACTTTAAACA
TCTGTAAACAACTTTTAATAATTATTTTTTTAGGAATGATTATTGATTAGTGTAATACATATTGAAGTACTAAAAATTTT
ATTTTAATTAAAACAATACAAATACTATAATCCTTTATATAGTATTGTATTATAGAAACTATTATTATGTCAAGAAGAGA
AGTTATTATTAGACGAATGAAATCCATTGATGACACACCAATTCATCCTGGGGACTTATTGAAAGAATATGCTATGCGAA
ACGGCCTTACACAGGCACAGATAGCCAGCATGTGTGACTTTAACAGTAGCAATTTTGGACATTATATAACACAGCTAAGA
CGGTGGCCTGAGAAGCTGTTTATAACAGCAGGAAACGTTATTGATTACGACCCAGAAGATTTGATGATACTTGAATACAG
GTACTGGAAGTTTCAGCGTAATAAAACTTCATCAGAAGAATACCGTAAGTCAAGTGTAAAAAGATAAGTTTGTAACAATC
CTGAAACATTTAAACATTTGTGTTCAGCATCAATTCTGATATGATTATATTTGATATGTAATTTAACCCCATAGAAATAT
GTATCAGGACGAGCAGGATAGGCAGGACAGTTTAGATTTTAGTAGGTGTCAACGTGAACTGGCACTAGAGTTAGCAGTAG
TTTTATTAAAGGACTCTGGTGAGAAATCCGCACTTAAGGTACTTGGAGTAGCATTAGATTTTGAGAACTACTTAAATGGT
TCTATCCCCAAAGATGCTACTGAAGAAATTAAAAGATTGAATAGGTGAACTACTATCCTATCTGATTTAAAACAAGAATA
GCCCCACTGATAGTAGGGCTATTTTAGTTTAATACCTGTTGTATTAGTTTTCTTTAAGACCCTCGATAACGGTCTTAGTA
ATACGGGCAGTTTCAAGGTTCAGAAAACCTATAATCTCATATAGTGAGAACCCACCCTCTTGCTTGCCTATCTCTAGCGT
GCCTTCACCTGTTTCCTTTACCTGGTAAACAAATGTTCTTAACTGTGGCTCAGGGCTTGCGATTGGTGACTCTCCTAAGA
TGTGTGCTTCTTCTACGTTCTTCATAACTTTTTTCATTTTTTTAATGCTCATTTTATTTTTAAGGATTTGATATTCAATT
TCTGTCATACTAGTATTTTACAAAGGCTGTGCTATCTTCATCACGAGATGATAAAGACCTGCGTATATCCTGCTCTAGTT
TCATTTTATTACCTGCCCACTGATAAAGGCCATTTAAACCAAGGACAAGATCGGTTGTAGGGTCATACTCATTAAAATTT
GCAATATCTCCACGTGTATCATACCCCCTTAATTCAGAAGGCCCATGCCAAAAATGCTGGACAGCACCCATGACGTAGCC
AATGTTTTCACGTATAACTTCATGTGCATTGTCACCCCAATTTTTAATATACTTTTCAAAACCCGGTGTCATACCCTCTT
TAATATGTAAAAATGCGTCTCCCTTAAAAGAATTTATCATATAGGTATCTCCTGAGCCTGCAATGCAAACATCTAGCAAA
CCGCCAATAGCCAGGTAATCTTCTTTCTTAATTGCCCATGCTAAACCTGGATGCCCTGTCTTAATATCTTTAAGTTCAAT
CTCAGGGTCTTGATGAAAGCCACGCTGGTCAAACATATAACATTCTGACTGGCACTTCCAGTTTGACTCATAGGTAGGCA
GAATAAACTGTGCCTCTGAGAACGGCTGTATGACACTATAATGATGTAGGGCATAAACAGTCTCTTCAACCCATCCCTTA
CGGGTAAAAGCAATATCTGAATCTATCCAAGCACAGTATCTTGCTGTAGGCACTTGTTTGAATAGCTGCTCAAAACCTAA
ATTAAGACCACGTTCCTTATGCCACAGCTCTGTGTTTGTATGCAGCTGTAGATTCATAGGGTCAGTGGGGCTTGTTACCT
CAAAAGGTCTTTCTCCGAAGGATATTTCTACAGTAAATAGTTTAGCCCCTGATGCTTCCATGTGTGTTTTAAAATCGCGA
TATAGATTATACCTAGACTTAAATCTTCGGGGGTTAAAAATTACAGTTATTACATAAAGATTGTTATTGCCCATCGGGTA
TTGGTTCGTTTAGGTAGTTTTCAAAAGCTCTTGATGCAAGGACAACCATATCAAAACTTTGATTAGGACTTAATTTTACA
GCAAGATAAAGAGCAGTAACTCTGTTTTTAGCTTTATTAAGGTAATTATTCATTTCAATATGTTCTTCTAATTCTTCCAT
AATGTCGTTACTTTCTTTTAAAAATCATTTAATAACACTTAACACAAACTCTTTTATTTCATCTTTGGTCATACCATCTC
TACCACGTAATCCTGTCATTCCAATAGGTCCAACAGGTCCAGGTATACCAGCACCAAGTGACAAAGATTTTTTAATTTTA
CCATCAAAATTTATATGTACTATTTCTATTGGTTCATCACCAAATTTATCATAGACGTTTATGTAAAAATCGTCACCATC
CATTTCTTTAAGCACTATTTTAGCCTCGTCAAATGAATCATAGACTCCACCAAATGAAGAGCCTTCATAATTTGTTTCTG
TTAATGGTATATATATCATAGTTATTTTCTTTTTGGTCCATTTGATAATACTGATATGACAACTATAATAGATACTATAA
GTAGTAGTATGTATATAGCATCTATGGTCATATCACTTTGATTGATTTAAATAGTAGCCGTTCTGGTCCTGATGACATTA
GGTTTATTCCTAGTGCTGTTTTTAATGCTTTGACAATAGTTTTCTGTATTTGCTCGTCTGATTCATTAGCTTCAACTTCT
ATCTCTCCTTCTATGTTTGAAAGAGCAGTGTTTGGTATGTTCTTTATTATGAACCTAACGGTAGGCATTGTAGTAGTTAC
TTATGGGYATTGAGAACATCTAAGTACATGGTGTAAAGCATATCGTAACTGTCCATTGATGACCTTGCCATTTTTATATA
TTGCTGAAGAAGATCTTTGTGAAAGTCYAGTTCACTTTCTAGGTGCTGGATGTCTATTTTTAGTTCTGATACTTCTTCTG
TTAGTTCAAGGATTATTTCATCCTTTTCATACGTTGTTACCACTAGCTCTATCATATATAGTTATATTCCTTGACTTGTT
AGAAACTCTCCAAAAGGCATAAATTCACGTACTAGTTCATGTCTATACCACTCTTCGAACATTCTAATAATAGTAGCCCT
TACGACTACCTTTAGAATATCTTCTTTGTCAGTCTCTGGCAAATCACCAAGAAGTGTATTCAAAAAATCTTCACTTAATG
CGACTGCTTCCTCTTTTGTATAATTGATCATATACATTTATTTATATACAAATATACATAAATATAAGTTTAAATTGTAC
GTTACTAGTGTAACATTCGTGGTAGGTACAAACAAAAAAACCCCGTAGCCGAGACTAAGGGGTAATATATCCATCAGGAT
AGCGGAAGTCTAGCTTCCTTTCACCTAAAAAGCCCGCCACAAAGGGGCAGGCTAATTAGAATAAACAAACCAAACAAACC
AAACTGGTGGCGKGAGCAGGACTTGAACCTGCGACCTTCGGATTAGACCGACGAGCTACCAGCTGCTCTATCCCGTAATG
TAACCTAGCATCCGAGAAATACTCGGTACTCCCATTCACTTACCTTATTGACATAACAAATATACAATACTTATTAATAC
AATACAAATATTTAGAGTAATAAATATTTTATTTCACTAATAATGAAACTATGCCGATAATTTCACTTTTTTTGAAACAT
TCCTACTATTCTTAAAGCAGGCATTGCTACAGTGCTGCCTGGCATTGAACCTGGTAGTACACTCCTTGCGTATAGGGTAT
TTTCCTTCAACCCTGATAATGTTTTTSGTAAAATACTTATTGCAGGCTATGCACAGCTTGTATTCAGAAGCAAAGATTAC
CTTTTCAGTTTTTGCTTCTTTCAGGTATCGCTTTTTATCCCTGCACTGAGCTGAGCAGTATTTACGCCTTTTAAAATCCC
CCCAGTTTTCAATATTGCCTGTATTGGTAAACTGTCTGGTATATTCGTTGCCACATACGAGGCATTCTTTAAATGGCTGT
TCTATAAGATCAATCATATCTCAAATGTACATATTTACGGTAATACTCTTTGTATATGGACGATAATTTAAGTATATTTG
TTACAATGAAAAAAGCCCTTAAACTATTGATAAGCCTAGTATTAATACTATCTACAGGCTCACTATTAGCACAGACAACA
TTCACATTTACCCTTAACCGTTCTTTCCGCACATCGGCAGGTGTGTTCAAAACAGACGGCACACTGATAAGGGCTTTATG
GAAAGATGTTACCTACCCACAGGGAACATTCACCTCTACCTGGGATAACAAAGATGATATTGGCGTTGCCGCTCCCGCAG
GTAACTACCARATAAGAGTACTCTACCACAACATAAATTATGTTTGGGATGGCTCAATAGGACAAACATCAACATTGCCA
ATAGGGCCTCATACTTATAAAGGCTATATGACATTTCAAAGTTTTGCTGCTTGTGATACAGCCATATTTTTTAGTAACGG
ATATAATGAGATGGTTTATGACCTTCACTGGTTTCCAAAATCAAATACTGGTAACCCTACAGGTTTTTTTAACTCAGATA
ATTTTACAGCAATAGGTCTAGTAGCAACAGATGGTATACTTTTATATGCTGCCGATAATGAAGGAGGGTTTGGTTCAGGT
GGTTTAAAAACATCTTTTATATTTGCTACAAAAGTAGTAGACAAAAGCCTTAACATATTTCCTACAGGCACAGTAATGAA
ACTTAATGGTTTTAGAAGTATTATTTATAATGGTATAGACGTAGATACTACTTCATCGACAACAGTACCTATGGGGCCTT
CAAATCCAAATGTATTTACTCAAAACGGTGCGTCAGGACTTGCTGTACAGGTAACAGGAAATTTGCTTGCCGTAAGCCAT
TTTACAGCAAACAAAATACGGCTATTTGATAAGACAAGTGGCGCACTGCTATCAACAATATCAGCTACAGCACCAGGTCA
TATATCTTTTTCATCAGAAGGTGACCTATGGGCAATCGTAAACGGTAACGTAGTAAGATACACTAACCCTGGCACAACAC
CTGTAATAGCTACAACCATAGCAAGCCTTCAAAGACCATTATCAGTATGCGTAGACCCTGTAAATCCAAACGTTGTTATG
GTAGCAGACGGTGGAACAAGCCAGCAAGTAAAAGCYTTTGACAAACTTGGAAACACCCTATGGACATTAGGAGAATACAA
TGCCTATCCTTTAGGAGGAACACAGGTACGTAATGATAAGTTCTGGTTCTATGACGGTGGTATGGGTGAAAAAGCATTTG
TCTGTATAGTTAAAGATCATACTTTCTGGGTATCTGACCCATTTAATCATAGGGTACTACATTTTAGTGGTGGTATACCT
ACTTATATTGATCAAATTATATCACAGAATGCAACTTATAGTATGGGTATAGATGCTAATGACCCCACTAGAATATTTAA
TGGCTATCAGGAATTTTCCATAGACTATACCAAACCCTTAAAACAAAGCTGGACGTATGTAAAAAACTGGTCTGCTAATT
TAGATAAAATTCAAAGTACATCATTTGGAGCAGGTATCAGACAAATGGTAACAAATGCTGCGTCAGGAAAAACATTTGGC
ATATCTAAAGTAAATAGTACTAGTTCACTTATTGTTTTACCTAATGACAGAACATCAAACATTAAATTTACAGGAGAATT
ATTAGGCAATATTCCAAATTATTTGACAACATTAAATAAAGATTTATCTATAACGCTTGCTCCTAACTATGGTGCAAACG
GTACAACAGTAACATGGTTAAAATATCCTGTACCTACTATTGATACATCAGGTAAATTTACCTATGGAGCTTCAACAGTT
ATAGCATCAGCAGTAGAGATAAGTACAGACCCATTACCAAATGCACCTAATTTTACAGATGATCATGCTTACATATCAAG
CAATAATATTCTTGTCAGCTACAACACAGCAAATTCTAATAGAATGTGGCATGTAGGAGGAATAAGTATTGGTGGCACAC
AGTGGTTATGGAAGTCAGGACGTGTAGGAGCAATGAACCGTAAGGGTGCTTATGATTTAGATCATGGCTCAACTTATCAG
GGAGATGTTGTAAATGTGCAGGGAAGAAATATTGTATGTGGTTTTCATGGTGAGTTCTGGATGCAGGCACAGGCAGGACA
ATTTATGCACTACTATGATGACGGACTATTTGTAGGTCAATTTGGTAATAGTAGCTATGGTTATTCTTATCAAATAGGAA
ATATTCCTGGGCTTGCAGGTAATGGGTTTTCTGCTGTTATGTGTACTGTAAATGGTGAAGTATACCTATGGGTGAATGAT
GAAAGCTGTAATGGCCCGCAGCGTTGGCATTTGGTAGGAGCAAACAATATCCACGAACAGGCAGCAATTATTACACTTAA
TGGTAGTGGCACATTATCTTTTTTGAATTAAACCCAAGTAGAATATTACTATGAAACGAATTTCAGAAGTAAGTACATTT
AAAGATATTGAGAAACTAGAAAAGGCTATAAGCGTACTATTAGAATATAGTGTTATAGCTGATAATGATATTAAAGTTAT
TTGGGCTAAAGAACAGATTTCCTATATAAAAAATAAGTTATGTGATAAGTATTGGAGTAGGTGTATAGATATTATGGAAA
AAAATGATTTTAAGGATGAAAAGGGGGAGTCTTTTTAACGGCTGAAACATTTGTAAACAGTTGTGGGAAAGTTATCCCTA
AGAAATCGGATGAACCTGATTCTGACCAGTAAAGTGTAGGGTAAGTATCATGGATATTATATACTTTATCTGATATGGTA
TCAGGGTAGCATCGGAAGCTGATAAACTTGTCTACAAACTGTGGTGTTCCTGCAATAACGGTATCTCTGATATGTTCTTT
AAGATCAAATATTAACGCATATCCATTTGATTGCTGTATAGAAGCGGAGTCAACATACACTTGTATACCATTAGAATTAT
CTCCTACTAGTCTCCATACTTGACCCTGAGTATGTGCCGAAATAAAAAATAGGGATATAAGGGGTAAAAGTTTAAGGTAT
CTCATAATACAAATATACTAAACTAGAAATGCACAATAAAGTTGTTAGGTTTATTGTGCATAATCCAATAAAGTTGTTAG
GTTTATTGTTGATAATAGGTTTAAGTTAAAATGGCAGGCCGTCTACTGCTTCTTTCTTGACGTATGTGTTGAGAACTATG
CTATGGGTATCACCATAGGTTCCTACTTCTTTGCGCTTGGTAATATCGAAGTTGATATATCCTTTCTCATTGGTATTCTC
GGCAATGAAGTCATAAAAATCTTCGGCTTTAAAGCTGATAGCAATCACTGATACCAGTTCACCGTCTGTACCTTTAAATG
TGCGCTCTTTAGCTGTACTCTTGGGTACATAAATTACTTTCTTTTTTTCTTCCATGTTATTTGTTGTTAATCTTCTAAAA
CTTCTTTTTCTTCAATCGTATAATCCCAACAATGATAAGAAGTATGTTTTGTCCTATAATAATCTAAAACCTTTTCTGCA
CTTTCTATATTCTTGTGTAAACTATCAACAAATCCCTCTTCATCCAAAACTGCGTAGACTATCATTTTATATTTGTTAAT
CTTCTAAAACTTCTTCTTCATCGATTACATAATTATCATAACAATCTAATTTACGTACTGCCAATAAATTAGCTATTGCT
TTTTCTGCTCCTTCTCTGGTCTTATGTATACTTTCAAATCCTATACGTGAAAAATCCATATCCCAAAAAACCATGTAAAC
TGTCATTTTCTATTATTTTGTTGACTAAAGGTACTGAATATCAGTGATATTGTGAAATTTAATTACATATTTAAGCGTAT
AGCTTTAATTTATTTCAACTTTTTAAAGTCATAGCTTTATAAATATTACTGCGAGTTCTGCAAAAAACCAAATTATTGAT
TCTAGTATAATTACATGAATTAATATATATACTATACCTGGAAGTTCCATTATAAAGTCTATCCTTCTACTATGATCTTT
TAGAGTCCAGTATATATTATGAAATATGTATACTATGGCAATACATAAACTTATTAATCCTATAGCACCAATAGGGCTAA
TAAGAAAATTTAATAATTTTACATTACTGCTCATAATTTGTTATTTAAAATCATAGATTTATAATTCTCATACAAATCAT
CTATACTTGTAAACTTAGCTGTATTAAAGAGTCCTGCAAAGTAAGCTTTCTTTTCAATAGCGTTTACTTCTTCCTGTGTG
TAGGTACGTTCAGTAGGCTGAGATACTTTTCTTTCTGATATGCAAATGATTTATCTGCAAAGTTCAGTGCATTCCACATA
GCATCTATCAGCTGCTGTTCGGTGTATATCTTGTCGTTCATTTTACAAGTATTGTTACGATTGATGCAAATAAGACTATT
ATTGACTCTAGCATGGCTATACCACTCAGTACAATCATTATAATCAGGAGTCTGGTCATAACGTTTCCCTTGTTACTAGG
GTCTTTTAGATTCCAGTATATAGCGTAAGATATAAATCCTACGACAATACCCAGACTTACTAATCCTATAATCCCAATAG
GGCTAMGTACTTAATTTAATTAATGTCTCATAGCAACCATTAATATATTCCCCTTTTGAAAAATCACATCCAGCCTCACT
AGCAATTCTAGTATAATCATCAGTTATTTTATTAATCTTATCTCTAATAAAATCTGTCTTTGCGCTCATGATTTTGGGGG
TTCAGGTATTGGCATCCAATAAGGTATTTCTCTATTTTGAAAAATATCGCAATCGGGGCCAGCTGTTTTCCAAGTATAAT
CATCGTCATTATCTGGNATATCATATCGTTGGTAGTTCAGGTATTGGCATCCAGTGTGTAATATCGCTATTTTGAACAAT
TTCGTCATCAAAGTAAAATTTTCCCCAAGCATCATGAGCATAATCATCGGGATATACTAAAAAACGATTACCGTAACTAT
CTATAATCAATATATCCCTTCCATCCCTCGGGGCGTTCTCAATATCGGTTCGCCAGGGGGAAACGGGTTTGGGCTGTTCG
TTTAGCAACACTGTTTTTATTTTGCTCATAGGTTATAAGTTGAATGTATAATGATTTTAATTATGATCAGAAGCAAAAAT
GCAAATGCCAAGTACCTCAATATGGTTATCTCCCGCTTAAGATCATGGTTGCTCATAGGGTGTTTGCTACTCTAGCTTTA
TAACTAACTAGACAGTAAACAAATATACACATATAAGTACAGAATCAGCCATAAATCATAGCTCATTGTGTAATAATTTT
ATAGTATAATTAGTACAAATTGAGCCATAAATAGGTATGTATTGAGCCAATTACCCAGTTTTTTCGGCTCACAAACATTG
TGCCACTAATATAGGTTACATACAACCAGTAGTAACAGTAGTTTTACACAAATAGTTTATGGCTTATTTTAAAGCGATCT
AACGAACGATAATATCCTGACCACATAAGTATATGGTTTTAGTATTTGGATGTCTTAGACGTGAGATAAATAGGCAAGGC
TTGAAAGATACAGCCCTGATACGATAACTACCAATATGATACGATAGTAATACGATAGTGTGACTACCAGGATAAGGCAG
TAAGACTGTAATATGACTAGGATGTACTGTATATTGGTTGGACTACGTAATTTAATAGTTTGTTTTATTTCTTTGAAGTG
CATTATAATGCTCTATTTAATATAAAAGTATCATAAATTTTAATTATCACATCTAAAAGTGCATTATAAAGGGCAAAAAA
AAATTGTAAAAATTTTTAACATGAGTGCCTAAACATGTTAAGGGAATGGGAAAAGGTTAACATGAAGAAAAAGTTGGGTA
GATAGGAGGTGAGAGGGTTACCCTGGCCGGCTGCGACTGCCGGGTGGCGTGGGGTTTTGAAGTTTACAACCGGGTAGCCC
GAATTGCGGACTGCAAGGGGAGAATGAGATGGTTCAAAGGTTTAGGGTTGTTTATGGGTCAATAGGGCAAAGGGTAAAAG
GAATAAGGGTTGTTAGGGTTGTGGTATGGTCATGGGTTGAATGCTGTTTGAAAACAAATAATGCATATAGTACCATATAA
ACGAAAATATATATATGAGGTTTGGTTGAATCGCTGAGAATCGGCTGTACGAAAGTGAACCGCATAATTATCCGTACGAT
CTATTCTCGCATCAACCTCAGCTTAGTTATATGATATGACTGTTCGAGTTTAGCAAGTTTGTCTTGCTTTGTGGCCTGCT
TCTTTGCCCTTGTTGTAACGGCTTTTGTTGTTGCAGTTTTAGCCTTGATACATAGCAAACAGTTCTTACTGTATCCACAA
GTATTGGTAAGGTTGTAGTGTTTAAATTGATCAAGTTCTTTAAACTTTGCACAGGTGTTACATTTTTTAGTCATGCTGCA
AAGGTAACATTCTCGTGATATTAATACAAGTTGTTGTCATAATACGGTTTTTAATCGCATATTATTCGTTTGTGGCCGTA
ATCCAGACGGCTTTATCTTTGGCACGATGATTGATATGGGATTTATTTCTACAGTATGGGTAATATCGGGATAATGGGGT
ATTGCTTCAGGACTGCATTAGCTCACTTCTAAGACACTCTGTACCTTTTTGATGTATTGGTATGACTTTTTAATTTAGAT
TCGTTAGAAGTAGGCTGAGGCGGTCACCTAGCCTCCCCCTTGTTGTTTTCTATTCCTGTTTACTTTCAACCCCCTGASAA
TCGTCTGTACCATAATATCAAGCCCTTAGTACGGTATATCTTATTCTCACTG
>Cryophage_ALPS
TACTTAATTCCGTCTTTAATATTTATTTACGGCCTATACCTATCGTTTTGGACTGTTCTATCTTTCGGTATCTCGTTACT
ACCTGACTATTATAATTATTCGTTCTTTCTGTACTTCTTTGGCATGGTTTTAGATACATACATAGCATAACCGTTTAACC
TTTTAATCTTACCACCATGACAACTTACACTATCTCATCAATCGAAGCAAATCTAATTGATAAAACAGTTACTCCACTTG
AAAACATTCAAAACGCTATGCAAATATTAAATATGCAATATGAAGTGTTAACAAACCCAAAAGCAACTAAAAGCGATATT
GAAACTCATGGAGCTTTATTTATCGTATTTGCCGAATGTTTAGGAAACGATATGAAATACTATTTAAATAGCAAATCTAT
TTAGGCTATTAAGCCCCTCCCAAAATTTAACCTTTAAACCTTAATCCCTCTAGTTATGTATAATGATATTATTGATATGG
AAAGTTTTAGGAATTACCCGTTACCCTATTCAGAGCAAGACGCGATTAAGGCGTATAAAGAAGTTTATAGGGTTAAAAGA
ATGACTGCAAAAGAATCACAAATGTTTAAAGATTTTTTTCAGGGTTATTTCGATTCTGAAGCGAGTTTTTGTTTTTGGTT
CTATGATCAACTCGAAGACTTTGACGAAATTAAAGCGATGAAGCAAAACAGTAATAATCTTAGAATGACAGTAGCGATGC
ATTTTAGTCATGGTAACTATATTTTTAAAGACGGTTATGTTTTCGGTTATTGAATAATCATAATATTTCCTTTTAACCTT
TATAAAAAAACAATTATGGAAACTAAAATAAAAATACCTGTTAGAGATTGTAACGGCGACCTTGTCAATGTAGGTTATGA
AGTAATGAGCATAAGAACAGGTAATTGCTTTGAAGTAATATCTGTGAGTAACAATGGAATGATATTTATAGATGGAATAK
TAATATCTGTGAGTAACAATGGAATGATATTTATAGATGGAATATTTGGAATAGGCGAGGCTAACCCCACTGACTATCAA
TTAATTTAATCAATGCCGGGCCCGCTAAGGGCCTTTGGCAGTATAAACCAAACCTATTATTATGACAACTCCTAAAACAC
TTAAATCGGCAATCGCGAACGGTTATATTATCGAAAAAATTCAATATGCTAATACTCCTAAATGTAGGGTTGATTTAAAA
CCGCGTTTTTATAACCATGGAATGCCAGCCTATTTATCTTTTTGGATTAATACAAAGTTCGTGGCTAGGAATTACCCTAA
TACATTTAATAAGTATATATAAGTTACTTATATCTGTATTAATTGGCACTATATTTGATATTATATAAGTAATATATTAC
TACACAAAAACAAACATTTAACTCTAAAATCTATAACCATGAGAACATTAAACTTTATTCGTACATTACTAATAGGAGTA
TCAGCAATAGCAAGTATTATATTCCTTATTGATGTTATTGTATTTGTTGCAAAACATTGGACAAACAGTATTTAAGGCTA
TTAAGCCGAATCAAAATGCAAAACATTGGACAAACAGTATTTAAGGCTATTAAGCCGAATCAAAAAATCTCAAACAATAC
TAAAAACTAAGAACATGAAAAACACTGAAACAGTACCCGCAATCTACGTAGGAACGTACTCAAAGTATAGCAATGGTGCA
TGGTTAAAACTTACTGAATATGCTGATTCAGAAGAATTTTACAAAGCATGTAAAGAACTTCATAAAGATGAAATAGACCC
TGAGTATAAGTTTGAGGACTATGAGGGTTTTCCGGAATCATTATATAGAGAATCAGGAAACATAAATGAAATATACCAAT
ACTTAGATTTTATAAATGATGACAATATTGATGCAGCTGCTTTTGAAGTGTATATTAATTTGGTTAATGATTTAGAATAT
GCAATGAAAAATTTTGATGAAGCATATCAGGGTAAATGGCATAGCGAAAGTGAATTTTGTGAACAGTTATTTTATGATAT
TAATGAAATTCCAGATCATTTAGCTAGCTATATCGATTACAAAAAAGTAACAAGTGATTATATGTATGAACATACCTTTG
TAGATGGTTACATGTTCCGCGACGTATAAACTCCTTTTAACCTCCCTATTACAGCCCGAAAGGGCATTTTAGGGTAAAAA
CCAAATATTATGACAAAGCTACAAAATGAAATTTTATTACGATCAGCAATAATTATAGCTGATAGGCATTTAAGATGTAA
CAGCGAAACGGCTAAGACTGCAAGTAAAAGAGCTTTACAAACTTTATGTAACGGCAATATGCTAATGTTTGCATCTGCTA
TGAGTATAGCACAATCAAAATATAAATTATAAGATCATGGATATTAAATTTACGGATTATAGAAAAAATCCCAAACCATC
TAAAATTCAAGTAGTACGAAATTCAATAGAAGCAGTTACTCAGCAATTAGAATTGTTATATAATTCAATTCAACTTTCAG
ATGAAAGAATCAGATCAGAAAAATTAATGGAACAAATTAAAGAATTAGAATTAGCAGCTAAATCATACATTAAATATTTA
AAAAACTAAGAACATGAAAAATATAGAAATATTAAACAATCAGGCCAAAAGTAAAAGGCTAAACAAGTACAAAGGTAGTA
GGTCTACGCAATCAACTAAGTACCCTATCAATAGGATATACGATTTTAACGTATGGCTGTCATACATTAACGAACAGGTT
ATAATTAATTCGTTTAATCATTCTGGATCGTTATAATTGGCATAACTTTTGATACTATAATAGTAATATATTACTGTAGA
AAACTAAATTAAAAATATACTAACTATAATATTATGGAAACTGAAATAACAAATGTTTGGGGCAAAGATGTAAAGCCATA
TGAGATTAATAACGTTTCACATTTTGAAACGGAACTTGCTACGTATGAAGATTAATAACGTTTCACATTTTGAAACGGAA
CTTGCTACGTATGATATTCAAAAATTACGGTTAAAACCTGTTTATGTCATAGAAGCAAAAAAGAAGCAGGGAGTACTTAA
GAAAGATGTTCAACTTGAAGCATCACAAATAATGTTAGATCACTCAAAAATGTTTACTCACTGTTACGATTACTACCATA
TAGGTATAAAGAATGCACGTAAAAGAAATTAATCAACGAAACTAACTAACAACGCTAAAACTAAACACTATGAAAGCATT
CCACAACGACCCACTAATTAAAGAAACGTACCTGCAAAGATTGCAAGATCACTACGCAGCTGATGAATTTATTAAAGGCA
CATACTGGGAAAAAGGCAAAGGGTGTGCCGTTGGCTGTACAGTACATTCAAGCAATCATTTGGCATTTGAAACGGAACTA
GGCATACCGCAAGTTCTGGCAAAGCTTGAAGATGCAATATTTGAGGGGTTGCCAAATGAACTGGCTAAAGAGTTTCCGTT
ACAATTTCTATCGGCCATAACTGTGGGTGCAGACTTATCAAAAGTCTGGAACTACTTTGCAATATGGCTACTCACAGATG
CCGAATACGGGATATTGCAGCACGTTAAGAACAAGAAAGTAGTTCAGGATATTGCAGATGCCTACGCAGACGATATTACA
ACATCAGTGTCAGTTGAAAGATGGAAAGAATTAAGAAAAGTTGCTGCTGCTTATTATGCTGCTTCTTCTGCTGCTAATTC
CTATGTTGCTACTACCTATGCTGCCTATGCTGCTGATTATGCTTCTGCTACCTATGCTTATGCTGCTGCTGCTGCTAATT
CCTATTCTGCTGCTACTGCTACTGCTAAAAAGCAAGCGTGGTACATAGTTGCCTCCCAAAAACTAATTGAACTTTTAAAA
GAAACACTATGACAGCATTAGACGCCTTTAACAACCCGATTAAGCCCGGAGACCACGTAGGTTTATTTGATGGAAACAAA
TTAGTAGATACAACCGTACACAGAGTAATTCGTATTAGTAAGTTAGAACATAACAGTATAATTATTGAATCAAATAACAT
AGGATTATATCCGGCAAAACATTTTTTAAAACTATAACAATGAAAATTGAATTAGAATCAGTTGAAAAAACGGCCTATGA
ATTAGGCTATAAGGAAGGTATTGAACATAACAAAATTTATGGCAATAAACAAATTAGTATTATTTGTTTAGTCGATCACA
TAACTAAAATAGTATTAAATATGGAACAAACAGACGAACATTTACGAATTGGACAGGTAAAAGGCATACTTTCTATTCTA
GTTAATACATTAAATGATAATAGTTAACCCAGACCAGAAATACTAGTAACACAAATGTTACTGATATACTTAAAAATACA
TTCAAATATATAATAGAATAGTTATTCATTACTAATATATTTACAAGAATAAACAACAAAAAACAATTAACCTAAAAACA
AACAAACATGAAAACAGAAAATGATTTATCAGAATTAGGCATTGCGCCTGTTGACAAAAGTCCGGGAAGTGATGACTGGC
TAATAGCTTACAGGTCAACTCCTAGCTACATTGAACGTGAACGGCTGCATGAAATTTATAAGCAGATGCCTATCGACAGT
GAATTAACAAAGAAGTTAGGCGAAATTATTACGTATAATTCTACTAATGATTATTACTTTATGAGTATGGTATTAAGACA
GATTACTGCAAGAATTAACTATTTAACGGGACTAACATTATGAATAGCAGACAAGAACAGGCAGTGACCAGATTAATAAG
TAGCTACTTCAAAGATACATTAAGACACATGGGAATTACGCGTAATTGTGGCTGCGCAGTAATGCAAATTACAAAAGCTG
AACATCTTACAGATTTGATGGAGCATGATTTACCAAAAATTAAATTTATAGATGCTGCTGGATATTCAAGCACAGAATTA
TATGATATTGAAGCAACTTTTGAAGATTTCGGCATTCGTTTATCAGAAAAGGGGAGAGATTCATTCATTGGCCTTACAGC
CGTATTTGACCTATTAGACAAACTAGACCCCGAAAACATTACAGTTGACCTTAACAACCTAACCTACGCAATATGAGAGT
ACACAAATCAATGGAAGAAATAGATAAGGCATATAACGAACTTATTTATGAGAGTAATAAACGTTCAGCCTTAAGCATAT
TTTTTGAAAAATACGTGTCACCTGTATTTCACTTAGTATTGATAGGACTATTGTTTTTCAGTATTTACGTAGCTTTTTTT
GGCCTTTAACTAATTAAATTATTATGAAAAAAACAATCGAACAAATTAGAATAGAAAAGGGATTCAAAACGGCTGGTGAA
TTTGCCAATTATATTGGTATGGCTGGCCCGAATTATTCACAGGTAGTTCATGGTAAAAAACCTGTAACTAGGAACATGAC
TTTCAAGTTGAAAAAATGTTATCCCGATGAAGATTTTGAATATCTTATTGACAATGATATTACACAAGTAGCACAGTCGA
TAAAAAAAATTATAGATTATAATTTACTATACCCTAATTGTGAATTTAATAAAAGTGGTGAAGAGTTTATAAAGGCTATT
TGTTATAGACTAGGTTTTCTAGACAAAGAATTAAGAGATCACAACATTATATATCTTATTAGACAGATGGATAATAGAGA
ATTAAACCAACTAATTAGTTTAGGTTATGTATCAAAATGGCATGATCAAGAAATATTGCAAAATCTTAATAACCCAAAAC
CATGGTAAGATCATCAAGTTACAAAAGGTATTTTCCCGTAATTAGTAAGACCACAAAGGAAGATTTGAAGTACGAAGGTT
ACGCATATCTCGCTATAATAGCTATTGGCGTTACGTTGTGGCTTATAATTTGTTACCCACTAATATAAAATGATTAAATT
TGCAGCTATGATAGATAAAAAAGCATTGGATAAAATTAACCAATTTAACAAAGAACATCCTAGGCAGACGGCAATATTTG
CCCTGTTAAAAAAATGGGATTTAAAGAAAACTCCGTTCTCAAAGATTATGAAAATGGCGCAAAGTTCTTTTATCAACAAA
TCTGACCCAAAGCAAGACCGTTTTAATTTTAACGAACTAGAGCTTGACAGGATAACAGATATAATTCACATGCTATCAGA
CGATCTGAAGGCTAATTGTCCACCTAAACCAAAATTATGAAGAGTTTGCTTTTATTAAGCATAGCATTACATCCATTATC
TGACAGCGTATATAATTACGCTAAATCTATAGGAATATGCTATCCTGAAATATGCACATCACAGGCTGTACATGAATCAG
CTAATTTTACAAGCTATTGTTATCGTACCCGTAACAACTGCTTAGGAATGAAGGGAAAAGATGGTAAGTACAAGGTTTTT
GCATCTTGGAAGGAATGTATAGACTTTTATAAAGATTGGCAGCTGCGTAAAGGACATTGCAGTAGTTATAACTGTTACCT
AAAATACGTATCACATAATTATGCCAGTGACCGAAAGTATGGCAGGAAGTTAAGAGGTATTATCAATAGAACTTCGTATC
GTGAACCAGATGTAGCTTATATTTACCACCTTTAATAGTTGTTGCATATTCTTATATTGTGTATATTTACATACACGATA
TAAGAGTACAAATTGAAAGAATGGGAATTACAGAAGGCATTAGTGTCATTCATTAGATTACAATATCCGAATGTTTTCCT
CCTGACCGTACAATCAGAGGGCAAACGCACCCCAAAGAATGCAGCAATCGCAAAAGCAATGGGGCTTACAGCAGGCATAC
CAGATTTAATTTTTGCAGAACCAGTCGGTGAATGGGTTGGTCTTGCCTTAGAATTAAAGGTTGAAAAAAATAAGCTATCT
CAGGTGCAGGTAGAATTTATGCGAAAACTACAGGCAAAGGGCTGGATGGTTGTTGAAATAAGAGATTTAAACTCAGGTAT
AAGCACAATTAACTATTATTTTAAAAAAATTGGAAATGTCAAAAAACCACCAGAACAGACCGCACTATTCCCGTTATGAG
GGGCCGTTAAAAGTATCACATACAGCATACCATACTCCGCATACAAATAGCGCAGATGCTAAGGCAGACAGGGATGCCTA
TCAGTTAAAGAAGCAACGTGAGAATGAGTTTTTGCAGGAGTATGACTATAAGAATGTCAAATTGCCCATATTATCTAAAT
TTGATAAGTAACATATTTTTTACATACAAATAGTAATATGTAACTCACTTAAATATACATTTGATAAACAAACTAAACGA
TAATATGCAGCCACGAATTAGTAAAGCCGACAAAGCCCTTAAGATAAGTTTTGAGGGATTGCGAAAAGTAAAACCTGTAG
CCCGGTTGGGTAGAGACCCAAAGATACTGCTCTTAAATGCAGTAGCTACGGAGCTTGTAAAGCCAGCTTTTGCACAGTAT
TACAATGTAGGCATAGACCCAGGAGGAGTGTATAAAGGAAGATTATTCCTGATACCCTCTGAAACTCCTACGCTATCAGC
AGTCAGATTTCATGGCGGAGATAAGGAAATCAGGCCAAATAGATTATACATAGCAAACTTGATATACAATGTACCGGGAT
TTAATATGGGTGAAACTTGCACCTATGTAGTATCTGTACAGGTATTAGACCCTGAAAATGACCCTCGCAAAATAATAGTA
CTAACAGAATTAAAATACCAACAATCTTAAACAAACTAAACAAATGGAAACTACAAAGAACATTTACCAGACCCTGAATG
AAATTATGAAGGAAGTTGGGGCTATCGAAAAGAATCAGGAAAATAAGGCACAAGGCTTTAAGTTCAGGGGTATTGACCAG
TTTATGAACGAATTGCACCCGTTAATGGGTAAACATGGACTTATAGCTATACCAACCTTTATCAGCTCTACTGTAACTCC
CTGCCAGTCAAAAAACGGTTCTTCACAGTTCAGGGTAACACAGCAGATTAAGTACACGTTCTACGCCCTAGACGGTACGT
TTTTGGAAGCAGTTATTGAAGGAGAAGCAATAGACACAGCAGACAAAGGTTCAACCAAAGCAATGTCATCCGCTTTAAAA
TACCTATTAATGCAGGTATTTATGATTCCTACAAAAGATTTGGAGGATGCTGACTCTTTCAGCCCAGAGATAGGCGCTGA
ACGTAAGCCAATGGTTATTCCTAGCATGCAGTTTACTGACGTTATAAGCGACGAAATATACGCTACTACCAATACCATTG
ACCTAGCTGATATATGGCGTAAATATGCCTCGCTAAAGACAGATGCAGGCTTTAAAGGTGCTGTTACAGCCCATGGTGAA
ATGCTTAATAAGCCACAACAGGTAGCATCAGCATTCCTAACACCTGATGATTTTTACGCAGGTGACGAGGAAGTACCCGT
TACGCCAGTAGCAGCAAAGAACGTAGCACCAGCAGCGAAACCAGTAGAATCATTCGCACAGCGTAAAGCAAGGGCTGCAA
CAGCTATAGGAGGGAACAGAGTATGAATAGAGAAACTTGGCTGTCTGCCAGAGCATTGGGTATTGGAGGGAGTGACGCAA
GTAGCATCATTGGACTGAACAAATTTAGCACTCCCTTTCAGGTATGGCTAGAAAAAACAGGACAGGTTCCTCCTATCGAA
GATAATATGTACATGAAAGCAGGTAGGAAACTAGAACCAGTTGTATCTGATTGGTTCTTTGAAGAAAACCCTGACTGCAT
GATTATTACGACAGAAGAGAACTGTCTGGCATACCATCCTATTTACTCCTTTATTCTTGGTAGCCCTGACAGGCAGTTTA
TCGACGATCAGGGTAGACTACAGGTCTTGGAGATTAAGACGACACAGAATAAAATTGACCTTGACTTTCCTCCTGAATCA
TGGTTTACACAGGCAGGATATTACGCGTACATATTAGGATATTCTCACTTCACAATCTGTGTGCTTGAAAGAGGTCTTGA
ACTTAAGCATAAGACCTATGCTGTAGATGTAGACTACTGTGAATGGGTTGTACAGGAGTGTGTAGCATTCTGGACTGACC
ATGTGCTTACAGGCATACCACCAGAACCAGTCAATGCAGAGGATGTAGTTAAGAGATACCCTACAGATTCCGGTGAATAT
ATGGAAGCAGATTTTGAAGTAGTGGCACAGCACAGTGAGATTATAAAACTTACCGAGCAGGAGAAGCAGATTTCAGATGC
TATTGATACTATTAAGACTGAACTAAAAATCAGGCTAGGAAATAGCAGTGGATATGTGTTTGAGAACAAAGCACTGTTTA
CCTACAAAACTAGCAAAGATGGTGTATCACTAGATACGGCAAAGCTGAAAGATGAACAGCCAGCGGTTTATAATGCCTAT
TTAAAGCCTAAGAAAGGTAACAGATCATTCTTAGTTAAACCACTATAAGATGAAACCAGGAGTAAAGCCTAAGCCCAAAA
TATTTACAGTTGTCATTGAACCAGACTTTCAGGCAATGGAGCGAAAGAAAGAGTTTTACTTTCAGGCATATCTGTGTAAA
GATTTCAAGCCACGAGAACATCTGGCCTCCGACAATACATACTTAGGGTTACGGCAAAAGGTGCTGGATGTTCTTAACAC
TGACAAGTTACCCCGTGACAGAATCAACAACAATCAGTTACAGTTCAAAATTTACTAGATGTACGATTTGCCTTTAATGA
ATCATAAGCCAGAAAGTTTAGAATGCCAGGTTATCGCAAACCTGATGGACAGCTGGCGTAGGAACCCTCTAATTATGGTT
GAAATAATCGAAGAGGCCAAGGCAGATAAACATAACGGCAAGAATCTAAAGGCTGTTACGAACAGCATTATAGATTTTAG
GCTTACCAGATCAAGATCACGCAAGGAGACAATAAAAAGAAAACAAAAAGCACTAAGGCTACTGGATAATTTTTCAGTTC
AGGAGACTTCAATAATCACAGGGTTGGCAATTAAAACACTAAACATCTACCTAAATGACCAAAACACAACTGCAATCGCT
GTATGAACTTGCTGAAATTTCATTAAAAGAAGCCTACGAAGCAGGAAGAGATAACCAGAGCCTACCACTAGGCAGGTTGG
AATCAATCAAACGCATACTTCTACCGAGCCAAGTTGAAAGCGGACCTAAAACCGAGTACCAACGCTTTCAGTCGTACCTT
GAAGCAAATGCACCAACACTGCTAAAGATGCGTGAACCAGTATCAGAAGCACAGTATGTAAAGTTATGTGAACTTGACGA
TAAAAAGCTACTAATAAAGGTTATCGATAACATGTCGAACTGGAAACCGCTATGCACTAAGAATATTTCAGCTTTCAAAA
CAATGATTAACTGGTATAACAAAGATAATGATGGAAAACAAGGTACAGGTAACAAAGAAGCAGGAACTATCACTGATAGA
GCCAAGTCAATTATTGAAAGAGCCATTGCCTAAGAATTTGATGGTAATTGTTGATAACCCTGATGCCAAAGCACTGGCAT
TCTATAAAAAGGAAGATCAACATTATGGCTACAAGTTTCTAGTACTTGCTTTACTTGAAGTCAATGAGCAGTTGAATATT
GACAATAAAATGAGTGACGCTCAGATTAATTATTCTGCCAGACTCTTAGATACTAAATATTTCTTCTTTACGCCTGATGA
TTTCAGGCTGGCATTTATCGAGGGTATCACTGGCAAGTATGGAAAAGTGTATAATAGGCTGGATATAGGTGTTATCTGTG
GGTGGCTTGATGAATACAATATGTCGAGAACTGAGTATGCTATCAGCAGGCACTCAAAATACAAAGAGAACTATGAGAGT
AGAACGGGAAAGGTGAACAGCGAGGAGGTCTACAAAGAAGTATTTGCAAAGAACTATTCAGACCTTAAAAACAAAGCTAA
ATGATACCAGAAATTATTTCACAGTGGGAAGAACGTAAACATTTATTAGGTGAGTATTTTATGATACAACTAGAAGAAAT
ACCTGATGTATTTTCCGTTTCATACTTAGATATTCTTGCCTTGACTTTTAAGTATGTAATCACAGGTAGCATTTCTACCT
ATCATGATGTAACTTGGACTGCACATAGAATAATATCAATTAATGATGATAACTATGAGGGTACATTAATCCTAATTATA
CCGCCTGATGATAATGCCCCTCTTATTGAAGATTATCTTATTACAACTGTTGAATATGGCAGTCAGGATGCTTTACAGGA
AGCTACGGGTGTATCTGATTATATGGAAATAGCATTTGGTATGGTTAAAAAACTTAAACCCCTGTATAGCCATGCTTACT
GACAACTCCCCGTTTCCTGTTCCCCGTTGCAAATTCTCAGGTGTTGCAATGTGTAATGTACCTGCCGAATACCTGCTATA
TCTTTACAACCATGAAGTACCTGATGGCAATATAAAGGAGTATATCGAGGATAACTATGATCTTCTTGTGGAGCAGAAGA
AAATAGAAGATCAGTCTTGGAAGGATGATAGAAATGAACTTATGAAAATTAAACGTGCAGAAGAAAAACTACTATGAATG
TTCTTTATGGTGACAATCAAAACAAAGAATTTTAATATTTCCTGCATCAAGTCTCAGGTCAGGACGTAGTGACTTATGAA
GTATGTGATGGAAGTGGACTATATTAAAATTCATGATACCTACACCGCACGTTTCACAATAATGAGCTTCACTACGTTCT
TCCCAGATGCGCTTGAATAGCTGCCGTTCTCCCGTTACCCTACGCTTGGCAGGTCTACCTTTATACTTTATGCCTGCCTT
TTTCTTAGCATCATTCGTTTTTTGGAGTATCTTATTGTAGCACTGCCTGCATACATGGAATTTAAAGATAATCTTTATAA
ACCCGCAGGTAGGGCATACTTCACAGGCAGGGTGGTATGATTCTTTTTTACCCGTTGTCATAAGGACAGTCTTACGCTTG
CGCCAGGATAGGTTTCGCCTATACAGGGTATCTATACGCTTGATCTTGGCAAAGTATAGCTGTTCCTGCATTTTGGCAGG
TATGACTTCCTCTATAAATCGGTCTTTACTCTTTACAGCATTACTTTCTAGCTTCTTTACAAAGGTATCTAGGGTCTTTA
GATTGGCCCTTTTTACCGTTACCTTTATGGTATAGGACTTGGGTTCAACCTTTGCCTTTTTAGCCTGTGCCTTGAGGTCA
GCTATACGATCTTTGTAATACTTGGTTTTAGTTTTAGCCATGCTATGAATAAGGCTCCCAGAATTAGTAACCCTAACCCT
CCCCAACCCAGATTTTTTAAAAGGGTTGTATTGGTATCTTTTACTTTGGTTATTACTTTGGTTACAAGGGTTGTGGTATT
GATGTGTACGTATACGGTATTGGTTAGATGCTTTACAATGACTGCACTGGCATCATGAATCTTTACAAACCTTGTGATAG
TTTCACCAGGAAGATAGATAGGCAGGTGGTTGCGTGACTGCTGAACATTTAGACTATCATAAAAAATTCCTAAAGATGTA
CCTTTTAGGTATTCTGGAATGTGAGTTGATATCTTTTCTGTGGAGTCATGTACAGCCGTCCTGCTACTATCTGATGCTAT
GTTTCTGATTGATTTGGTGCTATCATGTACTGTAGAATCTCTGCTGTTCGAATACTTGTTTACGTGTGATACTCCGCAAG
CTGTGAGCATGAGCAGTATGAGTAGCTTCTTCATTGTGATACTTTCTGCTCCACCTGAGCATTAAGCACAGCATTATTGC
GTACCGTCAGACGGCAGATTGTTGCTCCTACCACGCCTGCAATGATAAGCAGGTTTTGTAGTGACTGACCTTTCCATACG
ATGATTGTACTGGCCATTGCTCCCAAACCTACGCCTGTGGCAGATACGATTACTAATGCACCACCTAAGTAGTTAAAGAA
TGCCGAACTTTCACTGGTCAGGCGTAAAAATATTTCCCAGAATGCTTTTTTCATGATGTAGGTTTTACGTAGTGGTAGTT
ACCGTTTGAAAATAATGCCCATTCGGATGCTCTTCGGTATACCAGACCTTTGTTTATCTCCTCAACACCGTTTACATGAA
CTTTATTCCATACAAGCCAGTGTGGTTCTATGTCGTCCATATCAGCTTCTTCATTGATTAACCTGACTACGGATGAACCT
GTAAAGCCTGAGTGTGCATCTCCTACGCCAATGTTGTAGCATAATAGTACACAGGCATCAAATTGTGGGTTGGTAATATC
TGCGGTGACGGCTTTATCGACACCATTTTCGTAGTGGCGTAATGTCTGCATGAGTAGATAACGGGCAACAGTTTCGTCAT
GTAGTAAGTCATTCTTGCGTACTGGCCGTCCGTCCATATACGTACACCCGTAGCCTATAGTCCAAACCCCTGCGCTATCC
TGATATGCTTTAAGTTCTAGTTTTTCAAGACCGCATAATTTAGCTATGCCTGCGGGTGTCATTTTCATTGTAATCATATA
CTAAAGTTACACAATACTATACAATTAAACGAAAATATTTAACTTTATTTTTTATTTTTTAACTGTTTTTTTACATGGTC
TTTAAGTTCCATGTTGTGAATTTCAGCAATCGTTATCAGGGAATCAGTAAAATGCTTATAGTCTTTCAAAAACTTGTGGT
TACGCTGTTGCAAGACAGTATGTACTGAATCACATTCTGATACCTTTGTTGACTTATGAGGGCCAAATATTGTTACTAAA
AGTAGACTTGCTAGTGTTAGACCTGCGCTAATTAATTTCATATCCGTGACGTTTAATAATATGATTAAGATGCTTAGTAA
GGGAATCAGTACTCCTAGAGAGTGAATCCATACGTGACAAATTAACCGATTTCTCTTTTCTTAAATTCTCATTTAGTTCC
CGATTTGAATTTTCAAGCATACTCTTAATATCATCCGTTCTAAGTTCACCACAGTGTACTACCTGATCGTTCAAGTGTAC
GATGGTTGTGTTCTGTGAGATGATGTAATTTACCAATGCTGCAACTACTGCTACAATGAATGCAGACTCTATCCATAGGT
TTTTCTGTTGTCGTTGCATTTGTTACAAATATACGAAATTGCCAGCATTCTTATTAATTGGTAATAGTAAGTGCGTATAC
ATAAGTTCCTGCCTGTGTTATCTTAACAACCGTCTGTGGGGCGTTTATATCAATGATTGTATCGCCCGTTGGACCACTAA
TCTTTGACCATGCGTAGCTTGTAATTGCCCCTGTTGGTGACGTGCTGTTAGCCCCTGACAGGAATATGGTCTGCTGTGGC
TGTTCGATATATATCGGTGGCTGCAATACAGGTAGCAGGGTCAAAGAGGTATAAACGGTTGGTGATACTGCGGGTATGGT
ATCTGCTAGTAAGGTTATAAAGCAGGGTACTGATACAAGCGGTATAACACCTGCGGGTACAAGTTTCTTATAGCCTGTCT
TAGTATAATTCCTATAGACCATATTTACGTTACCTGTTACACCTGGCAGCGCATATTCTACATATCCTACATCAAAGGCT
GAACCTGCTATTGTTCCTGGATCTTGTGCTACAGCCCATAGACAGTAGCGGGTATTTCCTGCTACGTTGGTAAAGGCAGC
ACCATTGACTGTTACAGGTAGGTTTAAAGCTATTGTCTTTGCAGCATCATACTTGTAGCCGTCAAGAATCATGGTGGTAG
TATAATGAGCAAACCCCTGACTTGTTATAGTCTGGTTACCGAAAGAGGATTTCTTTAAGTTGTCAAAGAATCCCATGTAG
TCAAAAGGGTTGGCTCCTACAGGTGCAGGGTAGTCATTTACGTTACCCAGGTTATATACGTATGCTTGGGATAATCCTGC
CTTCTGCAATAGAATATGTGCCTTTACAATGTAATCAGCTTCTATTTCCGTACCACCAACATTACCATTTGCCGATATTG
GCTGTGATGGTATGTTATGCTCGGTAAGAATCATTTTCTTACGTGGATAGTTTATACCGTCATAACCATACTGACTGAGG
GTATTCTGCCAAGCCTGCATATCAAGTACTAGCTGATTAGCAAAGGCATCTGAATCATTGTAGTAGATAAATCCTGCTGA
AGTATAGTACCTTCCACCTGTATAGAATGGGTAATCATGGAAAGACAGGCAGTCAAACCATGCTCCACCACCGTAAGGGT
AGGTAGAATTACGTACTGTGCCGTCTGTAGGGTGATCTGAACTGCGCAGGATAAAGTCTAGGAATGATACATAGCCTAAA
CCTCCTGTACATACAAAGCTGTTAGGGTATAATGCTTTTAATACCTCGTAGAATATCCTCAGCTCCCTGACATAGTAGTT
AGGAGGGCAGTTAATATTTGGTAGCTGTGTAGCAGGTGGTGGTGCTGTGTACCAGTTACCTACTATAGAAGTATTTCCAA
AGGCTTGAAATACATTATACGTAAAGTCTGGCTCATTCTCAACTTCCCAAAACTTTACATACGCGCCATAAGTGGTAATA
ACATTAAAGAAAAAATTGGCAGCAAGGTTTGCAGGGTTGATAGTCTTAGTAGCCTGATTGTTCCAGATAGGCAGGTAAAT
ACCATTGAACATATTGCTAGGTGCTGAGCATCCAGGATATGTTACCCTGTTACCGTTCACATCTACTTCACAGTTGGTAG
GGTTAGCATTGCCAGTAATTGCTGATGTGTCCTGATAACCTGCTGCTGCATATCCCGTATGGTCTCCTATAAGACTGTTA
AGTCCATTTGGTGTTAGGTAGTTGTCATTAAGTGTTACCCTCATAGACTTCACACCTAGTGATGCTCCAATCTGGGCAAG
CTGTGAGTTAGAGAATCCTACCTGTCCTGTTGCTGATGGGTAGTAGCCTAAGTTTGAACCGTACAAGAACTTGTTGGCAT
AGGTAGGTACACTCTGGTTTGCTGTTGGTGAAGTATCAGGGTTTGATATAACTGTGGGTGTTGCTACTGTTAGCGTAGCT
GTTGTCGATGCTGTTAGACTTGTGCCTGTTAATATTGATAGACTCCATACATAAGCCCCTACAATAAGACCATTTACCTG
TGTGATTGATGCTGATGGTGAAGCTATTGTTGCCCCTGTTGGTCCTGATACCTGTGACCAAGTGTATGAACTAATTGTTG
AACCTGGTGCTGTAGAGCCTGAACCGTCAAGGGTATAGGTATAAGGAGGGGGAGTTATCGTTGTTGACCCGCCTGCAATA
ATTGCTATCGGTGGTGTAACTACTGCTACGTTGACAGTTGTGGCTACTGCTCCTGCTACCGTCTGGTTATTTGAATCCTG
TACAAGTACAGAAAATACATAACTTCCTGCTGCAAGACCCGTAATGGTAGTATTCTGTGATGTAGGTGTAGTTATTGTTC
CAGTAGATGGTCCTGACGTACGTGTCCATGAGTAACTTATGATTGTTGCTCCCGCTTGTGTGGCTGTACCCTGTGATACT
AAACTAACAGTTGAAACAGGTAGTGTTATTGACTGTGATGCAGATACTGTTACGGTTGGTGCAGAAAAGGTAGATACGGT
AAGGTTAGCATACTGAGCAAACTTATTAGCCTGATGTTGCCACAGGTTATAGCCTGTTGAGCTGTCTGCTGCTGCGTTAG
TAGGTGTATACCCGAGTGTCCATGAGTCATGTGCGCCTACGTTAACACCGTCTGACATTACTACATCATAGGTAGGATAG
GCAGCAAGCATAGCATCTCTGGCATTCGTTGATACGGAATAGGCTACTGTTGGGTCACCAGGGTTATGCACTAGGCGAAG
TGACTTGATATTATTCTTGGTGTTGACTGTGTTTGCTGTAATACTAAATAGTACCCCGTCAAAGGAACTGAATGATAGCA
GTGGTATTGTTGGCGTTGGGTAGGTAGCATCATTCCAGTACTGTACCAGTGAGCCTCCCAGTGATAGCCCTGAACCTACA
CAGCCGTTTGTATTATAGGAAAGTCCTAGTGTTGGCAGAAGCACATTCAGGTAGAAGTTGGTGATAGGTGCTGCATCCGT
ATACTGGTTGTACTCGCAAATAATATACAGGAACTTGAAGGTAACACCACCAACAACCTTTGTCTCTGGCAGGTCACCTG
CGTTATAGTGTACGCCTATACCATTGTTATAAAGTGGTGCAGGGGTTTTAGGAGAAGTATATTCTCCTTGCCCTGGTGCT
GAAATCCAAAGGATAGTATGGGCCTGATCTACGGCTGCGTTAGATGATATAACCACCATAGCATAATCAGTGCCATGATA
AGCACCTGCGCCTGCCCATCCTGTTGCTCCACCTGTGTATTCTGTTCTAGTTAGTGCCATTATGCTGTACGTGAGAATAT
GATTGCGTTAATAATTGGATATTTACCAGTTACTGGTGACCCTGTTGAAATCCAGATTCTTCCTGAACTGTCTGGTGATA
TATTAGAGAATGTTATTAGTGTAGATGCGTTAGCAGTAGCATTTGGCTGCTGATCTGTACCACCATTTACAGATATTAGG
AAGTTATCTGATGGTTGTAAAGAAGCATCTATAGCACTGTAAATTTGCATAGAGTATGTACCACCAACAACACAGCCAGT
AAACAGCAGTACTGCTTTTGGTAATGTCTTATCATAAACTATGTTCGTGAATAAGAACCATGCTGACTGGCCTACTGATA
TTGGTACAACCGTTGACGAGCCTGTGTACGAAGTATTGTACGTATTTGAAGTACTACCATTATTCCAGAACCAGTTAGCT
GTAGCTACTGATGATAGCGTTACACCGTTTCCGATTGTTGCTGTATAAACAGTTGTATTTGTACCTGCTGATGATACGTC
TAGCCAGTTAGATACATTTTGTGGCGTAGCGTTAAAGTTCAGGTTAGTAGTATATGCGGCTGCTGCTACGGCTGCTGCTG
TAACAGTTGTTGTAGCTGATGCTGTTACACCGTTGCTGTCTGTTGCCGTAATCTTATAGGTATATGCGCCTGTTGTAAGT
CCTGATACACCTGTAGTAAGCGCATTAGGCGTTCCAAGAACATCTCCTGCGGGGCCTGATACCTTTGACCATACGGTCGA
TACGATTGTTGCCCCACCGTTGCCTGTTGCTGTACCTACCAGTGAAGCTGTTGTTGCCCCTATTGCTAAGGTCTGGTTTA
CACCTGCTGTAACGGTTGGTGCTACTGACTGTGATGCTGTTATTGTTATAGCAGAACTTGAAGATAGGCTGTTTGAAGCA
TAGGCAGTAAGCGTAAACACATAGCTACCTGCAATAAGACCTGTAACATTTGTTATTGCTGCTGATGCTGAAACAATAGA
CGGTGCATTAGGTCCTGATGTTGTCACCCACCCGTAGGAAGTTATCGTTGAACCGTCCGTTGTACTGGCCGTTCCTGTCA
GGGAAACTGTTGTAGCGTTTAAAGTAAGTGTCTGGTTAGAACCTGCTGAAACTATTGGTGGTACAGATGATGCTGATGCA
GTAACGGTAACTGTTCTTGATGACAGTAAGCCTAATGTATCTTCTGATAGTAGCTGAAATACGTATGTGCCAGGAACAAG
ACCTGATATATATACCTGTAAGTTACGTACACCTGCAAGTATTGCGGTATTAGGTCCTGATAGCTGTGACCAGGTTGATA
CAGCTATAGGGCTAATATTAACTGTCGTTGTTGCTGTTAGTGACAATCCTGTTGTGCCTGCTGCTAGTACCTGTGTGCCA
GGTACACCTATTGTTGGACCTGACTGCAAAGTATTTATAACTACTGTCTGGTTAAGTGTTGCTGTTAAGCCTCCTGTAGG
AGGGTTTGCCTGCAAGGTTACCTGGTTACTTCCTGATAGCCCAAAGTTATCAATAACGGTAAGACTAAAAATATATGTTC
CTGCAATAAACCTGGTAACGTTAAGGGTAGCATTCGTTATCCCTGACAGGTATGCTGTATTTGGTCCTGATACCTGCGCC
CATAGGTAGCTAGATATTGTACCACTTGATGTTGATGTTCCTGAACCTGCAAAGACAACACCTAGACTTGGTAGCGTTAA
TGTCTGGTTAACTCCTGGAATAGATATAGGCGGTGTATTAAAGGAGAATGCTGTTATGCTATCTGTAAATGCGCCACCAC
CTAGTGTATACATAGGGGTATAGGTAGACTTGGTGATACCCTGAACACCCTTGATTGTCGTTGTCACCTGCCCGTTTGTA
GATGCTGCTGACGGTATCAGGTAGAAAGTTACGGCTGTAGTTCCTGTTGGATAAGTGCCTGTAAAGTCTCCTGTGGCCGT
AAGTACGGCTGTGCCTAGCAGTGTTGCTGTACTTGACAAGTACTGAATACCGATACTAGACAGGTTAAGGTTACTAGGGT
TGTGTATAAGTAGTGTTGATGCCCCTCCTGTGCCTGTAGAAATATTGGCAATCTTTGCATCTACCTGTGCTTTGGTATAG
ACTGTTCCCTCAAAATATATGATATTATTGTTATTTGATACGATTGTCTGTCCCTGCTGATTTACCGTTGTTGATAGGTT
GGTGACAGTTGTCTGTAAGCCTGATATAGTCGTGTTTACTGTTGTTAGGTCTGCTGCGGGGCCTATTGGACCTGTGCTTC
CTGCGGGTCCTGCGATACCTATAGGACCTGAAAGCCCTATTACACCTACTGGCCCCTGAATACCTGCTGTACCAACAGCA
CCTACTGTTCCCTGAATACCCTGCACGCCTGACGTGCCTTGTAGACCTGTGTTTCCTGTTGCTCCTTTAGCACCTACGGG
GCCTGCGGGAATGGTAATGGTATTTCCACCTGATATAGTTAGTAAGCCTGCACTGTATGAGAGTGTCTGCTGTGGGGTGC
TTGCTGACCCTGCACCAGGGTTCATGGCTGAGTTTAGTGCGTTAGTAAGTGTTAGAATATCATCTGATACCTCATAAGTC
TGCTCATTAAGCTCGCCTGTGTCAAGCACCAAATAGGATTTTACTAGCGGTAGCTTGCCGTCTGTACCTCCCGGTTTTGA
TATTAGCTGCAAGACAACTGCGGGGCTGATCAGTTCTAGTACGCCCACACCATTAGGTGACAACTTGCTATTCTTGCGAT
ACCATGTAATAGAAACTAGTCCACTCATTTCAGTAAGATTCTAAGCAGTTGACCTGCGTAAACAGTTGGGATATTTGGGT
TCTCGGTAATGAAGTGCTTTAATAGTTCTACATCTGATTCATCAAGCTCTAGTGACCCGTCTTTGTATAGCTTCTCAGCC
CACCCCCAGAACTTTAGTGCCTGCTTGCCTGTGGGCATAGACTGAATGAAGTCTGCCAGCGCATGTGACAATAAGTAAGG
AGTATCAGAATTTGACCCGTCACTGTTAGCCCTATAAATAGGTGTTTCAAATAGGTTCTTTGCGGGTAGGTTAAAGTCGT
ATGTCATGTTAAAATTGATACTGTGTTAGAAGCATAGTTGAGTGCGTACATCTTTCCGTTAGCAGGATTATAAATGGTAT
CTACTGGTGACAGTCCTGATGATAAGGATGAACCTTGTGTGAATAAGGCTGTAGAAAATGTACTTACTGATGCAGAATTA
TTTTGATAAAAGCCTACGTAGAAAACATTACGTACTGATGAATACATAATACTTGACGGTGATGTGCCTACAACTACATT
GTTAATTATAGCAGTAGCAGGATTAGAAGCACCATGAATAATATATACATTACTGTTTCCTGTATCGCATATATAGAAAG
TATCAGGACTATCTGAACCATTATAGTAACATAAGCCTGCCATAAAATTTGATGGTATATTAGCAAGTCTATAAAGCAGG
TTGTTTACTACACCAAGTGTTGAAAGGTTAATAACAGCATACTTAAATGAATAACTACATAGGTAGCAGAACCCGTTTCC
TGGTGCTACACCTGAGTAAACTCTCATTGGATTGTAAAGTACTGCTTCGTTTGCTGTTGGAAGATTTAGTGATATTAAGT
TTGTCTTAAGATAATTATGTGGGTTTATTACATCTATTACACCTGTGTTTAGTAAGAAGTTAAATACCCTGTCAATATCT
GGTACGTATATCATCTCATAGCCGTAACTGGTAGTTGATAAATCAGAAGGTGTTACTACAGGAGTGCTTGTAAACGTATT
GGTATACGGGTTATACTCATAGATATAGTCTCCTTCATCCTTTACCCATATTCTATCGATACTTGGCACATAGATTACTG
CTCTGGCATTTGAGCCTATTGCCGTTCCACTACCAGGATATGCAGGTAGTGGTACTGATAGACTTGCTGTACTGTTAGCA
GTGTTTAATGTTTTTAGCGTCCTGTCACCCATATTGCTGATGAATAGGTTACCTGTTCCTGGGTGATATGCTCCGTAGTG
GGGGGCATTGAATCCCTGTACTGTGGTTATTACTGTTACAGCTGCTGCCTTTGCTACTACTCTTGTTAGACCGTTGGTGA
CTGTCGTAAAGTGATAGTTAGGCAGACTGCCTGATACTACTGCTGTCAGTGTTCCCTGTGAGGTGATGCCAAAGGTTGAT
ATGCCTGTTACTGATGAAACGGTAAAGTCATAACTACGTCCTGCGGGAAGTGTGCCTGATGCTGTGTAGGTAGTTCCTGA
GCCTACAGTGGTGAAGGTAAATGTTGCTCCTGATGACAGGTCATGTGCTATATACTGTAGTGGCCCTACTTCATCTAAAA
AGGTGACATTTGAATTGGCTGTTTGTGGTACGGCAATAAGTTCATCCCAGCGGGGAAGCTCTATACTGGTACGGTTAAGT
ATTGGCTGTATATATACCCATGATACTACCTGTGAGGTCATAAACCTATCAGTGTTGTTAGGTATTACTGCATTGGGTAT
AAGTGTAAATGTACCCGCTGCTATAGCCCCTAGTAAATCTTTATTACTGCCCCTATCATTTCCTAGTGGCATATTTTTAA
GTGTAGAATCTTGGTGAAGTGACTGTTCCTGTAACTATAAGATTTCCTGCTATGGAAACTGTACCTGATGAATTTATTGA
TAGTACATTAAATGAACCAGCGTTATTATTACTTTCTACTCCACCATAACCTATAAAAAAGTTATTAGAAGCATCTATGC
CAATATTCCAGGCTGCTTGTCCTGCTCTTGTCATAGAGTAGTATGAATAGGGATTTGTATTTGCAGGGGCTGTTACTGAC
ATTATACCGTAAGGGTCTGCTGATGAACCGAATGCACTTATAGACATAGGAACATTTGTAGTATTACCTCTAGCTGTTAC
TGTCTGTAAGGTGTCAATATATACAGATGGTCCTTGTGGGCCTGTTATTCCTGCGGGACCTTGTGCGCCCTGAATACCCT
GATTTCCCTGTGGTCCTTGTGCACCTATAGAACCCTGTGGTCCTACGGGGCCTGTTTGACCAATAGGTCCTGTTAATCCT
GTTCCTCCTATTGCACCTGTAGCACCTGTTGGACCTGCTACACCTGCACCTCCCTGTGGTCCTTGTGCGCCCAGACTACC
TGTAGGACCTACTGGTCCTGTAATGCCTGTTGCACCCTGTGGACCTGTGTTGCCCGTAGGGCCTGGAAGTCCTGGAAGCT
CTGACCAGTTGGTTACATCTGTCTTAGGTGTTAATGTAGATACATAAGAAGTATTGAATGTAGATACCCAAAGGCTGTTT
ACTGTTGTTGATGTTGAAGCTATAGAAAATACATAGTCACCACTGTTGTAAGTAGTTCCTGATACCCATGCCTGTCTGTT
GTTTAGACCATGACCTGCGGGGCCTGTTGAGCCTTGTGGCCCTTGAATACCTGCCGGGCCTGCGGGGCCGTTGTTTCCCT
GTGGCCCTATTAACCCCTGAATACCCTGCGCCCCGTTAGAACCTGCTGGGCCTGCTGGGCCTGTTGAACCTGAGGGACCT
GCTGCGCCTACTGTACCCTGAATACCTTGGTTTCCTGGCTGACCAGTAAGACCTATAGGCCCTATAGGACCTAATGCTCC
CTGTGAGCCGTTAAGTCCTGCTGCTCCTGGAAGTCCTGGCGCCCCGTTAGAACCTGCTGGTCCTTGTGGTCCTTGTATGC
CTGATGGTCCTGTAGCACCTATTGGTCCTTGTGCGCCTGATGTAGATACAATGGTTGTTACTGATGTTGCGAGTTGAGCA
AGTGTTTCTGTTACCTCATATACGTTGAATATATTAGACTTGTATAACTTCTGTACAACTAAGGAGGAGTTTACCCCTAC
GTGCTGTCCACCTGCACCGTTTATCAATGACGTGACTTTCACAACTCTGTTAGAAGGTATTTGTAGTTTACCGTCTGCGG
AGTCGTGAAAGGCTTTACCGTCAACCCATAACGGGGTAACTTGTATCATCTGGCTCATGGGCTATTACGATGCTAGTAGT
GTTATTGCTGCTGTTCCTGTAATACCTAGTCTGATTTTTGCTTTTAAGTTATGGGGTCCCTGAATGGATATTTCACCAAG
TACGGTAGGGTTCTTACTATCCGTATAGTTAAGCACTTTGAACACAGCATCAGGATTTACATAGTATACTGTTGCAGGAC
CTAACGTTAAACGGAAAGGTGATACTTCATAAAGTACGGTGAAAGCCTTTAGCCATGATAAGGCTGTTATATTCTCAACT
ACCTGTGCTGTTGATACTTCATCATTATCATCCTGAATGGTGACAAAGTACTGCCCATTACGGGTATAAGCTCCTATCAT
TCTAGGACTAACAATATTAATTTGTCTGTCGTTACCGTAAAAGATAGCTCCTAGGGGCTTGCCGATGATGGTAAACTGTC
GGAATGGATATGCAAATGCCATGATATATAAATATTAGAATATGAATAATTAAGAAGCTGTTCCTGAAAGTGTGACGGTA
GATACCTGTCCTCTACGCATAGGGTCATTGACTGATAGCGATATGACGAATGCCCCTGCGGTAGCAAAGTTGATTGTCGT
AACGGCTGCCTGTGCTGAACCGAATGTAGGTACTGAACCTGATACTGCTGCCCATAAGTAGCCTAGACCTGATGCCTGAC
CGCCTGTAGATGCTACTCCTGAATACGTACTGTTTACACCGTGTACAGGGGTTGCACTTCCTGATGGTATAGCAAGTAAT
GTCTGAGCTGGTGCATAGATTGGTGGAGCAGGTACGGCTGTGATTCCTACAAATACGCCTGCAAGTGACTGCATGTAGAA
TGAAGTGGCAGGAAATTTCCTTCCCTCTTCCATTGTTGTACCAGTAATAGGTGCTGTCATCCAGTAGTAATATCCGTCTG
GAAGGTTGATAAAAGCATTACCTTTTTCTCTTAATAGTACATTACCTGCTGCTAGAGCAGTAACATCATTCTTCTTTACA
ACTCGCAATCTGCTAAACTGAGCGATCTCAAACCCTGATTGCAAGTACATCAAGTTGATTGCTAATGTAATAGCAGCAGC
CGATGGTTGTGCAAACAATAAGGGTGTAGCAAAAGGGTTTACAATAAAGCCTAATTCTGTGAATTGGTCTGGAATTGGAT
TTTGTGGCATGATAAATAGTTTAAATGAGTTATAAATATTACGTAAATATAACTATTTAAATTTATACTTCATAGTGCCA
TTACATTCCTATAGTACAGGTTATCGTTTGAGAAGGACTGCTAGGGGCAATATATGGTGGTGTAACCAGACCCGGTGTAT
TGTCTACTACCAGTGCTGTGCCTGCGTAACTGGCATCCGTTGACGGTACAACCTCATGCGCTCCGTCTGTATAGTAGAGT
GCCTGCTGTAAGAAGAAACCTGCTCCTGTGTTCTTACCTGTGCTGATAACTGATACCCTTGAACCGCTGTAAGCAGGTGT
AGTAACAGGTGTACCCAAATCGGTAATATACAAAGATGTGTTGCTGGCATTCCAGATTGGATAGAATATACGCTGAAAAC
CTGACAGCTGTGTATTGCCTTTCAGGGCAAGGGTATTAGGGTCAAGCGTTAAGATTGTGGCTGTAACCTGGGTAGCATAA
AGGCTATTGTTAGCATACAGAATACGGTCAATAGGTGCTGTAGAATTATAGGTAGTCGTAATCTGGTCTGTCAGACTGTT
GATAATAAAGATACGCTGGCCTGCTGTAGATATAGCATACAGGGTATTGCCGTTCAGGGCAAAGTTTCCTATAGGCGTAG
TGGTAGTATAGGTAATACCTGGCTGTGGCAGGGCTAATATAGTTACAGGCTGCTGTGCTGTTCCTGAAACGCTAAGAGCT
ATCTGTGCTGTGGTATAGACAAATATCTGGTTGGTGTTAAACGTGCCGATATATATCTTTTGGTTTGAAGGATTGTACTG
AATAAAGGTAGGCTTAGCACCTGACGTAGGCAAAAGTATGGACTTTATAAATACCAGTGTCGAGGGATTATATAAGTCTA
TGGAAAAATTAAAGTAGTTAGGGATAATCAGGTAGTTGATATTTACATCATTGATATAATATCCGCCTATGGTATAGCAA
CCTGTATTGGTGGCAACAGTAGCATTTAGGGGTAGCTGTGGTGTGCCTGTAGCCCCTGTATCAGCATTAAGGGCAAGCAT
AGTTCCATTCTCATAGAAAACTATGTGCTGATTTCCAATACCTGATACACTGACATTGACAATATTTCTAGGCTTGCTGC
TCGAAAATGCTGCTCCTAGGTTATAGGTAGACGTAACAGTGTTAGTAGTAGTGTTAAGTACCCCTACTGAGTTTCCTGTA
TAGTTTACTACCAGAATATTTATGCCATATATAAGCGAGTATATAGGTCCTAAGAATGGAGTAACATCTGTATTCTGACC
CTTTACGCACGTTTCATTGATACCCTTGTAGGAAGCAGGACGTGGCCCGCACGTAATACTTACCCACCCTCTGTCGGTAT
AGATAGCATCATTCGTTACTACCTGATGCCATCCTCTGTCGGTATAGACTTGGGTAGTACATAGATCTGTAAATATGGCT
CTGTCATTCTCAACACTTAAATTACCCATTAGGTCTGGTTTGCTATAAAGTAATCACCTATTCTAAAACTACCCGTTGTT
GGTGGTACGGCTGTACCGTTACGGTAAAAGTGTGGGCTTGCTGTTAGGATAGCTATGGCTGCTGCATTGCTTGCTACCGT
TGTTGACAGCGTTGTAACCGTTCCTGATAGGGTTGTTACTGATGTTGATAAGCCTGATACTGTCGCATTCGTAGCTGTTA
GCGAGTTTATCGTGGCATACGTGCTATTGGCAAATACGGATGTTACAAACACCGATACATCAGGAACCATAGGCATAGCG
GCAAGTACTGTTCCCGTCGCTGACGGGTTGACTGTAACCATAAAGCCTGCCTTACCTGCATAGGTAGAGTCTGCACTGTC
TGATAACCCCAGATAGGGTACTGTAAATGAAATCTGATCTATTCCCTGACCGCAAGCCATAGTAGTATGTTTTTATAATT
GTCCAATATTTCAATATAATTTCTAATTTTAGAAATATCCTTGATTTGTTGTAATATCTAATGTATTTGCAATTCTTGTC
ATTACACCCGATGCTGGTATCAATCCTGAACTTACTATAAGTGAAGAAAGTAAACGATGTCCTGAAACGTTCGGGTGTAT
GTTATCAGAACCTAGGTGTGTAGCATTCACCCATCCTACAGATGAATCAATAAACTGACCAGGATATTGCGCCCTAACAA
ATGTGTCAAGTACTGTTTGTGTGACTGTTGTTTCAGGTATTGGTGTTAAATGAATAACTGTTATACCTGCTGCCACCAGT
GCGTTAACAATAGCTATATAATTTGCTTGGTAAGTAGTTGATGCCACCGCATTTGCAATATCGTTCCTTCCTATATTTAG
CAGAACATACGTAGGGTTAAGTTTAATAGCGTTTGGAATAGATGATAGTATTTCAGCTGTATTATCAGCAGTACCTGCCC
AACTAACAGTTTGTCCTAACTGGTTAATACTATTTGCCCAAGATATAGCAGGGTCAATAGAACCCCAACCCATTGTTTTG
CTATCACCAATAACAAGTATATACGGGTTTAATGGCGATTGCGAACTAACTTCAATGCCGATAATATCCATCGTGCCACC
GAGATTGTAAATAGCCACGTTAGATGCGTTCGGTAACTGAACTGTTGCCCCACCAAGAATAAATGGAACATAATAAACAA
AAGTGTTTTTTAAACCTTTTGATACATTATGATATACACCGAAAATAGTATTACCACGCTGGGAATATTTTATTCGGCAT
AAGTCCCCTATGGCAGGCACCGTACCATAATTTGCGCTTGCTACGTTTCCAGCGATGGCGTTATTTGTGGCGACGACCAT
TCCTGTCGTGCCCCCGTTCAGATCCAGAACGGCTGTTGATACTTTTATAAAAGCGTTATAACTTGTGCGGCCAATACCAA
TACCGTTTAAAGAAGCAGCTGTTGGAACAGCTACCATCAAATACGTCAATTCCAAATCCATGTTTTGATCGTTGTTTTGA
CTATTATTGATAATTAAATAGTTATTGTAATCGTTCGTGCCGCCTGTAAATCTTATGGCATTATTAACGATGGTCGGTGT
AACCGATCCCACCTGTGTGAAATCGGTAAGCGCTGACCAGTACGTTTTCTTATAGGACATATTACCAGCTTTAACCTTCG
CAGGAGCAGTAGCATTCAGGTTTGAGGCTGTTAAGTAGTAGTTTGTACCATCATAATAGATACTGAAAATATCAATCTTA
CCACTACCTAAAGAGTTTAGCAGTGTAAATCCTCCCTGCATTTTATAACCTGACCAGGTAACTGTAAAGTTTCCTGACTG
TGTAACCTGCAAGGTAGTGGTATCACCTGCTATCATACCCGTAGGTACGTTTATGGTTGTATTTCCTGACAGTGGTAACT
GAAAAATATCAGTACTACTAAAGTTAGGTGTTAAAGTTGCTGCATAAGTAAGCGACGAAATATACCGCTGTCTTAATGCA
CTGTTTGAGAAAGCCCTCCAATTTGTTCCGTCATACCATAAGTACATGGTGGTACTGTTAGGGAAGATAGTAATAGTCGT
TCCTCTTACACCTATTATTGGGGTAACAAGTGTCCATGTAAACGCAGATGTGTTCTGGTTTGTGATCATGAAGAAATTAC
TTACTACTGTTGTTGGGAAGGTAAAGGTCCTGTTAGCAGTAATTACTGGCAGTATGATACCACCGTAACCTGGTGTGACA
GCATAGTTAGCATCAGTAGCTAGAGAATATGTTAATACAAGTGCCTTAGTTGTTACACTTGAAGTAGCAATTACACCAGA
AGTATTTAAACCCCCTACCTGTAAGCTGTTATCATTTTTAAGGAAGTTACCTGCTGTCTTGTTGAAAGCACTTAATATCG
TATCTGTTGCCAGTACAGCTGTGTAGGTTGTTCCTGATGAGTAACCTGTAAGAACTCCCGTTACTGCTGTTGATACAGTA
AGATATGTTGTAGAGGCTGTAGCTATAGTCAGGTAGGTAGAACTTGCGGAAGCTGTAGTCAGGTAACTTGCTAGGGCAGT
TGTTACAAAAGCAGTTGTAGCAATTTGTGTTGTACTTGTGGCAGCTGCTGCTGTAGGGGCTAGAGGCACACCTGTCAGCG
TTGGTGAAGCAAGGGGAGCATACGTAGTAGCAGCTATGGCTGTTGTCAGGTATGGTGCTACAGCTGCTGTTACAAATGCC
GTTGTAGCAAGCTGCGTAGTATTCGTACCTGCTGTTGCCGTAGGCGCAAGCGGTATACCCGTTAATGACGGACTGGCTAG
TGGAGCATAGGTTGTTGCAGCTATTGTAGTTGTTAGATAAGAGGCTAGAGCAGTTGTAACAAAGGCTGTAGTTGCTATCT
GGGTTGTACTTGTGGCGGCTGCTGCTGTAGGAGCAGTAGGTGTTCCTGTAAAGGCAGGTGATACGGTACTTACCGAATTG
GCTATTACAAAAGCTGTTGTGGCTATCTGAGTTGTATTCGTAGCTACAGCAGCCGTAGGAGCAAGAGGTATACCTGTTAA
ACTTGGGCTAGCTATCGGTGCATAGGTTGTTCCTGCAATAGCAGTAGTAAGGTACGGAGCAACGGCTGCAACTACGAAGG
CGGTGGTGGCAAGCTGTGTGGTGTTTGTACCTGCTGTGGCTGTCGGTGCAACTGGAATACCCGTTAGTGACGGACTGGCA
AGCGGTGCATATGTTGTTGCAGCTATTGCAGTTGTCAGATAAGGGGCTACAGCTGCTACTACAAATGCTGTAGTTGATAA
CTGTGTCGTGTTAGTTCCTGCTGTTGCTGTAGGTGCTGTAGGAATACCTGTAAAGGCAGGGGAAACAGTACTTACTGCGT
TTGCCAGCACGAATGCTGTAGTAGCTATCTGTACGGTGTTTGTAGCTACAGCAGCTGTTGGTGCAGTAGGAACTCCCGTT
AGTGCTGGTGAAGCAAGAGGGGCATAGGTTGTACCTGCTGTGGCTGTTGTCAGGTATACACTTAAACTTGATGTAAGCGC
ATACGGTGTAAGAGCAGTTACTACAAAGGCAGTCGTTGCTATCTGAGTTGTATTCGTACCTGCTGTGGCAGTAGGTGCTA
ATGGTACGCCAGTAAATGTAGGACTTACTGTACTTACCGTATTGGCAAGTACAAAAGCTGTTGTTGCAAGCTGTGTCGTA
TTGGTAGCTACTGCTGCTGTAGGCCCTACAGGTATGCCTGTAAGTACAGGACTTGCCAATGGTGCATACGTTGTTGCTGC
TATGGCTGTAGTAAGGTAAGGAGCAATAGATGATACTACAAAAGCCGTTGTAGCAAGTTGGGTAGTGTTTGTTCCTACCG
TTGCAGTCGGTGCTGTTGGTATACCCGTAAAGGCAGGACTGGCAGTACTTACAGCGTTAGCTAGTACGAATGCTGTAGTC
GCTATTTGCGTAGTATTTGTTCCTACAGTAGCTGTCGGAGCAAGCGGTACACCTGTAAATGTTGGTGATACCGTACTTAC
TGCGTTTGCCAAAACAAATGCAGTTGTGGCAAGCTGTGTGGTGTTCGTTGATACTGCTGCTGTAGGAGCAGTAGGTATGC
CTGTGAAGGCAGGGGATGCTAACGGTGCGCCACCACCAGCTGCTGATGCAGTAAGGGTTGTAAGCACATAGTTAGTACCA
TCATTAAATATTGTAAAGTAATCTATCGCGTTTGCAGTAGGTGTTACTGTTGGAACAGCCAGTGACCCTGATGCTATATA
TCCTGTAAATGTTACAGTAAAAGGTGTTGCTCCGTTGGTAATGGCAAGTCTTACATACTCACCAGGATTTAAGTTTACAG
GGGCAGATATAGTTGTGTTACCTGTAAGGGTAAGTTTCTGCACATCTGAACTTATAAAGTTAGGTGTGATAGTTGCTGCG
TATGTTAATGATAAAACATATTTTGCACGTAGGTTAGAATTTGAAAAGGCTCTCCAATTTGTTCCATCATACCATAAATA
CATGGTAGTTAGGTTGGGGAATATTGTTATGGTATTACCTCTACCGTCAAGAATAGGTGTAACAAGTGTCCATGTGAAGG
CTGTCGTATTCTGACTAGCTATCATGAAGTAGTTACCTGTATTCGTTGTTGGAAAGGTAAATGTTCTGTTGGCAGTAATA
GGAACTAATACTATACCTGCATACCCTGATATGCTTGAATAGTTGGCATCACTAGCTGTAAAATAAGCTAACTGTAAAGA
AGATAAAAGACCTCTTTGCCCTTGAAAGTTACCTCCTATCCAAAGGTTAAAATTGTTCTGAAAGCTACCATCGGTTTTAA
AGTAGTTGCCTGCTATTTTATTAAAGGCACTTAGTATTGTGTCTGTGGCTACAACTGCTGAATAAGTTGTTCCTGCAACA
TATCCTACAAGAGTTCCTGTGTTTGCGGTAGCAGTTGTTAAGTAGGTAGTTGAAGCAGTGGCTATCGTAAGATACGTAGA
ACTTGCTGTTGCTGTTGTCAGGTACGGTGTCAACGCTGTTGTCACAAAGGCTGTTGTAGCAAGTTGAGTCGTGTTCGTAC
CTGCGGTGGCAGTAGGTGCTAGGGGTACGCCTGTAAGACTAGCTGATACTAAAGGAGCATACGTTGTTCCTGCGGTGGCT
GTTGTCAGGTAAGAACTAAGACTTGTTATAGTAGCATACGTAGTGCTAGCAGCTGCTGTTGTCAGGTAAGATGCTAAAGC
TGTTGTTACAAAAGCGGTCGTTGCAATCTGTGTAGTACTTGTAGCTGCTGCTGCTGTAGGTGCTAAAGGAGTACCCGTAA
AGGTGGGTGAAACTGTACTTACACTATTGGCAAGAACAAAAGCTGTTGTAGCTATCTGCGTAGTGTTGGTAGATAATGCT
GCCGTAGGCGCAAGCGGTATGCCTGTGAAAGACGGACTGGCAGTACTTACAGCATTAGCTATTACGAATGCAGTAGTTGC
AAGTTGGGTTGTATTTGTAGCCAATGCTGCCGTTGGGGCAGAAGGTGTTCCAGTGAATGTAGGCGAGGCTGTGCTTACCG
CATTAGCCAATACAAAAGCTGTCGTTGCAATCTGGGTGGTATTTGTTGATAAGGCTGCTGTCGGTGCTAGTGGTACGCCT
GTAAAACTTGGACTGGCCGTACTTACGGAGTTTGCCAGTACAAAGGCCGTTGTAGCAAGCTGCGTGGTGTTCGTAGAAAG
TGCAGCAGTCGGTGCTACAGGTATTCCTGTCAGAGTTGGTGAAGCAAGGGGAGCATACGTTGTTCCTGCTGCTGAAGTAG
TAAGGTATGCACTTAGACTTGCTGTTGTAGCATAAGAACTTAAACTAGCAATAGTAGCATATGTTGTCAGGTAAGATGCT
AAGGCTGTTGTTACAAACGCTGTCGTAGCTATCTGGGTAGTACTTATTCCTGCCGCTGCTGTAGGGGCTAGAGGAACTCC
TGTAAATGTAGGAGAAGCAGTACTTACACCATTGGCAAGGACAAATGCGGTGGTAGCAAGCTGTGTTGTATTGGTAGCTA
CAGCAGCTGTTGGTGCTGTCGGTACGCCTGTAAAGGCAGGACTAGATAATGGTGCGCCAGAACCAGTAGCATTGGCAAGA
ACAAAGGCAGTCGTTGCTATCTGAGTAGTGTTGGTAGCTACAGCAGCAGTCGGTGCAGTAGGTATACCTATAAATGCAGG
GCTAGAAAGAGGTGCGCCTGAACTAGTAGCATTTGCTAGTACAAATGCCGTGGTAGCAATTTGGGTAGTGTTTGTGCCCA
CAGTAGCAGTAGGTGCTAGTGGCACACCTGTTAAGGTAGGACTAACCGAAGTAATATACGGTACAAGAGCATTGGTAATA
TTCTGTACGTTAGTTCCATCAGTAGGATTAACTCCTAGTGCTACACTTGTTACAGAATTACCACCAAAATCAGCAGCGAA
ATTTAATGAAATAGGTGTTGGCATAGCAGTTATTCTAAATAAGTTTGACCGATTGTTGGTGTTGAATTTGTTACAAGCAC
ATTGTTATTATCTATATACTGGACTTTCTCATAAGTAACATTGCCATATATATCTACTACTGTCACTGTAGGTATACGTC
CAAGATTGTGGTTTATAGCATACGTAAGACTAGGTGTAAAGAAGTTATATACCTGACCTGCTCCTGCAAGTAGGTAGGCT
GAACCTGAGAACGGTGTTCCAAATGAGATAGATATATTATTACTATCTACATATTTCAGCTTCATAAATGGTATTCTGTT
ACCCGTAATATCTACAAGGGTTACATAAGGGAACCTGCCTAGATTATGTGGTATTATCCAGTTTGTTGAAGGTGTCCCCT
GATTAAAAATTGTGACCTTTCCTGCAATGGCATAACCATAGCCTGTCTTAGCTGTGATACCCCATCCTGCTGTTACTGTC
TGCTGGTTGTTGTAGACTACCGTACCATACATTACTTGACCTGATAGGTCTGTGGTGACAATAGCAGGGTAAGTGTTCAG
TGCATGGTTGATCGTCCATGAACTGTAGGCGGTAGTCGTTGCCAAGGTATAGGCATAGAATATCGGTGCTACAGTTGATG
TTATTACCTTTGGTATGTTTGAACTTACTACCAAGTACTTGCCTGTGGTTGTCAGTGAGTATGACTTGCAGATACATGGC
ATCTGGTAGTTCGTTGACAGCGATATATAGAAGTTTGACTGGTATCTATTGATAAGACCCTGCAAACGCTGCATGTATTG
TAGCAGGTTTAAGTCCGTCAGATTGCCAGTATAATCCACCATAAAGCCATAAACTGATAGATAACGCTGGATATAACTAT
CAAAAACGTCCAGTTCGTCAAGCTCATGGGTTAGCTGCTGGTCATGGCCAAAAGTGGTATATAGCCTTAGCAGTAGGTTT
AACCTAACAAGTCGTGCCTTTATATGTATGGCTTGCAGGTCTGTAACTAACATGCGCAACCTCCCCCGTCAAGGCATAAG
TCTTGCAGTAGGTTTATCATGCTTTGGGCATCTACTAGGTCACCTGTTGCCATAGCTATATCCAGTGCATCAAATGAGTT
TGAAATCTTCTTGTTAAGGAGTATTACATTCCTATCGTCCGTAATCTGTCCCTGAACGTAGAACTTATCTACGTTTTGCA
GGAAGCACTGGTTGATAAAGGAGCAGGTATAGGTAGTCACAAGGTTCGTATATACCGAGCCTGACTGTGCCTGCTGTGGG
GTATAGGTAGTCGTAATTGATAGTACGGTGTCCCACATTATGTTTGTAGGAATATTTATGGAATCTCCTGTCAGTGCCAT
GATAGGCCATGATATGATTGTCCTTAAGGGTATTACAGATAGGCTACCAATTGCATTCGGTAGTGGTGTGCCTGCTGAGG
TAACTATGGTAAGCGTTCTTAGCGTGAAGTTACCAAGTACATCATTGCCATTTAGCAAGGAATTATCCATAAGCTGAATT
ACACCAGGCGAAACAGACGTTACAGAAATTGAAGGGCTAAATGACATTGCTTTAAATTTAAATATAAAGATACAAAATTG
TTACGAGACTATTGCGGTGACTCTTCCTGTGCTACTGGTTCATCCCTCTTGATATTGGTCTTATGTTCTTCCTTAAATCC
AGGGTACTTACTATAAAGTACTTTGTTTAAGGCGTACGAGTAAGAATCCTTTTCTGCCTTGTGAACTACTTTCTCTACTT
CCCCAGTAGTATTGCCTTTCAGCGTGGTAAGAACTTTTAGCTTTGTAAGCCTCATAGATAAGTCCTTTGAATATATTTCA
TCAACCTTTGGTATAAGCTCTCTATCCGTATAGATATTTATATGATCTCCACTATAGGTAGTGAAGTTAGTATTTTTCAT
CTTACTTGCTGCTGTCTGTATAGATATGCCTGTTACCTCTGATAGCTTTTTTGCTACCCCGTATGAGTCTGGTAGCTTAT
GATCTGCCGAAGTCATAATCTTTTGAACACCGTTGTTATACCTCTGTAGAATCGACCCTACATCAGCACCCATAAAAAGA
CCACCAAATGTTGTAGCAAGCTGTGAATACAGTAGTGCATTCTTATCCTTTTGTGTTGCCACCATACCCATCTGGTCATA
TAATGACTTATGCCCATCACCACCCAAATAAGAAAATAACCCCAAGTCAAGTACCTTTGAGTATGTGCCATATCCAAGTA
TATTATCGCTTGAATGGAAAATAGTCTTTGGCATTGCTGCAATTTCTTCTGGGTCATTAAGACTTTTTACAATCATGTTT
TGATAGACTTTATCAGCAGTCCAATCGAACCCTGACTGAACAATCATATTTTGTGAGCCTATCAAAGCATTCTCTCCAAA
CTGTAATAAGGAATTTAATAGCTGTCTTGGATTGTCTATACCTAGTCCTGACCATTTCTGTATAAGGGTAAATTTCTTTT
GTGTTAGTACCTTATTGCCCATCTTATCAGTAACATACTTACCATCTTTATCTTTTTTTACGAATAGCCCTCTTTTAACA
TCATCTGCAAACTGCTGTGCTTTAAGTTTATTGAAAGATTGATCTCCCATGATTTTTAGCAGTAGTGCATTCCCCACTAT
ATTGAAGGCACTGTTAGCTATATATGTCTTAAATGCAGCAGAAGCAACCTGAGAAGCAAAATATCCCGTAAGCACCCTCC
AATCTTTACCGTCACTAAGTTTATGAAACATATCCCTTGAAGCTATACGTGCTTCCATGTTAGCATGAATCTGGAAAGTC
TGGAAGCGTGAAAGGAACTGCTTAAATTCCCCTAATCTTTCAGTGCTGTCAAACTTTAATACTGATGCCATAAATGCCTT
TTGAACCTGTGCATTTGTCTGTTCAACGACACCATCAGCATACGTAGAAGCATCTGGATGAAGGTCATGTGTCTTTAGAT
ATTCAGCATTAAATTCTTCTGGTCTTTGAATTTCACCAATATTCATTAAGTGACTAACATGAGCAGAAACCCACGTATCA
ATAGAAATACTTGCATCACCATGCTTTAATGGGTTCATTGTAGCATCTGAATATGACTTAAACCAATCTCTAGCCTTGTT
GGTTATCATACCTACGTACCCTGTTTTCGTATGTGCATAAGCATCTGACATGTGCTGATTATGCTCTGCTTCTAAATCTC
CAAACCTACTTACAAGCTGATTGCCATTCTCTATCCATTTCTGTCGCAATATATCATAAGCGTTATCTTTGTTTAATGTC
TTGAACCTATACCCATATAGCTGTGCTTCTGAGTTACCAATAATAGGTGCTGCTGACATGAAAGATTCCATATACTGCTT
AGGTTGCTGTAGAACAGAACCAAGTGTAGCCTTGTAAAATATATTTCTTGGTACTTTAGTTGCCATTGCTAATAATGATA
CCCCATCCATAAATGTATGTCTGGAATTTTGTGATTTACCACTTGTGCCAAGTGCATCACCAACATTTTGCTTTATCAGT
TCCCTGATATGTGCCGTGTTACTATTGCCCTTTTTAATATTTTCCATGTTACCATCGAATAGCATATTCACCCTGTCATC
AGCTAGGTTTGCTTGTAGCCTGCTTCTTTCTGATATAGTAAAGGCTGTCATAAGGTGCTTGTTTATCCCCTGCTCAAATG
ATGACATTGCATCCATATTCAAGAAGTGCGTAGGGTCATCACCACCTGGAAGAGTAGGTATTTTCTCCCTGCTAACAGTA
TGCCTTCCTAAGCTAGTCATGCCTTCTACTTGTGAAAACTGACCTTCTGCTTCACTAAGTAAGTCTTTATTAGCTAGTCC
CTGGGTACGTTTTTCTGGGCCTGATGCTATATAATCCATGTGGGTATAGTTTTCTATTTGATCTGGCTTAACTCCGTACT
TCTGATATGTTCTTAAGATTAATGCTTCGTTTGATTCATGGGCTACGTCAAATTGTTTTATAAGTTCCCTGTGCTTATCT
TGAATGCCTATAGTTTCACCAAATGTTTCAGGCTTAATATCTTCATGTCTATTGACAAATAAATCATAAAGGCCACTAGA
TTTAAGTAGCTTGAATTGTTTAACCCATTCATTCCCCTGACGGAAGATGTTGTCTACGTCTAATGATTCTTCCATTAAAA
GCATAGACTTTTTAATGATACCCTTGTATGCTTCAAACTGTGCGTCACCATCTAAGTTACTTGACCAGTTAAACTGCCTG
AGTGTATTATAAATACCTACTCTAAGCCCATCTTCGGGGGCAATACCTAATTTTATATTCCTCTCCCTAATTGGTTTGTA
CAGTTGCTGTATTCTAACTGATGCCTTTTCTATCCCTCTTTGAAAGGGTTCTGTAAACTTTTGATGCAAAAGTGTACTAT
ACCTTTTATCAGAATTTAGCGCCTTAAATGTTTGTCTTGCTGTTAGCTTAGCCTTTCTCATGAATAGCGGTGAAGTTGTG
GCTTCTACCCCATCAACGTTCTTGATCTTGGCAATAGCAATATTCCAGTTCCAAAACTGTTTCTCTGCTGATTTCCTTGC
AGGCTCTAGCTGTTCCTGATCTAAGTTATGCAGGTGATATTGAACCATAGCATCAGTACCGTTAAGTAGTGCATCTTTGC
CGTTCATTATAACGTTATGTATAGCAAAGTTTATAAGCCTTAAGTCTTTGGGGTCTTTAATGCTTGACGGGTCAATATTC
CTGAGTGCATCTAGGGCTATCTTCTGATCTTTTGTAAGTACATCATAACCCTGCTTCATCATTTCCTGAGCTGACTTAAT
CATTTTAGTAAGCACCTCAGTTATATTAGGCTTACTTTCTACTTCTTTCTTTGTTTCAGGGGTTGTTTCCTCACCAAAAT
ATATGTTATACTCATTGGGGTCTAGAAACAAATCTCTGGCTGTAACATCTTCTGGAATAGATTCTCTGCCTTCTTTAGCA
TCAGCATCTCTCATTTCATCCATAGACTTTTGAATAGACTCTATTGCCCGTTCAGTCCTAACCTGATCTGCATGACGCAA
CTCTGCCTCTACATACTTATTGATGCTATAGGTAGATGCTGTCAAATTTCCCTTATCATCAAGTACACCTTGCTGTAGCT
TTATATCTCTGGTTTCAGACTTACCTAATTCATCCTGAGATTCTGATTTTGGCTTATTAGACTTGCCTGTTACCAGTTCA
GCATAGCCATGAGGGTCTGATAAAAGGTCAGGGGTCTTACCTAAATCAGATAGCCTTCTTAATGCTTCTGATACTGACGG
GTCAACCTTTGAAAACTTCTTTGCTGTTTCTGATAGTTTATTTGATGCCTTTAATGCTGCCTGCTCCCCTTCATTCTTGT
ATATTTCATCTATGCGTTTAGCTATCTTTTCAATAGCCTTGCCCATACTTTTTTCATCATGTACACTAGAAACAATCTTT
GCAATTTCAGGTATAAGTTTCTTGACATTTGCAGGAGCATCTTTACCTATTTTTTGGGTAAGGTCTTTTACTTTCTCCAA
TAATCCAGATTTGGCATTAACCATATCTTCATGTATTTTATGAACTTCTAATTCATAGGCTTCATGCTGTTTAGTTACCC
TTTCTATAATAGTTGCATTCTTTCCAGCATCCTTTCCAATCTTTGCTTCATACTCCTGTTGTGTGTTTGAAACAGTTTCC
ATAAGGGAATGAATCTTATTTGACATATCGGTAATGATAGTTGCATTCTTTCCAGCATCCTTTCCAATTTCTGCTTCATG
TGCTGTCTGATTTTTGTCTGTCTTGGAATTAAATTTTGTTTCCTGTCTACCTAATGCTCTTTCTAGTGAGTTTACTTTAT
TTTCTAGTGCTGTCTTATATCTGGTAAGTATCTTCTTTGTATCTCCTTTAAAATCTTTCACTGTATCATGGAACATCTTC
TTGGAATCTTCCATTGATACATATTCTTTGGGGTTGCTATCACCTGTACTATTGTTTAGTACTACCTGTTTTTCAGTAGG
GTTGCTGTCTACTGCTTCTAGCCTCTTCTGATCTTCGGGCTTAGCCTGCTCTTCAGGAGTTTCAGACTTCTTCTGTTCTG
CGTTTGCTTCTACATCACTGGCAGGACTAGATTTGTCAACTGATGCTGACTGCTTATCTTGTGCTTCTTTTGTCTTGCCG
TTTACATATTCATCTCCTACCTGATCTTTTGGACGTACTACAAAGTCACCGTCTTTACCTTCGATAACATGACTACCAGC
TTTATCCTTGCCTTTAATCTCACCTTCTGTTGGCAGGCCGTCATCCCCTATATACTTTACCTTTGACCCTTTAGTCATAG
GCTCATAGTTATTCTCTTTGTCTGCTCCGATTATCTCACCACTGTCATGGGTTATATCCCCTGACTTATGTCCTTTTGTA
ATATTGAATAGGCTTTTGCTATCGCTAGTCTGTTTATCTTTAATATCTTCTAATTGTACTTGTAACTTTGCTTTCTCTAT
AGGGTTCTGCTCGCTAGATATTGACTTTGTTAGTTCGTCTATCTGTGGCTGCGACTGCTGAATATTGGTTGATAACTCAT
GTTGTTTTATTGCTATAGGGTTCTGAGTTTCTGCAATATCTGTCACTTTCTGACTTAATGCCTGCTTCTCTTCTGGCTCT
AGGTCTGACTTATCAATAGCATCTAGTACAGCATGGTGGTTATCAACTATGTCGTGGCTTAGACCTTTAATATCGGCTGC
ATTCTGTAAGGCTGTTGCTGCTGCAATCTTGACATTAGATTCATCTGCACTCTCTGAATTTCCTGCATCTACGGCTAACT
TTATTGCGTGAGCCTGAATATCTGTAGGGTCTGTCTTTAGCCCATTAATCGCATCTATCTGCTCAGGGGTAGCCTTAAGT
AGTGATACTATTCTTGATGCCTGCTTTGTTTTGAATAAGTTTGTTAAATCTTCTGTGGCAGAATGTCCTAATCCTGGTAA
CTCAAAAAGTCCACCAATACCCATATTTACTGCTACGTTATGCCAATCTATAGGCTTTCCCTGTGCAATATCTTCTGTGG
CTGACCCTGCACCGAATATACTCATTGTTGACATAGCCTTTATTGCAGAAGGTAATAATTTTCCTTCCTGTATAAGACCC
ATGTTCTTTAGCTTTGAAACTAGTTTACCTCCTAGCTGACCTCCTAGATAAGATTGTACTTCCATAGCTACGCCTGATGC
AGCACCTTTTAGTCCTGCAACACCTGCGTTCTTGGCTGATGTACCTATATCCTGCCCATTTGTTCTTGAAGAGCCGTAAG
TACTGATACCTGCTACTCCCCCAAGTATTCCTGATATTTTTAACAGTCTAGGTATAGCCATAGCCATATCTGCACCACCA
ATAGCACCTATAAATGATAGTGCTTTGGGAAGTTGTGTTATTTCACCGCCTACAAGTGTTGATAGTAATAATGGTGCTGT
CTGCACAGCACCCCTAATAAAATCTGTTGCTAAACTTCCTGACTCACCTGACGGCATTTTCTTATCTACATAATCCTGTG
CATCTGAGAATATGTCTGTCTTATCTGTTCCTGCCAGACCTCCTGTTACATAGTTTATACCATCCTTTGTTAGCTGTGTG
ATACCATGCAATGTACCTGCTGTCATATCTGTTGATGCCCTTGCTAGTGGCCTGATAACATTCAGGTCTACACTATTAAG
AACATGACTAGCTATGGAAGGTACATTACTAGCCCTCATACTTGCTTTTATAGGCGTAGTAGGCTGACTAATTTTATTCA
GGCTATTATAACCTGCTGTCTGGGAGTTAAGTTTGTCTGATAGCTTCTGGTCATCTGTCTGGTATGACTGATTACCTTTA
GTAGTAAGCATAGAAGGGTTTGTACCGTTGACACCCTTTGTTGTTCCCTGAGCAGCTCCCATGAATGTATTTTGAGCATC
ATCTGGTTTTACTCTGGTAGAAGCAAGATCAGTTTTAGTCTGGTCAGTAAACTCTTTAAGGCTCCCTACATTATACTTCT
CAACTTTGGTAATATGGTTATACAATCCCTTAACAACTTCTGGGTTATCAAGGTTAGTCTTAAAATCATCGAAACTTCCT
AAGTCAAGTTTCTTTTTAGCTATATCATAAACAGATTGTAAGTTCTGTGTAGCCTGGTCATCACCTGGTGGTATAGGAGC
CTGTACTGCATCTTCTAATTCAGCCATTATTTACTTTTCTTATATCCTGGTAATGTCTTTCCATTAAATGACTCTTTAAT
ATTTGCTTCATTTGTGGGGTTTGCCCGATTATTTTTTATCCGAAGGTCTTTTAGATAAGTTTGATTAGAAGCATTTGACT
TTGCTTCTATACTCTTACCTGATGTTTTGCCAAATAGTGCGTTTCCAGGTAAATTTGCAGAAGGATAAAATACTTCTTTC
TCTTGCGGACCATTACCATCTTCCCCTGGGAAGGTCATATACCCATGTGTAACATTTACCTTAGTAAAGTTTTTTGCCAT
ATCACTGTTTGGGTGATCTTCAATATAACGTTCAGTTTTATCATTTGCATATCCACCATCCATCTTGTGACCATTAACTG
CTGTGCCAGGATTAAATTTATATTTATATGATGTACCTACCATTTTAAATTCAGTTCCAGGATGTGCATCTATTGTTTTT
CCATCAGCCACTGTAAATACTGGACCTCCTGCAACAGTAATTTTCTTGCCACCATTACCGAAAATTCGATCGTAGTTCAT
CCTATATTGAGTTTTTACTGTTGGCAACTCACCACCATTATCATCTATAGACTTTTTAGATGCGTTAATATTTCCTACCC
CTCCTGGTGTTATAACACCATTAAGTCCTTGTGATTCTTGTTCAGGCTGCTGACCACCAATATTAAATATGGTTGGTCTG
GTTGGCTTGATAATATGATCTCCCTCTACATGATACCCTTTAGCAGTATTGTACTGGTCATTAGCTTTTATGGCATACCC
TATCTGTGCTGAATTTGTTGGGTCAATATGGTATCTAGTGGCAAGGTTGGCTATAAGGTTTTTATTGGCCGGATTTTTCA
TTGCTTCTTCTCCCATTTGCTTAAACTGGTTATCAGCTGCCGTATTATACCTACCATAATCAGCATAATGGTGATACATA
GCAGTTGTATTAACGTTAATCCGTTCGTCACTATGAATATCTTTATACCCTAACATATTAGAAGGGGTGTCTATCTTTTG
CTTCTCATAAAGTGACCTAGCATCCATATCTAGTTTAGACATATCTACCTTTTGGTATTTACGGAAGTCACCCATATCTG
CTTCTGCATCATCAGATTCCTTAGTACCCGATTGTGCTAACTCAAATCTTCTTAGCTTTTTATTTATACCATCAACAAGT
GTAGGGTCTATATTTTCATTTTGTGCTAATGTTCGGTAGTTCTTTAATTTCTCATTATTATCCTGTGACTGTCTACTAAG
TTCTAATGCCTGAGCCATCAAGTTGTCTGATGTAATCTGATGACTATATCTTTCTGTAGGGTTAGTTGCCATATTGCCTG
CGATATACTCATCTCTGCCTCTATTAACAAAGCTTGCTATGTTTTCTGCATCTACCCCCTTGATCTTAGACTGATCTATA
TTTTGCAACGGGGCATTCCATGGCTTAGGCTGTGCGCGTTGCCGTTGCCGTGCCATGCCAAGTTTTACAAGGTCGTTTAA
CCCTGCTGACTGCCCCATTACCTGTGCGCCACCTGCCGATATGCCTGTGCCGAATGAATCATTACCTCCTGGTATCATTA
AGAACTAAAGTTTAATTGTGGTGCTTGACCTAATCCGTAACCCATAAGGTTGTTATTTACTGATGCACTGTTTGTATTTA
CTTTTGGCGTAAGACCTTGACTATTTACATTCCCTCCCCAATATCCTAGTTGTCCAAGTACGCCTAGCTTGCCTAAATCT
TGTGCTGAGTTCATCATGTTCTGCATACCTGCACCCTGATAGTTTCGTGCTGCTGCTGCGTTGTTTGAGTACTGCTGTTT
CTGATTCCAGTCAAAGGCTGACTGCTTCTGCTGACCAATGGTAGCATTCGCCTGCATAAGACCCTTAAGGTTATTCATAC
GCATAGTAGCATCCTGAGCATTAAGGTTTGCTCCTGCCTGATCTGTACGTGCTGTGAGTGCGCCTATACCGCCTACTGCT
GACCCTCTACCCTGCAAGCCTGCCATACCATTTGCCTGACCCTGATTGATCTGGTTCATCTGGTTGTTGTACTGCTGTGC
AGGCATACCTGACTGTGCTGCCCGTTGAGCTAGTGCCTGATTCTGGTAGTACTCTGAGCCTACTGTCTGTGTAGGAAATT
GGTTTGCTGCTGCTAATTTCTTAGCATGAGCTGTTTGCAATAGACCTGATACTAGCCCTACGGCTGACGGTATAAGTGAT
AAGCCCATACTTACACCTGCTGTACCTGCTGCTGCGCCTGCTCCTGCTGCGCCTGCTCCTGCTGCCCCTGCACCACCCAT
CCCTCCGAATAATCCTCCTAATCCATCTAAAAATCCCATAATCTTATTTGTTAAAGCCCCGAATTAGGGCTGTATATACT
GTTTAGTGTAACTGAAAATAATGATGTTTTTACTGTACTAGTACTAGTTAGTGTAGCAAATAGCTTGTTACCCTTAAGGT
CATTACCATCTACAAGTGACCCGCCATTTGATGTATCACATAATAAGTCTGCATAGTAAATATCTTCTGACTTATTATAT
CCATCATCCAAATTAAAGGCAGCAGCAGGTAGTCTTGATGTCTGATTACTGGTAGTAACAATATTATCCCAAGTCCATAT
TGAGTCTGACTGTACAGCAACATTCATAAATGACTTGTTTACCTCTGGCTGATTGTTAAATACCATCCGTAATTGTGATG
GGTACTGAACACCATAGAAATTATTGTATATACCTACACCCTTACTATCAACTAAGACCCCATGCTTATAGGCTAACCCG
TTCTTCCATGAGTATACATCAGTAAAGGCTGCACCCATATAGTCTGGGGCATAGCTAAACCTACTTGTCCACCGTTTTGT
CTCCTGCTCTGAGCCGTCATGGAACTCTACTGTTAGTGTAGAGCCGTCACTGGCAGGACTGAAAGCAATAATAAGGGTAT
CTCTATTCCTATCGTAACTGGTATATACTTTTGGTGGTATACCTATTGATTTATATTTGGCAAACTGGTTTATGAATAGT
GTATTGGCAAGGTTATCTGAAATTACTACTACACCGTCACCTGACAGCCTGCATATATTGGAGTTCTTGTAGTCAATGAA
ATATTCTCCTGTCATGCCTATCTCAATAGATTCAGGGTTTTTGCCTATGCCTCCTGCATACGTATAATAGTTAATATTAT
TAAGCAACGTCTGTGATAACTGTAAGCTGGTCTTACCATCACCTGCAAGTGTTATCTGCTGATTGATAGGAATAAATCCT
ACACGTAGCTCCTGAAAAATCATTGCCTTCTGACCCTTTACAAGTATATACTGTATAGACTGGTAGTTACGGTCATACTC
CTTGAAATTCTGGTAGTAGAACGTAGCAAGACCGTTTATAGTCGTATTGCTAAAGTATGACTGTGAGAAGTTAATCTGTG
TATAGTAGTTTACCAAAGCTGAGTTAGGGTCTTCTGCCATTGGCCTACCGTTATCAGACTTGCTACTGATATATGTATCG
TTGTAGTTAGGGTCTGTGACAATCTCTGATACTAACCCTAGCTTATTATAATTATGTACATAGTTATCTTGTGGGTAATA
ATACCCTCCCCAAAATACCATTGACCTTGCTTTCTGAAATACGTCACCACGTTTGAATGTGCCTGATGTTACCGAGTGCT
GACCGTTAATAACATCATACCTTTCACCAAACTCAAAGTAGGTATTCTGTACATCAGAAGCAGACTTTCTAGGAGTCCAT
AATTCTACCAGGTGTGTATTGGTATAGGGAAACGGTGGTGTCTGACAGGTTATAGCATCACCATACTCGAATATATCAAA
CGTATCAACTATTGCATTAGCACTGGAAGAATCAAGTTGTAATGTTAATATAGCATTGCCAGAAGATAAATCATAAGCTG
TATGCTTACCAACTATCATCTTTGATGTACCTCCAAAAGATATGAACTTTCCTGCTACTTCACCCAGTACTGATGTGTCG
GTCATAAAGTAAGACCTTGTTGGCCCTGTACCATTTACACCGTTTACCGATACCGAAGCATTGTTTATAACACCATTCTG
TGCATAGGTCTTACGTGGGTTCTGAATGAAACTTGTAATCTCTGTTTCAAAGTAAGGAGTGAATGACTGTGTGGCTAGAT
TATTAGGGTCATACTTTTTGATGAATGTAATCCTGTCGCCTACCGTAAAGCTGTATTTAATAACCGAGTTTGGTAGTGTC
CCTGAATTATTAGATATTGAACCATCTGTATTTCGTATACCGTTTCCAATACCCGATAGCCTAATACCGTCAACAAATAC
TTTTACTTCATTCTTATTGCTGTCGCTTGCTTCTATCTTGTTGGTAAACCACTGAACAAAACTCTGATCTTTAAGTCTTG
TTGACCTGCCCCAACTATAGTATCTAGCCCAGGCAGGGGGGTTGTGATTAATCTGCCAGTTGATATTGCTTAATGCACCG
TTTGTTGTATCAAGCGTTGGAGTATTTACTGTGGAGTTAAATCCTGTTACCTTATAAGAAGTGTCCTGCTGTGCTGCACC
AGGTCTACCAAATTCATCTTTGTAACTAAGAACAAATACATACCTATTAGCATCTTTATAAGCAAACTGTGAGGGGTAGA
AACTCTTTGTATTAAGTCCAGGTGTTACACTAGGTCCAGGGGCTACAAATCCATAACTATTATCTATTGAATGTTTTAAT
ATACTTGGGTTTGTAGAATAAACAGAAGAGTAAGGGAAACCCCCTATAAGGGCAGAAAGAGCTGTTATAATTGAAACAAG
CGTATCACCTGAAGCTACTGTGTAAAAATACTTATAAACAGTGCTACCATTAGTAATCGCATAGCCTACTTTATCACCAA
TATTAGGTGTTCCAGTTACCTGAATGTAATAATCATTGTAGGGTGAGTTTCCTGGTTGTGGACTAGAATACTCTACAAAC
ATAACAAACGGCTGTGTGGCTACAAGCGTTGTCGGTGTTGTATTCAGATTTATATTCATAGTAATAGGGTTACCATTACT
ATCTACGTCATTGTTTAGGTTCGGTCTGCCTTTGGTAACATTACCTAGAAGAATAGTATTACCATTGGCAACACTAGATG
CTCCTACAGTAAAGGGTACATCATCGAAGTTTGATGACGTGTCAATGATAGGTACAGGTGTGCCTATGTTGTTATTGAAG
AACACAAACTTATCATCAGGGTAAGGGGTAAGACTAGATGTATATTGTGCCTGACCCCAAATGGTATTGTCTGGAATACT
ATCTAGCACCTTATCAGCAGTCTTAAATATTGCCCAGTTCAGGCCATCTGCTGAATAAGCAAAGTCTATCTTACGTACGT
ATCTATTGCCTGTAAAGAAAGTGAACTTTATACCATTGTTATTGGTGTTTATTGTATTTACTATGTTACTATTCTCATTA
AGTGGTAACGGAGTACGTGATGCTCCTGACCATGCTGAGTGCAGGTTATCTTCGTACTGGTATCTGTATTTAATCTGGAA
TAGCTGTTTCTTTAGGTTATTGGCATTGATTAAACTATTAGATATATAAGTCGGAGCTGCTGAAACAGGATTACCATTCT
GGGTATAGTCAAGGTCGGCATATCCTGGAACATATTGTGGCTGTGCTTTTATAAGCATGATGCTCTGTGGGGTAGTATAA
TACCCTTGCTTTGCCAGTGCTATATCTATCAGTCGTGGTGGGTTGACATTATCACTGAACAAAATCATCTTGTTATCGAT
AACATTTACACTACCTATAACGGCTGTTGAAAAGTTAAGTATTGGCCCTTGCAAGATAGCAACTATGGCAAGGGTATTCA
TATCTAGTTCATAGATACCGTCATTTGTGCCTGTCAGGTGGTGATTGAAATAGTACATCTTACCCATAGACTGCTGTTCA
AAACAGCCAATGGTAATATAGTTAATACCATCTGATGCAATGCTTGCTGTGTCTACAAGCATGTTTCCCTGCGTATTCGT
TACGTTCAGCTTACCACCTGTGGAGTTATCATGTAACCGTACATTCAGTGCATCAAGAAGGCTGTTAGGAGGAAACAAAT
CGTTTGAGTGATCTGAGTCTATGCCTAGAAAGTTCTTCTTTACATCTGGTCGTATCTGTGCCATACTAGTAGTTTATGGC
TTTCATAGTTGTTTCCCTTACTGCTTCATTGATATGGTGTAGCTGCATACCACTACGTCTACCTTTAGCTATACGCTTCT
GGTTATAGTATTCTTTACGTAGCATCATTACTGCATTTGCAGGCCCTTTCTTCCCTTGAATATCTTTCCATCCGCACCAA
GCAAGTAATGCTTCCTGAGCTTCTATGGAGATACTTTCTTCGGTGACATCATCCTTTCCTGATGACAAATACTCCATGAC
AACTGTCTGAGTAGTTGCAGTAGGGTTAAGCATAATGATATTTGCCTGCTTGTCGATCTTGAAGTTTGCTCGTGAAGTTG
GCGCACTACCTACTCCTAGAGATTGAAAAGTTCCTACTATGTTTACCCCTGCTGTCTGGTTTGGGTAGACTGTAGCATTG
TATATATTCTGGTCTGCTACTATAAAACTATTGTTTAACCTGTCGTAGTCAAGTCCCTTGAAGGCTGTTAGGTTATGATT
GTATGATAGTGATTCAATCTCCCCGTTGGAGTTTACCAGACCTACCCTGACGTAGTTGATAAAGTCTGGTGGCAGGGAGC
CTGTCTTATTAAAGTTTATGTCAATGTTTACCGTATTTAGCCTGCCTGTAACATCCATGTCAAGGTCTAGTCTGCCTCTC
TGGGCTATGGTATAGATACGCTGATAGGCATGGCTTGATGTATCGTTTTCTGATAGGTAGAGTGATACAATTTGCGCTAG
TGGTACTCTCATTAGTTGTCTACTTTATCGTTGCTTAAATCAACTTGTAATCCTTTTTCTACCAGTAGCATCTTTACAAT
ATCCTGTACAAGTAGTGGTATGTAGTTAGCAGGTAAATTCAGTTCAGCAAGGGGGTTACTACCTGCACAAATAATGTTGA
AACTTACAAGACCTAACTGCTTTGCAAGTCCGTTCTTATTGAAGTACATATTGCCATTATCCAAGTACCACTGTATGCCT
GGAATTTTAGGCAGGTTTGCTAGGTAAGATCGCTGTTTGGCAGATATGAATATTGCACTACAGTTCGCTCCTGGGAAGTA
AACGTGGTCGATCTCTCTGTTTCCTGCCAGGCTGACGGGAGCAGAAGGAAGGGTGATGTAAAATCTTCCTCCGACATCGG
TAAGTACTGGTAGGGTGTACTTAAGGTAAAACTGGTCGTTGCTGTAATATCCTTCATCTGCTTTCTGGTTTACTTGTGCA
TCTGTGACAGCGTACTTGCAAGCACCGTTGAACACATGAAATAGTACGTCACGTTCGTCAAGGTCGCTGTCCTGTTGGGG
AGCAAACTTGTAGTACATACGGAAGATTTCTTCTGCTACTGCTGATGCTGTCATTAGTCGCCTGTTTTAAGTTTAAGGTT
TGCGTACTGCTCAGAACTAGGGTCTTTCATTGCAAGACCAAACATGCCGATAACAATATCTATGATGTGGTTAATCTCCA
TCTCATACCACTGAGGGTCTAAAGATAGAGTAGGAGAATATACTGGCATTCCACTAACGGGGTCTAACGTATATCCCCAG
AACCCATACACAGGACTTGCTATATACGTACAGTTTAATAAAGGTGCAGGGTTAGGCCAAATTTTGATCTTTCCTGGATA
CTCAGTATAAAAAATATGGTTCTGATCGGGGGCAATAATGGAACTCGACAGGATAGTATTTATAGCATCATGCTGGATAT
ACTTGATCTTACGGATAGCATTAGGGTATACCTGTGGGGTGATTGTGTCAATATAGTAATAGCCTAGTGGCAGTATGGCT
GTACCATCTGGTAACTGTGTTAGAGGAACAGTACGCACGAACGGTAACAGGGAGTCTGTCATGCGCTGTGACTTGTCTAG
GGCTACTGCTGAGGTAGCTGTCTTTGATTCATCTGCCTGTGGCCTGCCTAGATATTCGTTAAAGGCTGAACGCTCAGCTG
CTGCCCAAAGGCTGTTGAACTGTGTCGGACGAATAGACCCCTGCTGATTCTTGCGAAGCAGAAAACGTACTTGCTGATAT
ACTTGGTCTATCGTCATTAAATTTAAATATCTGTAATTGTAAAGATACAAAAAAAAACGCACAGGGGCTTTAAACCTGTG
CGCCCAAACCAAGAAACTTTCTTATCTATTTTATGCTTCCAGTAACTCGCTAAGCAAGTTCAGGAATACCTTTCCTCTTT
CATCTGCTGCTGCCCATCGGCCTGCATGTGATACAGGGTCTGCTCCTGGTGGTATCAGAACTACAGGTGCTGACTCTGGG
GATTTAGCCCAGTATATAGCACCATTACGCAGTTCAATAATATATTTTTGCAAGCCTAAATATACACAATAATTTGCTTC
CGAAGTATTGTCTTTTCTAAGTTTATTAAATTTTTTATAGTCAGATTCTGCAAGTAACACAAAACTTGAACGTACTCTAT
CTTCTGATCTTTTGATGTCTACACCCATACTCCATGCCTTAGCATACAGTTCATCGGTATCACATTCCATAGCATAACTC
ATAGCCTTAAACCGCTCCTTAGAATTATCAAGGTCTAGTAGTTCTTTCTTTGCCACATCGTACTTCCTAAAGACTGGCAT
CTTCTTTGAAATACGGTTATGATTATCCTCATTTGAGTCATGTGCATCAAGAAACTCTATCAGGATCGGGTTATTCTTAT
TCACCCTTAGCACACCATTTAAAAAAGTAATGTCAAAGGCTACTGCTGTTTTTTTAACATCCTTACCACCTTCTTCTATC
TGATCTACTTCATGAATAGAACTGAACCCAGGAATGTACCTGATTACTTCTCTCTTTTTACCATTAAATATTTCACTCTC
ACAGGCAAGAATCTGCTTGTAACGGCTTTTATCGGTAAGTTCATAAATCACCATCTCGCCACCTTCTGTATCGGCATCGT
AAATAGCTAAGGTCTTTTTAGACTTCTTTGGGGCTTCCTCTTTTAGTGGTCTTCCAAATGCGCCTTTCTTTTCTTTTTCT
AGGTTTATACCTACTGCTTCCATCTTTTCTTTATTAGTAAAAAACTAGGGGGTTTTTAGCCCCCTAATCTGTAATGCTTA
TTTTTGAACGATAAGGTAACGTTGTGCGCCAAACACCTGAACACCCTTGTACGTAATCATTGATACGGTCAAGTTAGCTA
CAGGAGTCTGGTTGCTAGGAGCAAACATACCTGCGTAAGTTGTCTTAATCTCACCATCACCGCCATCTGGTCCACCAAAG
GTACGTACACAGAAAGAAGGGATAGCCTCAGAAGTCTTTGCATCGATCATTGAATCTTGTGGAATCAAGATACCAAAGTT
CTGGTAGTAGGTTCCTTCGTTAGCCACACCATAAACAGTAGACTGGTTAAAGCCTGCATATTTATTGAAGTTCACCTTAC
GGTTAAATAAGGATAGTGACTGGAAGTTTCTACGAATATCTATCTGCTGCGCTCCTGACTGATCGTACAGGATAGCACCA
TTCTGAAATTCTGTACCAATACCATTCTGAATATCAATACCCTGATCGGTATCATATAGCCAGTCATACTCATTTGCTCC
ACCTTCAGCATCCAGGTATCTGGTGATCTGGGCCAGTGTGTTTACAGTGTTGAACGTACCATAAGATAGTGAACCACCGT
CACGCTGAATACGTGGAATAACACCCTCAGAACCTGTTGCTCCATTTGATAGCTGTGTTGCATCACCTTGTGGGGCAAAC
ATCAACTTCCAGTCTACATAGTTTACAAAACGCTGGGTAAGGTTATCTACTGCAATATACTTGATGTAACTCTGACCTGT
CTTTGGGTCTACGAAGTCAATCTTTTCTTTCAGGGCAAGGTCAGATATAATATAGTCATCACGAATTTCTGTCGTGTAGT
TGACAATTTTGTTATATAGCTTCTCTTGTGTTGCCTGTAATCCTGACTGCTCACCAATATCAAGAATACCTCTAAATCCT
AACGTGTCTCCTACAGATACCGACGCATTGTCTAAGGCTCTTAGGGGGGTTAGGGTAGCAGTATATGCTCCTGGAACTGA
TGTGTTGATAGCAGTAATTGTAGAATATACACCTGTGTATAAATTCTGTACCTGCTCGTTCAGTCTGATTGCTGACTTAC
CGTCATAAATATCAGAAGCACCGATTGTAATGGTTGCAGGTGCGCCTGCTGCTACTGTTACTGCTGAAACTGCTGTTACT
GAAAAATGATTCTTACTTCTATCTTCATAGTGAAAGAACATCTTGTTATCAGTAGCTAGCTTCATATTACCAAGACCTTG
CTGGATCATGGTATAATTCTGCATACCGTATTTACGGATCAGCTTTGGGTATGCGTTCGGACGGATGATGTTAAAATCAT
TTATAAGGGTCGTCCTTAAAGTTGTGCCTGTGGTTACACCTGCGGGAAATTGTGCCATTTTTTGTTAGGGGATTAACGTT
TGTTGTTTAAAAACATGTCCTCCATCCTAGATGCTTCTTCTTCATCAGTCGATTGCGTTCCAGTTGGAGAAGTTCTTTCC
AAATTCACGTTATTGAGTGTCTTTACCATCTTTAGCTTTTCAGCTACGGCCTGCTGTTTTGTGGCAGCACGTATGATTGT
GTCCTTATTTTTAATTAAGTACATATCATGGGCTAGTTTCGGAAGGTTTTCTTTACCGTCTTTATCTACCCATCCCAGAT
CATTAAAGATTGACGAGATATTCGCACTACGTAAATTTGTTTTTAACTGATTTTTTTCCGTTTCAGATAAATTATATTCA
ACTTCCGTGTTGTCCGATAACTTAAACCTCATTGGTGGTATTACTGAAAGCTCCTTGTCAACCGTTTGTTGCCATGTGAT
ACTTGCAGCCTTCTGTGACTCTACCATCTTTGCTTCCTCGCCTTTCAGGTATGAGCTGATCACTTCTTCATTATTTACAC
TTCCTTGTGCCGTTTTAAACTGCTCAGGTATCGATAGGGGCTTCTTTGTGCCTTCTAAGAATACCTGTGCTTGTGAAGCA
TCCATCTTTAGGGCTACTCGGCCTTTGCGAGATGCTTTGTCGTCATAGTCCTGATGCTCCTCACCGTATAGGTGGTATTT
GTCCTGTATATATTCGTTCAGGTCATTTTCATCAAGGTCTGGTGACTGCTTGCGTAATTGTGCTTTAATTTTGTCTATAG
GGGCTAGTTTTGAGTAATCAGCTAGGCTTGCGTTAAGCATATCCTTGACTTCCTCTAACTTGCCTGCTTTAAGCATTTCA
AAGAGACGCTTGGAATCTTCATTGGCAAACTCTGGTTCTGCCTGCACTTGTGGTGCTTGCTCTCTACGCTCTTCACGTAA
TGGCTCTACTTCCCGTACTGGTTCTGGGGTGACGGGTGCTGATGACTGTACATCATCGGTAGTAGATTCAATAATGGTGA
ACCTGTCTAAATCTTCATCAACCTCGGTAGCCACTTCTTCGGCTACAGGTATAGGGGTTTCTACAGCAACAGGAACTACT
GGTTCTGCTACTGCTACTTCTGTCTCTTCGCTGAAAGATTTTACAAAATCTTCGAAAATCTCATTGTTATTTTCTGCCAT
AAAATTGTTACTCAAATATACAACTAAATATTTATATTTCTATTTAGTGCATATTACTGCTGAACTGGTTGCCCTTGTTG
TGAAGGGTCTTGTGGTTGACTAGGGTCTTGTCCCTGACTAGGGTCTTGCCCTTGTTGTGATGGGTCTTGTCCCTGATTTG
GGTCTTGACCTTGTTGTGACGGGTCTTGTCCCTGACTAGGGTCTTGCCCACCGCCTTGCTGAGCTTGTGCCTGTTGCTGC
TGTGCCTGTGCTTGTGCTTGCTGCTGTTCTTCCTGCTCAGCCTGCAATAGATGCTGATATGCCTGCTGAACTTCGGCAGA
CTCTAGCTGTAGGAATGTTTTCTCAACGATAGCCTGAATATCTGCTGGCAGTGGTACGCCTGCTGTAATGCAGGCAATAC
GGATAGCACCAATGTTGTTGATAGTAGCTAGTTGCAGGGCTGCTGACTGTGCCTGAGATTCTTTGGCCATAGAAATCTGG
CCTTTTAACTGCTCTAGCTGCTGCTGCAACTGGCTTGTCACCTGCGCTGATTGCTGTTGCGCCTGTGCCGTATTCTGCAT
ATTCTGCTGGTCTTGCTGCTGCTTCTCCTTCGCCTTCTCTTTTATACAGTGGTTAAGATAGAGATAAGCCTGCTTGGAAT
TACGTAGCTGTTTGATCTTAAATATATCGTCAATGTCAATCGTCTGCTCCTGTAAGGCTGTATTTAATGCCTGCTGTAAG
TCCTGCTGATCTGATTTAGACATACTTGTATCTAAGTACATATCAAACATAATATCATTACTGCCTACGTTTTCTTTAAG
GTTCTTAACCCTATCAATTCCGAAGAGCAGTATATATTCATCTTTGGGGTTAGTGGCAAACATAATCCTATCCCATAGCA
TGCGGGAGACTACTTTTGATGCTTGCCGTAAAACGGATGTATATGCTCTGTATAAATGCTGTGTGGCGTTGTTAGATGAC
TGCTCTGCTTGCTGGGCTACATCTCCTGACATACGGGGCTTATAACCCGTTCCCTCTAAGAACTCATTATATCCTATCAT
ATCATTCATGCGCTTTATCTCAAAGTTGTAGTCGGTGATAGCAGCATTCAGCTTTGACTCAAAGTTGTAAGCAAGCTGTG
TAATGGGCGGACCAAACTTTTCATCTCCTGATTCCGTACGAGACCTGCCAAAGACAGCTCCTGTACGCTTTACTAATTTC
ACATATTCTAGTGGTGCTAATGCGCCTGCTCCCTGGCCTAAGTCTACACCCTCAATAGCATCAAGGTCATAGAAGATAAG
GTCTGGTGGCAAATTTGCCATTAATAGCTGTTTATTGGCATAGGCAATCTCGGCAGCCTTAATACAGGGTATCATCTTTT
CCATGATACTCTTTACTGTCATGTGGTAGTTGTTGGGTAAATATAGTGCGTAAGGGTGTATTACTTCTTCCAGTGAATCA
GGGTTCCTAACTTGGTTAATAGCTTTTGACCAAGTAAGTACGCCAGCTTTAGATAAATCAACGCCTGCAACAAAGCATAG
GTCGTATCGTGACTCATAAGACCTGGAAACAGTTTCAGGATTCGATAGCTGTATTTTCTTTTCTGCTCCATTCTCGTTTA
TGGCTGTCTTACCATATCTATCTTTGCCTGTCTCAAACGATATACCCAGAATCAGTTTAACAGATAAATCGTAGACAGGT
ATGGTGTAATCATCGTAAGGACGTGATATTGAATTATTGTAATTGGTATTCCATCCAGTGTCAAGCATACTACTTGGGTT
GTCGAATACATTCGGACATGATTTCGCCCACTCATGCCATTTTTCTTCGGCAACTCTTGGCCATTTTCGTCTTGCATCAG
CTATCTTATAAGGTACTACCTCGCCTATATACCAAGAATCTGAACAGTCTTGTAATTCAGAATACGTGACTACCAAGTTC
TCTGGCTTGCACCTTTTGATCTTTAGCCGTTTGTTCTGGTCATAGAAAACCTTTGTGAAAATCACATCCGTCTCTACCAG
ATCACTTGCTAACATCGCCTTGATGTTCTCCCAGTTACTATCAGTAAGTACCTTATCAATGCCCTGCTCCATGAATATTT
CCTGGTCTAGCTTAAAGCCAAAGTCAAAGTAATAGTCAAGTTCCTGCTGACTAGCGGGGGTCTGCTTATGTGGTTCGTGA
AAGGGTATGCCTGTATGCTGGGCCAGTGCTTGTAGCTTATCCATATTCTGCATACGGAACTGTGCATCCTGCTTCTCTTT
CTCCTTCATCGTTGCTGACCAAGGGTCAAGGGTTGAGCATACTACCTTTTCATTCTGTGATATTAAATTTTCTACCAGTA
CATTCTTAATCTTATTGCCAATAGCGTCTGGTTGAAAGTCAATGTTTACAAATGACTCCCTGCCGTCTATCTCTAGCTGA
TTCATGATGCTTGACATAGACTGTGTACCCTGACCGTATGAACGGGCAATGTTATAGCGTTTCTGCAACGTTACCCACCC
AACATTTGACGTACCCTTATGGCGTGCAAATATGGCAGTAGCTAATTTCTGACCGTACTCAATGGTATCTTTTTCACTAT
CAGTTGCGTTAGGGTCGGGAAAATTTATTGCGCTATACATAATTTAATTTAGACATACAAATATAATTATTTTTATTTAA
TGTAAGCCAAAGGTCTTATGCAGGTTATAGACTTTCATAAGTTGTGGTTTTTTAGCATCTACCTTGACATTCTTAGGTGT
AGGTGCATCTATTCCTCCTAACAGGCACATCTGGAAAGCAACAGTATCATCAAAAGGTGTACGCTCATAGTGGTCATACT
CTAGGAAGTCATCCAACAGTTCCATGAACTCTATCTTATAGCAGTGGTGGATAATATAGGTGATAAGTACTTTTAGCTGT
GCGTTCAGGGCAAAGGGGTCTTTAGAGGGTGTGCCGTACCACTTTCCTTCATTCCTATTCTTCTTGTTCTTATCCTTTGT
GAACTCTGGCCTGCGCATGATGAATTTAAGCCTACCCTGATACTTAAAGTATTCATAGAAGTCATCAAAGTCACTCTCAT
AGTTTGCCTCACAGGAGAAGTACTCACATAGCATAAGCACATCCTCGTGCATCATATCTTTTTCCCTTTGTCGGTAGCAG
TATCTTACAATCGGCTTGCAGGAGTTCTCGGGGTCTTTGTCATTGTACTTCATGAACACATAGATACAGCCGTTAGAGCC
TTTGCCTACTGTCATGTTTGAGCCGAAGGGGTCAACGCCTATACTAAACCTATGGGTGTTTACAGGTACGGTATGCCCTC
CTGCTACACCTGACTTATTAGCCTCAGCTGGATACTGAAAATCCCAAAGGACATGGAACTTGCCATGCTTGGCATTGTCT
CTCCACTTAACCGTTCCGTCAAGCTCTCTGTAGAAGTCTACTCTACGCGGTTTTGAAGCAGGGTCGGTTATGTTTCTGAT
CTCTAACTCTTCCTTAACTTTAAGGACTATATCTAGGGGTAGCTGAGAGTTTGATGTTGCCATCGAAAAGGCATGAGCTT
CTGTGAGCGGATTCTTCTGCTGCTCGGCAATAAGCAAGTTCTCTGGCAGACCTTCCCATCCTGATAAGATATAATTTGTA
GCAAAATCAATCTTTGAGTAACCATATTCATCAATAAAGAACTCTTTTGTAATAGGGTGAAAACCCTGATAGCCTTTGGC
AGCTGAAGAGAAGTACCGTATCATCAGTGACTTGGTTCTGCCAAATACCATTGTTAGCAGTGAACACTCGTCCCATAGCT
CCTTTGCCATTTTACCACCACCTCTGGTCATCTCCTCGACGGTAGTAATATAGAAAGCCTTACCCTGAATGGTTGACCCT
TTTGTCAAACAGTACTTATGTACCCGGTGGCGTTCCTGCACGTCTACCTCTTCGCACTTGCCAAATTCATCTACCAGGTA
GTCATTAAGCTCTTCACCGTCATAGGCATTTACCGTTGATGACCTGTAGTCAATCTTTGATTCAAGGACTACTTGCTCAT
GCTGGTTATCTTCTTTCTTAACGCTTTTAGTGGCAGGAGCAGTAAACGATAACTCCGTACGAGGGTCAGAAAAACCGTTA
TCAATAGGTCGTATAAAAGAGGGCATCTTACGCCACCTTTTGACAATTTTAATAAAAATTCCCTTCGCATCATCCGATTT
TTTAGACTGAATACCTGTATAGTGATTCTTGTGTGTTATCGTTCGGTGATATACCTTGCACATAGCCACCTCGGTCTTTC
CAGAACGCCTGTTGGCCACTATACAAACACCACCAATATTCGGGTCATTGTCACCCTTTAAAGCAAGCAGGAAATAGTTC
TGCTGTTCATCTATAAAATGTGGGTATAACCCGTTTAAATCCCAGTAGGTAAGGAAGAAATAATTTGCTCCTGTCAGGTA
TTCAATATTGCCATTGTTCATAAAGAATACCCCGTTGTAAATACGTTCGTACTCACGTTGTAATATGGCTATGTACTCTT
CATTTCCTGAGTCATAAATTTTATCACTAGACATCTTCCACATAGCCTTTGGGAACTCTGGCCTAGTCCACTTCTGCAAG
GTCTTGTGAATATCAACATTAAGTATCATGCTTCGCTCAGGAAGTTTAGGCATAATAATCTCATGCTCCCCGACTAGCCG
TATAGGTAGGTAATTCTCAACAGCCTTTAGATACGTTGAGTCGTCAGGGTATAATAACTCAATATCCATTATTTTGCCAT
TGCCTCAACAGATACCCTGGTCTGTTCTGTTTTTTTCTTCGTTTCCTCTGGTTCAGGGTCAAACCGTAGGACTTTAATGA
GTGCTTCCTGCATAGCTATTACTTTCACTATACGGTCAAAAATCTTGTCATCACCATCGAGTATCTTTAGTCCTCCTTCA
TACTTACCACCTTTGGCTATATTCTTAATATCAGCCGTTAGGGATATAGTGAACTCCATAAGACTCTCCTGAAAGTTCTT
AATCGTAGCCTGCACATCTCTAGCTATCGTAAAGTCTACATCATGGATATTAGACTCTTCCACAACCGTTCTGATCAAAG
CCGGAAAGGATTCCACTTTTTTTTTCATGGGCTAATTTTGTTTTCTCTACTTGTGAAATATTGTTGACCGTAGGTGCTTC
TGTCTTTGTTGCTGTTTCAATTATATGGTATGGGTTAACACCAGACAATCTTGGAAGGTGAATTTGATATGGATCTGTGG
GGCCTTTGAGGAAGTTGTCAAAGTTCTCATTTTGTGAACTTGTGTATGGGTCTGATTTTAATACTTCTCCTTCCTGAATA
GCCATTGTAAGCAGGTGCAGGTAGTTAATCAAATCACTAGCCGAATCGGACACAGATTCATTCAATGGGCTTTTATCATT
GCCTAATAAGTTTCCTAACCGTACTACTTTGTTGGCGATATGCCCGAATATATCTTTGATTGGCGTGCTACCCTCTAGCT
TTGCTACTAGCTTAAAGTTGCTAAGCACATCCTCATTTGCATAGTCATTGGACTTGCTGATCATTATCTCTTTGCACCTA
GCATTATTAGCATCTAGTATTGCAATCTGTGTTGCTCTGGTCATATTTTATTAGTTAGAATTTCCATCGTAAATAATTCC
CTGATACTGGCACTTGCCATTGATAACAGGTATAGGCTCTCCAAAAAAGATATATTTTCCTGGTGTTTCTTCATAAAAAG
TAATGGATAGAAAACCTGATTGCCAGTTAGCAATTACACCAGTTGGCAAATACTCAACTTCCTCTATAAGCCTTGTGCAA
CCTGATTGAAACCAGACAAAGTTTCCTTTCTTGTTTGTTAGATAATGAGGTGATAGTCTATGGGTATGTCCTGTTGTACC
TGAACCCATGTAATCAACTATGTTCTTTTCACTAGTATTTTTGGCTAATGATAGCCCATGAACTACATCAAATATGTTAA
AGTAATTAGCACATGGTGTAGGGTCATAGATCATATCCATTTTATTTAGTTGTAGCATCTCGCTATACTCCGTTGTACCT
AGATTCTTATAGAGTATTGCAAGGTTTGCTAATTGGCCTTTACCTAGTAAATACGGCTTTGTAATTCTTTCACAATGATT
ACCAAGCCTGATTGTTATTCGTGCGTTTGTAGAAGCTCTCAGTGGCTGTAATATTTGCTCAACCGTATATCTTATCTCTT
CTGTTTCAGTATATCCTTTTAATATTCCATCACTGTATAGTCTTTTATTATGTGCAGATAAATACGGCATATCAGTAACA
TCACCGTTACAAACAACTTCATCAAACTTGTTTTTCTGAAGGACTTTATTAATACAACGAAGTGCTTTTAAGTCTGCCAA
CCATCCATGACAATCTGAAAATACCACCATACGATAAACTTTCTTATCGAACATCTTACGTTCTTTATAAGTATCATATT
CTGATTCTGACATACGGGGTCTACTTTGAGCCATTATTTAACTAGTTTATAATCGGGGAGAATTGCTTCAATATCTGTTG
ACTTAACTTTTACATACTGTACTCTGTCCAGTTCCATTGTATATCCGCATCCATGTTTGTTGGTAGCCACATAGTCACCT
ACTGATACATACTCTTCTGTTTCATGGACTTTGATTATTTCAGCTACATCTTTTAAGGGTACATTTCTGAACTCTTTAGG
AACCATGCTATGAAACCTATCAGGGTTAGTTACCTGCTTACCTAAGCAGTAGCCTTTAAGTGGGTATAATTCACCATCAC
GAACTTCAAACATCAAGCAGGAGTCATGTATCTTATAATACATGGTCTGTGTTTCAGGTATGTAGAACTCATTCCACTCT
GCCCATGAAAGGTAATGGACATACATCTTCATGCCTACAGGATAGTCCTCTGAGTACGTTCCTACAACGGTACATACTTC
TGGGTCACGTGTTCTTTTGTTCTCTTGAAAACGTGTCTCTAGCTGAATAGTAATATTTGTATTTGCTAGTGTTACCTGCT
GTTTATGGGTATCATCTCTTGATACTATCAGGTATGGCTTAATTGATTTCATCTGTCTGTATGTATGTTATCTGACTTTC
TTTAACTTCTGGCAATCCAAATATTACAGCGTAGTTATTAAGAGTTAATATGGAAATCTCTTTAGCTAACTCAGCTGAAT
GGTAACCATCTTGCCATGTATTTAAACCATTAGTTTTATAATAAAACATGCTACATCCATCATCTTCATATTGAAGTATT
TCAATTACATACTTTTGTTTTTCCTGTGGTTTTTTAATATCTCGTTCGTCACTCATAATTTTATTTAGTTTCTGTTAAAA
GTTCGATTAGTTTTTGGGAGGCAGATATGTACCAAGCTTTCTTTTTGGCAGTATCAGTAGCAGAAGCAGAATAGGAAGTA
GCATTAGCATAAGCATAGGCATAGGCAGCAGAATAAGCAGCATTAGCAGCAGCATCATAAACAGCATAATAAGCATAATA
AGCAGCAGCATAATAAGCAGCAGCAGAATAAGCAGCAGCAGCAATAGCAGCATTTCTTAATTCTTTCCATCTTTCAACTG
ACACTGATGTTGTAATATCGTCAGCGTAGGCATCTGCAATGTCCTGAACTAATTTCTTGTTCTCAACGTGTTGCACTACA
CCGTATTCGGAATCTGTTAATAGCCATATTGCAAAGTAGTTCCAGACTTTTGATAAGTCTGCACCCACAGTTATGGCCGA
TAGAAATTGTAACGGAAACTCTTTAGCCAGTTTATTTGGCAACCCCTCAAATATTTCATCTTCAAGCTTTGAAAGTATTC
GTGGAATACCTAGTTCTGTTTCAAATGCCAAATGATTGCTTGAATGTACTGTACAGCCTACTGCACACCCTTTTCCGTTT
CCCCAGTATGTGCCCTGAATAATTTCATCTGCCTTGTAATGATCTTTTAATCTTTGCAGGTACTTCTCTTTAATTAGTGG
GTCGTTATGGAATGCTTTCATGTTTTGTGTTATTTTTTCTATATCTTTAAAAAAGGCGTTTTCAAGGGTTTAAAGGGCTA
TTCTCATTAATCAGTTTGATCATAGTAAGGGGGTAGCAATGGTGAATAAACGAATGTGCAATTCATCATGAAGGCGTTGT
ATTATACTTCCTGTATTCCTGAAATAGTAAAGACTATTAGAATAATTGTAAACGCCATTTTTATAATTGTAAAAACCCTC
TATATTGACCCCTGTAAATAGGACCAATCTTTTAGTCTTAGCAACCATATAGCCTAGACTAGTAGCTGACTTCTTATATA
CCTGTGCGGTACATCTTGATATGTTTAGCAATCGGGATATACCCGTTATTGAAAGACCTGTGTACTTCCTGGTGTTGTCG
TATCTTTTCTCAAAGGTTTTGTAGACTTTATTTTTCTTACTATACTTTTCAGATACTGACTTATCAATATGGTACTGTTG
ATCTTTTAAGTTCAGCCCGATTATGGCTGTCTGCAATATTAGCTGTTGATTCTCATTGTCTATTGGAATAGGTAAACTGA
AAGACCCCTTTTCATAACGGCTTTTAATCTTATCATTACCTAGGCAGCATAGGTTACCACTGTGCTTAGATAGGAGTCCT
TTGGCCTTAAGAAAGATTATGTATCGTGAAAGAGTAGGTACTGGTATATGTAGGACTTTAGACAGCTTTTTTAGGCTGTG
ATTATAATATACAGAGTTGGTATAGATAGATTTTAGACGCAAAAATACTGACAACTGAGCCATCCACTTATCATCTCTAG
CTTCTTTGAGAAGCATAATAGGAAGATTCAGAGTGTTTTGTGCCATAAATTATAAGACAAATATACATTATAATTACTAT
TTTAGGTATACTTTTGAAATTTATTTATAAATTATTATCATTTTTTGGCGTGATTGTTGTATAACTAATGATACGCACAG
CTACCATGATGTGCTATTAATGGTTAAGTAACCCTAAATACAAATCTTTTTATTTTACGAGTATATGAACTGTAGAGACT
TTTCTACGGTATTGTGGAAATATTTCCCACTATTTTAAAATGGTATAATATAAATACCACTTTAAACATCTGTAAACAAC
TTTTAATAATTATTTTTTTGGGAATGATTATTGATTAGTGTAATACATATTGAAGTACTAAAAATTTTATTTTAATTAAA
ACAATACAAATACTATAATCCTTTATATAGTATTGTACTATAGAAACTATTATTATGTCAAGAAGAGAAGTTATTATTAG
ACGAATGAAATCCATTGATGACACACCAATTCATCCTGGGGACTTATTGAAAGAATATGCTATGCGAAACGGCCTTACAC
AAGCACAGATAGCCAGCATGTGTGACTTTAACAGTAGCAATTTTGGACATTATATAACACAGCTAAGACGGTGGCCTGAG
AAGCTGTTTATAACAGCAGGAAACGTTATTGATTACGACCCAGAAGATTTGATGATACTTGAATACAGGTACTGGAAATT
TCAGCGTAATAAAGTTTCATCAGAAGAATACCGTAAGTCAAGTGTAAAAAGATAGGTTTGTAACAATCCTAAAACATTTA
AACATTTGTGTTCAGTATCAATTCTGATATGATTATATTTGATATGTGATTTAATCCCCATAAAAATATGTATCAGGACG
AGCAGGATAGGCAGGACAGTTTAGATTTTAGTAGGTGTCAACGTGAACTGGCACTAGAGTTAGCAGTAGTTTTATTAAAG
GACTCTGGTGAGAAATCCGCACTTAAAGTACTTGGAGTAGCATTAGATTTTGAGAACTACTTAAATGGTTCTATTCCTAA
AGATGCTACTGAAGAAATTAAAAGATTGAATAGGTGAACTACTATCCTATCTGATTTAAAACAAGAATAGCCCCACTGAT
AGTAGGGCTATTTTAGTTTAATACCTGTTGTATTAGTTTTCTTTAAGACCCTCGATAACGGTCTTAGTAATACGGGCAGT
TTCAAGGTTCAGAAAACCTATAATTTCATATAGTGAGAACCCACCCTCTTGCTTGCCTATCTCTAGCGTGCCTTCACCTG
TTTCCTTTACCTGGTAAACAAATGTTCTTAACTGTGGCTCAGGGCTTGCGATTGGTGACTCTCCTAAGATGTGTGCTTCT
TCTACGTTCTTCATAACTTTTTTCATTTTTTTAATGCTCATTTTATTTTTAAGGATTTGATATTCAATTTCTGTCATACT
AGTATTTAACAAAGGTTGTGCTATCTTCATCACGAGATGATAAAGACCTGCGTATATCCTGTTCTAGTTTCATTTTATTA
CCTGCCCACTGATAAAGACCATTTAAACCAAGGACAAGATCGGTTGTAGGATCATACTCATTAAAATTTGCAATATCTCC
ACGTGTATCATACCCCCTTAATTCAGAAGGCCCATGCCAAAAATGTTGGACAGCACCCATTACGTAGCCAATGTTTTCAC
GTATAACTTCATGTGCATTGTCACCCCAATTTTTAATATACTTTGCAAAACCCGGTGTCATACCCTCTTTAACATGTAAA
AATGAATCTCCCTTAAAAGAATTTATCATATAGGTATCTCCTGAGCCTGCAATGCAAATATCTAGCAAACCGCCAATAGC
CAGGTAATCTTCTTTTTTAATTGCCCATGCTAAACCTGGATGACCTGTCTTAATATCTTTAAGTTCAATCTCAGGATCTT
GATGAAAACCACGCTGGTCAAACATATAACATTCTGACTGGCACTTCCAGTTTGACTCATAGGTAGGCAGAATAAACTGT
GCCTCTGAGAACGGCTGTATGACACTATAATGATGTAGGGCATAAACAGTCTCTTCAACCCATCCTTTACGAGTAAAAGC
AATATCTGAATCTATCCAAGCACAGTATCTTGCTGTAGGTATTTGTTTGAATAGCTGCTCAAAACCTAAATTAAGACCAC
GTTCCTTATGCCACAGCTCTGTGTTTGTATGCAGCTGCAAATTCATAGGGTCATTGGGGCTTGTTACCTCAAAAGGTCTT
TCTCCAAAGGATATTTCTACAGTAAATAGTTTAGCCCCTGATGCTTCCATGTGTGTTTTAAAATCTCGATATAGATTATA
CCTAGACTTAAATCTTCGGGGGTTAAAAATTACAGTTATTACATAAAGATTGTTATTGCCCATCGGCTATTGGTTCGTTT
AGGTAGTTTTCAAAAGCTCTTGATGCAAGGACAACCATATCAAAATTTTGATTAGGACTTAATTTTACAGCAAGATAAAG
AGCAGTAACTCTGTTTTTAGCTTTATTAAGGTAATTATTCATTTCAATATGTTCTTCTAATTCTTCCATAATGTCGTTAC
TTTCTTTTTGGTCCATTTGATAATACTGATATGACAACTATAATAGATACTATAAGTAGTAGTATGTATATAGCATCTAT
GGTCATATCACTTTGATTGATTTAAATAGTAGCCGTTCTGGTCCTGATGACATTAAGTTTATTCCTAGTGCTGTTTTTAA
TGCTTTGACAATAGTTTTCTGTATTTGCTCGTCTGATTCATTAGCTTCAACTTCTATCTCTCCTTCTATGTTTGAAAGAG
CAGTGTTTGGTATGTTCTTTATTATGAACCTAACGGTAGGCATTGTAGTAGTTACTTATGGGCATTGAGAACATCTAAGT
ACATGGTGTAAAGCATATCGTAACTGTCCATTGATGACCTTGCCATTTTTGTATATTGCTGAAGAAGGTCTTTGTGAAAG
TCAAGTTCAGACTCTAAGTGCTGGATGTCTATTTTTAGTTCTGATACTTCTTCTGTTAGTTCAAGGATTATTTCATCCTT
TTCATACGTTGTTACCACTAGCTCTATCATATATAGTTATATTCCCTGACTTGTTAGAAACTCTCCAAAAGGCATAAATT
CACGTACTAGTTCATGTCTATACCACTCTTCGAACATTCTAATAATAGTAGCCCTTACGACTAGCTTTAGAATATCTTCT
TTGTCAGTCTCTGGCAAATCACCAAGAAGTGTATTTAAAAAATCCTCACTTAATGCGACTGCTTCCTCTTTTGTATAATT
AATCATATACATTTATTTATATACAAATATACATAAATATAAGTTTAAATTGTACGTTACTAGTGTAACATTCGTGGTAG
GTACAAACAAAAAAACCCCGTAGCCGAGACTAAGGGGTAATATATCCATCAGGATAGCGGAAGTCTAGCTTCCTTTCACC
TAAAAAGCCCGCCACAAAGGGGCAGGCTAATTAGAATAAACAAACCAAACAAACCAAACTGTTGGCGGGAGCAGGACTTG
AACCTGCGACCTTCGGATTAGTCCGACAAGCTACCAGCTGCTCTACCCCGCAATGTAACCTAATATTCGATAAACACTAG
GTACTCTCATTCACTTACCTTATTGACATAACAAATATACAATACTTATTAATACAATACAAATATTTAGAGTAATAAAT
ATTTTATTTCACTAATAATGAAACTATGCCGATAATTTCATTTTTTTTGAAACATTCCTACTATTCTTAAAGCAGGCATT
GCTACAGTGCTGCCTGGCATTGAACCTATTAGTACATTCTTTGCGTATAGGGTATTTGCCTTCAACCCTGATAATGTTTT
TCGTAAAATACTTATTGCAGGCTATGCACAGCTTGTATTCAGAAGCAAAGATTACCTTTTCAGTTTTTGCTTCTTTCAGG
TATCGCTTTTTATCCCTGCACTGAGCTGAGCAGTATTTGCGCCTTTTAAAATCCCCCCAGTTTTCAATATTGCCTGTATT
GGTAAGTTGCCTGGTATATTCGTTGCCACATACGAGGCATTTTTTAAATGGCTGTTCTACAAGATCAATCATAGCACAAA
TGTACATATTTACGGTAATACTCTTTGTATATGGATGATAATTTAAGTATATTTGTTACAATGAAAAAATCCCTTAAACT
ATTGCTAAGCCTGGTATTAATACTATCCACAGGCTCACTACTAGCACAGACAACATTCACATTTACCCTAAGTAATTCTT
TTCGTACATCGGCAGGTGTGTTCAAAACAGACGGCACACTGATAAGGGCTTTATGGAAAGATGTTACCTACCCACAGGGA
ACATTCACCTCTACCTGGGATAACAAAGATGACATTGGCGCAGTCGCTCCCGCAGGAAACTACCAGATAAGAGTACTCTA
CCACAACATGCAGTATGTATGGGACGGCTCAATAGGGCAAACATCAGCATCACCCGTAGGACAACATACCTATAAGGGTT
ATCAAAGCTTCCAGAGTTTTGCTGCCTGTGATACAGCTGTATTCTATACTATGGGTTACAATGAAATGGTCTATGACCTA
CACTGGTTTCCGAAAGCAAATATTACCAACCCTACAGGATTTTTTCAGAATGATAACTTTACAGCAATAGGTCTAGTAGC
CACAGACGGTATTATGGTTTACTCAGCCGACAATCAGGGAGGATTTGGAACAGCGGGAAGAAGTTCATTTATATGGGCAA
ATAAGCTAACTACCCCTAATAATATAACTAACCCTACAAAGAATATATATAATTTCCCTAGTGGCAGGGTTGTACTATTA
AACGGGTGGCGGAGTGTAACATATTATGGTATAGACTATGACTCATTATCAGTAATACCTGCTACATCTAGTGGCTTTCC
ATTTATTCAGAATGGTGCATCAGGACTGGCTGTACAGGTAACAGGAAACTTACTTGCCGTAAGTCATTATACAGCAAACC
AGATACGGCTATTTGATAAGACCAGTGGCGCACTACTATCAATAATAACAGCTACAGCACCAAAGCAAGTATCATTTTCA
TCAGAAGGTGACCTATGGGCAATCGTAAATGGTAACGTAGTAAGATATACTAACCCCGGCACAACACCTGTAATAGCTAC
AACCATAGCAAGCCTTCAACACCCACTATCAGTATGCGTAGACCCTGTAAATCCAAACGTTGTCATGGTAGCAGATGGTG
GAACAAGTCAGCAGGTAAAAGCCTTTGATAAATTTGGTAATACCCTATGGACATTAGGAGAATACAATGCCTATCCTGTA
GGCGGCACACAGGTTCGTAATGATAAGTTCTGGTTTTATGGCGGCGGACAGGGAGAGGAAGCATGTATAGCTATTCTTAA
AGACCATAGCTTCTGGCTATCAGATAATTTTAATAACAGGTTATTACATTATAGCGGTGGCATACCCACATTTATTGAGC
AGATTATATCACAGCCTGCAACATACGCTATGGGCATAGATGCTAATGACCCCACGAGAATTTTTAATGTCTACCACGAA
TTTTCAGTAGACTATACCAAGCCACTGGCACAAAGTTGGACGTATGTAAAGAACTGGTCAGCTAACTTAGATAAGATTCA
AAGTTCAGGGTTTATGGCAGGAATCAGACAAATGGTAACAGATGCCCCATCAGGTAAAACATTTGGAATAACTAAAATAG
GAAGCGGTAGTTCACTTATTGTTTTACCTAGTGATAGATCATCAAATATTAAATTTACAGGCCAATTATTAGGTAATATT
TCCAACTACCAACTTACACTTAATAAAGACTTATCAATAACACTTGCCCCTAATGCTGGTAATGCAGGAACAACAGTAAC
GTGGTTAAAATACCCTGTACCCAGTGTTGATACTTCAGGTAAATTTACTTATGGAGCTTCATCAGTCATAGCATCAGCAG
TAGAAATAGGCACAGACCCACTACCAAATGCACCCGCATTTACAGATGACCATGCCTATATATCAAGCAGTAATATTCTT
GTCAGCTATAACACAGCAAACTCTAATAAAATGTGGCATGTAGGAGGCATGAATATTGGTGGTACACAATGGCTATGGAA
ATCAGGACGTGTAGGATCAATAAACCGTAAGGGTGCTTATGATTTAGATCATGGCTCACAGTATCAGGGAGATGTTGTAA
ATGTTCAGGGAAGGAATATTGTATGTGGTTTTCATGGAGAGTTTTGGAATCAGGCACAGGCAGGACAGTTTATGCACTAC
TATGATGACGGGCTATTTGTAGGTCAGTTTGGGAATAGTAGCTACGGTTATTCTTTTGGAGTAGGCAATATTCCAGGATT
TGCAGGAAACGGCTTATCTCCTGTTATGTGTACGGTAAATGGTGAAGTGTACCTATGGGTTAATGATGAAAGTTGCAATG
GCCCGCAACGGTGGCATCTGGTAGGAGCAAATAATATCCACGAACAGGCAGCAACAATTACACTTAATGGTAGTGGCACA
TTATCTTTTTTGAATTAAACACAAGTAGAATATTACTATGAAACGAATTTCAGAAGTAAGTACATTTAAAGATATTGAGA
AACTAGAAAAGGCTATAAGCGTACTATTAGAATATAGTGTTATAGCTGATAATGATATTAAACTTATCTGGGCTAAAGAA
CAGATTTCCTATATAAAAAATAAGTTATGTGATAAATATTGGAATAGGTGTATAGATATTATGGAAAAAAACGAACCTAA
AAATGATCTTAAGGATGATTCACAGGTGTAGCTCTTAGTGCCAGAATGTTTGCCAGCAGCGTAGGGAAGTCTAGCCCCAA
GAAGTCTGATGATGATGATTCCGTCCATATTGCTGTAGGATTAGTGTCATGGATATTTACAGGCTTAAATGAAACGGTAT
CATTGTAACATCGGTAGCTGATATATCGGTCTATGTAAACAGGCACACCTGCAACAACGTTATCTCTTATATGCTCCTTT
AAGTCGAAGGTAACAACATACATGGACCCTTGCTGAACAGATGCAGGGTTAGCATATATCTGCACTCCATTGCCGTTGTC
ACCAACAAGTGACCAAGTCTGCGCTTTTATATGTGCCGAAATAAAAAATAGGGATATAAGTGGTAGGAATTTAAAGTATC
TCATAATACAAATATACTAAACTAGAAATGCACAATAAAGTTGTTAGGTTTATTGTGCATAATCCAATAAAGTTGTTAGG
TTTATTGTAGATAATCGGTTTATAACCGTTTAAGTTATATTAAAATGGCAGGCCGTCTACTGCTTCTTTCTTGACGTATG
TGTTGAGAACTATACTATGGGTATCACCATAGGTTCCTACTTCTTTTCGCTTGGTAATATCGAAATTGATATAGCCTTTC
TCATTGGTATTCTCAGCAATGAAGTTATAAAAATCTTCGGCTTTAAAGCTGATAGCAATCACTGATACCAATTCACCGTC
TGTACCTTTAAATGTGCGCTCTTTAGCTGTACTCTTTGGTACATAAATTACTTTCTTTTTTTCTTCCATGTTATTTGTTG
TTAATCTTCTAAAACTTCTTCTTCATAGATTACATAATTATCATAACAATCTAATTTACGTACTGCAAATAAATTAGCTA
TTGCTTTTTCTGCTCCTTCTCTGGTCTTATGTATACTTTCAAATCCTATACGTGAAAAATCTATATCCCAAAAAACCATG
TAAACTGTCATTTTCTATTATTTTCTTGACTAAAGGTACTGAATATCAGTGATATTGTGAAATTTAATTACATATTTAAG
CGTATAGCTTTAATTTATTTCAACTTTTTAAAGTAATAGCTTTATAATTCTCATATAGGTCATCTATACTTGTAAACTTA
GCTGTATTAAAGAGTCCTGCAAAGTAAGCTTTCTTTTCAATAGCGTTTACTTCTTCCTGTGTGTAGGTACGTTCAGTAGG
TTGAAATACTTTCATGCGCTCTATGCCGTCAATTATTGTGTTAGCCATTTATTCTGTGCTTTTAACTGCTGTATATATTC
TTCAATCTTCTCTTTTTGATATGCAAATGATTTATTTGCAAAGTTCAGTGCATTCCACATAGCATCTATCAGCTGCTGTT
CGGTGTATATCTTGTCGTTCATTTTACAAGTATTGTTACGATTGATGCAAGTAAAACTATTATTGACTCTAGCATGGCTA
TACCACTCAGTACAATCATTATAATCAGGAGTCTGGTCATAACGTTTCCCTTGTTACTAGGGTCTTTTAGATTCCAGTAT
ATAGCGTAAGATATAAATCCTACGACAATACCCAGACTTACTAATCCTATAATCCCAATAGGACTACGTACTAAGTTTAC
TAATTCTACATGTTTGCTCATAGTCTATTTTTTAGGTTCGGCTTAATAGCCCTGTTAAATGTTCTCATAACAAAATCCTG
GTGTACTACCATCTTCCCATTCTTCTATTTCTGCTAAAACTAACTGACGAGACCATTCTATAATTAATGTCTCATAGCAA
TTATTAATATATTCCCCTTTTGAAAAATCACATCCAGCCTCACTAGAAATTCTAGTATAATCATCAGTTATTTTATGAAT
CTTATCTCTAATAAAATCTGTCTTTGCGCTCATAATTTTGGTAGTTCAGGTATTGGCATCCAGTGTGTAATATCTTCATC
TTTATAAGACCATTCATCATAGGTATTGGCATCCAGTGTGTAATATCTTCATCTTTATAAGACCATTCATCAGAATGCCA
AACTCGAAAATCTCCTATAGCTTCGCCTAGTTTATTATGGTAATAGTGTAATACATAATTAAAATCTCCAATTACTGCAA
GTATATCAGACTCATCTCTGGGCGCATTCTCAATGTCTGTTCTCCATGGGGAAACAGGTTTCTGCTTTTCAAATTGCAAC
ACTGTTTTTATTTTGCTCATAGGTTATAAGTTGAATGTATAATGATAACACTGTTTTTATTTTGCTCATAGGTTATAAGT
TGAATGTATAATGATTTTAATTACGATCAGAAGCAAAAATGCAAATGCCAAGTACTTCAACATGGTTATTTCCCGTTTAA
GATTATTGTTGCCCATAGGGTGTTTGATTTAAATATTATTCCCATACCCAAAAAATTAATTTACAAACAACAGACACTGC
AAACACTCCCAAGAATATAGCAAATGAAATAGGTACATGTGGTGTTACCATAAAGTCATAAATACCTGTTGAAAATATCA
CACCCAATAGTGATAGTAGTAATACTGTTGTTGCAATCTTATGTGGTATCTCCATTTTTAGGTTCGGCTTAATAGCTTAA
TTTGTTAGTGCTTTAAATATTTCGTATGCTACCTGTGGGACTATGGCGTTACCGTACGCTTTAATTTGTTTGGCTCTATT
TCGCACCAATCGGCCGGATACCCCATCAATTCTGCCACAAACCGGGGGTTGAGATGGCCATTGAATCCGGATCGGATCAA
ATCGCCTGGTATTGAATGTCTCGTTGATTGTGAAGGGGGTAGACTGCTGTTCTTGTAATCGCTGACGGTTGGGGTGTTCA
TAATCTGTGGTATCAAGCCTGAGTGTGCCAGATCTTGAAGTTTCGCACTGAAAATCTGACCCGAAGGTCTTGTAACTTTC
TTTGACATTACTATTGCTGCACCCCCAGAACCGTCCATTACTGTTGGCGTTGGCAACAAACCAAACTCGTTCCCGTTGGT
GGTACGCACCGACGCCCGCAGCTGGAATAATAACCGGTTGTACTTCGTACCCTTCGCTTTCCAAGTCAAGAAGCACGGAT
TCGAAAACCAACCCGTCTGAAATATTAATGATTCCAGAAACGTTCTCCGCCACGACGTAATTAGGCCGGACTTCGTGTAT
AATTCTAAGCATTTCAGGCCAGATTGCTCGAGCATCTGCGATTCCTTTTCTTTGGCCGGCTTGGCTAAAGGGCTGACAGG
GGAATCCTCCTGTGAGAATAGTTCTTTCTGTACATTCATGTAAGTGGAGGTTAAAAATGTCTGTTGATATTGGAATATTA
GGAAAGTTCTTATTAAGTACTTCTCTGGCAAAAGGCTCTTTCTCGCAGAATTGTACTGTTTCCCAACCCATCCATCTAGC
TGCTAGTGCAAAACCGCCAATACCAGAAAATAGGTCAATGTGCTTCATATAAGGTGTTTGTTACTCTAGCTTTATAACTA
ACTAGACAGTAAACAAATATACACATATAAGTACAGAATCAGCCATAAATCATAGATCATTGTGTAATAATTTTATAGTA
TAATTAGTACAAATTGAGCCATAAATAGGTATGTATTGAGCCAATTACCCAGTTTTTTCGGATCACAAACATTGTGCCAC
TAATATAGGTTACAAACAACTAGTAGTAACAGTAATCTTACACAAATAGTTTACGGCTTATTTTAAAGAGATCTAACGAA
CGATAATATCTTGACCACATAAATATATAGCTTTAGTATTTTGATGGCTTAGACGTGAGATAAATAGGCAAGGCTTAAAA
GATACAGCCCTGATACGATAACTACCAATATGATACATTGAGCCATAAATAGGTATGTATTGAGCCAATTACCCAGTTTT
TTCGGCTCACAAACATTGTGCCACTAATATAGGTTACAAACAACCAGTAGTAACAGTAATTTTACACAAATAGTTTACGG
CTTAAAGAGATCTAACGAACGATAATATCCTGACCACATAAGTATATGGTTTTAGTATTTGGATGGCTTAGACGTGAGAT
AAATAGGCAAGGCTTGAAAGATACAGCCCTGATACGATAACTACCAATATGATACGATAGTGTGACTACTAGGATAAGGC
AGCAAGACTGTAATATGACTAGGATGTACTGTAGATTGGTTGTAAGGGCAAAAAAAAATTGTAAAAATTTTTAACATGAG
TGCCTAAACATGTTAAGGGAATGGGAAAAGGTTAACATGAAGAAAAAGTTGGGTAGATAGGAGGTGAGAGGGTTACCCTG
GCTGGCTGCGACTGCCGGGTGCTGTGGGGTTTTAAACTTTACAACCGGGTGGCCCGAATTACGGACTGCAAGGGGAGAAT
GAGATGGTTCAAAGGTTTGGGGTTATTTATGGGTCAATAGGGCAAATGGAGAAACGAATGATGGTTGTTAGGGTTGTGGA
ATGGTTATGGAGCAAATGCTGTTTGAAAACAAATAATGCGTACAGTACCATATAAACGAAAATATATATATGAGGTTTGG
TTGAATCGCTTAGAATCGGCTGTACGAAAGTGATCAAGACAATTATCCGTACGATCTATTCTCATGCTACCCTCAGCCCA
CTATTCATTGTTATACCCTCAGCAGGTTATTCATTATTTATCTTATCAATGGCTAATAGGTGCTTCGCATTTAAGGCTTC
GTGTAAAGCATGGTATTTCTTGTCTAAACACGCTAATTTTCGCACTTTCTTTGTCTTGGATATGGATAAATAGATGCATT
TAAGGCAATTCTTACTTAATCCACAGGTATTGGTAAGGTTATAAGCCTTAAATTCGTTCAGTTCTTTGAACTTATTGCAG
GTAAAACACTTTTTCATGCTCATAGTCTTTTGTTACAAAGGTAACGTTCTCGTGGTATTAAACAAAATGGTGTCTCAACA
CGGTTTTTGAGGGCATATTATTCGATTGAGTCCGCTCGTATTGTTTGGCATGATGATTGATATGGGATTTATTTCTACAG
TATGGGTAATATCGGGATAATGGGGTATTGCTTCAGGACTGCATTAGCTCACTTCTAAGACACTTTGTACCGTTTTGATG
TATTGGTATCGCTTTTTAATTTAGATTCGTTAGGTGAGAGCTGAGGTGGTCACCCTGCCTCCCCCTTGTTGTTTTCTATT
CCTGCTTACTTTCAACGCCCTTAGAATTGGCTGTAGGATATTCGCAATCCCTTAGTACGGTATATATTACTCTCACAA
