# Supplementary material for: Flexible genes establish widespread bacteriophage pan-genomes in cryoconite hole ecosystems
Source: Nat Commun. 2020 Sep 2;11:4403. doi: 10.1038/s41467-020-18236-8 (PMC7468147; doi:10.1038/s41467-020-18236-8)
Supplement: Supplementary file 7 — Source Data [file 41467_2020_18236_MOESM7_ESM.zip › Figure_2_source_data/GFFs/Cryophage_ML13.gff]

##gff-version 3
##source-version geneious 8.1.9
##Type DNA Cryophage_ML13
##DNA Cryophage_ML13
##TACTTAATTCCGTCTATAATATTTATTTACGGCCTATACC
##TATCGTTTTGGCCTGTTCTATCTTTTGGTATCTGGTTACT
##ACCTTAGTATTATAATAATTCTTTCTTTCTGTACTCCTTT
##GGCATGGTTTTAGATATATACATAATATCTTACAAACACT
##TTAAACCTTAGTATTATGAAATCTCTAAAAGCTATTTACC
##ACAATCTAGGTTTAACAAATTCATTACTCGATATTGTTGG
##AGTAGTATCCYTAACCGTATTTATGGTAACTCTTGTGTAT
##TGTATGGTATTACTTACTTATATGGCTTTCGTGCCTTGTA
##TACACTAATTTAAACTATTAAGCCCCTCCCAAAATTTAAC
##CTTTAAACCTACTAAAATGTATAAACTATCATTGCCATAC
##GACAATAAAGATGCTATTAAAGCATATAAAGAAGTATTTA
##GAGTTAAAAGAATGAATACTAAAGAATCAAAAAAGTTTAA
##AGATAGGTTTATGGGTAAATTTGATTCTGTAGAAAACTTT
##TGTATTTGGTATTTAGATCAGGTTCAAAACTTTGAAGAGA
##CGGATATAAAAGAGTACGCAAGTTCTTTATTTGATTACGG
##TAACGCTTGCTATTCACAAGATGGTTATGTTTTCTTATAA
##CCCTCCTATTCAGCCAAAATTGCCCTTTAGATAGGGCTTT
##TGGCAGTATAAACCAAACCTATTATGAGATTATATACTTC
##ATTCGACGTCTATTCATTTTTAGATACTAAACATAAAAAA
##GAATTTATCGAGGGTCATACACGTAAAGAACTTATTTCTA
##TTCTTTCCTATAACGATCGTAATGGTATATATTCTGATTG
##TGATTGTCTTGCTGAGTTTGGGCAAATAGCAACCAAAGAG
##GAACTAATAGAATGCTTTAAAAAGGTAATAGAAGAAAATT
##ATTAAGCTATTAAGCCCCTCCCAAAATTTAACCTTTAAAC
##CTTACAACCATGGAAACTAATACAGAATTTAGAAATTATC
##CGTTACCCTATTCAGGAAAAGAAGCGATAAAAGCATATAA
##AGAAGTTTATTATGTTAAAAGAATGACTGCAAAACATAGA
##ATAATGTTTAATGATTTATTTCAAGGTTATTTCGATTCAG
##AGGAAAGTTTCTGTTTTTGGTTATATGACGAACTTGAAGA
##TTTTGAAGAGATTGAAGCAATGAAAGAAAGTAGTCATAAC
##TTAAAAATGACTGTTGATATGCACTTCAGTTATGGTAACT
##ATAGTTTTCAAGACGGTTATGTTTTCGGATATTAATCAAC
##CCTCCAAATTTTTAACCTTTAAACCTTACTAAAATGACAA
##AAAAAGAAGTTATCATAAACAACAAAGCTGATCTTCAAAA
##TACTTTATTTAAAATTGTAACTGTTGCTAAAAGCATGGAA
##CGTTCAATGGAATCACTAAATATTGATAGTAGCAAAAACG
##ATATAGATAGCACTATCGAATATATGGTAAGTATGGTATC
##AATATTAAATAAATGGTCTGAGTTTACAAAAATTGATGTT
##CAGAGATTATCCGAAGCATTTGAATTTTAAACTAATTTAA
##GCTATTAAGCCCCTCCAATTTTTAACCTTTTAAACCTTAA
##TCCCTCTGGTTATGACAAATTATATAGTAGATACAGCAAC
##TGTTGAAAATTTAACCGTAAACGTTTATTTAGATAACGAC
##AACGACAATATTAATAACCCTTTGTCAAGTGAATGCTATC
##TTTTTGGTACAGTTTCCTGTTTTCACAGGAAGTATAACCT
##ATCTTCAGATAATTCTGATTTTACGAATAAAGAAGATTTA
##AAACGCCATATTAGTCTGAAAAATGTTATTTCTTTGCCTG
##TATATCTTTACGATCATTCGGGTATTACTATCAATACAAC
##AGGTTTTATCTTTAGTTGGGATTCAGGGCAAATAGGTTAT
##ATCCATATTACCAAAGAAGAGATATACAAGGAATTTAATG
##TTAAACGTATCTCTTCAGCCTTATTAAAAAAGGTTTATGA
##AAACTTGGTATCAGTAATTGATTTTATTGATGATTATTTA
##ACGGGTAACGTTCATTATTTTGAGGTAGTTGATACTGATA
##GTGGTGATTTAATTGAAGCAGTTTACGGTTATGTCGGTGA
##CTCAGATATTTGTCTTAAAGAGGGTATATGTCAAGCTCGC
##TACGAGGTTACTAAAAAACAGATGGCATACAATAAAGAAG
##CAAAGAATATAAAGGAATGTAACGCCATAATGTCTATCTG
##ATTTAAGCTATTAAGCCCCTCCCAAAATTGCCCTTTAAAT
##AGGGATTTTGGCAGTATAAACCAAAATATTATGACAACTT
##TAGAATTAGAATCAATGGAATTTAATAGTAGAATAGATTC
##TGCTTATTTAGAAATAAGTTGCATTGAAATAAATGAGAAT
##AATATTGAAAAGGTAGTATTATTACTTAGTGAATTTATTA
##AAATATGTTCAATGAATAATAGTAGTCAAAAATTAGATTC
##AAGTAGGTTAAAAAAGATTGATAATTTCTGTGAAAAAATA
##CTTGATTTTAATGCTGAGTACTAATTGGCACAACTTTTGC
##TACTATATAAGTAATATATTACTACAAACATTTAACCTTT
##AATATTAAAAACATGAAACGTTTAAGAAACAATTCAGAAG
##TATGTCACTCGTTTGCCAATAAGCAATACGAAAGCGCTAT
##TTGTGGTAACATATTTTTTTCAACAAATTACGAAAACCGT
##TCAACACTTTACAGTTACGGTAATCACTTCGCGATTGCGC
##AGTTCGCAATCCATGCCGAAACGGGTGATGAAGTTGTTTT
##ATTTACAGAACAATGTTATTCAAATAGTACAGCAAAACAA
##ATTAATCATGCTTACGCTTCATTACGGGGTAAAAATTTTG
##TATTTGTCCCTAGGGTATTAAATAGCGTTGCTGAAAATAT
##ACGAGTTTATGAAATAGAAGCAAATAACCAACTTGAAAAA
##CTAGCTTTTGCAAAAAAGCCTGAAATTTATGTTAACCAAC
##TCCTTAGAATTAAGAAACGGGCTGAAAAATATTGTGAATT
##TTTAGGTTTGAGTATGCCTGTTCGATTAAGTGATTTATTA
##AGCCTTAAAGAAGCACCAGCGCATATAAAGGTAAAAATGT
##TAGAGGGCCGAAAAAAGGAAAAGGCTTGGGCAAAGGAAAA
##ATCTGATAGGGAAAAGGCCGATAAAATTAAGTACGCAGCT
##GAGTATGAAGAAAATATAATTAAATGGTATAATTTTGATA
##CCAACTATATAGGTAGATATGCTTTTGCACGCGGTAATAC
##TGATAGGAAAGATTTTTTAAGGCTTAATATTAATACAGGT
##AACGTTGAAACAAGCCAAAACGTTAAAGTACCTGCAAAAA
##TAGCTTTGAATTTTTACCATACACTTATTTCAATAAGGGA
##TATTTCAGGTATAAAAAATATTGATGTTAAACTTATGAAT
##CTTTATGAAGTTAGACAAGTTACAAATGAATATGTAATAA
##TAGGCTGCCATTATATACTATTTAGTGAAATTGAATCTAT
##AATTCCTAAATTATCTAATTACATAGATTCACAATCAAAT
##CATGTATATTAATAGTTTGGCACAACTTTTGTTACTATAT
##AAGTAATATATTACTACACTAACACAAACATTTAACTCTA
##AAAACTAAAACAATGAAATTATCAAAATTAGGCCAAAAAC
##TAAGTGATGCAGGTATTAAAATTATATTTGATGCACTACA
##TGAAGATAGTAGAATATCTGATTGTTTTTCCGAACAGGAA
##GATATTGATTATGTAACTGAACAATATAATGATGGCAATG
##ATGCAGCTTGGTTTCTCGCAAGCGTAAAATTAGAATTTGA
##TGGTATTGAATCAAAAACCGAATATTTAGGCGGTTGTTCT
##TTTTCTTCATTTGATGAGTTTACAGGTAGTCATAATGATA
##TTTTTGATGAGATGCTTACTGCTTGTTACGATAATTTACA
##AGAAAAATTTCAAGTACCTAGACTAGAACTTCCATTAATT
##ACATTTTAACTTATAAACTCTAAAATCTATAACCATGAAA
##ACATTAAACTTTATTCGTACATTACTAATAGGAGTATCAG
##CAGTAGCAAGTATTATATTTATTGTTGATGTTATTGTATT
##TGTTGCAAAACATTGGACAAACAGTATTTAAGCTATTAAG
##CCGAATCAAAAAATCTCACTATGAACTATGATTACATTGA
##AATTAGTCTATACAAAGTAAAAAGTTTACTTGAAATAGCT
##AAGCAAAATATAATGGACGGCAAAAAACCATTATTAGATA
##CACAATACAACGTTCTTAAAAAGTACTCTGGTGAACTTAT
##TATAGATGGTAAGGAAGCAAATTTATATTACACTGCAATA
##CATTTGCATCATAGCATTTTAAAACAGGATTATACTTTAA
##CTTTTGAAATATTCGAAAACATAGTAGATAATTTATTACC
##GCCTGAAATTAATCTAAATAGTTGGAATTAAGCCGAATCA
##AAAAATCTCAAACAATACTAAAAACTAAGAACATGAMAAA
##CACTGAAACAGTACCCGCAATCTACGTAGGAACGTACGCA
##AAGTATAACAATGGTTCAATAAATGGTGCATGGTTAAAAC
##TTACTGACTATGCTGATTCAAAAGAATTTTACAAAGCATG
##TAAAGAACTTCATAATGATGAAATAGACCCTGAGTATATG
##TTTCAGGACTATGAGGGTTTTCCGGAATCATTATATAGCG
##AATCAGGAAACATAGATGAAATATACCAATACTTAGATTT
##TATAAATGATAACAGTATTGATGTAGATGCTTTTGAAGCG
##TATATTAGTTTGGTTAATGATTTAGAATATGCAATAGATC
##ATTTTGATGAAGCATATCAGGGCAAATGGGATAGCGAACG
##TGAATTTTGTGAACAGTTATTTGATGATATTAATGAAATT
##CCAGATCATTTAGCTAGCTATATCGATTACAAAAAAGTAA
##CAAGAGATTATATGTATGACTATTCTTTTATAGATGGGTA
##TATGTTTAGTAATAATATATAAACCTTTTTAACTTACCTA
##TTACGGCCCGAAAGGGCATTTTAGGGTAAAAACCAAATAT
##TATGACAAAGCTACAGAATGAAATTTTATTACGATCGGCA
##ATAATTATTGCGGATAGGCATTTAAGATGTAACAGCGAAA
##CGGCTAAAACTGCAAGTAAACGTGCCTTACAAACTTTATG
##TAACGGTAATATGCTAATGTTTGCATCAGCTATGAGTATW
##GCACAATCAAAATATAAATTATAAGATCATGGAAACAAAA
##GAATTAGAACAACTTAAAAGCAAACTTTATTTTTTGAATG
##AATCAGCAGGTATATTGTTTTTATCGCGAAAAGATTATGA
##GTATAAAATTTGGGGTGAAACGTTATTAGAACAACTTGAA
##ATATTCAAAAAAGATATTAAAAAACATTTAAAAAATAAAT
##ACTAAGAACATGAAAAATATAGAAATATTAAACAATCAGG
##CCAAAAGTAAAAGGCTAAACAAGTACAAAGGTAGCAGATC
##AACGCAATCAACTAAGTACCCTATTAATCGGATATACGAT
##TTTAACGTATGGCTGTCATACATTAACGAACAGGTTATAA
##TTAATTCGTTTAATCATTCTGGTTCGTTATAATTGGCATA
##ACTTTTGATACTATAATAGTAATATATTACTGTAGAAAAC
##TAAATTAAAAATATACTAACTTTAATATTATGGAAACTGA
##AATAACAAATGTTTGGGGCAAAGATGTAAAGCCATATGAG
##ATTAATAACGTTTCACACTTTGAAACCGAACTTGCTACGT
##ATGATATTCAAAAATTACGGTTAAAGCCTGTTTATGTCAT
##AGAAGCAAAAAAGAAGCATGGAGTACTTAAGAAAGATGTT
##CAACTTGAAGCATCACAAATAATGTTAGATCACTCAAAAA
##TGTTTACTCATTGCTACGATTACTACCATATAGGTATAAA
##GAATGCACGTAAAATTAATTAACAACCCTATACTCCTGCA
##AAATTGCCCTTTAGATAGGGCTTTTGCAGTAAAACTAAAA
##CCCTAAAATATATGACAGCATTAGACGCCTTTAACAACCC
##AATTAAGCCCGGAGACCACGTAGGTTTATTTGATGGAAAC
##AAATTAGTAGATACAACCGTACACAGAGTAATTCGTATTT
##CTAAGTTAGAACATAACAGTATAATTATTGAATCAAATAA
##CATAGGATTATATCCGGCAAAACATTTTTTAAAACTATAG
##CAATGACAGACCAGGACAAATTACCAAAGGACAAAAATGG
##TACAATATTAAAGATTGGTGACAAAATAAAGAAAATAGTT
##TGTTCAGACCCCGACTTTTTATTTACAGTCACAGATATAC
##AGGAGGGTTTTATTTGTATAGATAATCAAATATTAATGTA
##CGATTCACATGGTTTTTGTTTATCAGAACGAACATTTACA
##GAATCAGAAATTAGAGCAGCATTTTTTGAAACGGGATATG
##CTATTGATTTTCCTAATTACGGTATTAATGTTAGAGAGAT
##TCATATTAAAGAATTAATTGATTGTATGGAGTATTTTAAA
##CTTAACCCAGACCAGAAATACTAGTAACACAAATGTTACT
##GATATACTTAAAAATACATTCAAATATATAATAGAATAGT
##TATTCATTACTAATATATTTACAAGACTAAACAACAAAAA
##ACACAATTAACTAAAAACAAACAAACATGAAAACAGAAAA
##TGATTTATCAGAATTAGGCATTTCGCCTGTTGACAAAAGT
##CCGGGCAGTGATGACTGGCTAATAGCTTACAGGTCAACTC
##CTAGCTATATTGAACGTGAACGGCTGCATGAAATTTATAA
##GCAGATGCCTATCGACAGTGAATTAACAAAGAAGTTAGGC
##GAAATTATTACGTATAATTCTACTAATGATTATTACTTTA
##TGATTATGGTATTAAAACAGATTACTGCAAGAATTAACTA
##TTTAACGGGACTAACATTATGAATAGCAGACAAGAACAGG
##CAGTGACCAGATTAATAAGTAGCTACTTCAAAGATACATT
##AAGACACATGGGAGTTACGCGTAATTGTGGCTGCGCAGTA
##ATGCAAATTACAAAAGCTGAACACCTAACAGATTTAATGG
##AGCATGATTTACCAAAAATTAAATTTATAGATGCTGCTGG
##ATATTCAAGCACAGAATTATATGATATTGAAGCAACTTTT
##GAAGATTTCGGCATTCGTTTATCAGAAAAGGGGAGAGATT
##CATTCATTGGCCTTACAGCCGTATTTGACCTATTAGACAA
##ACTAGACCCCGAAAACATTACAGTTGACCTTAACAACCTA
##ACCTACGCAATATGAGAATACACAAATCAATGGAAGAGAT
##AGATAAGGCGTATAACGAACTTATTTATGAGAGTAATAAA
##CGTTCACCAGTAAGCATATTTTTTGAAAAATACGTGTCAC
##CTGTATTTCACTTAGTATTGATAGGACTATTGTTTTTCAG
##TATTTACGTAGCTTTTTTTGGCCTTTAACTAATTAAATCA
##TGAGANCTCCCTCAAGTTACAAAAGGTATTTTCCCGTAAT
##TAGTAAGACCACAAAGGAAGATTTGAAGTATGAAGGGTAC
##GCATATCTGGCTATAATAGCTATTGGCGTTACGTTGTGGC
##TTATAATTTGTTACCCACTAATATAAAATGATTAAATTTG
##CAGCTATGATAGATAAAAAAGCATTAGATAAAATTAACCA
##ATTTAACAAAGAACATCCTAGGCAGACGGCAATATTTGCC
##CTGTTAAAAAAATGGGATTTAAAGAAAACTCCGTTCTCAA
##AGATTATGAAAATGGCTCAAAGTTCTTTCATCAACAAATC
##TGACCCAAAGCAAGACCGTTTTAATTTTAACGAACTAGAG
##CTTGACAGGATAACAGATATAATTCACATGCTTTCAGACG
##ATTTGAAGGCTAATTGTCCACCTAAACCAAAATTATGAAG
##AGTTTGCTTTTATTAAGCATAGCATTACATCCATTATCTG
##ACAGCGTATATAATTACGCTAAATCTATAGGAATATGCTA
##TCCTAAAATATGCACATCACAGGCTGTACATGAATCAGCT
##AATTTTACAAGCTATTGTTATCGTACCCGTAACAACTGCT
##TAGGAATGAAGGGAAAAGATGGTAAGTACAAGGTTTTTGC
##ATCCTGGAAGGAATGTATAGACTTTTATAAAGATTGGCAG
##CTGCGTAAAGGTCATTGCAGTTCTTATAACTGTTACCTAA
##AATACGTATCACATAATTATGCCAGTGATAGAAAATATGG
##CAGGAAGTTAAGAGGTATTATCAGTAGAACTTCTTATCGT
##GAACCAGATGTAGCTTATATTTACCACCTTTAATAGTTGT
##TACATATTCTTATATTGTGTATATTTACATACACAATATA
##AGAGTACAAAGTGAAGGAATGGGAATTACAGAAGGCATTA
##GTATCATTCGTTAGATTACAATATCCGAATGTTTTCCTTT
##TGACAGTACAATCAGAAGGCAAACGCACCCCAAAGAACGC
##AGCAATCGCAAAAGCAATGGGGCTTACAGCAGGCATACCA
##GATTTAATTTTTGCAGAACCAGTCGGTGAATGGGTTGGTC
##TTGCCTTAGAATTAAAGGTTGAAAAGAATAAACTATCYCA
##GGTGCAGGTGGAATTTATGCGAAAACTACAGGCAAAGGGC
##TGGATGGTTGTTGAAATAAGAGATTTAAACTCAGGTATAA
##GCACAATTAACTATTACTTTAAAAAAATTGGAAATGTCAA
##AAAACCACCAGAACAAACCGCACTATTCCCGTTATGAGGG
##GCCGTTAAAAGTATCACATACAGCATACCATACTCCGCAT
##ACAAATAGCGCAGATGCTAAGGCTGACAGGGATGCCTATC
##AATTAAAGAAGCAACGCGAAAATGAGTTTTTGCAGGAGTA
##TGACTATAAGAACGTGAAATTGCCCATATTATCTAAATTT
##GATAAGTAACATATTTTTTACATACAAATAGTAATATGTA
##ACTCACTTAAATATACATTTGATAAACAAACTAAACGATA
##ATATGCAGCCACGAATGAGTAAAGAAAAAAAAGCCCTTAA
##GATAAGTTTTGAGGGATTGCGAAAAGTCAGACCTGTAGCC
##CGGTTAGGTAGAGACCCAAAAATACTGCTCTTAAATGCAG
##TAGCTACGGAACTTGTAAAGCCAGCTTTTGCACAATATTA
##TGATGTAGCTATAGACCCAGGTGGAGTATATAAAGGAAGA
##GTATTCTTAGTTCCATCTGAAAAGCCTACTCTATCAGCAG
##TCAGATTTCATGGGGGAGACAAGGAAATCAGGCCAAATAG
##ATTATACATAGCCAACCTGATTTACAATGTACCTGGATTT
##AATATGGGTGAAACCTGCACGTTCACAGTAGATGTACAGG
##TAATAGACCCCGAAACTGATACACGTAAAATGATAGTACT
##AACAGAATTAAAATACCAACAGTCTTAAACAAACTAAACA
##AAATGGAAACTACAAAGAACATTTACCAGACCCTGAATGC
##AATTATGAAGGAAGTTGGGGCTATTGAAAAGAATCAGGAA
##AATAAAGCACAAGGCTTTAAGTTCAGGGGTATTGACCAGT
##TTATGAACGAATTGCACCCGTTAATGGGTAAACATGGACT
##TATAGCTATACCAACCTTTATCAGCTCTACTGTAACTCCC
##TGCCAGTCAAAAAACGGTTCTTCACAGTTCAGGGTAACAC
##AGCAGATTAAGTACACGTTCTACGCACTAGATGGTACATT
##TCTGGAAGCAGTCATTGAAGGAGAAGCAATAGACACAGCA
##GACAAAGGTTCAACCAAAGCAATGTCATCTGCTTTAAAGT
##ACCTACTAATGCAGGTATTTATGATTCCTACAAAAGATTT
##GGAGGATGCTGATTCTTTCAGCCCAGAGATAGGTGCTGAA
##CGTAAACCAATGGTTATTCCTAGCATGCAATTTACTGACC
##TTATCAGTGATGAAATATACGCTACTACCAATACCATTGA
##CCTAGCTGATATATGGCGTAAATATGCCTCGCTAAAGACA
##GATGCAGGCTTTAAAGGTGCTGTTACAGCCCATGGTAAAA
##TTCTTAACAAGCCACAACAGGTAGCCTCAGCATTCCTAAC
##CCCTGATGATTTTTACGCAGGTGACGAGGAAGTACCCGCA
##GCACAGGCATTCTTAGAAGGCACAAAGAAGCCCCTATCGA
##TACCTGAGCAGTTTAAAACGGCACAAGGAAGTGTAAATAA
##TGACGAAGTGATCAGCTCATACCTGAAAGGCGAGGAAGCA
##AAGATGGTAGCAGCGAAACCAGTAGAAACATTCGCACAGC
##GTAAAGCAAGGGCTGCAACAGCTATAGTAGGGAACAGAGT
##ATGAATAGAGAAACTTGGCTGTCTGCCAGAGCATTGGGTA
##TTGGAGGGAGTGACGCAAGTAGCATCATTGGACTGAACAA
##ATTTAGCACTCCCTTTCAGGTATGGCTTGAAAAAACAGGA
##CAGGTTGCTCCTATCGAAGATAATATGTACATGAAAGCAG
##GTAGGAAACTAGAACCAGTCGTATCTGATTGGTTCTTTGA
##AGAAAACCCTGAAAGCATGGTTATTACGACAGAAGAAAAC
##TGTCTGGCATACCATCCTATTTACTCCTATATTCTTGGTA
##GTCCTGACAGGCAGTTTATCGACGATCAGGGTAGACTACA
##GGTCTTGGAGATTAAGACGACACAGAATAAAATTGACTTA
##GATTTTCCGCCTGAATCATGGTTTACACAGGCAGGGTATT
##ATGCCTATATCTTAGGATATTCTCACTTCACAATCTGCGT
##TCTTGAAAGAGGTCTTGAACTTAAGCATAAGACCTATGCT
##GTAGATGTAGACTACTGCGAATGGGTTGTACAGGAGTGTG
##TAGCATTCTGGAATAACCATGTGCTTACAGGCATACCACC
##AGAACCAGTCAATGCAGAGGATGTCGTTAAGAGATACCCT
##ACAGATTCAGGTGAATATATGGAAGCAGACTTTGAAGTGG
##TAGCACAGCATTCTGAGATTATAAAACTTACCGAACAGGA
##GAAGCAGATTTCAGATGCCATTGATACCATTAAGACTGAA
##CTAAAGATAAGGTTAGGCAATAGCAGTGGTTATGTACTTG
##AAAACAAAGCACTGTTTACCTATAAAACTAGTAAAGATGG
##GGTATCACTAGATACGGCAAAGCTGAAAGATGAACAGCCA
##GCGGTTTATAATGCCTATTTAAAGCCAAAAAAAGGTAACA
##GATCATTCTTAGTTAAACCACTATAAGATGAAACCAGGAG
##TAAAACCTAAGCCCAAAATATTTACAGTTGTCATTGAACC
##AGACTTTCAGGCAATGGAACGTAAGAAAGAGTTTTACTTT
##CAGGCATATCTGTGTAAAGATTTCAAACCTCGAGAACATC
##TGGCCTCCGACAATACATACTTAGGGTTACGGCAAAAGGT
##GCTGGATGTTCTTAACACTGACAAGTTACCAAGAGATAGA
##ATCAACAAYAATCAGTTACAGTTCAAAATTTACTAGATGT
##ACGATTTGCCTTTAATGAATCATAAGCCAGAAAGTTTAGA
##ATGCCAGGTTATCGCAAACCTGATGGACAGCTGGCGTAGG
##AACCCTCTAATTATGGTTGAAATAATCGAAGAGGGCAAGG
##CAGATAAACATAMCGGCAAGAATCTAAAGGCTGTTACGAA
##CAGCATTATAGATTTTAGGCTTACCAGATCAAGATCACGA
##AAGGAGACAATAAAAAGAAAACAAAAAGCACTAAGGCTAC
##TGGATAATTTTTCAGTTCAGGAGACTTCAATAATCACAGG
##GTTGGCAATTAAAACACTAAACATCTACCTAAATGACCAA
##AACACAACTGCAATCGCTGTATGACCTTGCTGTTCTTGCT
##GTAAAAGAAGCATACGAAGCAGGCATAGATAACCAGACCT
##TACCACTRCAAAGRYTRGAAGCAATCAAACGCATACTCCT
##GCCTAACCAGGTTGAAAACGGACCAAAAACTGAGTACCAA
##CGCTTTCAGTCGTACCTTGAAGCAAATGCACCAACACTGC
##TAAAGATGCGTGAACCAGTCTCAGAAGCACAATATGTAAA
##GCTATGTGAACTTGAAAATAAGAAGCTACTAATAAAGGTT
##ATTGATAACATGTCGAACTGGAAACCGCTATGCACAAAGA
##ATATTTCAGCTTTCAAAACAATGATTAACTGGTATAACAA
##AGAAAATGATGGAAAACAAGGTACAGGTAACAAAGAAGCA
##GGAACTATCACTGATAGAGCCAAGTCAATTATTGAACGAG
##CCATTGCCTAAGAATGTGATGGTAATTGTTGACAACCCTG
##ATGCTAAGTCACTGGCATTCTATAAAAAGGAAGATCAACA
##TTACGGCTACAAGTTTCTGGTACTTGCCTTACTTGAAGTC
##AATGAGCAGTTGAATATTGACAATAAAATGAGTGATGCCC
##AGATTAATTCTGCTGCCAGAATCTTAGATACTAAATATTT
##CTTCTTTACTCCTGATGATTTCAGGCTGGCATTTATCGAG
##GGTATCACTGGCAAGTATGGAAAAGTGTATAATAGGCTGG
##ATATAGGTGTTATCTGTGGGTGGCTTGATGAATACAATAT
##GTCGAGAACTGAGTATGCTATCAGCAGGCACTCAAAATAC
##AAAGAGAACTATGAAAGTAGAACGGGCAAGGTGAATAGTG
##AGGAGGTCTACAAAGAAGTATTTGCAAAGAACTATTCAGA
##CCTTAAAAACAAAGCTAAATGATGCTTACTGATAACTCCC
##CGTTCCCTGTCCCCCGTTGCAAATTCTCAGGCGTTGCAAT
##GTGTAATGTACCTGCTGAATACCTGCTATACCTTTACAAC
##CATGAAGTACCTGATGGCAATATAAAAGAGTATATTGAAG
##ATAACTATGATCTGCTAGTTGAGCAGAAGAAAATAGAAGA
##TCAGTCCTGGAAGGATGATAGAAATGAACTTATGAAAATT
##AAACGTGCTGAAGAAAAACTACTATGAGAATAACTAAGAA
##TTTACAGTTAGTTTATACAACTGATGATGAACTGGAAAGA
##GCTGAAGAAATTGCTAAAGAAGAGGCAAGAAAGCAAAAAG
##ATATTTCTGTGTATAATTTCTCGCGTGATGAAACACGTAC
##AAAAATAGAAAGTTTGCTTACTCTTATAATGGACGATTAT
##ATTAGTATAAACCAAGCAGTTAGTCTTATAGACGAATTAT
##TCTTAATAGAACGTGCTATGGATAGATGTAAAAGTCTAGT
##CTATCGTTTAACAAATCCTATACCGCCTAGTGATATACTT
##AGACCAACGATAAAGTCAGAAGATGTAAAAAAGTATTTTT
##TGCGTACATATAGTAAACTATATAAAAAAGAATTAGAAAT
##TAAAATTAACTGTGTTCTTTATAATAACAATCAAAACAAA
##GAATCTTAAACAAGAGAAACTACTATGAAATTATTTGCAT
##TTAAACATATGGGCAATATGACTAATGAAYTAAAATATAA
##TATGTCTTATAAAGAACTAAAATATGATTTGGAAATTCAA
##AAAGATATAGTAAGATTCTATAAGGAAAGAGACAGAGCTG
##AAAAAATAATTGATATATTTACTCTTATAATAGATAATCG
##TACGAGTAAAGAACAGGGAATTAAACTTATAGACAAATTA
##TTCTTACAAGAATATGCTTTGGAAAGATGCAAAAAAATAG
##CTTATCATTTAGAAAATCCTTCTGACCCTGATATAAGCCT
##AACTATGAAGTCTCCTGAACTTAGAGAGTATTTTTTAAGT
##AAATACAATGTACTATATAAGCAAGAATTAGACAAAAAAA
##TTAACTGTGTTCTTTATGGTGACAGTCAAAGCAAAGAATC
##TTAATATTTCCTGCATCAAGTCTCAGGTCAGGACGTAGTG
##ACTTATGAAGTATGTGATGGAAGTGGACAATATTAAAATT
##CATGATACCTACACCGCACGTTTCACAATAATGAGCTTCA
##CTACGTTCTTCCCAGATGCGCTTGAATAGCTGCCGTTCTC
##CCGTTACCCTACGCTTGGCAGGTCTACCTTTATACTTTAT
##GCCTGCCTTTTTCTTAGCATCATTCGTTTTTTGGAGTATC
##TTATTGTAGCACTGCCTGCATACATGGAATTTAAAGATAA
##TCTTTATAAACCCGCAGGTAGGGCATACTTCACAGGCAGG
##GTGGTATGATTCTTTCTTACCCGTTGTCATAAGGACAGTC
##TTACGCTTGCGCCAGGATAGGTTGCGCCTATASAGGGTAT
##CTATACGCTTGATCTTGGCAAAGTATAGCTGTTCCTGCAT
##TTTGGCAGGTATGACTTCCTCTATAAATCGGTCTTTACTC
##TTTACAGCATTACTTTCTAGCTTCTTTACAAAGGTATCTA
##GGGTCTTTAGATTGGCCCTTTTTACCGTTACCTTTATGGT
##ATAGGACTTGGGTTCAACCTTTGCCTTTTTAGCCTGTGCC
##TTGAGGTCAGCTATACGATCTTTGTAATACTTGGTTTTAG
##TTTTAGCCATGCTATGAATAAGGCTCCCAGAATTAGTAAC
##CCTAACCCTCCCCAACCCAGATTTTTTAAAAGGGTTGTAT
##TGGTATCTTTTACTTTGGTTATTACTTTGGTTACAAGGGT
##TGTGGTATTGATGTGTACGTATACGGTATTGGTTAGATGC
##TTTACAATGACTGCACTGGCATCATGAATCTTTACAAACC
##TTGTGATAGTTTCACCAGGAAGATAGATAGGCAGGTGGTT
##GCGTGACTGCTGAACATTTAGACTATCATAAAAAATTCCT
##AAAGATGTACCTTTTAGGTATTCTGGAATGTGAGTTGATA
##CCTTTTCTGTGGAGTCATGTACAGCCGTCCTGCTGCTATC
##TGATGCTATGTTTCTGATTGATTTGGTGCTATCATGTACT
##GTAGAATCTCTGCTGTTCGAATACTTGTTTACGTGTGATA
##CTCCGCAAGCTGTGAGCATGAGCAGTATGAGTAGCTTCTT
##CATTGTGATACTTTCTGCTCCACCTGAGCATTAAGCACAG
##CATTATTGCGTACTGTCAGACGGCAGATTGTTGCTCCTAC
##CACGCCTGCAATGATAAGCAGGTTTTGTAGTGACTGACCT
##TTCCATACGATGATTGTACTGGCCATTGCTCCCAAACCTA
##CGCCTGTGGCAGATACGATTACTAATGCACCACCTAAGTA
##GTTAAAGAATGCCGAACTTTCACTGGTCAGGCGTAAAAAT
##ATTTCCCAAAATGCTTTTTTCATGATTTAGGTTTTACGTA
##GTGGTAGTTACCGTTTGAAAATAATGCCCATTCGGATGCT
##CTTCGGTATACCAGACCTTTGTTTATCTCCTCAACACCGT
##TTACATGAACTTTATTCCATACAAGCCAGTGTGGTTCTAT
##ATCTTCCATATCAGCCTCTTCATTGATTAACCTGACTACG
##GATGAACCTGTAAAGCCTGAGTGTGCATCTCCTACGCCAA
##TGTTGTAGCATAATAGTACACAGGCATCAAATTGTGGGTT
##GGTAATATCTGCGGTGACGGCTTTATCGACACCATTTTCG
##TAGTGGCGTAATGTCTGCATGAGTAGATAACGGGCAACAG
##TTTCGTCATGTAGTAAGTCATTCTTGCGTACTGGCCGTCC
##GTCCATATACGTACACCCGTAGCCTATAGTCCAAACCCCT
##GCGCTATCCTGATATGCTTTAAGTTCTAGTTTTTCAAGAC
##CGCATAATTTAGCTATGCCTGCGGGTGTCGTTTTCATTGT
##AATCATATACTAAAGTTACACAATACTATACAATTAAACG
##AAAATATTTAACTTTATTTCTTATTTTTTAACTGTTTTTT
##CACATGGTCTTTAAGTTCCATGTTGTGAATTTCAGCAATC
##GTTATCAGGGAATCAGTAAAATGCTTATAGTCTTTCAAAA
##ACTTGTGGTTGCGCTGTCGCAAGACAGTATGTACTGAATC
##ACATTCTGATACCTTTGTTGACTTGTGAGGGCCAAATATT
##GTTACTAAAAGTAGACTTGCTAGTGTTAGACCTGCGCTAA
##TTAATTTCATATCCATGACGTTTAATAATATGATTAAGAT
##GCTTAGTAAGGGAATCAGTACTCCTAGAGAGTGAATCCAT
##ACGTGACAAATTAACCGATTTCTCTTTTCTTAAATTCTCA
##TTTAGTTCCCGATTTGAATTTTCAAGCATACTCTTAATAT
##CATCCGTTCTAAGTTCACCACAGTGTACTACCTGATCGTT
##CAAGTGTACGATGGTTGTGTTCTGTGAGATGATGTAATTT
##ACCAATGCTGCAACTACTGCTACAATGAATGCAGACTCTA
##TCCATAGGTTTTTCTGTTGTCGTTGCATTTGTTACAAATA
##TACGAAATTGCCAGCATTCTTATTAATTGGTAATAGTAAG
##TGCGTATACATAAGTTCCTGCCTGTGTTATCTTAACAACC
##GTCTGTGGGGCGTTTATATCAATGATTGTATCGCCCGTTG
##GACCACTAATCTTTGACCATGCGTAGCTTGTAATTGCCCC
##TGTTGGTGACGTGCTGTTTGCACCTGACAGGAATATGGTC
##TGCTGTGGCTGTTCGATATATATCGGTGGCTGCAATACAG
##GTAGCAGGGTCAAAGAAGTATAAACGGTTGGTGATACTGC
##GGGTATGGTATCTGCTAGTAAGGTTATAAAGCAGGGTACT
##GATACAAGCGGTATAACACCTGCGGGTACAAGTTTCTTAT
##AGCCTGTCTTAGTATAATTCCTATAGACCATATTTACGTT
##ACCTATTACACCCGGCAGGGCATATTCTACATATCCTACA
##TCAAAGGCTGAGCCTCCTATTGTTCCTGGGTCTTGTGCTA
##CAGCCCATAGGCAGTAACGGGTATTTCCTGCTGTATTTGT
##AAAGGCAGCACCATTGACTGTTACAGGTAGGTTTAAGGCT
##ATTGTCTTTGTAGCATCATACTTGTAGCCGTCAAGAATCA
##TGGTGGTAGTATAGTTCGCCCACCCCTGATTTGTGATAGT
##CTGGTTACCGAAAGAGGATTTCCTTAAGTTATCAAAGAAA
##CCCATGTAGTCAAATGGGTTGGCTCCTACCTGTGCAGGAT
##AGTCATTCACGTTACCCAGGTTAAATACGTATGCCTGTAA
##CATGCCTGCCTTCTGCAAGAGGATATGTGCTTTTACAAGG
##TAATCTGCTTCTATTTCTGAACCTCCAACATTACCAATTC
##CTGATATTGGCTGTGATGGTATGTTGTGTTCGGTAAGAAT
##CATCTTCTTACGTGGGTAGTTTATACCGTCATAACCATAC
##TGTACCAGTGTATTCTGCCAAGCCTGAATATCTATGACTA
##ATTGATTAGCAAAGGCATCTGAATCATTAAACCAAATAAA
##TCCTGCTGCTGTATAGTATCTTCCACCAGTATAAAATGGA
##TAGTCATGGAAAGACAGGCAGTCAAACCATGCTCCACCAC
##CGTAAGGGTAAGTAGAATTACGTACTGTGCCGTCTGTAGG
##ATGATCAGATGATCTTAGGATAAAGTCTAGGAATGATACA
##TAGCCAAGTCCACCTGTACATACAAAGCTGTTAGGGTATA
##ATGCTTTTAATACTTCGTAGAATATCCTCAGCTCCCTGAC
##ATAATAGTTAGGAGGGCAGTTAATATTTGGTAGCTGTGAA
##GCAGGTGGTGGTGCTGTGTACCAGTTTCCTGTTACTGTTG
##GACTAGCATAAGCCTGAAAGGTACTGTATGTAAAGTCTGG
##CTCATTCTCAACTTCCCAGAACTTAATATAAGGACCATAG
##GTAGTGACAACGTTAAAGAAAAAGTTTGCAGCAAGGTTTG
##CAGGGTTGATAGTCTTAGTAGCCTGGTTGTTCCAAATAGG
##AAGGTAAATACCATTGAACATATTGCTAGGTGCTGAACAC
##CCAGGGTATGTTACCCTGTTACCGTTCACATCTACTTCAC
##AGTTGGTAGGGTTGGCGTTGCCCGTAATGGCTGCTGTGTC
##CTGGTAACCTGCTGCTGCATATCCTGTATGGTCTCCTATA
##AGACTGTTAATACCATTAGGAGTAAGAAAATTATCATTAA
##GTGTTACCCTCATAGACTTAACACCTAGTGATGCTCCAAT
##CTGTGAAAGCTGTATGTTAGAGAATCCTACCTGTCCTGAT
##GCTGATGGGTAGTAACCTAAGTTTGAACCGTACAGGAACT
##TGTTAGTATAGGTAGGTACACTCTGGTTTGCTGTTGGTGA
##AGTATCAGGGTTTACTATAACTGCTGGTGTTGCTACGGTT
##AGCGTAGCTGTTGTTGATGCTGTAAGACTTGTGCCTGTTA
##ATATTGATAGATTCCATACATAAGCTCCTACAATAAGACC
##GTTTACCTGTGTGATAGATGCTGATGGTGCTACGATTGTT
##GCCCCTGTTGGCCCTGATACCTGTGACCAGGTATATGAAC
##TAATTGTTGAACCTGGTGCTGTAGAGCCTGAACCGTCAAG
##GGTATAGGTATAAGGAGGTGGTGTTATTGTTGTTGACCCT
##CCTGCTATTATTGCTATAGGTGGTGTAACAACTGCTACGT
##TGACAGTTGTGACTACTGTACCTGTTACCGTCTGGTTATT
##TGAATCCTGTACAAGTACAGAAAATACGTAACTTCCTGCT
##GCAAGACCTGTAATGGTAGTATTCTGTGCTGTAGGTGTAG
##TTATTGTTCCAGTAGAAGGACCTGATGTACGTGTCCATGA
##GTAACTTATAATTGTTGCTCCCGCTTGTGTGGCTGTTCCC
##TGTGATACTAAACTAACAGTTGAAACAGGCAGTGTTATTG
##ACTGTGCTGTAGATACTGTTACAGTTGGTGCAGAAAAGGT
##AGATACGGTAAGGTTAGCATACTGAGCAAACTTATTAGCC
##TGATGTTGCCATAGGTTATAGCCTGTTGAGCCGTCTGCTG
##CTGCGTTAGTAACAGTATACCCAAGTGTCCATGAGTCATG
##TGCGCCTACGTTAAGACCGTCTGACATTACTACATCATAG
##GCAGGATAGGCGGCAAGCATAGCATCTCTGGCATTCGTTG
##ATACGGAATAGGCTACTGTTGGGTCACCAGGGTTATGCAC
##CAGGCGCAGTGACTTGATATTGTTCTTGGTGTTAGCTGTG
##TTTGCTGTAATACTATATAATACACCGTCAAAGGAACTGA
##ATGATAGCAGTGGAATTGTTGGTGTTGGGTAAGTACCGTC
##ATTCCAGTACTGCACTACTGAGCCTCCCAGTGATARSCCT
##GAGCCTACACATCCGTTTGTATTATAGGAAAGACCTAGTG
##TTGGCAGAAGCACATTCAGGTAAAAGTTGGTGATAGGTGC
##TGCATCCGTATACTGGTTATACTCGCATATAATATACAGG
##AACTTGAAGGTAACACCGCCAACAACTTTTGTCTCTGGAA
##GATCACCTGCGTTATAGTGTGCGCCTATACCGTTGTTGTA
##AAGTGGTGCAGGGGTTTTAGGAGAAGTATATTCTCCCATA
##CCCGGTGCTGAAAGCCAAAGAATAGTATGTGCTTGATCTA
##CTGCTGCATTAGATGATATGACCACCATAGCATAGTCTAT
##ACCATGATAATTCCCTGCGCCTGCCCAGCCTGTTGCTCCA
##CCTGTGTATTCTGTTCTAGTTAGTGCCATTATGATATACG
##TGAGAATATGATTGCGTTAATAATTGGGTATTTACCTGCT
##GCTACTAAATATCCTGCTGATACCCATAGTCTGCCAGAAG
##CATCTGGTGAAAGTCCTGAGAATGTTAGCAGTGTTGATGG
##GTTTACCGTAGCATTTGCTGACTGGTCTGTACCGCCATTT
##ACTGATAACTGGAAATTATCCGATGGTTGGAAAGCAGCAT
##CTATAGCACAATAAATTTGCATAGAGTATGTACCACCTAC
##TACGCAACCTGTGAACTGTAARAKTGCRCCTGCRAGTGTC
##TTATCATACGTACCGTTATTGATAAGGAACCATGCTGACT
##GACCTACTGCTATAGGAACAACCGTTGAAGAGCCTGTGTA
##CGAAGTATTGTACGTATTACTTCCACCAGCTCTAGGCCAG
##TTAGCTATAGATACCGATGATAGTGTTACACCGTTTCCGA
##TTGTTGACGTATAAACACTGGTATTTGTACCTCCTGCTGA
##TGATACGTCTATCCAGTTGGAAACACTCTGTGGGGTAGCG
##TTAAAGTTCAGGTTAGTAGTGTAGGCTGCTGCTGATACGG
##CTGCTGCTGTGACTACTGTTGTAGCGGATGAAGTTACACC
##GTTGCTATCTGTTGCCGTAATCTTATAGGTATATGCGCCT
##GTTGTAAGTCCTGATACACCTGTAGTAAGCGCATTAGGCG
##TTCCAAGAACATCTCCTGCGGGGCCTGATACTTTTGACCA
##TAGCGTTGATACGATTGTTGCTCCACCGTTTCCTGTGGCT
##GTGCCTACCAGTGAGGCTGTTGTTACCCCTACTGCTAGTG
##TCTGGTTAGCACTTGCTGTAACAGTTGGTGCTACTGACTG
##TGATGCTGTTATTGTTGTAGCAGAACTTGAGAATAGGCCG
##TTTGAAGCATAGGCGGTAAGTGTAAACACATAGCTACCTG
##CAATAAGACCTGTAACATTTGTTATTGCTGCTGATGCTGA
##AACAATAGACGGTGCATTAGGTCCTGATGTTGTCACCCAC
##CCGTAGGAAGTTATCGTTGAACCGTCGGATGTACTGGCTG
##AGCCTGTCAGGGCAACAGTTGTAGCATTTAAGGCTAGTGC
##CTGGTTAGAACCTGCTGAAACTATTGGAGGTACAGATGAT
##GCTGATGCTGTTATTGTTACTATTCTTGATGACAGTAAGC
##CTAACGTATCTTCTGATAGAAGCTGAAATATGTATGTTCC
##AGGAACAAGACCTGATATAAATACCTGTAAATTACGTACA
##CCTGCCAGTATTGCTGCATTAGGTCCTGATACCTGTGACC
##AAGTTGATACAGCTAAAGGACTGATGTTTGTAGTTATGGT
##AGCTGTTAGTGCTAAGTTTGTTGTGCCTGCGGGTAGTATC
##TGATTTCCAGGCATTCCTATTGTTGGTCCTGACTGAAGGG
##TATTTACTGTTACCGTCTGGTTAAGGGTAGCTGTTAAGCC
##CCCTGTAGGAGAATTTGCCTGCAAGGTTACCTGATTACTT
##CCTGATAGTCCGAAGTTATCAATTACGGTAAGACTAAAAA
##TATATGTTCCTGCAATAAACCTGGTAACGTTAAGGGTAGC
##ATTAGTTACCCCTGCAAGGTAGGCTGTATTTGGTCCTGAT
##ACCTGCGCCCATAGGTAGCTAGATATTGTGCCACTTGATG
##TTGATGTTCCTGAGCCTATAAAGACAACACCTAGACTTGG
##AAGCGTTACTGTCTGGTTGACTCCTGGAATAGATATAGGC
##GGTGTATTGAATGAAAATGCTGTTATACTGTCTGTAAATG
##CTCCACCACCTAGTGTATACATAGGGGTATAAGTAGACTT
##GGTAATACCCTGAACACCCTTTATTGTTGTTGTCACCTGC
##CCATTTGTAGATGATGCTGAGGGTATCAGGTAGAAAGTTA
##CGGCTGTAGTTCCTGTAGGGTAGGTGGCTGTAAAGTCTCC
##TGTGGTTGTAAGTACAGCTGTGCCTAGCAGTGTGGCTGTA
##CTTGACAAGTACTGAATACCGATACTTGAAAGGTTAAGGT
##TATTGGTATTACGTATAATAAGCGTTGATGCCCCTCCTGT
##GCCTGTAGAAATATTGGCAATCTTTGCATCTATCTGTGCT
##TTAGTATAGACTGTTCCCTCAAAATATATGATATTATTGT
##TATTTGATACGATTGTCTGCCCTTGCTGATTTACCGTTGT
##TGAAAGGTTAGTGACAGTTGTCTGCAAGCCTGATATAGTC
##GTGTTTACTGTTGTAAGGTCTACTGAAGGACCTATAGGTC
##CTATGCTTCCTGCTGGTCCTGCGATACCTATAGGTCCTGA
##AAGCCCTATTACACCTACTGGCCCCTGAATACCTGCTGTA
##CCAACAGCACCTACTGTTCCCTGAATACCCTGCACGCCTG
##ACGTGCCTTGTAGACCTGTGTTTCCTGTTGCTCCTTTAGC
##ACCTACGGGGCCTGCGGGAATGGTAATGGTATTTCCACCT
##GATATAGTTAGTAAGCCTGCACTGTATGAKAGTGTCTGCT
##GTGGGGTACTTGCTGACCCTGCACCAGGGTTCATGGCTGA
##GTTTATTGCAGTAGTAAGCGTTAGAATATCATCTGATACC
##TCATAAGACTGCTCATTAAGCTCGCCTGTGTCAAGAAYCA
##AATAGGATTTTACTAACGGTAGCTTGCCGTCTGTACCACC
##GGGTTTTGATATTAGCTGCAAGACAACTGCGGGGCTGATC
##AGTTCTAGTACGCCCACACCATTAGGTGACAGCTTGCCAT
##TCTTGCGATACCAGGTAACAGGAACTAATCCACTCATTTC
##AGTAAGATTCTAAGCAGTTGACCTGCGTAAACAGTTGGGA
##TATTTGGGTTCTCGGTAATGAAGTGTTTTAATAACTCTAC
##ATCTGATTCATCAAGCTCTAGTGACCCGTCTTTGTATAGC
##TTCTCAGCCCACCCCCAGAACTTTAGTGCCTGCTTGCCTG
##TGGGCATAGACTGGATGAAGTCTGCCAGCGCATGTGACAA
##TAGGTAAGGAGTATCAGAATTTGACCCGTCACTGTTAGCC
##CTATAAATAGGTGTTTCAAATAGGTTCTTTGCGGGTAGAT
##TAAAGTCGTATGTCATGTTAAAATTGATACTGTGTTAGAA
##GCATAGTTGAGTGCGTACATCTTTCCGTTAGCAGGATTGT
##AAACAGTATCTACTGGTGACAGTCCTGATGATAAAGATGA
##ACCTTGTGTGAATAAGGCTGTAGAAAATGTACTTACTGAT
##GCAGAATTATTTTGATAAAATCCTACGTAGAAAACATTAC
##GTACTGATGAATACATAATACTTGACGGTGATGTGCCTAC
##AACTACATTGTTAATTATAGCAGTAGCAGGATTAGAAGCA
##CCATGAATAATATATACATTACTGTTTCCTGTATCACATA
##TATAGAAAGTATCAGGACTATCTGAACCATTATAGTAACA
##TAAGCCTGCCATAAAATTTGATGGTATATTAGCAAGTCTA
##TAAAGCAGGTTGTTTACTACACCAAGTGTTGAAAGGTTAA
##TAACAGCATACTTGAATGAATAACTACATAGGTAGCAGAA
##CCCGTTTCCTGGTGCTACACCTGAGTAAACTCTCATTGGA
##TTGTAAAGTACTGCTTCGTTTGCTGTTGGAAGATTTAGTG
##ATATTAAGTTTGTCTTAAGATAATTATGAGGGTTTATTAC
##ATCTATTACACCTGTGTTTAGTAAGAAGTTAAATACCCTG
##TCAATATCTGGTACGTATATCATCTCATAGCCGTAACTGG
##TAGTTGATAAATCAGAAGGTGTTACTACAGGAGTGCTTGT
##GAACGTATTGGTATACGGGTTATACTCATAGATATAGTCT
##CCTTCATCCTTTACCCATATTCTATCGATACTTGGCACAT
##AGATTACTGCTCTGGCATTTGAGCCTATTGCCGTTCCACT
##ACCAGGATATGCAGGTAGTGGTACTGATAGACTTGCTGTA
##CTGTTAGCAGTGTTTAATGTTTTTAGCGTCCTGTCACCCA
##TATTGCTGATGAATAGGTTGCCTGTTCCTGGGTGATATGC
##TCCGTAGTGGGGGGCATTGAATCCCTGTACTGTGGTTATT
##ACTGTTACAGCTGCTGCCTTTGCTACTACTCTTGTTACAC
##CGTTGGTGACTGTCGTAAAGTGATAGTTAGGCAGACTGCC
##TGATACTACTGCTGTCAGTGTTCCCTGTGAGGTGATGCCA
##AAGGTTGATATGCCTGTTACTGATGAAACGGTAAAGTCAT
##AGCTACGTCCTGCTGGAAGTGTGCCTGATGCTGTGTAGGT
##AGTTCCTGAGCCTACAGTAGTGAAGGTAAATGTTGCTCCT
##GATGACAGGTCATGTGCTACATACTGTAGTGGCCCTACTT
##CATCTGCAAAGGTGACATTTGAATTRRCTGTVMKRYMRKA
##AWCCTATCAGTGTTGTTAGGTATTACTGCATTGGGTATAA
##GTGTAAATGTACCCGCTGCTATAGCCCCTAGTAAATCTTT
##ATTACTGCCCCTATCATTTCCTAGTGGCATATTTTTAAGT
##GTAGAATCTTGGTGAAGTGATGTTTCCTGTAACTATAAGA
##TTTCCTGCTATGGAAACTGTACCTGATGAATTTATTGATA
##GTACATTAACTGAATTAGCGTTATTATTACTTTCTGTTCC
##ACCTACACCTATAAAAAAGTTATTAGAAGCATCTATGCCA
##ATATTCCATACCATTATGCCTGCTCTGGTCATAGAGTAGT
##ATGAATAGGCATTACTATTTTGAGGGGCTGTTACTGACAT
##TATACCGTAAGGGTCTGCTGATGCACCGAATGCACCTATA
##GACATAGGAACATTTGTAGTATTACCTCTAGCTGTTACTG
##TCTGTAAGGTGTCAATATATACAGATGGTCCTTGTGGGCC
##TGTTATTCCTGCGGGGCCTTGTGCGCCCTGAATACCCTGA
##TTTCCCTGTGGCCCTTGTGCGCCTATAGAACCCTGTGGTC
##CTACGGGGCCTGTTTGACCAATAGGTCCTGTTAATCCTGT
##TCCTCCTATTGCACCTGTAGCACCTGTTGGACCTGCTACA
##CCTGCACCTCCCTGTGGTCCTTGTGCGCCCAGACTACCTG
##TAGGACCTACTGGTCCTGTAATACCTGTTGCACCCTGTGG
##ACCTGTGTTGCCCGTAGGACCTGGAAGTCCTGGAAGCTCT
##GACCAGTTGGTTACATCTGTCTTAGGTGTTAATGTAGATA
##CATAAGAAGTATTGAATGTAGATACCCAAAGGCTGTTTAC
##TGTTGTTGATGTTGAAGCTATAGAAAATACATAGTCACCA
##CTGTTGTAAGTAGTTCCTGATACCCATGCCTGTCTGTTGT
##TTAGACCATGACCTGCGGGGCCTGTTGAGCCTTGTGGTCC
##TTGAATACCTGCCGGGCCTGCGGGGCCGTTGTTTCCCTGT
##GGCCCTATTAACCCCTGAATACCCTGCGCCCCGTTAGAAC
##CTGCTGGGCCTGCTGGGCCTGTTGAACCTGCGGGACCTGC
##TGCGCCTACTGTACCCTGAATACCTTGGTTTCCTGGCTGA
##CCAGTAAGACCTATAGGCCCTATAGGACCTAATGCTCCCT
##GTGAGCCGTTAAGTCCTGCTGCTCCTGGAAGTCCTGGCGC
##ACCGTTAGAACCTGCTGGGCCTTGTGGTCCTTGTATGCCT
##GGTGGTCCTGTAGCACCTATTGGTCCTTGCGGGCCTGATG
##TAGATAAAATAGTTGATACTGATGTTGATAGCTGGTCAAG
##TGTTTCTGTTACCTCATATACGTTGAATATATTAGACTTG
##TATAACTTCTGTACAACTAAGGAGGAGTTTACCCCTACGT
##GCTGTCCACCTGCACCGTTTATCAATGACGTGACTTTCAC
##AACTCTGTTAGAAGGTATTTGTAGTTTACCGTCTGCGGAG
##TCGTGAAAGGCTTTACCGTCAACCCATAACGGGGTAACTT
##GTATCATCTGGCTCATGGGCTATTACGATGCTAGTAGTGT
##TATTGCTGCTGTTCCTGTAATACCTAGTCTGATTTTTGCT
##TTTAAGTTATGGGGTCCTTGAATGGATATTTCACCAAGTA
##CGGTAGGGTTCTTACTATCCGTATAGTTAAGCACTTTGAA
##CACAGCATCAGGATTTACATAGTATACTGTTGCAGGACCT
##AACGTTAAACGGAAAGGTGATACTTCATAAAGTACGGTGA
##AAGCCTTTAGCCATGATAAGGCTGTTACATTCTCAACTAC
##CTGTGCTGTTGATACTTCATCATTATCATCCTGAATGGTG
##ACAAAGTACTGCCCATTACGGGTATAAGCTCCTATCATTC
##TAGGACTAGCAATATTAATTTGTCTGTCGTTACCGTAAAA
##GATAGCTCCTAGTGGCTTGCCGATGATGGTAAACTGTCGG
##AATGGATATGCAAATGCCATGATATATAAATATTAGAATA
##TGAATAATTAAGAAGCTGTTCCTGAAAGTGTGACGGTAGA
##TACCTGTCCTCTACGCATAGGGTCATTGACTGATAGCGAT
##ATGACGAATGCCCCTGCGGTAGCAAAGTTGATTGTCGTAA
##CGGCTGCTTGTGCTGAMCCGAATGTAGGTACTGAACCTGA
##TACTGCTGCCCATAAGTAGCCTAGACCTGATGCCTGACCG
##CCTGTAGATGCTACTCCTGAATACGTACTGTTTACACCGT
##GTACAGGGGCTGCACTTCCTGATGGTATAGCTAGTAATAC
##CTGAGCGGGTGCATAGATTGGTGGAGCAGCTACGGCTGTG
##ATTCCTACAAATACGCCTGCAAGTGACTGCATGTAGAATG
##AAGTGGCAGGAAATTTCCTTCCCTCTTCCATTGTTGTACC
##AGTAATAGGTGCTGTCATCCAGTAGTAATATCCGTCTGGA
##AGGTTGATAAAAGCATTACCTTTTTCTCTTAATAGTACAT
##TACCTGCTGCTAGAGCAGTAACATCATTCTTCTTTACAAC
##TCGCAATCTGCTAAACTGAGCGATCTCAAACCCTGATTGC
##AAGTACATCAAGTTGATTGCTAATGTAATAGCAGCAGCCG
##ATGGTTGTGCAAACAATAAGGGTGTAGCAAAAGGGTTTAC
##AATAAAGCCTAATTCTGTGAATTGGTCTGGAATTGGATTT
##TGTGGCATGATGAAATAGTTTAAATGAGTTATAAATATTA
##CGTAAATATAACTATTTAAATTTAGACTTCATAGTGCCAT
##TACATTCCTATAGTACAGGTTATCGTTTGAGAAGGACTGC
##TAGGGGCAATATATGGTGGCGTAACCAGACCCGGTGTATT
##GTCTACTACCAGTGCTGTGCCTGTGTAACTCGCATCCGTT
##GACGGTACAACCTCACGCGCTCCGTCTGTATAGTAGAGTG
##CCTGCTGTAAGAAGAAACCTGCTCCTGTGTTCTTACCTGT
##GCTGATAACTGATACCCTTGAACCGCTGTAAGCAGGTGTA
##GTAACAGGTGTACCCAAATCGGTAATATACAAAGATGCGT
##TGCTGGCATTCCAGATTGGATAGAATATACGCTGAAAACC
##TGACAGCTGTGTATTGCCTTTCAGGGCAAGGGTATTAGGG
##TCAAGCGTTAAGATTGTGGCTGTAACCTGGGTAGCATAAA
##GGCTATTGTTAGCATACAGAATACGGTCAATAGGTGCTGT
##AGAATTATAGGTAGTCGTAATTTGGTCTGTCAGACTGTTG
##ATAATAAAGATACGCTGTCCTGCTGTTGATATAGCATACA
##GGGTATTGCCGTTCAGGGCAAAGTTTCCTATAGGCGTAGT
##GGTAGTATAGGTAATACCTGGCTGTGGCAGGGCTAATATA
##GTTACAGGCTGCTGTGCTGTTCCTGAAACGCTAAGAGCTA
##TCTGTGCTGTGGTATAGACAAATATCTGGTTGGTGTTAAA
##CGTGCCGATATATATCTTTTGGTTTGAAGGATTGTACTGA
##ATAAAGGTAGGCTTAGCACCTGACGTAGGCAAAAGTATGG
##ACTTTATAAATACCAGTGTCGAGGGATTATATAAGTCTAT
##GGAAAAATTAAAGTAGTTAGGGATAATCAGGTAGTTGATA
##TTTACATCATTGATATAATATCCGCCTATGGTATAGCAAC
##CTGTATTGGTGGCAACAGTAGCATTTAGGGGTAGCTGTGG
##TGTGCCTGTAGCCCCTGTATCAGCATTAAGGGCAAGCATA
##GTTCCATTCTCATAGAAAACTATGTGYTGATTTCCAATAC
##CTGATACACTGACATTGACAATATTTCTAGGCTTGCTGCT
##CGAAAAGGCTGCTCCCAGGTTATAGGTAGACGTAACAGTG
##TTAGTAGTAGTGTTAAGTACCCCTACTGAGTTTCCTGTAT
##AGTTTACTACCAGGATATTTATGCCGTATATAAGCGAGTA
##TATAGGTCCTAAGAATGGAGTAACATCTGTATTCTGACCC
##TTTACGCATATTTCATTGATACCCTTGTAGGAAGCAGGWC
##GTGGCCCGCACGTAATACTTACCCACCCTCTGTCAGTATA
##GATAGCATCATTCGTTACTACCTGATGCCATCCTCTATCG
##GTATAGACTTGGGTAGTACATAGGTCTGTAAATATGGCTC
##TGTCATTCTCAACACTTAAATTACCCATTAGGTCTGGTTT
##GCTATAAAGTAATCACCTATTCTAAAACTACCCGTTGTTG
##GTGGTACGGCTGTGCCGTTACGGTAAAAGTGCGGGCTTGC
##TGTTAGGATAGCTATGGCTGCTGCACTGTTTGCTACCGTT
##GTTGACAGCGTTGTAACCGTTCCTGATAGGGCTGTTACAG
##TTGTTGATAAGCCTGATACTGTCGCATTTGTAGCTGTTAG
##CGAGTTTATGGTGGCATACGTGCTATTGGCAAATACGGAT
##GTTACYAGWACYGATACATCAGGAACCATAGGCATAGGRG
##CAAGTACTGTTCCCGTTGCTGCTGGGTTGACTGTAACCAT
##AAAGCCTGCCTTACCTGCATAGGTAGAGTCTGCACTGTCT
##GATAACCCCAGATAGGGTACTGTAAATGAAATCTGATCTA
##TTCCCTGACCGCAAGCCATAGTAGTATGTTTTTATAATTG
##TCCAACATTTCAATATAATTTCTAATTTTATACAATTCCT
##GTATTTACTAGGTAATCTAATGGATTTGCTATTTTTGTCA
##TCACACCAGATGCTGGTATTAATCCTGAACTAACAATAAG
##ATTTGATAGTAATCTATGTCCTGATACAGACGGGTGAATA
##CCATCTGAACCTAAGTGCGTAGCATTTACCCATCCTACTG
##TTGAGTCAATAAACTGACCAGGATATTGCGTCCTAACAAA
##TGTGTCTAGTACTGTTTGTGTGACTCCTGTTTCTAGGATT
##GGTGTTAAGTGAATAACAGTTATACCTGCTGCTACCAGTG
##CGTTTACAATGGCTATATAATTTGCTTGGTAAGTAGCTGC
##TGCTACCGCATTTGCAATATCGTTCCTTCCAACATTTAAT
##ATTACGTAAGTAGGATTTAGCTTGATTGCATTTGGAATAG
##ATGCAAGTATTTCAGCTGTATTATCAGCAGCACCTGCCCA
##AACAACAGTTTGTCCTAACTGGTTAATACTATTTGCCCAA
##GATATAGCAGGGTCAATAGAACCCCAACCCATTGTTTTGC
##TGTCACCAATAGCAAGTATATACGGGTTAATTGGTGACTG
##TGAACTTACTTCTATGCCTATAATATCCATTGTTCCACCT
##ATATTATAAATTGCTACGTTTGAAGCATTTGGCAACTGTA
##TGGTTGGACCTGAAAGAACGAATGGAATAAAGTAACTAAA
##TGTGTTTTTTAATGACTGTGTAAAGTTTTCAAATGTGGCA
##AATACAAAGTTTCCTCGCTGTGAATATTTAATTCGGCATA
##AGTCACCAGCTGCCGTTGCTGTACTATATGTAGCATTGGC
##AATATTTCCAGCAAGGGCAACGTTTGTAGCTACTGTTAAT
##GCCTGATGATAACCTGTAAGGTCAATTACTGCTGTTGATA
##CTTTTGTAAATGCGTTAATGCTGGTTCTTCCTATACCTAA
##ACCAGTTGTAGATGAAGCTGCTGGAACGACTACTAATATA
##TAGGTCAATTCCAAATCCATGTTTTGATCGTTGTTTTGAG
##TATTATTAATAATTAAATAGTTGTTGTAATCACCTGTTCC
##ACTAGCAAAGCGTATGGCATTATTTACAATAGTTGGTGCT
##ACTGACCCTACCTGTGTGAAATCGGTAAGGGCTGTCCAGT
##ACGTTTTCTTATAGGACATGTTACCAGCTTTAACCTTTGC
##AGGAGCAGTAGCATTCAGGTTTGAGGCTGTTAAGTAGTAG
##TTTGTACCATCATAGAAGATACTGAAAATATCAATCTTAC
##CACTACCTAAAGAGTTTAGCAGTGTAAATCCTCCCTGCAT
##TTTATAACCTGACCAGGTAACTGTAAAGTTTCCTGACTGT
##GTAACCTGCAAGGTACAGGTATCACCTGCTATCATACCCG
##TAGGTACGCTTATGGTTGTATTTCCTGACAGTGGTAACTG
##AAAAATATCAGTACTACTAAAGTTAGGTGTTAARGTTGCT
##GCATAAGTAAGCGACGAAATATACCGCTGTCTTAATGCAC
##TGTTTGAGAAAGCCCTCCAATTTGTTCCGTCATACCATAA
##GTACATGGTAGTACTGTTAGGGAAGATAGTAATAGTCGTT
##CCTCTTACACCTATTATTGGGGTAACAAGTGTCCATGTAA
##ACGCAGATGTGTTCTGGTTTGTGATCATGAAGAAATTACT
##TACTACTGTTGTTGGGAAGGTAAAGGTCCTGTTGGCAGTA
##ATTACTGGCAGTATGATACCACCGTAACCTGGTGTGACAG
##CATAGTTAGCATCAGTAGCTAGAGAATATGTTAATACAAG
##TGCCTTAGTTGTTACACTTGAAGTAGAAATTACACCAGAA
##GTATTTAAACCCCCTSCCTGTAAGCTGTTATCATTTTTAA
##GGAAGTTACCTGCTGTCTTGTTGAAAGCACTTAGTATTGT
##ATCTGTTGCCAGTACAGCTGTGTAGGTTGTTCCTGCTGCG
##TAGCCTGTAAGAACTCCCGTTACTGCTGTTGACACAGTAA
##GGTATGTTGTAGAGGCTGTAGCTATAGTCAGGTAGGTAGA
##ACTTGCGGAAGCTGTAGTCAGGTAACTTGCTAGGGCAGTT
##GTTACAAAAGCAGTTGTAGCAATTTGTGTTGTACTTGTGG
##CAGCTGCTGCTGTAGGTGCTAGAGGCACACCTGTCAGCGT
##TGGTGAAGCAAGGGGAGCATACGTAGTAGCAGCTATGGCT
##GTTGTCAGGTATGGTGCTACAGCTGCTGTTACAAAAGCYG
##TYGTAGCAAGCTGCGTGGTATTTGTACCCACTGTTGCCGT
##AGGCGCAAGCGGTATACCCGTTAGTGACGGACTGGCTAGT
##GGAGCATAGGTTGTTGTAGCTATGGCCGTTGTTAGATAAG
##AGGCTAGAGCAGTTGTAACAAAGGCTGTAGTTGCTATCTG
##GGTTGTACTTGTGGCGGCTGCTGCTGTAGGAGCAGTAGGT
##GTTCCTGTAAAGGCAGGTGATACGGTACTTACCGCATTGG
##CTATTACAAAAGCTGTTGTGGCTATCTGAGTTGTATTCGT
##AGCTACAGCAGCCGTAGGAGCAAGAGGTATACCTGTTAAA
##CTTGGGCTAGCTATCGGAGCATACGTAGTAGCAGCTATGG
##CTGTTGTCAGGTATGGTGCTACAGCTGCTGTTACAAATGC
##CGTTGTAGCAAGCTGCGTAGTATTCGTACCCGCTGTTGCC
##GTAGGCGCAAGCGGTATACCCGTTAGTGACGGACTGGCAA
##GCGGTGCATATGTTGTTGCAGCTATTGCAGTTGTCAGATA
##AGGGGCTACAGCTGCTACTACAAATGCTGTAGTTGATAAC
##TGTGTCGTGTTCGTTCCTGCTGTTGCTGTAGGTGCTGTAG
##GAATACCTGTGAAGGCAGGGGAAACAGTACTTACTGCGTT
##TGCCAGTACGAATGCTGTAGTAGCTATCTGTACGGTGTTT
##GTAGCTACAGCTGCTGTCGGTGCAGTCGGAACTCCCGTTA
##GTGCTGGTGAAGCAAGAGGRGCATARGTTGTGSCTGCTGT
##GGCTGTTGTCAGGTATACACTTAAACTTGATGTAAGCGCA
##TACGGTGTAAGAGMAGTTACTACAAAGGCGGTCGTTGCTA
##TCTGGGTAGTATTCGTTCCTGCTGTGGCAGTAGGTGCTAA
##TGGTACACCAGTAAATGTAGGACTTACTGTACTTACCGCA
##TTGGCAATGACAAAAGCTGTTGTTGCAAGTTGTGTCGTAT
##TAGTAGCTACTGCTGCTGTAGGCCCTACAGGTACGCCTGT
##AAGTACAGGACTTGCCAGTGGTGCATACGTTGTTGCTGCT
##ATGGCTGTAGTAAGATAAGGAGCAATAGATGATATTACAA
##AAGCAGTAGTTGCAAGTTGGGTAGTGTTTGTTCCTACCGT
##TGCTGTCGGTGCTGTTGGTATACCCGTAAAGGCAGGACTG
##GTAGTACTTACAGCGTTAGCTAGTACGAAAGCTGTAGTTG
##CTATTTGCGTAGTATTTGTTCCTACAGTAGCTGTTGGAGC
##AAGCGGTACGCCTGTAAAGGTTGGTGATACCGTACTTACM
##GCATTTGCCAGAACGAATGCTGTTGTGGCAAGCTGTGTCG
##TGTTCGTTGATAAGGCTGCTGTAGGAGCAGTTGGTATGCC
##TGTGAAGGCAGGTGATGCTAACGGTGCGCCACCACCAGCT
##GCTGATGCAGTAAGGGTTGTAAGCACATAGTTAGTACCAT
##CATTAAAGATTGTAAAGTAATCTATGGCATTTGCAGTAGG
##TGTTACTGTTGGAACAGCCAGTGACCCTGATGCTATATAT
##CCTGTAAATGTTACAGTAAAAGGTGTTGCTCCGTTGGTAA
##TGGCAAGTCTTACATACTCACCAGGATTTAAGTTTACAGG
##GGCAGATATAGTTGTGTTACCTGTAAGGGTAAGTTTCTGC
##ACATCTGAACTTATAAAGTTAGGTGTGATAGTGGCTGCGT
##ATGTTAATGATAAAACATATTTTGCACGTAGGTTAGAATT
##TGAAAAGGCTCTCCAATTTGTTCCGTCATACCATAAATAY
##ATCCAATGTGTTGAATTATTAGGTATAGTTGTTATTGAGT
##TTCCTCTGGCATCTTTTAGTGCTGTTACATAAGACCATGT
##AAAGGCTGATGTTCCTGCACTGTTATCTACTATAAATATA
##TTACTTGAATTTGAAATTGTTCTATTTGCTGTTATAACAC
##TAGGAAGAATATTTATTACGTTACCTGCACTATAATTAAT
##ATCACTTGCACCACTTGCATTATAAAATACTGCATAAGAC
##CTAACCCTATTAATAGTTATTGTAGTATTTTGATTACTAC
##CGTCATTCTTTAAAAAGCTATTGGTCACATAGCCCATTGT
##GGCTATCTGCGTTGTTCCTGCGTACCCTGACCCTGTAGGA
##GCTGTCGGTACGCCTGTTAATGCAGGACTAGCAAATGGTG
##CGTACGTTGTAGTGGCAAGTACTGTTGTTAAGTAGGTAGT
##TGAAGCAGTGGCTATCGTAAGATACGTAGWACTTGCCGTT
##GCTGTTGTCAGGTACGGTGTCAACGCTGTTGTCACAAAGG
##CTGTTGTAGCAAGTTGAGTCGTGTTTGTTCCTGCGGTRGC
##TGTAGGGGCAGAAGGAGTACCCGTAAAGGTGGGTGATACA
##GTACTTACACTATTGGCAAGAACAAAAGCTGTTGTAGCTA
##TCTGCGTAGTGTTGGTAGATAATGCTGCCGTAGGCGCAAG
##CGGTATGCCTGTGAAAGACGGACTGGCAGTACTTACAGCA
##TTAGCTATTACGAATGCAGTAGTTGCAAGTTGGGTTGTAT
##TTGTAGCCAATGCTGCCGTTGGGGCAGAAGGTGTTCCAGT
##GAATGTAGGCGAGGCTGTGCTTACCGCATTAGCCAGTACA
##AAAGCTGTCGTTGCAATCTGGGTGGTATTTGTTGATAAGG
##CTGCTGTCGGTGCTAGTGGTACGCCTGTAAAACTTGGACT
##AGCCGTACTTACTGCGTTTGCCAGAACAAAGGCCGTTGTA
##GCAAGCTGCGTGGTGTTCGTAGAAAGTGCAGCAGTCGGTG
##CTACAGGTGTTCCTGTCAGCGTTGGTGAAGCAAGGGGAGC
##ATACGTTGTTCCTGCTGCTGAAGTAGTAAGGTAAGAACTA
##AGACTTGTTATAGTAGCATACGTAGTGCTAGCAGCTGCTA
##TTGTCAGGTAAGATGCTAAAGCTGTTGTTACAAAAGCGGT
##CGTTGCAATCTGTGTMGTATTCGTAGCTACAGCTGCTGTC
##GGAGCAGAAGGAACACCAGTAAAAATAGGACTTGCCGTAC
##TTACACTATTAGCTATTACAAAGGCAGTCGTGGCAATCTG
##AGTAGTATTCGTAGCCAGTGCTGCTGTAGGGGCTAGAGGA
##ACTCCTGTAAATGTAGGAGAAGCAGTACTTACACCATTGG
##CAAGGACAAATGCGGTGGTAGCAAGCTGTGTTGTATTGGT
##AGCTACAGCAGCTGTTGGTGCTGTCGGTATGCCTGTAAAG
##GCAGGACTAGATAAGGGTGCGCCAGAACCAGTAGCATTGG
##CAAGAACAAAGGCAGTCGTTGCTATCTGAGTAGTGTTGGT
##AGCTACAGCAGCGGTCGGTGCAGTAGGTATACCTATAAAT
##GCAGGGCTAGAAAGAGGTGCGCCTGAACCAGTAGCATTTG
##CTAGTACAAATGCCGTTGTAGCTATTTGTGTAGTGTTTGT
##TCCCACAGTAGCAGTAGGTGCTAATGGCACACCTGTTAAA
##GTAGGACTAACCGAAGTAATATACGGTACAAGAGCATTGG
##TAATATTCTGTACGTTAGTTCCATCAGTAGGATTAACTCC
##TAGTGCTACACTTGTTACAGAATTACCACCAAAATCAGCA
##GCGAAATTTAATGAAATAGGTGTTGGCATAGCAGTTATTC
##TAAATAAGTTTGACCGATTGTTGGTGTTGAATTTGTTACA
##AGCACATTGTTATTATCTATATACTGGACTTTCTCATAAG
##TAACATTGCCATATATATCTACTACTGTCACTGTAGGTAT
##ACGTCCAAGATTGTGGTTTATAGCATACGTAAGACTAGGT
##GTAAAGAAGTTATATACCTGACCTGCTCCTGCAAGTAGGT
##AAGCTGAACCTGAGAACGGTGTTCCAAATGAGATAGATAT
##ATTATTACTGTCTACATATTTCAGCTTCATAAATGGTATT
##CTGTTACCCGTAATATCTACAAGGGTTACATAAGGGAACC
##TGCCTAGATTATGTGGTATTATCCAGTTTGTTGAAGGTGT
##CCCCTGATTAAAGATTGTGACCTTTCCTGCAATGGCATAA
##CCATAGCCTGTCTTAGCTGTGATACCCCATCCTGCTGTTA
##CTGTCTGCTGGTTGTTGTAGACTACCGTACCATACATTAC
##CTGACCTGATAGGTCTGTGGTGACAATAGCAGGGTAAGTG
##TTMAGTGCATGGTTGATAGTCCATGAGCTGTAGGCGGTAG
##TCGTTGCCAGCGTATAGGCATAGAATATTGGTGCTACAGT
##TGATGTTATTACCTTTGGTATGTTTGAACTTACTACCAGG
##TACTTGCCTGTGGTTGTCAGTGAGTATGACTTGCAGATAC
##ATGGCATCTGGTAGTTCGTTGACAGCGATATATAGAAGTT
##TGACTGGTATCTATTGATAAGACCCTGCAAACGCTGCATG
##TATTGTAGCAGGTTTAAGTCCGTCAGATTGCCAGTATAAT
##CCACCATAAAGCCATAAACTGATAGATAACGCTGGATATA
##ACTATCAAAAACGTCCAGTTCGTCAAGCTCATGTGTTAAC
##TGCTGGTCATGGCCAAAAGTGGTATATAGCCTTAGCAGTA
##GGTTTAACCTAACAAGTCGTGCCTTTATATGTATGGCTTG
##CAGGTCTGTAACTAACATGCGCAACCTCCCCCGTCAAGGC
##ATAAGTCTTGCAGTAGGTTTATCATGCTCTGGGCATCTAC
##TAGGTCACCCGTTGCCATAGCTATATCCAGTGCATCAAAT
##GAGTTTGAAATCTTCTTGTTAAGGAGTATTACATTCCTGT
##CATCCGTAATCTGTCCCTGAACGTAGAACTTATCTACGTT
##TTGCAGGAAGCACTGGTTGATAAAGGAACAGGTATAGGTA
##GTCACAAGATTTGTATATACCGAGCCTGACTGTGCCTGTT
##GCGGGGTATAGGTAGTCGTAATTGATAGTACGGTGTCCCA
##CATTAAGTTTGTAGGAATATTTATGGAATCTCCTGTCAGT
##GCCATGATAGGCCATGATATGATTGTCCTTAAGGGTATTA
##CAGATAGGCTACCAAGAGGATTCGGTAGTGGTGTGCCTGC
##TGAAGTAACTATGGTAAGCGTTCTTAGCGTGAAGTTACCA
##AGTACATCATTGCCATTTAGCAAGGAATTATCCATAAGCT
##GAATTACACCAGGCGAAACAGACGTTACAGAAATTGAAGG
##GCTAAATGACATTGCTTTAAATTTAAATATAAAGATACAA
##AATTGTTACGAGACTATTGCGGTGGCTCTGGGCTCTTCCT
##GTGCTACTGGTTGATCCCGCTTGATACTGGTCTTATGTTC
##TTCCTTGAATCCAGGGTACTTACTATAAAGTACTTTGTTT
##AAGGCGTACGAGTAAGAATCCTTCTCCGCTGCATGAACTA
##TCTTTTCTACATCATTCTGAGTTTTTCCCTTAAGGTTATT
##CATTACATTTAACTTTGTAAGCCTGACAGATAAATCCTTT
##GAATATATTTCATCAACTTTTGGTATCAGGTTTTTATCCG
##TATAGATATTTATATGGTCTCCACTATATGTAGTGAAGTT
##GGTATTTTTCATCTTACTTGCTGCTGTCTGTATAGATATG
##CCTGTTACCTCTGATAGATTCTTTGCTACCCCGTATGAGT
##CTGGTAGCTTACGATAAGCTGCTGTCATAATCTTTTGAAT
##ACCGTTATTATAACGCTGTAGAATAGAACCTACATCAGCC
##CCTAAAAATAATCCACCTGTTGTAGTTGCAAGCTGTGAAT
##ATAGTAGCATATTCTTATCTTTTTGTGTTGCCACCTCTCC
##CATCTGGTCATATAGTGACTTATGACCGTCTCCACCTGTA
##TAAGAGAATACTCCTAAGTCAAGTAATTTAGCATAAGTAC
##CATATCCAACTATATTATCTGTAGAGTGGAAAATAGTTTT
##AGGCATTGATGCAATTTCATCAGGGTCATTAAGACTTTTT
##ATTATGCTGTATAAATATTCCTTGTCAGCAGCCCATTCGA
##AACTTGCCTGAAAAATCATATTTTGTGAGCCTATTAAAAG
##TGTTTCACCAAATTGAAGTCCAACATTTAATAGTTGTCTC
##AAATTATCTATCCCTAATCCTGTCCACTTTTGTACTTGCG
##TAAATTCTTTTTGGGTTAGTACCTTATGACCTAGTTTATC
##ATAAATATACTTACCATCTTTATCTTTCTTAACAAATAAT
##CCACGCTTTACATCATCAGCAAACTGCTGTGCTTTAAGTT
##TATTAAATGAGTTAGCCCCCATTACACCATATACTAATGC
##ATTTCCTACTATGTTATATGCAGTATTTGCTAGATATGTT
##TTAAATGCAGCAGAAGCAGCTTGAGATGCAAAATATCCTG
##TAAGTACTCTCCAATCTTTACCATCACTTAGGCTATGAAA
##CATATCTCTGATAGCAATACGTGCTTCCATATTAGCATGA
##ATCTGAAAAGTCTGGAAACGTGAAAGAAACTGTTTAAATT
##CACCTAACCTTTCAGTAGAGTCAAACTTTAATACTGATGC
##CATAAATGCCTTCTGAACTTGTGCATTTGTCTGCTCTACA
##AGACCATCAGCATAACTAGAAGCATCAGGGTCTAGGTCAT
##GTGTTTTTAAGTATTCTGCATTAAATTCATGAGGGCTTTT
##AAACTGCCCTGTTTCCATTTTGTGACTAATATATGCTCCT
##GTCCATGTATCAATAGAAACACTTGCATCCCCATTCTTTA
##ACGGATTCATGGTATTATCTGAATAGGATTTAAACCAATC
##TTTCGCCTTATTAGTTATCATACCTGCATATCCTGTCTTG
##GTATGTGCATAAGCATCTGACATATGTTGATTATGCTCTG
##CTTCTAAATCCCCAAACCTACTTATAAGCTGATTACCATT
##ATCTATCCACTTCTGACGTAATATATCATATCCATTGTCA
##GTGTTCAAGGTTTTAAATCTAGCCCCATATATTTGCGCTT
##CTGCGTTACCAATAATAGGAGCCGCTGACATAAAAGTTTC
##TAGATACTGTTTAGGGTGTTGGAGAAAAGAACCAAGTGTT
##GCCTTGTAAAATATATTTCTTGGTGCTTTACTTGCCATTG
##CTAATAATGACAAACCATCCATAAATGTATGCCTGGAATT
##TTGTGATTTTCCACTTGTACCAAGTGCATCACCAACATTC
##TGTTTTATAAGCTCCCTTATATGTGCCGTATTACTATTAC
##CCTTTTTAGCATTTTCCATGTTACCATCGAATAGCTTGTT
##TACCCTATCATCTGCTAGGTTTGCTTGTAGCCTGCTTCTT
##TCAGATATAGTAAAAGCTGTCATAAGGTGCTTGTTTATCC
##CCTGCTCAAAAGATGACATTGCATCCATATTTAAGAAGTG
##TGTAGGTTCATCACCACCTGGAAGAGTGGGTATTTTCTCC
##CTGCTAACAGTATGTCTTCCTAAACTAGTCATACCTTCTG
##ACTGTGAAAACTGACCCTCTGCTTCACTAAGTAAATCTTT
##ATTAGCTAATCCTTGTGTACGTTTTTCTGGCCCTGATGCT
##ATATAATCCATATGAGTATAGTGTTCTATATCATCAGGCT
##TAACACCATACTTCTGGTATGTTCTTAATATTAGTTGTTT
##ATTTGATTCATGAACTGCATCTATTTTTTCTATTAACTTC
##TTATGCTTGTCGCCTATTCCTAATACTTCCCCAAAGTTTT
##CAGGCTTAATATCTTCATGTCTATTTACAAAAAGATCATA
##AAGGCCACTAGATTTAAGTAGTTTAAATTGCTTGACCCAT
##TCATTTCCTTGACGAAAAATGTTATCTACATCTAATGATT
##CTTCCATTAGATGTATAGAGTTTTTTATAATAGCTTTGTA
##TGCTTCAAACTGTGCATGCCCATCTAAGTTACTTGACCAG
##TTAAACTGTCTTAAAGTATTATATATACCTATTCTTAATC
##CGTCCTCTGGTTGTATATTTAGATAATCATCTCCATTTAA
##TTTTGCAATGGGTTTATATTGCTGTTGTATTCTTACTGAT
##GCTCTTTCTATTGATTTTTGAAAAGGCTCATTAAAAATTT
##TGTGTAAAAGTCTGTTATATTTCTTATTGGAGTTTAATGC
##CTTAAATGTCTGTCTGGCTGTTAGTTTAGATTTACGCATA
##TAGAATAAATTTCCATCTGCTGTTTTTACACCATCAGCCT
##CTTTCATTTTTGCTATGGCTATGTTCCAGTTCCAAAACTG
##TTTCTCTGCTGCTTTTCTTGCAGGCTCTAGTTTAACCTGA
##TCTAAATTGTGCAGGTGGTATTGAACCATAGCATCAGTAC
##CATTAAGTAGTGCATCTTTGCCGTTCATTATAACATTATG
##AATAGCAAAGTTTATAAGCCTTAAGTCTTTGGGGTCTTTA
##ATATTTGTCGTGTCTATATTCCTGAGTGCATCTAGGGCTA
##TCTTTTGATCTGATGAAAGCATAATATACCACTTATTCAT
##GCTCCACTGAGCTGACTTAATCATTTTAGTAAGCACCTCA
##GTTATATTAGGCTTGCTTTCTACTTCTTTCTTTGTTTCAT
##GGGTTGTTTCCTCACCAAAATATATGTTATACTCATTGGG
##GTCTAGGAACAAATCTCTCGCTGTAACATCTTCTGGAATA
##GATTCTCTGCCTTCTTTAGCATCAGCATCTCTCATTTCAT
##CCATAGACTTTTGAATAGACTCTATTGCCCGTTCAGTCCT
##AACCTGATCTGCATGACGCAACTCTGCCTCTACATACTTA
##TTGATGCTATAGGTAGATGCTGTCAAATTTCCCTTATCAT
##CAAGTACACCTTGCTGTAGCTTTATATCTCTGGTTTCAGA
##CTTACCTAATTCATCCTGAGATTCTGACTTTGGCTTATTA
##GACTTGCCTGTTACCAGTTCAGCATAGCCATGAGGGTCTG
##ATAAAAGGTCAGGGGTCTTACCTAAATCAGATAATTTTTT
##AAGTGCTTCTGATACTGACGGGTCAACCTTAGCAAACTTC
##TTTGCTGTTTCTGATAATTTCTTTGATGCCTTTAATGCTG
##CCTGCTCCCCTTCATTCTTGTATATTTCATCTATTAGCCC
##CTTTATTTGATCGTGTGCTTTTTCTAATGTTTTCTCGCTT
##TTAATCCCCTTAGTAATACCAACTACTTGTGTTATCACCT
##TTTTTACATCACTTGGGGCATCAACTCCTAATTCATTTAC
##TAGCTTCCTTGTTTTATCTAAGAAGCTATTTTTCATCTCT
##ATCAGCTTTTGTTTTGCCTTAGCGTTACGCTTAACGATAG
##AGTTTCTCTCATACCCTTTTTTGGTAACAGCGTCATCAAA
##ATCTTTGAATGCTTGCTTTGCATCATCATTGAATTTATCA
##GCCATTTCCCGTATCGCATCTCTAGCTTCCTTAAAATTTA
##TATAGGGCTTGGGATTATCATTTGATGCACTTTTATTGTT
##TAGTACTACCTGCTTTTCTTTGGGTTTACTGTCTACTGCT
##TCTAGCTTCTTCTGATCTTCGGGTTTAGCCTGCTCTTCGG
##GAGTTTCAGACTTCTTCTGCTCTGCCTTTGCTTCTACGTC
##ACTGGCAGGACCTGCCTTATCAACTGATGCTGACTGCTTA
##TCCTGAGCTTCTTTAATCTTGCCGTTTACATATTCATCTC
##CTACCTGATCTTTTGGACGTACTATAAAGTCACCGTCTTT
##ACCTTCGATAACATGACTACCAGCTTTATCCTTGCCTTTA
##ATCTCACCTTCTGTTGGCAGGCCGTCATCCCCTATATACT
##TTACCTTTGACCCTTTAGTCATAGGCTCATAGTTATTCTC
##TTTGTCTGCTCCGATTATCTCACCGCTATCATGGGTAATA
##TCCCCTGACTTATGTCCTTTGGTAATATTGAATAGGCTCT
##TGCTATCGCTAGTCTGCTTATCTTTAATATCTTCTAACTG
##TACTTGTAACTTTGCTTTCTCTATAGGGTTCTGCTCGCTA
##GATATTGACTTTGTTAGTTCGTCTATCTGTGGCTGTGACT
##GCTGAATATTGGTTGATAACTCATGTTGCTTTATTGCTAT
##AGGGTTTTGAGTTTCTGCAATATCTGTCACCTTCTGACTC
##AATGCCTGCTTCTCTTCTGGCTCTAGGTCTGACTTATCAA
##TGGCATCTAGTACAGCGTGGTGGTTATCAACTATATCGTG
##GCTTAGCCCTTTAATATCGGCAGCATTTTGTAAGGCTGTT
##GCTGCTGCAATCTTGACATTAGATTCATCTGCACTATCTG
##AGTTTCCTGCATCTACGGCAAGTTTTATTGCATGTGCCTG
##AATATCGGTAGGGTCTGTATTTAGCCCATTGATCGCATCT
##ATCTGCTCAGGGGTAGCCTTAAGTAGTGATACTATTCTTG
##ATGCCTGCTTTGCTTTGAATAGGCTTGTTAAATCTTCTGT
##AACTGAATGTCCTAATCCTGGTAACTCAAAAAGTCCACCA
##ATACCCATGTTTACTGCTACGTTGTGATAATTTATAGGTT
##TTCCCTGTGCAATATCTTCTGTGGCTGACCCTGCACCGAA
##TACACTCATTGTTGACATAGCCTTTATTGCAGAAGGTAAT
##AATTTTCCTTCCTGCATAAGACCCATGTTCTCTAGCTTTG
##AAACTAGCTTACCTCCTAGCTGACCTCCTAGATAAGATTG
##TAGTTCCATTGCAGCTCCTGATGCAACACCTTTTAGTCCT
##GCAACACCTGCGTTCTTAGCTGATGTGCTTATATCCTGCC
##CATTTGTTCTTGAAGAGCCGTAAGTACTTAGCCCTGCTAC
##TCCTCCAAGTATTCCTGATATTTTTAACAGTCTTGGTATA
##GCTATAGCCATATCTGCACCACCAATAGCACCTATGAATG
##ATAGTGCTTTGGGGAGTTGTGTTACTTCACCGCCTACAAG
##TGTCGATAGTAATAATGGTGCTGTCTGCACAGCACCCCTA
##ATAAAATCTGTTGCTAAACTTCCTGACTCACCTGACGGCA
##TTTTCTTATCTACATAATCCTGTGCATCTGAGAATATGTC
##TGTCTTATCCGTTCCTGCAAGACCTCCTGTTACATAGTTT
##ATACCATCCTTTGTTAGCTGTGTGATACCATGCAATGTAC
##CTGCTGTCATATCTGTTGTTGCCCTTGCTAGTGGCCTCAT
##AACATTCAGGTCTACACTGGTAAGAACATGACTAGCTATG
##GACGGTACATTACTAGCCCTCATACTTGCTTTTATAGGCG
##TAGTAGGCTGACTAATTTTATTCAGGCTATTATAACCTGC
##TGTCTGTGAGTTAAGTTTGTCTGATAGCTTCTGGTCATCT
##GTCTGGTATGACTGATTACCTTTAGTAGTAAGCATAGAAG
##GGTTTGTACCGTTGACACCCTTTGTTGTTCCCTGAGCAGC
##TCCCATGAATGTATTTTGAGCATCATCTGGCTTTACTCTG
##GTAGAAGCAAGATCAGTTTTAGTCTGGTCAGTAAACTCCT
##TAAGGCTCCCTACATTATACTTCTCAACTTTGGTAATATG
##GTTATACAATCCCTTAACAACTTCTGGGTTATCAAGGTTA
##GTCTTAAAATCATCGAAACTTCCTAAGTCAAGTTTCTTTT
##TAGCTATATCATAAACAGACTGTAAGTTCTGTGTAGCCTG
##GTCATCACCTGGTGGTATAGGAGCCTGTACTGCATCTTCT
##AATTCAGCCATTATTTACTTTTCTTATATCCTGGTAATGT
##CTTTCCATTAAATGACTCTTTAATATTTGCTTCATTTGTG
##GGGTTTGCCTGATTATTTTTTATCGTAAGGTTTTTTAGAT
##ACGTATTATTATTAGCATTTGACTTTGCTTCTATGCTCTT
##ACCTGATGTTTTGCCAAATAGTGCGTTCCTAGGTAAATTT
##GCAGAAGGGTAAAATACTTCTTTTTCTTGCGGACCATTAC
##CATCTTCCCCTGGGAAAGTCATATACCCATGTGTAACATT
##TACCTTAGTAAAGTTTTTTGCCATAGCACTAGTTGGGTGA
##TCTTCAATATACTGCTCGGTTTTAGCATTTGCATATCCAC
##CATCCATCTTGTGACCATTAACTTCTGTGCCAGGGTCAAA
##TTTATATTTATATGATGTACCTACCATTTTAAATTCAGTC
##CCAGGATGTGCATCTATTGTTTTTCCATCAGCCACTGTAA
##ATACTGGACCTCCTGCAACAGTAATTTTCTTGCCACCATT
##ACCGAAAATTCGATCGTAGTTCATCTTATATTTTGTTTTT
##ACTGTTGGCAACTCACCACCATTATCATCTATAGACTTTT
##GAGAAGCATTAATATTTCCTACCCCTCCTGGTGTTATAAT
##ACCATTAAGTCCTTGTGAATCTTGTTCAGTCTGCTGACCT
##CCAATATTAAATATAGTTGGTCTGGTAGGCTTTATAATAT
##GATCTCCCTCTATATGATACCCCTTAGCAGTATTGTACTG
##ATCATTGGCTTTTATAGCATATCCTACCTGTGCAGGATTA
##GTTGGGTCAATAGGGTATCTAGTGGCAAGGTTAGCTATAA
##GAGTTTTATTATTAGGGTCTGCCATTGCTTCTTGTCCCAT
##TTGTTTAAACTGATTATCGGCTGCTGTATTATACCTGCCA
##TAATCAGCATAATGGTGATACATGGCAGTTGTATTAACGT
##GCATGCGTTCATCACTATGAATATCTTTATACCCTAACAT
##ATTTGAAGGGGTATCTATTTTTTGCTTCTCATAAAGTGAT
##CTGGCATCCATATCTAGTTTAGACATATCTACCTTTTGGT
##ATTTACGGAAGTCACCCATATCTGCTTCTGCATCATCAGA
##TTCCTTAGTACCCGATTGTGCTAACTCAAATCTTCTTAAC
##TTTTTATTTATACCATCAACAAGTGTAGGGTCTACATTTT
##CACCTTGTGCTAATGTTCGGAAATTCTTTAGCTTTTCATT
##ATTATCCTGTGACTGCCTACTAAGCTCTGATGCCTGAGCC
##ATATAATTGTCTGATAACATCTGATGCCTATATCTTTCAG
##TGGGGTCATTTGACGAGTTTCCTGCTATATATTCATCCCT
##ACCTTTATTAACAAAGTTTGCTATGTTTTCTGCATCTACA
##CCTTTTATTTTTGATGTATCAATATTTTGTAAAGGAGCAT
##TCCAAGGTCTAACCTGTCTTTGCCGTTGCCTAGCCATGCC
##AAGTTTTACAAGGTCATTTAACCCTGCTGACTGCCCCATT
##ACCTGTGCGCCACCTGCTGATATGCCTGTGCCGAATGAAT
##CATTACCTCCTGGTATCATTAATAAGTATTTTGTGGTGCA
##TTAAATGAATCTACTCCTGAGAATTGTTTTCCATATCCCA
##TTGCATCACCCATAAGGTTGCTATTTACTGATGCACTGTT
##TGTATTTACTTTTGGCGTAAGACCTTGACTATGTACATTC
##CCTCCCCAATATCCTAGCTGTCCGAGTACGCCTAGCTTGC
##CTATATCTTGTGCTGAGTTCATCATGTTCTGCATACCTGC
##ACCCTGATAGTTTCGTGCTGCTGCTGCGTTGTTTGAGTAC
##TGCTGTTTCTGATTCCAGTCAAAGGCTGACTGCTTCTGCT
##GACCAATGGTAGCATTCGCCTGCATAAGACCTTTAAGGTT
##ATTCATACGCATAGTAGCATCCTGAGCATTAAGATTTGCT
##CCTGCCTGATCTGTACGTGCTGTGAGTGCGCCTATACCGC
##CTACTGCTGACCCTCTACCCTGCAAGCCTGCCATACCATT
##TGCCTGACCCTGATTGATCTGGTTCATCTGGTTATTGTAC
##TGCTGTGCAGGCATACCTGACTGTGCTGCCCGTTGAGCTA
##GTGCCTGATTCTGGTAGTACTCTGAGCCTACTGTCTGTGT
##AGGAAACTGATTCTGCTGTGCTAATTTCTTAGCATGAGCT
##GTTTGCAATAGACCTGATACTAGCCCTACGGCTGACGGTA
##TAAGTGATAGACCCATTGATAGCGGTGCTGCTGCTGCGCC
##TGCGGCTCCCAGACCTGCTCCCATACCTGCTCCCCCCATA
##CCCATGCCCATTCCACCCATTCCTCCAAACATTCCTCCTA
##AATCATCAAATGCTCCCATAATTTTATTTGTTAAGACCCC
##GAATTAGGGCTGTATATACTGTTTAGTGTAACTGAAAATA
##ATGATGTTTTTACTGTACTAGTACTAGTTAGTGTAGCAAA
##TAGCTTGTTACCCTTAAGGTCATTACCATCTACAAGTGAC
##CCGCCATTTGATGTATCACATAATAAGTCTGCATAGTAAA
##TATCTTCTGACTTATTATATCCATCATCCAAATTAAAGGC
##AGCAGCAGGTAGTCTTGATGTCTGATTACTGGTAGTAACA
##ATATTATCCCAAGTCCATATTGAGTCTGACTGTACAGCAA
##CATTCATAAATGACTTGTTTACCTCTGGCTGATTGTTAAA
##TACCATCCGTAATTGTGATGGGTACTGAACACCATAGAAA
##TTATTGTATATACCTACACCCTTACTATCAACTAAGACTC
##CATGCTTATAGGCTAGTCCGTTCTTCCATGAGTAAAGGTC
##GGTGAAAGCTGCACCGATATAGTCTGGTGCATAGCTGAAT
##CTTGAAGTCCACCGCTTTGTCTCCTGCTCTGAGCCGTCAT
##GGAACTCTACTGTTAGTGTTGAGCCGTCACTGGCAGGGCT
##GAAAGCAATAACAAGACTATCTCTATTCCTATCGTAACTA
##GTATATACTTTTGGTGGTACACCTGTTGCTTTATATTTGG
##CAAACTGGTTTATGAATAGTGTATTGGCAAGGTTATCTGA
##AATTACTACTACACCGTCACCTGACAGCCTGCAAATATTG
##GAGTTCTTGTAGTCAATGAAATATTCTCCTGTCATGCCTA
##TCTCAATAGATTCAGGGTTTTTGCCTATGCCTCCTGCATA
##CGTATAATAGTTAATATTATTAAGCAACGTCTGTGATAAC
##TGCAAGCTAGTCTTACCATCACCTGCAAGTGTTATCTGCT
##GATTGATAGGAATAAATCCTACACGTAGCTCTTGAAAAAT
##CATTGCTTTCTGACCCTTTACAAGTATATACTGTATAGAC
##TGGTAGTTACGGTCATACTCCTTGAAATTCTGGTAGTAGA
##ACGTAGCAAGACCATTTATAGTCGTATTGCTAAAGTATGA
##TTGTGAGAAGTTAATCTGTGTATAATAGTTTACAAGTGCT
##GAGTTAGGGTCTTCTGCCATTGGCCTGCCGTTATCAGACT
##TATTACTTACATACGTATCATTATAGTTAGGGTCTGTGAC
##AATCTCTAATGCTGTTGGTAGTTTAGGATATTGGTTTAGA
##TAGTTGTCCTGAGGATAAATATAACCTCCATAGAAAGCCA
##TTGACCTTGCCTTCTGGTAAATATCACCTCTGGTAAATTG
##TCCTGATGTTACCGAATGCTGACCATTAATAATATCATAC
##CTTTCACCAAACTCATAATAGGTATCTTGAACACCTGTAG
##CAGGTTTTCTAGGCGTATATAATTCTACTAGACTTACATT
##GGTAACAGTATAAGGTGGTGCTGAACAAGTAATAACATCA
##CCAAATTCTAAAATTTCAAAAGAATCAACATGTATATTCT
##GTGTTGGTGAATCAAGCACAAAACCTACGTGTCCAGGAAA
##TTGTGCTAAGAAGTTAGAAGTAGTTACTACATAGTTTATA
##CGCTTAGTAAATCCACCTGCAACAAGAAATTTACCTATTA
##CATCAACAGTATTAATAGTAGTTATATCTGTTTGAAATAA
##TGTTCCGCCTAAAACTATTATACCTGTATCAGTAAAACCA
##GATTGTGCATAGGTCTTAGTAGGATTTTGTATGAAACTGG
##TAATCTCTGTATCAAAAAATGGACAGAACCCAAAAGCTGT
##GTCAGCTATATTATTTTGGTTATACGTTTTAATAAATGAT
##ATTCTGTCACCTACTGAAAACTGGTATTTAATAATTGAGT
##TTGGAAGTGTACCATTGTTAGCTGATACGGTATTATCTAA
##ATTCTTTGTTGGGCTACCTATACCAGATAATCTGATACCA
##TCAATAAATACTTTTATCTCTGACTTATTATTATCACTAG
##GCTCAATCTTATTGGTAAACCACTGTACAAATCCCTGATC
##TTTAAGTCTTGTTGACCTACCCCAACTATAGTATTTGGCC
##CAAGCAGGAGGATTGTGATAAATGTTCCAGTTTATAGCAC
##ATAATGAACCACCTGTTGCATATAGACTAGGGGTATTTAT
##GGTAGAATTATACCCTGATAATTTAAAAGAAGTGTCCTGC
##TGTGCTGCACCAGGTCTACCAAATTCATCTTTGTAACTAA
##GAACAAATACATACCTATTAGAATCTTTATATCTTGGCGC
##ACTTTTATAAATTAACTGACTGGCAGCAGAAAGAATTACA
##TTTGGTAATTTTGAAAATCCCATAATACTACCTTGGGATG
##CTGTTACTGCTACACCCTCTAAGTATATACCATTACCATT
##CATCCCTAAAATATAGAAAAATGAATTTGGGTTTAACGTA
##GACACGTAAGCACCTTGACCTAGTAATATTATTAGTCTTG
##CTATAACTGTTGTTAATGTATCTCCTACTACTACAATATA
##ATTATAGGCATAAAGGTTCGTACCATTAGCAAAAGTCATA
##TTTATATTATCTCCTACAAGTGGAGTGCCTGAAAGTGCTA
##TCTGGTATACTCTGGCATTTTCTTGATTAGCTCCATAAGC
##TAAAGGATATTGTAAAGCTAAGTAAGCAAAGAATGGTTGT
##GTGGCTACTTTTATTAAATTTGTTGTGCTTAAGTTTATAT
##TCATAGTAATAGGGTTACCATTACTATCTACGTCATTGTT
##TAGGTTCGGTCTGCCTTTGGTAACATTACCTAGAAGAATA
##GTATTACCATTGGCAACACTAGATGCTCCTACAGTATAGG
##GTACATCATCGAAGTTTGATGAAGTGTCAATGATAGGTAC
##GGGTGTGCCTATATTGTTATTAAAAAATACAAACTTATCA
##TCAGGATAGGGTGTAAGGCTAGATGTATATTGTGCCTGAC
##CCCAAATGGTATTGTCTGGAATACTATCCAGCACCTTATC
##AGCAGTCTTGAATATTGCCCAGTTCAGGCCATCTGCTGAA
##TAGGCAAAGTCTATTTTTCGTACATATCTATTACCCGTAA
##AAAAGGTGAACTTTATACCATTGTTATTGGTGTTTACTGT
##ATTTACTATGTTACTATTCTCATTTAGTGGTAACGGGGTA
##CGTGATGCTCCTGACCATGCTGAGTGCAGGTTATCTTCGT
##ACTGGTATCTGTATTTAATCTGGAATAGCTGTTTCTTTAA
##GTTATTGGCATTGATTAAACTATTAGATATATAAGTCGGA
##ACTGCTGAAACAGGATTACCATTCTGGGTATAATCAAGGT
##CTGCATAGCCTGGAACATATTGTGGCTGTGCTTTTATAAG
##CATGATGCTCTGAGGGGTAGTATAATACCCTTGCTTTGCC
##AATGCTATATCTATCAGTCGTGGTGGGTTGACATTATCAC
##TGAACAAAATCATCTTGTTATCGATAACATTTACACTACC
##TATAACGGCTGTTGAAAAGTTAAGTATTGGCCCCTGCAAG
##ACAGCAACTATGGCAAGGGTATTCATATCTAGTTCATAGA
##TACCGTCATTTGTGCCTGTCAGGTGGTGATTGAAATAGTA
##CATCTTACCCATAGACTGCTGTTCAAAACAGCCAATGGTA
##AGGTAGTTTATACCATCTGATGCAATGCTTGCTGTGTCTA
##CAAGCATGTTTCCCTGCGTATTCGTTACGTTCAGCTTACC
##ACCTGTGGAGTTATCATGTAACCGTACATTCAGTGCATCA
##AGAAGGTTGTTAGGAGGAAACAAATCGTTTGAGTGATCTG
##AGTCTATGCCTAGAAAGTTCTTCTTTACATCTGGTCGTAT
##CTGTGCCATACTAGTAGTTTATGGCTTTCATAGTTGTTTC
##CCTTACTGCTTCATTGATATGGTGTAGCTGCATACCACTA
##CGTCTACCTTTAGCTATACGCTTCTGGTTATAGTATTCTT
##TACGTAGCATCATTACTGCATTTGCAGGCCCTTTCTTCCC
##TTGAATATCTTTCCATCCGCACCAAGCAAGTAATGCTTCC
##TGAGCTTCTATGGAGATACTTTCTTCGGTGACATCATCCT
##TTCCTGATGACAAATACTCCATGACAACTGTCTGAGTAGT
##TGCGGTAGGGTTAAGCATAATGATATTTGCCTGCTTGTCG
##ATCTTGAAGTTTGCTCGTGAAGTTGGCGCACTACCTACTC
##CTAGAGATTGAAAAGTTCCTACTATGTTTACCCCTGCTGT
##CTGGTTTGGGTAGACTGTAGCATTGTATATATTCTGGTCT
##GCTACTATAAAACTATTGTTTAACCTGTCGTAGTCAAGTC
##CCTTGAAGGCTGTTAGGTTATGATTGTATGATAGTGATTC
##AATCTCCCCGTTGGAGTTTACCAGACCTACCCTGACGTAG
##TTGATAAAGTCTGGTGGCAGGGAGCCTGTCTTATTAAAGT
##TTATGTCAATGTTTACCGTATTTAGCCTGCCTGTAACATC
##CATGTCAAGGTCTAGTCTGCCTCTCTGGGCTATGGTATAG
##ATACGCTGATAGGCATGGCTTGATGTATCGTTTTCTGATA
##GGTAGAGTGATACAATTTGCGCTAGTGGTACTCTCATTAG
##TTGTCTACTTTATCGTTGCTTAAATCAGCTTGTAATCCTT
##TTTCTACCAGTAGCATCTTTACAATATCCTGTACCAATAA
##CGGTATGTAGTTAGCAGGTAGGTTAAGTTCAGCAAGGGGG
##TTACTACCTGCACAAATGATGTTGAAACTTACAAGACCTA
##ACTGCTTTGCAAGTCCGTTCTTATTGAAGTACATATTGCC
##ATTATCCAAGTACCACTGTATGCCTGGAATTTTAGGCAGG
##TTTGCTAGGTAAGATCGCTGTTTGGCAGATATGAATATTG
##CACTACAGTTCGCTCCTGGGAAGTAAACGTGGTCGATCTC
##TCTGTTTCCTGCCAGGCTGACGGGAGCAGAAGGAAGGGTG
##ATGTAAAATCTTCCTCCGACATCGGTAAGTACTGGTAGTG
##TGTACTTAAGGTAAAACTGGTCGTTGCTGTAATATCCTTC
##ATCTGCTTTCTGGTTTACTTGTGCATCTGTGACAGCGTAC
##TTGCAAGCACCGTTGAACACATGAAATAGTACGTCACGTT
##CGTCAAGGTCGCTGTCCTGTTGGGGAGCAAACTTGTAGTA
##CATACGGAAGATTTCTTCTGCTACTGCTGATGCTGTCATT
##AGTCGCCTGTTTTAAGTTTAAGGTTTGCGTACTGCTCGGA
##ACTAGGGTCTTTCATTGCAAGACCAAACATGCCGATAACA
##ATATCTATGATGTGGTTAATCTCCATCTCATACCACTGAG
##GGTCTAAAGATAGAGTAGGAGAATATACTGGCATTCCACT
##AACGGGGTCTAACGTATATCCCCAGAACCCATACACAGGG
##CTTGCTATATACGTACAGTTTAATAAAGGTGCAGGGTTTG
##GCCAAATCTTGATCTTTCCTGGATACTCAGTATAAAAAAT
##ATGGTTCTGATCGGGGGCAATAATGGAACTCGACAGGATA
##GTATTTACAGCATCATGCTGGATATACTTGATCTTACGGA
##TAGCATTAGGGTATACCTGTGGGGTAATTGTGTCAATATA
##GTAATATCCTAGTGGAAGTATGGCTGTACCATCTGGTAAC
##TGTGTTAGAGGAACAGTACGCACGAACGGTAACAGGGAGT
##CTGTCATGCGCTGTGACTTGTCTAGGGCTACTGCTGAGGT
##AGCTGTCTTTGATTCATCTGCCTGTGGCCTGCCTAGATAT
##TCGTTAAAGGCTGAACGCTCAGCTGCTGCCCAAAGGCTGT
##TGAACTGTGTCGGACGAATAGACCCCTGCTGATTCTTGCG
##AAGCAGAAAACGTACTTGCTGATATACTTGGTCTATCGTC
##ATTAAATTTAAATATCTGTAATTGTAAAGATACAAAAAAA
##AACGCACAGGGGCTTTAAACCTGTGCGCCCAAACCAAGAA
##ACTTTCTTATCTATTTTATGCTTCCAGTAACTCGCTAAGC
##AAGTTCAGGAATACCTTTCCTCTTTCATCTGCTGCTGCCC
##ATCGGCCTGCATGTGATACAGGGTCTGCTCCTGGTGGTAT
##CAGAACTACAGGTGCTGACTCTGGGGATTTAGCCCAGTAT
##ATAGCACCATTACGCAGTTCAATAATATCTTTTTGCAAGC
##CTAAATATACACAATAATTTGCTTCCGAAGTATTGTCTTT
##TCTAAGTTTATTAAATTTCTTATAGTCAGATTCTGCAAGT
##AACACAAAACTTGAACGTACTCTATCTTCTGATCTTTTGA
##TGTCTATACCCATACTCCATGCCTTAGCATACAGTTCATC
##GGTATCACATTCCATAGCATAACTCATAGCCTTAAACCGC
##TCCTTAGAATTATCAAGGTCTAGTAGTTCTTTCTTTGCCA
##CATCGTACTTCCTAAAGACTGGCATCTTCTTTGAAATACG
##GTTATGATTATCCTCATTTGAGTCATGTGCATCAAGAAAC
##TCTATCAGGATAGGGTTATTCTTATTCACCCTTAGCACAC
##CATTTAAAAAAGTAATGTCAAAGGCTACTGCTGTTTTCTT
##AACATCCTTACCACCTTCTTCTATCTGATCTACTTCATGA
##ATAGAACTGAACCCAGGAATGTACCTGATTACTTCTCTCT
##TTTTACCATTAAAGATTTCACTCTCACAGGCAAGAATCTG
##CTTGTAACGGCTTTTATCGGTAAGTTCATAAATCACCATC
##TCGCCACCTTCTGTATCGGCATCGTAAATAGCTAAGGTCT
##TTTTAGACTTCTTTGGTGCTTCCTCTTTTAGTGGTCTACC
##AAATGCGCCTTTCTTTTCTTTCTCTAGGTTTATACCTACT
##GCTTCCATCTTTTCTTTATTAGTAAAAAACTAGGGGGTTT
##TTAGCCCCCTAATCTGTAATGCTTATTTTTGAACGATAAG
##ATAACGTTGTGCGCCAAACACCTGAACACCCTTGTACGTA
##ATCATTGATACGGTCAAGTTAGCTACAGGAGTCTGGTTGC
##TAGGAGCAAACATACCTGCGTAAGTTGTCTTAATCTCACC
##ATCACCGCCATCTGGTCCACCAAAGGTACGTACACAGAAA
##GAAGGTATTTGCTCAGAAGTTTTTGCATCGATCATTGAAT
##CTTGTGGAATCAAGATACCAAAGTTCTGGTAGTAGGTTCC
##TTCGTTAGCCACACCATAAACAGTAGACTGGTTAAAGCCT
##GCATATTTATTGAAGTTCACCTTACGGTTAAATAAGGATA
##GTGACTGGAAGTTTCTACGAATATCTATCTGCTGCGCTCC
##TGACTGATCGTACAGGATAGCACCATTCTGAAATTCTGTA
##CCAATACCATTCTGAATATCAATACCCTGATCGGTATCAT
##ATAGCCAGTCATACTCATTTGCTCCACCTTCAGCATCCAG
##GTATCTGGTGATCTGGGCCAGTGTGTTTACAGTGTTGAAC
##GTACCATAAGATAGTGAACCACCGTCACGCTGAATACGTG
##GAATAACACCCTCAGAACCTGTTGCTCCATTTTGTAGCTG
##TGTTGCATCACCTTGTGGGGCAAACATCAACTTCCAGTCT
##ACATAGTTTACAAAACGCTGGGTAAGGTTATCTACTGCAA
##TATACTTGATGTAACTCTGACCTGTCTTTGGGTCTACGAA
##GTCAATCTTTTCTTTCAGGGCAAGGTCAGATATAATATAG
##TCATCACGAATTTCTGTCGTGTAGTTGACAATTTTGTTAT
##ATAGCTTCTCTTGTGTTGCCTGTAATCCTGACTGCTCACC
##AACATCAAGAATACCTCTAAATCCTAACGTGTCTCCTACA
##GATACCGACGCATTGTCTAAGGCTCTTAGGGGGGTTAGGG
##TAGCAGTATATGCTCCTGGAACTGATGTGTTGATAGCAGT
##RATYGTAGAATATACACCTGTGTATAGATTCTGTACCTGC
##TCGTTCAGTCTGATTGCTGACTTACCGTCATAAATATCAG
##AAGCACCGATTGTAATGGTTGCAGGTACGCCTGCTGCTAC
##TGTTACTGCTGAAACTGCTGTTACTGAAAAATGATTCTTA
##CTTCTATCTTCATAGTGAAAAAACATCTTGTTATCAGTAG
##CTAGCTTCATATTACCAAGACCTTGCTGTATCATGGTATA
##ATTCTGCATCCCGTATTTACGGATTAGCTTTGGGTATGCG
##TTCGGACGGATGATGTTAAAATCATTTATAAGGGTCGTCC
##TTAAAGTTGTGCCTGTGGTTACACCTGCGGGAAATTGTGC
##CATTTTTTGTTAGGGGATTAACGTTTGTTGTTTAAAAACA
##TGTCCTCCATTCTGGATGCTTCTTCTTCATCAGTCGATTG
##CGTTCCAGTTGGAGAAGTTCTTTCCAAATTCACGTTATTG
##AGTGTCTTTACCATCTTTAGCTTTTCAGCTACGGCCTGCT
##GTTTTGTGGCAGCACGTATGATTGTGTCCTTGTTTTTAAC
##CAGGTACATATCATGGGCTAGTTTCAGAAGGTTTTCTTTA
##CCATCTTTATCTACCCATCCTAGTTCATTAAATATTGACG
##AGATATTCGCACTACGTAAATTTGTTTTTAACTGATTTTT
##TTCCGTTTCAGATAAATTATATTCAACTTCCGTGTTGTCC
##GATAACTTAAACCTCATTGGTGGTATTACTGAAAGCTCCT
##TGTCAACCGTTTGTTGCCATGTGATACTTGCAGCCTTCTG
##TGACTCTACCATCTTTGCTTCCTCGCCTTTCAGGTATGAG
##CTGATCACTTCTTCATTATTTACACTTCCTTGTGCCGTTT
##TAAACCTTCTAAGAATGCCTGTGCTTGTGAAGCATCCATC
##TTTAGGGCTACTCGGCCTTTGCGAGATGCTTTGTCGTCAT
##AGTCCTGATGCTCCTCACCATATAGGTGGTATTTGTCCTG
##TATATATTCGTTCAGGTCATTTTCATCAAGGTCTGGTGAC
##TGCTTGCGTAACTGTGCTTTAATTTTGTCTATAGGTGCTA
##GTTTTGAGTAATCAGCTAGGCTTGCGTTAAGCATATCCTT
##GACTTCCTCTAACTTGCCTGCTTTAAGCATTTCAAAGAGA
##CGCTTGGAATCTTCATTGGCAAACTCTGGTTCTGCCTGCA
##CTTGTGGTGCTTGCTCTCTACGCTCTTCACGTAACGGCTC
##TGCTTCCCGTACTGGTTCTGGGGTGACGGGTGCTGATGAC
##TGTACATCATCGGTAGTAGATTCAATAATGGTGAACCTGT
##CTAAATCTTCATCAACCTCAGTAGCCACTTCTTCGGCTAC
##GGGTATAGGGGTTTCCACAGCGACAGGAACTACTGGTTCT
##GCTACTGCTACTTCTGTTTCTTCGCTGAAAGATTTTACAA
##AATCTTCGAAAATCTCATTGTTATTTTCTGCCATAAAATT
##GTTACTCAAATATACAACTAAATATTTATATTTCTATTTA
##GTGCATATTACTGCTGAACTGGTTGCCCTTGTTGTGAAGG
##GTCTTGTGCTTGACTAGGGTCTTGTCCCTGATTTGGGTCT
##TGCCCTTCTTGTGACGGGTCTTGCCCTTGATTAGGGTTTT
##GACCTTGCTGTGACKGGTCTTGTCCCTGACTAGGGTCTTG
##CCCACCGCCTTGCTGAGCTTGTGCCTGTTGCTGCTGTGCC
##TGTGCTTGTGCTTGCTGCTGTTCTTCCTGCTCAGCCTGCA
##ATAGATGCTGATATGCCTGCTGAACTTCGGCAGACTCTAG
##CTGTAGGAATGTTTTCTCAACGATAGCCTGAATATCTGCT
##GGCAGTGGTACGCCTGCTGTAATGCAGGCAATACGGATAG
##CACCAATGTTATTGATAGTAGCTAGTTGCAGGGCTGCTGA
##CTGTGCCTGAGATTCTTTGGCCATAGAAATCTGGCCTTTT
##AACTGCTCTAGCTGCTGCTGCAACTGGCTTGTCACCTGCG
##CTGATTGCTGTTGCGCCTGTGCCGTATTCTGCATATTCTG
##CTGGTCTTGCTGCTGCTTCTCCTTCGCCTTCTCTTTTATA
##CAGTGGTTAAGATAGAGATAAGCCTGCTTGGAATTACGTA
##GCTGTTTGATCTTAAATATATCGTCAATGTCAATCGTCTG
##CTCCTGTAAGGCTGTATTTAATGCCTGCTGTAAGTCCTGC
##TGATCGGATTTAGACATACTTGTGTCTAGGTACATATCAA
##ACATAATATCATTACTGCCTACGTTTTCTTTGAGGTTCTT
##AACCCTATCAATTCCGAAGAGCAGTATATATTCATCTTTG
##GGGTTAGTGGCAAACATAATCCTATCCCATAGCATACGGG
##AGACTACTTTTGATGCTTGCCGTAAAACGGATGTATAGGC
##TCTATATAAATGCTGTGTGGCGTTGTTAGATGACTGCTCT
##GCTTGCTGGGCTACATCTCCTGACATACGGGGCTTATAAC
##CCGTACCCTCTAAGAACTCATTATAACCTATCATATCATT
##CATGCGCTTTATCTCAAAGTTGTAGTCGGTGATAGCAGCA
##TTCAGCTTTGACTCAAAGTTATAAGCAAGCTGTGTTATGG
##GTGGACCAAACTTTTCATCTCCTGACTCCGTACGAGACCT
##GCCAAAGACAGCTCCTGTACGCTTTACTAATTTCACATAT
##TCTAGTGGTGCTAATGCGCCTGCTCCCTGGCCTAAGTCTA
##CACCCTCGATAGCATCAAGGTCATAGAAGATAAGGTCTGG
##TGGCAGGTTTGCCATTAATAGCTGTTTATTGGCATAGGCA
##ATCTCAGCAGCCTTAATACAGGGTATCATCTTTTCCATGA
##TACTCTTTACTGTCATGTGGTAGTTGTTGGGTAAGTATAG
##TGCGTAAGGGTGTATTACTTCTTCCAGTGAATCAGGGTTC
##CTAACTTGGTTAATAGCTTTTGACCAAGTGAGTACGCCAG
##CTTTAGATAAATCACCGCCTGCAACAAAGCATAGGTCGTA
##TCGTGACTCATAAGACCTAGAAACAGTTTCAGGATTCGAT
##AGCTGTATTTTCTTTTCTGCTCCATTCTCGTTTATGGCTG
##TCTTACCATATCTATCTTTGCCTGTCTCAAACGATATACC
##CAGAATCAGTTTAACAGATAAATCGTAGACAGGTATGGTG
##TAATCATCGTAAGGACGTGATATTGAATTATTGTAATTGG
##TATTCCATCCAGTGTCAAGCATACTACTTGGGTTGTCGAA
##TACATTCGGACATGATTTCGCCCACTCATGCCATTTTTCT
##TCGGCAACTCTTGGCCATTTTCGTCTTGCATCAGCTATCT
##TATAAGGTACTACCTCGCCTATATACCAAGCATCTGAACA
##GTCTTGTAATTCAGAATACGTGACCACCAAGTTCTCTGGC
##TTGCACCTTTTGATCTTTAGCCGTTTGTTCTGGTCATAGA
##AAACCTTTGTGAAAATCACATCTGTCTCTACCAGATCACT
##TGCTAACATCGCCTTGATGTTCTCCCAGTTACTATCAGTA
##AGTACCTTATCAATGCCCTGCTCCATGAATATTTCCTGGT
##CTAGCTTAAAGCCAAAGTCAAAGTAATAGTCAAGTTCCTG
##CTGACTAGCGGGGGTCTGCTTATGTGGTTCATGAAARGGT
##ATGCCTGTTTGCTGGGCCAGTGCTTGTAGCTTATCCATAT
##TCTGCATACGGAACTGTGCATCCTGCTTTTCCTTCTCCTT
##CATCGTTGCTGACCAAGGGTCAAGGGTTGAGCATACTACC
##TTTTCATTCTGTGATATTAAATTTTCTACCAGTACATTCT
##TAATCTTATTGCCGATAGCGTCTGGTTGAAAGTCAATGTT
##TACAAATGACTCCCTGCCATCTATCTCTAGCTGATTCATG
##ATGCTTGACATAGACTGTGTACCCTGACCGTATGAACGGG
##CAATGTTATAGCGTTTCTGCAACGTTACCCACCCAACATT
##TGACGTACCCTTATGGCGTGCAAATATGGCAGCAGCTAAT
##TTCTGACCGTACTCAATGGTATCTTTTTCACTATCAGTTG
##CGTTAGGGTCGGGAAAATTTATTGCGCTATACATAATTTA
##ATTTAGACATACAAATATAATTATTTTTATTTAATGTAAG
##CCAAAGGTCTTATGCAGGTTATAGACTTTCATAAGTTGTG
##GTTTTTTAGCATCTACCTTGACATTCTTAGGTGTAGGTGC
##ATCTATTCCTCCTAACAGGCACATCTGGAAAGCAACAGTA
##TCATCAAAAGGTGTACGCTCATAGTGGTCATACTCTAGGA
##AGTCATCCAGCAGTTCCATGAACTCTATCTTATAGCAATG
##GTGGATAATATAGGTGATAAGTACTTTTAGCTGTGCGTTC
##AGGGCAAAGGGGTCTTTAGAGGGTGTGCCGTACCACTTTC
##CTTCATTCCTATTCTTCTTGTTCTTATCCTTTGTGAACTC
##TGGCCTGCGCATGATGAATTTAAGCCTACCCTGATACTTA
##AAGTATTCATAGAAGTCATCAAAGTCACTCTCATAGTTTG
##CCTCACAGGAGAAGTACTCACATAGCATAAGCACGTCCTC
##GTGCATCATATCTTTTTCCCTTTGTCGGTAGCAGTATCTT
##ACAATCGGCTTGCAGGAGTTCTCGGGGTCTTTGTCATTGT
##ACTTCATGAACACATAGATACAKCCGTTAGAGCCTTTGCC
##TACTGTCATGTTTGAGCCGAAGGGGTCAACGCCTATACTA
##AACCTATGGGTGTTTACAGGTACGGTATGCCCTCCTGCTA
##CACCTGACTTATTAGCCTCAGCTGGATACTGAAAATCCCA
##AAGGACATGGAACTTGCCATGCTTGGCATTGTCTCTCCAC
##TTAACCGTTCCGTCAAGCTCTCTGTAGAAGTCTACTCTAC
##GCGGTTTTGAAGCAGGGTCGGTTATGTTTCTGATTTCTAA
##CTCTTCCTTAACTTTAAGGACTATATCTAGGGGTAGCTGA
##GAGTTTGATGTTGCCATCGAAAAGGCATGAGCTTCTGTAA
##GCGGATTCTTCTGCTGCTCGGCAATAAGCAAGTTCTCTGG
##CAGACCTTCCCATCCTGATAAGATATAATTTGTAGCAAAA
##TCAATCTTTGAGTAGCCGTATTCATCAATAAAGAACTCTT
##TTGTAATAGGGTGAAAGCCCTGATAGCCTTTGGCAGCTGA
##AGAGAAATACCGTATCATCAGTGACTTGGTTCTGCCAAAT
##ACCATTGTTAGCAGTGAACACTCGTCCCATAGCTCCTTTG
##CCATTTTACCACCACCTCTGGTCATCTCCTCGACGGTAGT
##AATATAGAAAGCCTTACCCTGAATGGTTGACCCTTTTGTC
##AGGCAGTACTTATGTACCCGGTGGCGTTCCTGCACGTCTA
##CCTCTTCGCACTTGCCAAATTCATCTACCAGGTAGTCATT
##AAGCTCTTCACCGTCATAGGCATTTACCGTTGATGACCTG
##TAGTCAATCTTTGATTCAAGGACTACTTGCTCATGCTGGT
##TATCTTCCTTCTTAACGCTTTTAGTGGCAGGAGCAGTAAA
##CGATAACTCCGTACGAGGGTCAGAAAAACCGTTATCAATA
##GGTCGTATAAAAGAGGGCATCTTACGCCACCTTTTGACAA
##TTTTAATAAAAATTCCCTTCGCATCATCCGATTTTTTAGA
##CTGAATACCTGTATAGTGATTCTTGTGTGTTATCGTTCGG
##TGATATACCTTGCACATAGCCACCTCGGTTTTTCCAGAAC
##GCCTGTTGGCCACTATACAAACACCACCAATATTCGGGTC
##ATTGTCACCCTTTAAAGCAAGCAGGAAATAGCTCTGCTGT
##TCATCTATAAAATGTGGGTATAACCCGTTTAAATCCCAGT
##AGGTAAGAAAGAAATAATTTGCTCCTGTCAGGTATTCAAT
##ATTGCCATTGTTCATAAAGAATACCCCGTTGTAAATACGT
##TCGTACTCACGTTGTAATATGGCTATGTACTCTTCATTGC
##CTGAGTCATAAATCTTATCACTAGACATCTTCCACATATC
##CTTCGGGAACTCTGGCCTAGTCCACTTCTGCAAGGTCTTG
##TGAATATCAACATTAAGTATCATGCTTCGCTCAGGAAGTT
##CAGGCATAATAATCTCATGCTCCCCAACTAGCCGTATAGG
##TAGGTAATTCTCAATAGCCTTTAGATACGTTGAGTCGTCA
##GGGTATAATAACTCAATATCCATTATTTTGCCATTGCCTC
##AACAGATACCCTGGTCTGTTCTGTTTTCTTCTTCGTTTCC
##TCTGGTTCAGGGTCAAACCGTAGGACTTTAATGAGTGCTT
##CCTGCATAGCTATTACTTTCACTATACGGTCAAAAATCTT
##GTCATCACCATCGAGTATCTTTAGTCCTCCTTCATACTTA
##CCACCTTTGGCTATATTCTTAATATCAGCCGTTAGGGATA
##TAGTGAACTCCATAAGACTCTCCTGAAAGTTCTTAATCGT
##AGCCTGCACATCTCTGGCTATCGTAAAGTCTACATCATGG
##ATATTAGACTCTTCCACAACCGTTCTGGTCAAAGCCGGAA
##AGGATTCCACTTTTTTTTTCATGGGCTAATTTTGTTTTCT
##CTACTTGTGAAATATGGTTGACCGTAGGTGCTTCTGTCTT
##TGTTGCTGTTTCAATTATACGGTATGGGTTAACGCCAGGC
##AATCCTCCAAGGTGAATGTGATATGGGTCTATGGGGCCTT
##TGAGGAAGTTGTCAAAGTTCTCATTTTGTGAACTTGTGTA
##TGGGTCTGATTTTAATACTTCTCCTTCCTGAATAGCCATT
##GTAAGCAGGTGCAGGTAGTTAATCAAATCACTAGCCGAAT
##CGGACACAGATTCATTCAATGGGCTTTTATCATTGCCTAG
##TAAGTTTCCTAGACGTACTACTTTGTTAGCGATATGCCCG
##AATATATCTTTGATTGGCGTGCTACCCTCTAGCTTTGCTA
##CTAGCTTAAAGTTGCTAAGCACATCTTCATTTGCATAGTC
##ATTGGACTTGCTGATCATTATCTCCTTGCACCTAGCRTTA
##TTAGCATCTAGTATTGCAATCTGTGTTGCTCTGGTCATAT
##TTTATTAGTTAGAATTTCCATCGTAAATAATTCCCTGATA
##CTGGCACTTGCCATTGATAACAGGTATAGGCTCTCCAAAA
##AAGATATATTTTCCTGGTGTTTCTTCATAAAAAGTAATGG
##ATAGAAAACCTGATTGCCAGTTAGCAATTACACCAGTTGG
##CAAATATTCAACTTCCTCTATAAGCCTTGTGCAACCTGAT
##TGAAACCAGACAAAGTTTCCTTTCTTGTTCGTTAGATAAT
##GAGGTGATAGTCTATGAGTATGTCCTGTTGTACCTGAACC
##CATATAATCAACTATGTTCTTTTCACTAGTATTTTTGGCT
##AATGATAGCCCATGAACTACATCAAATATGTTAAAGTAAT
##TAGCACATGGTGTAGGGTCATAGATCATATCCATTTTATT
##TAGTTGTAGCATTTCGCTATACTCCGTTGTACCTAGATTC
##TTATAGAGTATTGCAAGGTTTGCTAATTGGCCTTTACCTA
##GTAAATACGGCTTTGTAATCCGTTCGCAATGATTACCAAG
##CCTGATTGTTATTCGTGCGTTTGTAGAGGCTCTCAGTGGC
##TGTAGTATTTGCTCAACCGTATATCTTATCTCTTCTGTTT
##CAGTATATCCTTTTAATATTCCATCACTGTATAGTCTTTT
##ATTATGTGCAGATAAATACGGCATATCAGTAACATCACCG
##TTACAAACAACTTCATCAAACTTGTTTTTCTGAAGGACTT
##TATTAATACAACGAAGTGCTTTTAAGTCTGCCAACCATCC
##ATGACAATCTGAAAATACCACCATACGATAAACTTTCTTA
##TCGAACATCTTGCGTTCTTTATAAGTATCATATTCTGATT
##CTGACATACGGGGTCTACTTTGAGCCATTATTTAACTAGT
##TTATAATCGGGGAGAATTGCTTCAATATCTGTTGATTTAA
##CTTTTACATACTGTACTCTGTCCAGTTCCATTGTATATCC
##GCATCCATGTTTGTTGGTAGCCACATAGTCACCTACTGAT
##ACATACTCTTCTGTTTCATGGACTTTGATTATTTCAGCTA
##CATCTTTTAAGGGTACATTTCTGAACTCTTTAGGAACCAT
##GCTATGAAATCTATCAGAATTAGTTACCTGCTTACCTAAG
##CAGTAGCCTTTAAGTGGGTATAATTCACCATCACGAACTT
##CAAACATCAAGCAGGAGTCATGTATCTTATAATACATGGT
##CTGTGTTTCAGGTATGTAGAACTCATTCCACTCTGCCCAT
##GAAAGGTAATGGACATACATCTTCATGCCTACAGGATAGT
##CCTCTGAGTACGTTCCTACAACGGTACATACTTCTGGGTC
##ACGTGTTCTTTTGTTCTCTTGAAAACGTGTCTCTAGCTGA
##ATAGTAATATTTGTATTTGCTAGTGTTACCTGCTGTTTAT
##GGGTATCATCTCTTGATACTATCAGGTATGGCTTAATTGA
##TTTCATCTGTCTCTATGTATGTTATCTGACTTTCTTTAAC
##TTCTGGTAATCCGAATATTACAGCGTAGTTATTAAGAGTT
##AATATGGAAATCTCTTTAGCTAACTCAGCTGAATGGTAAC
##CATCTTGCCATGTATTTAAACCATTAGTTTTATAATAGAA
##CATGCTACATCCATCATCTTCATATTGAAGTATTTCAATT
##ACATACTTTTGTTCTTCCTGTGGTTTTTTAATATCTCGTT
##TGTCACTCATGTTTTGTTTATCTTTAAAAAAGGCGTTTAC
##AAGGGTTTAAAGGGCTATTCTCATTAATCAGTTTGATCAT
##AGTAAGGGGGGAGCAATGGTGAATAAACGAATGTGCAATT
##CATCATGAAGGCGTTGTATTATACTTCCTGTATTCCTGAA
##ATAGTAAATACTATTAGAAGAATTGTAAACGCCATTTTTA
##TAATTGTAAAAACACTCTATATTGACCCCTGTAAATAAGA
##CCAATCTTTTAGTCTTAGCAACCATATAGCCTAGACTAGT
##AGCTGACTTCTTATATACCTGTGCGGTACATCTTGATATG
##TTTAGCAATCGGGATATACCCGTTATTGAAAGACCTGTGT
##ACTTCCTGGTGTTGTCGTATCTTTTCTCAAAGGTTTTGTA
##GATTTTATTTTTCTTACTATACTTTTCAGATACTGACTTA
##TCAATATGGTACTGTTGATCTTTTAAGTTCAGCCCGATTA
##TGGCTGTCTGCAATATTAGCTGTTGATTCTCATTGTCTAT
##TGGAATAGGTAAACTGAAAGAACCCTTTTCATAACGGCTT
##TTAATCTTATCATTACCTAGGCAGCATAGGTTACCACTGT
##GCTTAGATAGGAGTCCTTTGGCCTTAAGAAAGATTATGTA
##TCGTGAAAGAGTAGGTACTGGTATATGTAGGAGTTTAGAC
##AGCTTTTTTAGGCTGTGATTATAATATACGGAGTTGGTAT
##AGATAGATTTTAGACGCAAAAATACTGACAACTGAGCCAT
##CCACTTATCATCTCTAGCTTCTTTGAGAAGCATAATAGGA
##AGATTCAGAGTGTTTTGTGCCATAAATTATAAGACAAATA
##TACATTATAATTACTATTTTAGGTATACTTTTGAAATTTA
##TTTATAAATTATTATCATTTTTTGGCGTGATTGTTGTATA
##ACTAATGATACGCACAGCTACCATGATGTGATATTAATGG
##TTAAGTAACCCTAAATACAAATTTTTTTATTTTACGAGTA
##TATGAACTGTAGAGACTTTTCTACGGTATTGTGGAAATAT
##TTCCCACTATTTTAAAATGGTATAATATAAATACCACTTT
##AAACATCTTTAAACGACTTTTAATAATTATTTTTTTAGGA
##ATGATTATTGATTAGTGTAATACATATTGAAGTACTAAAA
##ATTTTATTTTAATTAAAACAATACAAATACTATAATCCTT
##TATATAGTATTGTACTATAGAAACTATTATTATGTCAAGA
##AGAGAAGTTATTATTAGACGAATGAAATCCATTGATGACA
##CACCAATTCATCCTGGGGACTTATTGAAAGAATATGCTAT
##GCGAAACGGCCTTACACAGGCACAGATAGCCAGCATGTGT
##GACTTTAACAGTAGCAATTTTGGACATTATATAACACAGC
##TAAGACGGTGGCCTGAGAAGCTGTTTATAACAGCAGGAAA
##CGTTATTGATTACGACCCAGAAGATTTGATGATACTTGAA
##TACAGGTACTGGAAGTTTCAGCGTAATAAAGTTTCATCAG
##AAGAATACCGTAAGTCAAGTGTAAAAAGATAGTCTTGTAA
##CAATACTGAAACATTTAAACATTGTGCTTAGTATCAATTC
##TGATATGATTATATTTGATATGTAATTTAACCCCATAGAA
##ATATGTATCAGGACGAGCAGGATAGGCAGGACAGTTTAGA
##TTTTAGTAGGTGTCAACGTGAACTGGCACTAGAGTTAGCA
##GTAGTTTTATTAAAGGACTCTGGTGAAAAATCCGCACTTA
##AGGTACTTGGAGTAGCATTAGATTTTGAGAACTACTTAAA
##TGGTTCTATTCCTAAAGATGCTACTGAAGAAATTAAAAGA
##TTGAATAGGTGAACTACTATCCTATCTGATTTAAAACAAG
##AATAGCCCCACTGATAGTAGGGCTATTTTAGTTTAATACC
##TGTTGTATTAGTTTTCTTTAAGACCCTCGATAACGGTCTT
##AGTAATACGGGCAGTTTCAAGGTTCAGAAAACCTATAATT
##TCATATAGTGAGAACCCACCCTCTTGCTTGCCTATCTCTA
##GCGTGCCTTCACCTGTTTCCTTTACCTGGTAAACAAATGT
##TCTTAACTGTGGCTCAGGGCTTGCGATTGGTGACTCTCCT
##AAGATGTGTGCTTCTTCTACGTTCTTCATAACTTTTTTCA
##TTTTTTTAATGCTCATTTTATTTTTAAGGATTTGATATTC
##AATTTCTGTCATACTAGTATTTTACAAAGGCTGTGCTATC
##TTCATCACGAGATGATAAAGACCTGCGTATATCCTGTTCT
##AGTTTTATTTTATTACCTGCCCACTGATAAAGGCCATTTA
##AACCAAGGACAAGATCGGTTGTAGGATCATACTCATTAAA
##ATTTGCAATATCTCCACGTGTATCATACCCCCTTAATTCA
##GAAGGGCCATGCCAAAAATGCTGGACAGCACCCATGACAT
##AGCCAATGTTTTCACGTATAACTTCATGYGCATTGTCACC
##CCAATTTTTAATATACTTTGCAAACCCCGGTGTCATACCT
##TCTTTAACATGTAAAAATGCGTCTCCCTTAAAAGCATTTA
##TCATATAGGTATCTCCTGAGCCTGCAATGCAAACATCTAG
##CAAACCGCCAATAGCCAGGTAATCTTCTTTCTTAATTGCC
##CATGCTAAACCTGGATGCCCTGTCTTAATATCTTTAAGTT
##CAATCTCAGGGTCTTGATGAAAGCCACGCTGGTCAAACAT
##ATAACATTCTGACTGGCACTTCCAGTTTGACTCATAAGTA
##GGCAGTATAAACTGTGCCTCTGAGAACGGCTGTATGACAC
##TATAATGATGTAGGGCATAAACAGTCTCCTCTACCCATCC
##TTTACGGGTGAAAGCAATATCTGAATCTATCCAAGCACAG
##TATCTTGCTGTAGGCACTTGTTTGAATAGCTGCTCAAAAC
##CTAAATTAAGACCACGTTCCTTATGCCACAGCTCTGTGTT
##TGTATGCAGCTGCAAATTCATAGGGTCAGTGGGGCTTGTT
##ACCTCAAAAGGTCTTTCTCCAAAGGATATTTCTACAGTAA
##ATAGTTTAGCCCCTGATGCTTCCATGTGTGTTTTAAAATC
##TCGATATAAATTATACCTAGACTTAAATCTTCGGGGGTTA
##AAAATTACAGTTATTACATAAAGATTGTTATTGCCCATCG
##GGTATTGGTTCGTTTAAGTAGTTTTCAAAAGCTCTTGATG
##CAAGGACAACCATATCGAAATTTTGATTAGGACTTAATTT
##TACAGCAAGATAAAGAGCAGTAACTCTGTTTTTAGYTTTA
##TTAAGGTAATTATTCATTTCAATATGTTCTTCTAATTCTT
##CCATAATGTCGTTACTTTCTTTTTGGTCCATTTGATAATA
##CTGATATGACAACTATAATAGATACTATAAGTAGTAGTAT
##GTATATAGCATCTATGGTCATATCACTTTGATTGATTTAA
##ATAGTAGCCGTTCTGGTCCTGATGACATTAAGTTTATTCC
##TAGTGCTGTTTTTAATGCTTTGACAATAGTTTTCTGTATT
##TGCTCGTCTGATTCATTAGCGTCAACTTCTATCTCTCCTT
##CTATGTTTGAAAGAGCAGTGTTTGGTATGTTCTTTATTAT
##GAACCTAACGGTAGGCATTGTAGTAGTTACTTATGGGCAT
##TGAGAACATCTAAGTACATGGTGTAAAGCATATCGTAACT
##GTCCATTGATGACCTAGCCATTTTTGTATATTGCTGAAGA
##AGGTCTTTGTGAAAGTCAAGTTCAGACTCTAGGTGCTGGA
##TGTCTATTTTTAGTTCTGATACTTCTTCTGTTAGTTCAAG
##GATTATTTCATCCTTTTCATACGTTGTTACCACTAGCTCT
##ATCATATATAGTTATATTCCCTGACTTGTTAGAAACTCTC
##CAAAAGGCATAAATTCACGTACTAGTTCATGTCTATACCA
##CTCTTCGAACATTCTAATAATAGTAGCCCTTACGACTACC
##TTTAGAATATCTTCTTTGTCAGTCTCTGGCAAATCACCAA
##GAAGTGTATTCAAAAAATCCTCACTTAATGCGACTGCTTC
##CTCTTTTGTATAATTAATCATATACATTTATTTATATACA
##AATATACATAAATATAAGTTCAAATTGTACGTTACTAGTG
##TAACATTCGTGGTAGGTACAAACAAAAAAACCCCGTAGCC
##GAGACTAAGGGGTAATATATCCATCAGGATAGCGGAAGTC
##TAGCTTCCTTTCACCTAAAAAGCCCGCCACAAAGGGGCAG
##GCTAATTAGAATAAACAAACCAAACAAACCAAACTGGTGG
##CGTGGACAGGAATCGAACCTGTGACCTTAAGCTCTAACCA
##ACTGAGCTACCACGCTACTTAGTATTCGATAAACACTAGG
##TATTCCCATTCACTTACCTTATTGACATAACAAATATACA
##ATACTTATTAATACAATACAAATATTTAGAGTAATAAATA
##TTTTATTTCACTAATAATGAAACTATGCCGATAATTTCAC
##TTTTTTTGAAACATTCCTACTATTCTTAAAGCAGGCATTG
##CTACAGTGCTGCCTGGCATTGAACCTAGTAGTACATTCTT
##TGCGTATAGGGTATTTGCCTTCAACCCTGATAATGTTTTT
##GGTAAAATACTTATTGCAGGATATGCACAGCTTGTATTCA
##GAAGCAAAGATTACCTTTTCAGTTTTTGCTTCTTTCAGGT
##ATCGCTTCTTATCCCTGCACTGAGCTGAGCAGTATTTGCG
##CCTTTTAAAATCCCCCCAGTTTTCAATATTTCCTGTATTG
##GTAAACTGTCTGGTATATTCGTTGCCACATACGAGGCATT
##CTTTAAATGGCTGTTCTATAAGATCAATCATATTTCAAAT
##GTACATATTTACGGTAATACTCTTTGTATATGGATGATAA
##TTTAAGTATATTTGTTACAATGAAAAAAGCCCTTAAACTA
##TTGATAAGCCTGGTATTAATACTATCTTCAGGCTCACTAC
##TAGCACAGACAACATTCACATTTACCCTAAGTAATTCTTT
##TCGCACATCGGCAGGTGTGTTCAAAACAGACGGCACACTG
##ATAAGGGCTTTATGGAAAGATGTTACCTACCCACAGGGAA
##CATTCACCTCTACCTGGGATAACAAAGATGATATTGGCGT
##TGTCGCTCCAGCAGGAAACTACCAGATAAAAGTACTCTAC
##CACAACATGCAGTATGTATGGGACGGCTCAATAGGGCAAA
##CATCAGCATCACCCGTAGGACAACATACCTATAAGGGTTA
##TCATAGCTTCCAGAGTTTTGCTGCCTGTGATACAGCCGTA
##TTCTACACTATGGGTTACAATGAAATGGTATATGACCTGC
##ACTGGTTTCCAAAAACAAATATTACCAACCCTACAGGCTT
##TTTTCAGTCTGATAACTTTACAGCAATAGGACTGGTAGCT
##ACAGACGGTATTATGGTTTACTCAGCCGATAATCAGGGAG
##GGTTTCAATCAGCAGGAACTACTTCGTTTATTTGGGCAAA
##TAAATTAACTGCTCCTAATAATATAACTAACCCTACAAAA
##GATATATATAATTTCCCTAATAGCACAGTTGTACAATTAA
##ATGGTACTAGGGGTGTGACATATTATGCTATTGAYTATGA
##TGCAACATCAGTAATACCTGCTACATCTAATGGCCTTCCA
##TTTATTCAGAACGGTGCATCAGGACTGGCTGTACAGGTGA
##CAGGAAATTTGCTTGCCGTAAGCCATTTTRCAGCAAACCA
##AATACGGCTATTTGATAAGACTAGTGGCGCACTGCTATCA
##ACAATAACAGCTACAGCACCAGGTCATATATCWTTTTCAT
##CAGAAGGTGACCTRTGGGCAATCGTAAACGGTAACGTAGT
##AAGATATACTAACCCTGGTACAGCACCTGCAATAGCTACA
##ACCATAGCAAGCCTTCAACACCCACTGTCAGTATGCGTAG
##ACCCTGTAAACCCAAATATTGTTATGGTAGCAGATGGTGG
##GGCAAGTCAGCAGGTAAAAGCCTTTGACAAACTTGGCAAC
##ACCCTATGGACATTAGGAGAATACAATGCCTATCCTTTAG
##GAGGCACACAGGTACGTAATGATAAATTTTGGTTTTATGA
##CGGCTCACAGGGAGAAGAAGCATGTATAGCTATTCTTAAA
##GACCATAGTTTCTGGGTATCGGATAATTACAATAACAGGC
##TATTTCATTATAGTGGTGGCATACCTACTTATATTGAGCA
##GATTATTTCACAGCCTGCACGATACGGTTTGGGTATAGAT
##GCTAATAACCCTTCAAGAATATTTACCGAATACCAGGAAT
##TTTCAATAGACTATACCAAACCACTGGCACAAGGGTGGAC
##GTACGTAAAGAATTGGGGTGCTAACCTTGATAAAAATGTA
##GTTTCAGGATTTACATCAGGTATCAGACAAATGGTAACAG
##ATGCTGCGTCAGGAAAAACATTTGGCATATCTAAAGTAAA
##TAGTACTAGTTCACTTATTGTTTTACCTAATGACAGATCA
##TCTAACATTAAATTTACAAAAGAAATACTAGGAAATATTC
##CAAATTACATGACAACATTAAATAGTGACCTTTCATTAAC
##GCTTGCCCCTAACTACGGTGCAAATGGTACAACGGTAACA
##TGGTTAAAATATCCTGTACCCACTGTTGATACATCAGGAG
##TACTGACGTATGGAGCTTCAACAGTTATAGCATCAGCAGT
##AGAGATAGGTACAGACCCACTACCAAATGCACCTAATTTT
##GCAGATGACCATGCTTATATATCAAGTAGTAATATTCTTA
##TAAGCTACAACACAGCAAACTCTAATAAAATGTGGCATGT
##AGGAGGAATAAATATTGGTGGCACAAAGTGGCTATGGAAA
##TCAGGACGTGTAGGGTCAATAAACCGTAAGGGTGCTTATG
##ATTTAGATCACTACTCACAGTATCAGGGAGATGTTGTAAA
##TGTTCAGGGAAGAAATATAGTATGTGGTTTTCATGGAGAA
##TTCTGGAATAATGCTCAGGCAGGACAGTTTATGCACTACT
##ATGATGACGGGCTATTTGTTGGCGAATTTGGCAACAGTAG
##CTATGGGTATTATTTTGCAGTAGGTAATATACCTGGATTT
##GCAGGTAACGGCTTAGAGCCAGTTATGTGTACTGTAAATG
##GTGAAGTATATCTGTGGATAAGTGATGAAAGCTGTAATGG
##CCCTCAGCGGTGGCATCTGGTGGGAGCAAACAATATCCAC
##GAACAGGCAGCAACAATTACACTAAATGGTAGTGGCACAT
##TATCTTTTTTGAATTAAACACAAGTAGAATATTACTATGA
##AACGAATTTCAGAAGTAAGTACATTTAAAGATATTGAGAA
##ACTAGAAAAGGCTATAAGAGTACTATTAGAATATAGTGTT
##ATAGCTGATAATGATATTAAACTTATCTGGGCTAAAGAAC
##AGATTTCCTATATAAAAAATAAGTTATGTGATAAGTATTG
##GAGTAGGTGTATAGATATTATGGAAAAAAAAGAACCTAAA
##AATGATTTTAAGGATGATTAACAGGCGTAGCTCTTAGTGC
##CAGAATATTTGCCAGCAGCGTAGGGAAGTCTAGTCCTAAG
##AAATCTGATGAAGCTGATTCTGTCCAATAGCCAGTAGGAT
##TAGTATCATGGATATTTACAGGCTTAAATGAAACGGTATC
##ATTATAACATCGGTAGCTGATATATCGGTCTATGTAAACA
##GGCACTCCTGCAACAACGTTATCTCTTATATGCTCCTTTA
##AGTCAAAGGTAACAACATACCCGAACCCTTGCTGAACAGA
##TGCAGGGTTAGCATATATCTGCACTCCATTGCCGTTGTCA
##CCAACAAGTGACCAAGTCTGCGCCTTTATATGTGCCGAAA
##TAAAAAATAGGAATATAAGGGGTAAGAGTTTAAAGTATCT
##CATAATACAAATTTACTAAACTAGAAATGCACAATAAAGT
##TGTTAGGTTTATTGTGCATAATCCAATAAAGTCGTTAGGT
##TTATTGTTGATAATATGTTTAAGTTAAAATGGCAGGCCGT
##CTACTGCTTCTTTCTTGACGTATGTGTTGAGAACTATACT
##ATGGGTATCACCATAGGTTCCTACTTCTTTGCGCTTGGTA
##ATATCGAAATTGATATAGCCTTTCTCATTGGTATTCTCGG
##CAATGAAGTCATAAAAATCTTCGGCTTTAAAGCTGATAGC
##AATCACTGATACCAGTTCACCGTCTGTACCTTTAAATGTG
##CGCTCTTTAGCTGTACTCTTGGGTACATAAATTACTTTCT
##TTTTTTCTTCCATGTTATTTGTTGTTAATCTTCTAAAACT
##TCTTCTTCATCGATTACATAATTATCATAACAATCTAATT
##TACGTACTGCCAATAAATTAGCTATTGCTTTTTCTGCTCC
##TTCTCTGGTCTTATATATACTTATAGTTTCATATTTTAAA
##ACATCACAAACTACGTATACTTTCATTTTCTATTATTTTC
##TTGACTAAAGGTACTGAATATCAGTGATATTGTGAAATTT
##AATTACATATTTATCAGGTGATATTGTTGTCCTTATCAAA
##CTGTGCTTCTATGGCATCATGCAACTCTTTGTGAAGTTCT
##CTAAGTTTATTTTGATAGATAATCTTAGCAGAAGCAGAAG
##GGTTATGAGTCCAAATTATCTTCCAGGTAGCATCTATATC
##TTTCTGTATATCATTAGGCGTTCTTATATCCATTTGCATA
##TAAAATTGGTGTTTATGGGATAATTATATGTTTAAGCATA
##TAACTTTAATTTATTTCAACTTTTTAAAGTCATAGCTTTA
##AATGCCTAAAATTCTGGGTCAATTTTAGGATTCGGCTTCA
##TAGCCATAAAAGCGCTATTTATACGTTCCTCTTCAAGTTT
##AACTGCATAGTTAAGTATACAAAGCAACTGCATAGTATAA
##GGACTTTTATATCCATTTTCCAAGTTAATTTCTCTTTCTA
##AAGAGTTACGAACTTCATTCCTGTGATACTCAATATCTGT
##TATAGTCATAATTTGTTATTTAAAATCATAGATTTATAAT
##TCTCATATAGGTCATCTATACTTGTAAACTTAGCTGTATT
##AAAGAGTCCTGCAAAGTAAGCTTTCTTTTCAATAGCGTTT
##ACTTCTTCCTGTGTGTAGGTACGTTCAGTAGGCTGAGATA
##CTTTAATGCGTTCTATGCCGTCAATTATTGTGTTAGCCAT
##TGTTTTTATTTAAATAATAAGTAAAGTCTTTCTTTAAACT
##TTTCAATACAAATTCTTATTAATTCTCTGTTGTTAAAAAT
##TATTAGACCTGGAAGTTTATAATCTTGTGATAAACCATAA
##TCTGTCCATTCATTTTTTTTTCTGTCATAAGATAACTGGC
##GAGGGTCATTTTCAACTGCCTTCATGTTAAGTTCAAAAGC
##AAGGTCTTTAATTTCTACTATTAATAATCTTTTATCTAGT
##TCAATTTTAGCTTGTTCTTCTTCCTTATAAACATTTCCAA
##ATTTGTAATTTAAGTTATCAAGTTCGCTATCAGTCCATAT
##TACATGATAAACTCTATAATTTGCTTCAATAAGACAATAT
##GTATCATCCATCTTTGGTTTCCACCTAGAATAAAGATCAC
##TTACACGCATATACTCTATGCCGTCAACTATGATTGTGTT
##AGCCATTTTTTTGTTCGTTTAAAAGTTCAGCAGTTCTTTC
##TTCGATTAGGTTTAAGGCTATTTTAGCATCAACCCATTTA
##CGCCATATAATACTTTTCGAAAACCAAAGACCGTATTCTA
##ACAATTCATTATCGATAGGTCTACCTAAATTATCTCTTTG
##TATTGACTTACATAACTTCCAACCAGCACCTGTTTCCCAA
##GCGCATGCCATATCTATAAGGTCTGAAACTTTCTCTATTG
##ACGGTACTCCTTTGATCGCCTTATTAAGTTCCGTATACCA
##GTTAAATTCAGTTTCATTCATGGATTAAGGGTATTATTAT
##ATTTGATTGTGTTAGCCATTTATTCTGTGCTTTTAACTGC
##TGTATATATTCTTCAATCTTCTCTTTCTGATATGCAAATG
##ATTTATCTGCAAAGTTTAGTGCATTCCACATAGCATCTAT
##CAGCTGCTGTTCGGTGTATATCTTGTCGTTCATTTTACAA
##GTATTGTTACGATTGATGCAAGTAAGACTATTATTGACTC
##TAGCATGGCTATACCACTTAGTACAATCATTATAATCAGG
##AGTCTGGTCATAACGTTTCCCTTGTTACTAGGGTCTTTTA
##GATTCCAGTATATAGCGTAAGATATAAATCCTACGACAAT
##ACCCAGACTTACTAATCCTATAATCCCAATAGGACTACGT
##ACTAAGTTTACTAATTCTACATGTTTGCTCATATTTCTAC
##AAAGGTTACTTGGTCATTTGTAATCATGGGTAATTTAAGG
##GCGCGGTGCATATCATATATTTTATCAAAAGCAAAACGAC
##GAATATTCTCTTTACTTCCAGATATTATGTATATCGTATT
##TAAATAAGCTACGGATGAATGATATGATACTTCGCTATCA
##TGCCTTATCTCCACTGTATACTGCGGATGCTTTGCTAGTT
##CTCGAAGTGATTCAGTACAATTAGATATTGTATAATAGCA
##TACTTCGAGGTCTAAATTCGATCTAACACGTTCTAGTTCA
##CAATCTAGAGTTTGAACTATTTTATTTATATTCATAGTCT
##ATTTTTTAGGTTCGGCTTAATAGCCCTGTTAAATGTTCTC
##ATAACAAAATCCTGGTGTACTACCATCTTCCCATTCTTCT
##ATTTCTGCTAAAACTAACTGACGAGACCATTCTATAATTA
##ATGTCTCATAGCAACCATTAATATATTCCCCTTTTGAAAA
##ATCACATCCAGCCTCACTAGCAATTCTAGTATAATCATCA
##GTTATTTTATTAATCTTATCTCTAATAAAATCTGTCTTTG
##CGCTCATAATAGGTGATCGGTTTTAATACGTTCAAGTATT
##CTTACTAAATCTGCGATATATACTTTATGTGGTAAATAGT
##TATTATGTTTAAAATTTTCTATTAGATCACTAATTTGTTG
##CCACGTAATCTTCTTAGGCTTAGGCTCCGGCTCGACCAGT
##TCAGCAATTATTTTTTCCAAATATCCCGGAAAAGAAAGTT
##CATTATCTGTTTTAAAACGATAGTTAAACCATATTTCTAA
##AGCATTCTTATAATCTTGTAGTGTTAGTTTTATTTCTTTC
##ATATCGTTGGTAATTCAGGTATTGGCATCCAGTGTGTAAT
##ATCTTCATCTTTATAAGACCATTCATCAGAATGCCAAACT
##CGAAAATCTCCCATAGCTTCGCTTAGTTTATTATGGTAAT
##AGTGTAATACATGATTAAAATCTCCAATTACTCCAAGTAT
##ATCAGACTCATCTCTGGGCGCATTCTCAATATCAGTTCTC
##CATGGGGAAACGGGTTTGGGCTGTTCGTTTAGCAACACTG
##TTTTTATTTTGCTCATAGGTTATAAGTTGAATGTATAATG
##ATTTTAATTACGATCAGAAGCAAAAATGCAAATGCCAAGT
##ACCTCAATATGGTTTTCTCCCGCTTAAGATCATGGTTGCT
##CATATCTCCATTTTTAGGGTCGGCTTAATAGCTATAATTT
##TGTTTAAATTCAAATAATGTCTGCTGAATAGGCTTTACAT
##TAGAAGTACCCCACTGACTAGCCATAGCATCAGCAATACC
##CTGAAAGGTCTTACTTCTTGAATGGGAGTCACGTAAGAAA
##GCCCCTGTGAAATAATGTTTTTTTTCTTCACCACCTTTAT
##AGTACTTTCCAGGTCTACGTTGTTGAATAAGTAAAGGCTC
##TGGCTTAACCGTTCCCTTATGCCTTACTAGCAACGGAAGG
##TTCTTCAAAAACAAACAGGTAGGCTTTACATGAGCATCTC
##CAAAGAAGTATGGATGAACAATCTGATCTGGGCTACGAAA
##ATTCTTATTTAAATATCCGATAGGGTTTTCTATACATATT
##TTGTCTATACCAGAATTGTAAAGTTTATTAACAAACTCCA
##TTGCTTCTAAACGATTTTCGTGACGCTTAATAGCTTTAGC
##CCCGTAACGATCTACATTGAACCACCTAATACCTGCATTC
##GTTAAATAGGTACAGGGAGGAAACGCAATCAGCATATCAA
##ACCCATCATTTATAATATCAAACACATCTCCCTGATAATG
##TGGGCCTGGGTTATCAGTAGGTAGAATATCACATGAAATA
##GCATCGTGTCCTAGCTTAATGAAAGCATCACGTACTTTTC
##CAGAGTATTCACATGCTACCAGTACCCTCATATAGTCATT
##CGCTACTCTAGCTTTATAACTAACTAGACAGTAAACAAAT
##ATACACATATAAGTACAGAATCAGCCATAAATCATAGCTC
##ATTGTGTAATAATTTTATAGTATAATTTGTACGAATTGAG
##CCATAAATAGGTATGTATTGAGCCAATTACCCAGTTTTTT
##CGGCTCACAAACATTGTGCCACTAATATAGGTTACATACA
##ACCAGTAGTAACAGTAGTTTTACACAAATAGTTTAAGGCT
##TATTTTAAAGCGATCTAACGAACGATAATATCCTTACCAC
##ATAAGTATATGGCTTTAGTATTTGGATGGCTTAGACGTGA
##GATAAATAGGCAAGGCTTGAAAGATACAGCCCTGATACGA
##TAACTACCAATATGATACGATAGTAATACAGTAGCCTTAC
##TATCAGGATAAGCCTGACTACTAGGATACGATAGTAATAC
##GATAGTGTGACTACTAGGATAAGGCAGTAAGACTGTAATA
##TGACTAGGATGTACTGTAGATTGGTTGGAAGGGCAAAAAA
##AAATTGTAAAAATTTTTAACATGAGTGCCTAAACATGTTA
##AGGGAATGGGAAAAGGTTAACATGAAGAAAAAGTTGGGTA
##GATAGGAGGTGAGAGGGTTACCCGGCCAGTCTGCGCGCTT
##CGGGTGTCCTGGGGTTTTGAAGTTTACAACCGGGTGGCCT
##GAATTACGGACTGCAAGGGGAGAATGAGATGGTTCAAAGG
##TTTAGGGTTATTTATGGGTTGATTGGGCAAATGGAGAAAC
##GAATGATGGTTGTTAGGGTTGTGGTATGGTCTTGGGTAAA
##TTGATTCAGCTGTCACCTTTTTATTTATATTGGTGACATA
##ATGCGTATAGTACCATATAAACGAAAATATATATATGAGG
##TTTGGTTGAATCGCTTAGAATCGGCTGTACGAAAGTGAAC
##CGCATAATTATCCGTACGATCTATTCTCGCATCAACCTAA
##GCTTAGTTATATGATATGCCTGTTCAAGCTTAGCAAGTTT
##GGCCTCCTTTGTGGCTTGCTTCTTTGCCCTTGTTGTAACC
##GCTTTTGTTGTTGCAGTTTTAGCCTTGATACATAGCAGGC
##AGTTCTTACTGTACCCGCAAGTATTGGTCAGGTTGTAGTG
##TTTAAACTGATCAAGTTCTTTGAACTTAGCGCAGGTGTTA
##CATTTTTTAGTCATGCTGCAAAGGTAACATTCTCGATATA
##TTAATACAAGTTGTTGTCATATTACGGTTTTTAACCGCAT
##ATTATTCGATTGAGGCCGTTCGTATTGTTTGGCACGATGA
##TTGATATGGGATTTATTTCTACAGTATGGGTAATATCGGG
##ATAATGGGGTATTGCTTCAGGACTGCATTAGCTCACTTCT
##AAGACACGTTGTACCCTTTTGATGTATTGGTATCGCTTTT
##TAATTTAGATTCGTTAGGTGAGAGCTGAGGCGGTCACCTA
##GCCTATCCCTTGTTGTTTTCTATTCCTATCCCATTTCAAC
##CCTCTTAGAATCGTCTGTAGCATAATATTAAGCCCTTAGT
##CCGGTTCATTCTATTCTCATTG
##end-DNA
Cryophage_ML13	Geneious	CDS	35926	42291	.	-	.	Name=Hypothetical protein
Cryophage_ML13	Geneious	CDS	28548	34349	.	-	.	Name=GDSL lipase  Tail fibre 
Cryophage_ML13	Geneious	CDS	44671	48489	.	-	.	Name=Phage stabilization protein
Cryophage_ML13	Geneious	CDS	16343	19549	.	-	.	Name=Glycoside hydrolase 39
Cryophage_ML13	Geneious	CDS	19549	22317	.	-	.	Name=Endoglucanase
Cryophage_ML13	Geneious	CDS	54048	56594	.	-	.	Name=Phage portal
Cryophage_ML13	Geneious	CDS	66110	68497	.	+	.	Name=PA14
Cryophage_ML13	Geneious	CDS	56631	58703	.	-	.	Name=TerL
Cryophage_ML13	Geneious	CDS	24035	25456	.	-	.	Name=Collagenlike
Cryophage_ML13	Geneious	CDS	51543	52883	.	-	.	Name=MCP
Cryophage_ML13	Geneious	CDS	22613	23889	.	-	.	Name=propeller
Cryophage_ML13	Geneious	CDS	10361	11266	.	+	.	Name=YqaJ
Cryophage_ML13	Geneious	CDS	9483	10364	.	+	.	Name=ERF
Cryophage_ML13	Geneious	CDS	59565	60428	.	-	.	Name=Phosphoesterase 
Cryophage_ML13	Geneious	CDS	63454	64305	.	-	.	Name=Glycosyltransferase
Cryophage_ML13	Geneious	CDS	61317	62063	.	-	.	Name=Crplike Transcriptioal regulator
Cryophage_ML13	Geneious	CDS	13801	14490	.	-	.	Name=HNH
Cryophage_ML13	Geneious	CDS	72785	73471	.	-	.	Name=DNA cytosine MTase
Cryophage_ML13	Geneious	CDS	49839	50522	.	-	.	Name=Phage structural
Cryophage_ML13	Geneious	CDS	4513	5022	.	+	.	Name=ArdA
Cryophage_ML13	Geneious	CDS	15220	15726	.	-	.	Name=Lysozyme
Cryophage_ML13	Geneious	CDS	11833	12291	.	+	.	Name=Argonaute
Cryophage_ML13	Geneious	CDS	7955	8353	.	+	.	Name=Glucosaminidase 
Cryophage_ML13	Geneious	CDS	8411	8797	.	+	.	Name=VRRNUC
Cryophage_ML13	Geneious	CDS	62472	62792	.	+	.	Name=Repressor
Cryophage_ML13	Geneious	CDS	42291	43859	.	-	.	Name=orf00001
Cryophage_ML13	Geneious	CDS	26680	28068	.	-	.	Name=orf00107
Cryophage_ML13	Geneious	CDS	34355	35338	.	-	.	Name=orf00116
Cryophage_ML13	Geneious	CDS	2613	3572	.	+	.	Name=orf00059
Cryophage_ML13	Geneious	CDS	50616	51488	.	-	.	Name=orf00008
Cryophage_ML13	Geneious	CDS	43859	44659	.	-	.	Name=orf00002
Cryophage_ML13	Geneious	CDS	48491	49237	.	-	.	Name=orf00004
Cryophage_ML13	Geneious	CDS	25928	26608	.	-	.	Name=orf00106
Cryophage_ML13	Geneious	CDS	1612	2241	.	+	.	Name=orf00057
Cryophage_ML13	Geneious	CDS	53380	53994	.	-	.	Name=orf00011
Cryophage_ML13	Geneious	CDS	49237	49839	.	-	.	Name=orf00005
Cryophage_ML13	Geneious	CDS	60428	61006	.	-	.	Name=orf00017
Cryophage_ML13	Geneious	CDS	35332	35892	.	-	.	Name=orf00117
Cryophage_ML13	Geneious	CDS	59004	59558	.	-	.	Name=orf00015
Cryophage_ML13	Geneious	CDS	14451	14939	.	-	.	Name=orf00093
Cryophage_ML13	Geneious	CDS	52898	53368	.	-	.	Name=orf00010
Cryophage_ML13	Geneious	CDS	9019	9468	.	+	.	Name=orf00078
Cryophage_ML13	Geneious	CDS	12299	12742	.	+	.	Name=orf00085
Cryophage_ML13	Geneious	CDS	70406	70846	.	-	.	Name=ORF
Cryophage_ML13	Geneious	CDS	25463	25900	.	-	.	Name=orf00105
Cryophage_ML13	Geneious	CDS	28068	28499	.	-	.	Name=orf00108
Cryophage_ML13	Geneious	CDS	12984	13409	.	+	.	Name=orf00087
Cryophage_ML13	Geneious	CDS	68728	69123	.	-	.	Name=orf00034
Cryophage_ML13	Geneious	CDS	13449	13844	.	+	.	Name=orf00089
Cryophage_ML13	Geneious	CDS	65703	66071	.	-	.	Name=orf00030
Cryophage_ML13	Geneious	CDS	3653	4009	.	+	.	Name=orf00060
Cryophage_ML13	Geneious	CDS	6243	6584	.	+	.	Name=orf00069
Cryophage_ML13	Geneious	CDS	11535	11864	.	+	.	Name=orf00082
Cryophage_ML13	Geneious	CDS	71549	71875	.	-	.	Name=orf00045
Cryophage_ML13	Geneious	CDS	58703	59017	.	-	.	Name=orf00014
Cryophage_ML13	Geneious	CDS	15997	16308	.	-	.	Name=orf00097
Cryophage_ML13	Geneious	CDS	970	1275	.	+	.	Name=orf00055
Cryophage_ML13	Geneious	CDS	70839	71141	.	-	.	Name=orf00042
Cryophage_ML13	Geneious	CDS	22314	22616	.	-	.	Name=orf00100
Cryophage_ML13	Geneious	CDS	4181	4471	.	+	.	Name=orf00062
Cryophage_ML13	Geneious	CDS	73735	74022	.	-	.	Name=orf00051
Cryophage_ML13	Geneious	CDS	63168	63452	.	-	.	Name=orf00022
Cryophage_ML13	Geneious	CDS	72124	72402	.	-	.	Name=ORF
Cryophage_ML13	Geneious	CDS	6707	6982	.	+	.	Name=orf00071
Cryophage_ML13	Geneious	CDS	5710	5982	.	+	.	Name=orf00066
Cryophage_ML13	Geneious	CDS	7686	7958	.	+	.	Name=orf00074
Cryophage_ML13	Geneious	CDS	69224	69493	.	-	.	Name=orf00035
Cryophage_ML13	Geneious	CDS	377	640	.	+	.	Name=orf00053
Cryophage_ML13	Geneious	CDS	14960	15223	.	-	.	Name=orf00094
Cryophage_ML13	Geneious	CDS	72399	72656	.	-	.	Name=orf00048
Cryophage_ML13	Geneious	CDS	60993	61250	.	-	.	Name=orf00018
Cryophage_ML13	Geneious	CDS	7081	7335	.	+	.	Name=orf00072
Cryophage_ML13	Geneious	CDS	11268	11516	.	+	.	Name=orf00081
Cryophage_ML13	Geneious	CDS	12744	12987	.	+	.	Name=orf00086
Cryophage_ML13	Geneious	CDS	71310	71552	.	-	.	Name=orf00044
Cryophage_ML13	Geneious	CDS	1314	1550	.	+	.	Name=orf00056
Cryophage_ML13	Geneious	CDS	15774	16010	.	-	.	Name=orf00096
Cryophage_ML13	Geneious	CDS	74421	74654	.	-	.	Name=orf00052
Cryophage_ML13	Geneious	CDS	2311	2544	.	+	.	Name=orf00058
Cryophage_ML13	Geneious	CDS	68517	68741	.	+	.	Name=orf00033
Cryophage_ML13	Geneious	CDS	704	925	.	+	.	Name=orf00054
Cryophage_ML13	Geneious	CDS	71909	72127	.	-	.	Name=orf00046
Cryophage_ML13	Geneious	CDS	64867	65085	.	-	.	Name=orf00027
Cryophage_ML13	Geneious	CDS	8754	8969	.	+	.	Name=orf00077
Cryophage_ML13	Geneious	CDS	65092	65307	.	-	.	Name=orf00028
Cryophage_ML13	Geneious	CDS	62883	63092	.	+	.	Name=orf00021
Cryophage_ML13	Geneious	CDS	64388	64591	.	-	.	Name=orf00024
Cryophage_ML13	Geneious	CDS	70006	70209	.	-	.	Name=orf00039
Cryophage_ML13	Geneious	CDS	64658	64858	.	-	.	Name=orf00025
Cryophage_ML13	Geneious	CDS	70206	70400	.	-	.	Name=orf00040
Cryophage_ML13	Geneious	CDS	6052	6240	.	+	.	Name=orf00067
Cryophage_ML13	Geneious	CDS	5082	5264	.	+	.	Name=orf00064
Cryophage_ML13	Geneious	CDS	71134	71313	.	-	.	Name=orf00043
Cryophage_ML13	Geneious	CDS	69734	69913	.	-	.	Name=orf00038
Cryophage_ML13	Geneious	CDS	5269	5445	.	+	.	Name=orf00065
Cryophage_ML13	Geneious	CDS	69505	69666	.	-	.	Name=orf00036
Cryophage_ML13	Geneious	CDS	7350	7508	.	+	.	Name=orf00073
Cryophage_ML13	Geneious	CDS	23875	24030	.	-	.	Name=orf00102
Cryophage_ML13	Geneious	CDS	4035	4151	.	+	.	Name=orf00061
