# Supplementary material for: Flexible genes establish widespread bacteriophage pan-genomes in cryoconite hole ecosystems
Source: Nat Commun. 2020 Sep 2;11:4403. doi: 10.1038/s41467-020-18236-8 (PMC7468147; doi:10.1038/s41467-020-18236-8)
Supplement: Supplementary file 7 — Source Data [file 41467_2020_18236_MOESM7_ESM.zip › Figure_2_source_data/GFFs/Cryophage_ML09.gff]

##gff-version 3
##source-version geneious 8.1.9
##Type DNA Cryophage_ML09
##DNA Cryophage_ML09
##TACTTAATTCCGTCTATAATATTTATTTACGGCCTATACC
##TATCGTTTTGGCTTATTACATCTTTCGGTATCTGGTTACT
##ACCTTAGTATTATAATAATTCTTTCTTTCTGTACTCCTTT
##GGCATGGTTATAGATACATACATAGCATAACCGTTTAACC
##TTTAAATCTTACTAAAATGACAACTTTAAAAGCTACTTAC
##CGCAATTTAGGTTTAACAAATTCATTACTTGATATTGTTG
##GAGTAGTATCATTAACCGTATTTATGGTAACTCTTGTGTA
##TTGTATGGTATTACTTACTTATATGGCTTTTGTGCCTTGT
##ATACACTAATTTAAGCTATCAAGCCCCTCCCAAAATTTAA
##CTTTTAAACTTTACAACTCATGGAATCATATTCACAGTTT
##GACCTTTACGAATCTTGTAATACATCTCAAAGAATAGTAT
##TTCTTGAAACTGCAACCAGACAATATTTAATTTATGTACT
##ATCAGAGAACGATCGTAATGGTATATATTCTGATTGTGAT
##TGTCTTGCTGATTTTGGGCAAATAGCAACCAAAGAGGAAC
##TAATAGAATGCTTTAAAAAGGTAATAGAAGAAAATTATTA
##AGCTATCAAGCCCCTCCCAAATTTTAACCTTTTAACCTTT
##AAACCTTAAAACTCATGAAAACCTTTCCTTGTATAATGTT
##CAATAAATCAGATACAAAAAGCGAAAATATGACTATTGAC
##TTAATCCTATCTAAGAAATTTGTAATAATTCATAATCAAT
##CTGATATAGATATGTACAAATTACTTTTTATAGAACCCGT
##ATTGACTAGTCAATACGATATAGTAAAGGAAGCATTAAAA
##ATAGAAAAACTATTTAATTAACCCTATTCAGCCAAAATTG
##CCCTTTAGATAGGGCTTTTGGCAGTATAAACCAAAATATT
##ATGTACTCACTAAAAAATAATCTCGAATCTTTAAAAAGCG
##ATCTTATATTTATTATTTCAAGTCCTGATGAGATAATAGA
##TATGAATAAAGAACTACAAATTCAAGTAGGTAAAATGATA
##CCCTATATTACAACAAGTAATTTTTCGAATATTTCAACTA
##TTATAGCGTGCAATATGCTTATTGCTATAATAGAAACTGA
##CTACGATTTATCGCTTGAATTTCTTAACGATCTAATTATG
##TATAACCGATAAATGCACAAGAAAACATTATATATTCGAT
##TAATTGGCACAACTTTTGCTACTATATAAGTAATATATTA
##CTACACTAACACAAACATTTAACTCTAAAAACTATAACCA
##TGAGAACATTAAACTTTATTCGTACATTACTAATAGGAGT
##ATCAGCAATAGCAAGTATTATATTCCTTGTTGATGTTATT
##CTGTTTGTTGCAAAACATTGGACTAACTCTATTTAAGCTA
##TTAAGCCGAATCAAAAAATCTCAAACAATACTAAAAACTA
##AGAACATGACAAACACTGAAACAGTACCCGCAATCTACGT
##AGGAACGTACGCAAAGTATAACAATGGTTCAATAAATGGT
##GCATGGTTAAAACTTACTGACTATGCTGATTCAAAAAAAT
##TTTACAAAGCATGTAAAAAACTTCATAATGATGAAATAGA
##CCCTGAGTATATGTTTCAGGACTATGAGGGTTTTCCGGAA
##TCATTATATAGCGAATCAGGAAACATAGATGAAATATACC
##AATACTTAGATTTTATAAATGATAACAGTATTGATGCAGC
##TGCTTTTGAAGCGTATATGAGTTTGGGTAATGACTTAGAA
##TATGCAATAGATCATTTTGATGAAGCATATCAGGGCAAAT
##GGGATAGCGAACGTGAATTTTGTGAATATTTATTTGATGA
##AACTAATGAAATTCCCTCTAATTTAACTAGTTATATCGAT
##TACGAAAGAGTAACAAGAGATTATATGTATGATCATACTT
##TTGTAGACGGTTATATGTTTAGAGATGTATAAACCTTTTA
##AACTTACCTATTACGGCCCGAAAGGGCATTTTAGGGTAAA
##AACCAAATATTATGACAAAGCTACAGAATGAAATTTTATT
##ACGATCGGCAATAATTATTGCGGATAGGCATTTAAGGTGC
##AGTAGCGAAACGGCTAAGACTGCAAGTAAACGTGCTTTAC
##AAACTTTGTGTAATGGTAATATGCTAATGTTTGCATCAGC
##AATGAGTATTGCACAATCAAAATATAAATTATAAGATCAT
##GGAAACAAAAGAATTAGAACAACTTAAAAGCAAACTTTAT
##TTTTTGAATGAATCAGCAGGTATATTGTTTTTATCTCGAA
##AAGATTATGAGTATAAAATTTGGGGTGAAACGTTATTAGA
##ACAACTTGAAGTATTCAAAAAAGATATTAAAAAACATTTA
##AAAAATAAATACTAAGAACATGAAAAATATAGAAATATTA
##AACAACCAGGCCAAAAGTAAAAGGCTAAACAAGTACAAAG
##GTAGTAGGTCTACGCAATCAACTAAGTACCCTATCAATAG
##GATATACGATTTTAACGTATGGCTGTCATACATTAACGAA
##CAGGTTATAATTAATTCGTTTAATCATTCTGGTTCGTTAT
##AATTGGCATAACTTTTGCTACTATAATAGTAATATATTAC
##TGTAGAAAACTAAATTAAAAATATACTAACTTTAATATTA
##TGGAAACTGAAATAACAAATGTTTGGGGCAAAGATGTAAA
##GCCATATGAGATTAATAACGTTTCACACTTTGAAACCGAA
##CTTGCTACGTATGATATTCAAAAATTACGGTTAAAACCTG
##TTTATGTCATAGAAGCAAAAAAGAAGCAGGGAGTACTAAA
##GAAAGAGGTTCAACTTGAAGCATCACAAATAATGTTTGAT
##CACTCAAAAATGTTTACTCATTGCTATGATTATTATCATA
##TCGGCATAAAGAATGCGAGTAAAACAAATTAATAAACGAA
##ACTATAAACTAAACTAAAAACTAAGATTATGAAACGTACA
##AAATTCCCTATTGAATTAATTTGCAGCAAAGTTGGTTTTA
##AAGATTTTGACGCAATAACAGGCGTATTGATTGACAATGG
##ATATGCTATTGCGATTGATGGGACTATACTTGTAATTATG
##AATTTAAAAGATATGCAAATGGAATGTTTATCAGAATTTG
##ACGGTAAAATTATTAAAGCAGACGTTTTTAAAAGAATTAA
##TAACTCAAAATCGTACCCATGCGTATTTGATGGAAAATTA
##TATATTGATAGTGATATTATAGGCAATCCGTTTATATCAG
##GTGCAATTTTTCCAAATTATAGAGATGTTTTAACAAATAA
##AAGCGGTGAAATAGGCATAATTGGCATTGATGCTGAAAAA
##ATGGCAAACATACAAAAAGCGTTTAACTGCAAATATCTAT
##GCGTAAGTTTTGGCGAAAGTAATAATAATGCAATGAGTAT
##TAAGCCTGACTTTTCTGTTGATTATGATTTTCAGGCAATT
##TGTATTCCAAACTTCAGCCATAAGCAGAAACCCTTTACTT
##TGAAATCACCAAACCAATTAGAAAAGGCTTAACAACCCTA
##TACTCCTGCAAAATTGCCCTTTAGATAGGGTTTTTGCAGT
##AAAACTAAAACCCTAAAAACTAAGACCATGACAAATATAA
##AATTTGTAAAAGATGAATTATATGAATCAATTAGCCTAAA
##AAGAGATTCTAAAAATTTAATGATTTGGCTAGAGTATTTA
##AATGATTCTTTAAGAAAGTTAAATATTCCTAAAATAGACG
##GTATATTAATATCAATCTCAAATAGTATCAGTAAGTCATA
##TTATTATAATGCAATAGACTTACTAGACGATTTAAAGCCA
##GAGATAGCAAACATAACTGAAAAATGTTTAATAGATGTTA
##TAAATGGTAGTGAAGGAATTGCAATAGAATTATTAGACGA
##TTCTTATGAGTATATTTTACCTAATAAATATTGTCAGAAT
##ATAGAAATGCTAGAAATACAAGGTAATTACCAGAATGATA
##TTCATAATAATGAATTTATATCAGCATTAGAAAAATTATA
##CTCATTAAATAGTCTTATAGAATCAATAGAGTATTATTAT
##AATCCTAATCAATTTAAACTATCATTATGACAGCATTAGA
##CGCCTTTAACAACCAGATTAAGCCCGGAGACCACGTAGGT
##TTATTTGATGGAAACAAATTAGTAGATACAACCGTACACA
##GAGTAATTCGTATTTCTAAGTTAGAACATAACAGTATAAT
##TATTGAATCAAATAACATAGGATTATATCCTGCTAAACAT
##TTTTTAAAACTATAACCATGCCATACATAACAGCAAATGA
##AGTAAAGGAAATGCGCAAACAAATAAAAGAACTATACCCT
##AACATAAAGGTATCAGTTACTAAAAATCCGCATAGTAGTA
##CAGTAAACTGTTACTTACTTGAATCGGATATTGATTTTGG
##TTTAACATATCAACAAGTAAACCATTATTATATTGGCGAA
##CATTATACGGGTGCAGCTAGATCAATGTTAGAAGCTATCA
##GTACAATATTACATCAAGGCCATTTTGACAAATCAGATTC
##TATGACAGACTATTTCTATTGCTCTTGGTATATACATATT
##CAGATAGGCAAATACGATCATCCCTACGTTTACAAACAGT
##CAGATTTACATCAAGAAATAACAGAACTTTTAAAACTATA
##ACCATGACAGACCAGGAAAATTTACCAAAGGACAAAAACG
##GTGCAATATTAAAGATTGGTGACAAAATAAAGAAAATAGT
##TTGTTCAGACCCCGACTTTTTATTTACAGTCACAGATATA
##CAGGAGGGTTTTATTTGTATAGATAATCAAATATTAATGT
##ACGATTCACATGGTTTTTGTTTATCAGAACGAACATTTAC
##AGAATCAGAAATTAGAGCAGCATTTTTTGAAACGGGATAT
##GCTATTGATTTTCCTAATTACGGTATTAATGTTAGAGAGA
##TTCATATTAAAGAATTAATTGATTGTATGGAGTATTTTAA
##ACTTAACCCAGACCAGAAATACTAGTAACACAAATGTTAC
##TGATATACTTAAAAATACATTCAAATATATAATAGAATAG
##TTATTCATTACTAATATATTTACAAGACTAAACAACAAAA
##AACAATTAACCTAAAAACAAACAAACATGAAAACAGAAAA
##TGATTTATCAGAATTAGGCATTGCGCCTGTTGACAAAAGT
##CCGGGCAGTGATGATTGGCTAATAGCTTACAGGTCAACTG
##CTAGCTATATTGAACGTGAACGGCTGCATGAAATTTATAA
##GCAGATGCCTATCGACAGTGAATTAACAAAGAAGTTAGGC
##GAAATTATTACGTATAATTCTACTAATGATTATTACTTTA
##TGAGTATGGTATTAAGACAGATTACTGCAAGAATTAACTA
##TTTAACGGGACTAACATTATGAATAGCAGACAAGAACAGG
##CAGTGACCAGATTAATAAGTAGCTACTTCAAAGATACATT
##AAGACACATGGGAGTTACGCGTAATTGTGGCTGCGCAGTA
##ATGCAAATTACAAAAGCTGAACACCTAACAGATTTAATGG
##AGCATGATTTACCAAAAATTAAATTTATAGATGCTGCTGG
##ATATTCAAGCACTGAATTATATAATATTGAAGCAACTTTT
##GAGGATTTTGGCATTCGTTTATCAGAAAAGGGGAAAGATT
##CATTCATTGGCCTGACAGCCGTATTTGACCTATTATACAT
##ACTTGACCCCGAAAATATTACAGTTGACCTTAACAACCTA
##ACTTACGCAATATGAGAGTACACAAATCAATGGAAGAAAT
##AGATAAGGCATATAACGAACTTATTTATGAGAGTAATAAA
##CGTTCACCAGTAAGTATATTTTTTGAAAAATACGTGTCAC
##CTGTATTTCACTTAGTATTGATAGGACTATTGTTTTTCAG
##TATTTACGTAGCTTTTTTTGGCCTTTAACATGAACAGTAT
##GAACACAAAATTAATAGAATTATTAGGACTTACACTTACC
##TGTATAGTTGGTAAGGAGGGTGATGATGAGATTATTTTTA
##CTACTAGTTGTGGCCAAACATTTATAATGCACCACGATCA
##GGATTGTTGCGAATCGGTGTATGTAGATGATATAGTCGGT
##GATTTATCAGATTTGATTGGATGGCCAATTTTGAAAGCTG
##AAGAGTCTGTATCGTATGATACGTTTCCGATTAAAGGCAA
##TCGTAGCGCAGATGAATCTTTCACTTGGACATTTTACCAC
##TTGGCTACAATAAATGGGTACGTTGATATTAAGTGGCTAG
##GCTCTTCAAACGGATATTATTCAGAATCAGTTTATTTCGA
##TAAAAAACAATTATGAACACAGACAAAGTATTTATACACG
##GCATTGAATATGTGCCAAAAGTAGTGCCTGAACCTGCAAA
##AGTGTTAAGGTGGAAACCGGATTTAGGGGAAATATATTGG
##CTATTTGGTAGTTCAGATACTGCTTATACAAGTATCTGGA
##ATAATGCCTATGCAGACCATTATAGATATACAATGGGTAA
##CATATACCAGACAGAAAACCTCGCAACTCGCGCCAGAGAT
##AAACAACTCTTACTGGTGGAATTGCAGGACTATGCAGATG
##AAAAGAATGCAGGGCAAATTAAAGAAGAATCTGTTTCGCA
##TTTGTTTCATAATCCTATGAATAAAGGATGGCGTTCAATT
##AGGCTATATAGTAATGCGGGCATGCTAGGAGAAATAGTAT
##TTTATCAAGATACCGACTTATATGACGCTATTGAACACTT
##TGGTTCACGACTTGACCTACTGCTATGAGAACTCCCGCAA
##GTTACAAAAGGTATTTTCCCGTAATTAGTAAGACCACAAA
##GGAAGATTTGAAGTATGAAGGGTACGCATATCTCGCTATA
##ATAGCTATTGGCGTTACGTTATGGCTTATAATTTGTTACC
##CACTAATATAAAATGATTAAATTTGCAGCTATGATAGATA
##AAAAAGCATTAGATAAAATTAACCAATTTAACAAAGAACA
##TCCTAGGCAGACGGCAATATTTGCCCTGTTAAAAAAATGG
##GATTTAAAGAAAACTCCGTTCTCAAAGATTATGAAAATGG
##CTCAAAGTTCTTTCATCAACAAATCTGACCCAAAGCAAGA
##CCGTTTTAATTTTAACGAACTAGAGCTTGACAGGATAACA
##GATATAATTCACATGCTTTCAGACGATTTGAAGGCTAATT
##GTCCACCTAAACCCAAATTATGAAGAGTTTGCTTTTATTA
##AGCATAGCATTACATCCATTATCTGACAGCGTATATAATT
##ACGCTAAATCTATAGGAATATGCTATCCTGAAATATGCAC
##ATCACAGGCTGTACATGAATCAGCTAATTTTACAAGCTAT
##TGTTATCGTACCCGTAACAACTGCTTAGGAATGAAGGGTA
##AAGATGGTAAGTACAAGGTTTTTGCATCTTGGAAGGAATG
##TATAGACTTTTATAAAGCCTGGCAGGTACGTAAAGGACAT
##TGCAGTAGTTATAACTGTTACCTAAAATACGTATCACATA
##ATTATGCCAGTGATAGAAAATATGGCAGGAAGTTAAGAGG
##TATTATCAGTAGAACTTCGTATCGTGAACCAGATGTAGCT
##TATATTTACCACCTTTAATAGTTGTTACATATTCTTATAT
##TGTGTATATTTACATACACGATATAAGAGTACAAAGTGAA
##GGAATGGGAATTACAGAAGGCATTAGTATCATTCGTTAGA
##TTACAATATCCGAATGTTTTCCTTTTGACAGTACAATCAG
##AAGGCAAACGCACCCCAAAGAACGCAGCAATCGCAAAAGC
##AATGGGGCTTACAGCAGGCATACCAGATTTAATTTTTGCA
##GAACCAGTCGGTGAATGGGTTGGTCTTGCCTTAGAATTAA
##AGGTTGAAAAGAATAAACTATCCCAGGTGCAGGTAGAATT
##TATGCGAAAACTACAGGCAAAGGGCTGGATGGTTGTTGAA
##ATAAGAGATTTAAACTCAGGTATAAGCACAATTAACTATT
##ATTTTAAAAAAATTGGAAATGTCAAAAAACCACCAGAACA
##AACCGCACTATTCCCAATATAACGGGCCGTTAAAAGTATC
##ACATACAGCATACCATACTCCGCATACAAATAGCGCAGAT
##GCTAAGGCTGACAGGGATGCCTATCAATTAAAGAAGCAAC
##GCGAAAATGAGTTTTTGCAAGAGTATGACTATAAGAATGT
##CAAATTGCCCATATTATCTAAATTTGATAAGTAACATATT
##TTTTACATATAAATAGTAATATGTAACTCACTTAAATATA
##CATTTGATAAACAAACTAAACGATAATATGCAGCCACGAA
##TGAGTAAAGAAAAAAAAGCCCTTAAGATAAGTTTTGAGGG
##ATTGCGAAAAGTCAGACCTGTAGCCCGGTTAGGTAGAGAC
##CCAAAAATACTGCTATTAAATGCAGTAGCTACGGAACTTG
##TAAAGCCAGCTTTTGCACAATACTATGATGTAGCTATAGA
##CCCAGGTGGAGTATATAAAGGAAGATTATTCCTGATACCC
##TCTGAAACGCCTACGCTATCAGCAGTACGCTTTCATGGCG
##GAGATAAGGAAACCAGGCCAAATAGATTATACATAGCAAA
##CTTGATATACAATGTACCAGGATTTAATATGGGTGAAACT
##TGCACCTATGTAGTATCTGTACAGGTATTAGACCCTGAAA
##ATGACCCTCGCAAAATAATAGTACTAACAGAATTAAAATA
##CCAACAATCTTAAAAACAAACTAAACAAAATGGAAACTAC
##AAAGAACATTTACCAGACCCTGAATGCAATTATGAAGGAA
##GTTGGGGCTATTGAAAAGAATCAGGAAAATAAAGCACAAG
##GCTTTAAGTTCAGGGGTATTGACCAGTTCATGAACGAATT
##ACACCCGTTAATGGGTAAACATGGACTTATAGCTATACCA
##ACCTTTATCAGCTCTACTGTAACTCCCTGCCAGTCAAAAA
##ACGGTGCTTCACAGTTCAGGGTAACACAGCAGATTAAGTA
##CACGTTCTACGCCCTAGATGGTACGTTTCTGGAAGCAGTC
##ATTGAAGGAGAAGCAATAGACACAGCAGACAAAGGCTCAA
##CCAAAGCAATGTCCTCCGCTTTAAAGTACCTACTAATGCA
##GGTATTTATGATTCCTACAAAAGATTTGGAGGATGCTGAT
##TCTTTCAGCCCAGAGATAGGTGCTGAACGTAAGCCAATGG
##TTATTCCTAGCATGCAGTTTACTGACCTTATAAGCGACGA
##AATATACGCTACTACCAATACCATTGACTTAGCTGATATA
##TGGCGTAAGTATGCCTCGCTAAAGACAGATGCAGGCTTTA
##AAGGTGCTGTTACAGCACATGGTGAAATGCTTAACAAGCC
##ACAACAGGTAGCCTCAGCATTCCTAACCCCTGATGATTTT
##TACGCAGGTGACGAGGAAGCACCCGTTAAGCCAGTAGCAG
##TAAAGAACGTAGCACCAGCTGCTAAACCAGTAGAAACATT
##CGCACAGCGTAAAGCAAGGGCTGCAACAGCTATAGGAGGG
##AACAGAGTATGAATAGAGAAACTTGGCTGTCTGCCAGAGC
##ATTGGGTATTGGAGGGAGTGACGCAAGTAGCATCATTGGA
##CTGAACAAATTTAGCACTCCCTTTCAGGTATGGCTAGAAA
##AAACAGGACAGGTTGCTCCTATCGAAGATAATATGTACAT
##GAAAGCAGGTAGGAAACTAGAACCAGTTGTAGCTGATTGG
##TTCTTTGAAGAAAACCCTGACTGCATGGTGATTCCTACAG
##AAGAGAACTGTTTAGCCTATCATGCTATCTACCCCTTTAT
##TCTGGGTAGTCCTGACAGGCAGTTTATCGACGATCAGGGT
##AGACTACAGGTCTTGGAGATTAAGACGACACAGAATAAAA
##TTGACCTTGATTTCCCGCCTGAATCATGGTTTACACAGGC
##AGGGTATTACGTCTATATCTTAGGATATTCTCACTTCACA
##CTCTGTGTTCTGGAAAGAGGTCTTGAACTTAAGTATAAGA
##CCTATGCTGTAGATGTAGACTACTGCGAATGGGTTGTACA
##GGAGTGTGTAGCATTCTGGAATAACCATGTGCTTACAGGC
##ATACCACCAGAACCAGTCAATGCAGATGATGTCGTTAAGC
##GATACCCTACAGATTCCGGTGAATATATGGAAGCAGACTT
##TGAAGTGGTAGCACAGCATTCTGAGATTATAAAACTTACC
##GAACAGGAGAAGCAGATTTCAGATGCCATTGATACCATTA
##AGACTGAACTAAAGATAAGGTTAGGCAATAGCAGTGGTTA
##TGTACTTGAAAACAAAGCACTGTTTACCTATAAAACTAGT
##AAAGATGGGGTATCACTAGATACGGCAAAGCTGAAAGATG
##AACAGCCAGCGGTTTATAATGCCTATTTAAAGCCAAAAAA
##AGGTAACAGATCATTCTTAGTTAAACCACTATAAGATGAA
##ACCAGGAGTAAAACCTAAGCCCAAAATATTTACCGTTGTC
##ATTGAACCAGACTTTCAGGCAATGGAACGTAAGAAAGAGT
##TTTACTTTCAGGCATATCTGTGTAAAGATTTCAAGCCTAG
##AGAACATCTGGCCTCCGACAATACCTACTTAGGGTTACGG
##CAAAAGGTGCTGGATGTTCTTAACACTGACAAGTTACCCC
##GTGACAGAATAAACAACAATCAGTTACAGTTCAAAATTTA
##CTAGATGTACGATTTGCCTTTAATGAATCATAAGCCAGAA
##AGTTTAGAATGCCAGGTTATAGCAAACCTGATGGACAGCT
##GGCGTAGGAACCCTCTAATAATGGTTGAAATAATCGAAGA
##GGGAAAGGCAGACAAACATAACGGCAAGAATCTAAAGGCT
##GTTACGAACAGCATTATAGATTTTAGGCTTACCAGATCAA
##GATCGCGAAAGGAGACAATAAAAAGAAAACAAAAAGCACT
##AAGGCTACTGGATAATTTTTCAGTTCAGGAGACTTCAATA
##ATCACAGGATTGGCAATTAAAACACTAAACATCTACCTAA
##ATGACCAAAACACAACTGCAATCGCTGTATGACCTTGCTG
##AGCTTGCTGTAAAAGAAGCTTTTGAAGCAGGCATAGATAA
##CCAGACCTTACCACTGCAAAGATTGGAAGCAATCAAACGC
##ATACTCCTGCCTAGCCAGGTTGAAAACGGACCAAAAACTG
##AGTACCAACGCTTTCAGTCGTACCTAGAAGCAAATGCACC
##AACACTACTAAAGATGCGTGAACCAGTATCAGAAGCACAG
##TATGTAAAGTTATGTGAACTTGAAGATAAAAAGCTACTAA
##TAAAGGTTATCGATAACATGTCGAACTGGAAACCGCTATG
##CACAAAGAATATTTCAGCTTTCAAAACAATGATTAACTGG
##TATAACAAAGAAAATGATGGAAAACAAGGTACAGGTAACA
##AAGAAGCAGGAACTATCACTGATAGAGCCAAGTCAATTAT
##TGAACGAGCCATTGCCTAAGAATGTGATGGTAATTGTTGA
##CAACCCTGATGCTAAGTCACTGGCATTCTATAAAAAGGAA
##GATCAACATTACGGCTACAAGTTTCTGGTACTTGCCTTAC
##TTGAAGTCAATGAGCAGTTGAATATTGACAATAAAATGAG
##TGATGCCCAGATTAATTCTGCTGCCAGAATCTTAGATACT
##AAATATTTCTTCTTTACTCCTGATGATTTCAGGCTGGCAT
##TTATCGAGGGTATTACGGGCAAATATGGAAAAGTGTATAA
##CAGATTAGATATAGGTGTTATCTGTGGGTGGCTGGACGAG
##TACAATATGTCGAGAACTGAGTATGCTATCAGCAGGCACT
##CAAAATACAAAGAGAACTATGAAAGTAGAACGGGAAAGGT
##GAACAGCGAGGAGGTCTACAAAGAAGTATTTGCAAAGAAC
##TATTCAGACCTTAAAAACAAAGCTAAATGATGCTTACTGA
##TAACTCCCCGTTCCCTGTCCCCCGTTGCAAATTCTCAGGT
##GTTGCAATGTGTAATGTACCTGCTGAGTACCTGCTGTACC
##TTTACAACCACGAAGTACCTGATGGCAATATAAAGGAGTA
##TATTGAAGATAACTATGATCTGCTAGTTGAGCAGAAGAAA
##ATAGAAGATCAGTCCTGGAAGGATGATAGAAATGAACTTA
##TGAAAATTAAACGAGCTGAAGAAAAACTACTATGAGAATA
##ACTAAGAATTTACAGTTAGTTTATACAACTGATGATGAAC
##TGGAAAGAGCTGAAGAAATTGCTAAAGAAGAGGCAAGAAA
##GCAAAAAGATATTTATGTGTATAATTTTTCGCGTGATGAA
##ACACGTACAAAAATAGAAAGTTTGCTTACTCTTATAATGG
##ACGATTATATTAGTATAAACCAAGCAGTTAGTCTTATAGA
##CGAATTATTCTTAATAGAACGTGCTATGGATAGATGTAAA
##AGTCTAGTCTATCGTTTAACAAATCCTATACCGCCTAGTG
##ATATACTTAGACCAACGATAAAGTCAGAAGATGTAAAAAA
##GTATTTTTTGCGTACATATAGTAAACTATATAAAAAAGAA
##TTAGAAATTAAAATTAACTGTGTTCTTTATGGTGACAGTC
##AAAGCAAAGAATCTTAAACAAAAGAAACTACTATGAAATT
##ATTTGCATTTAAACATATGGGCAATATGACTAATGAACTA
##AAATATAATATGTCTTATAAAGAACTAAAATATGATTTGG
##AAATTCAAAAAGATATAGTAAGATTCTATAAGGAAAGAGA
##CAGAGCTGAAAAAATAATTGATATATTTACTCTTATAATA
##GATAATCGTACGAGTAAAGAACAGGGAATTAAACTTATAG
##ACAAATTATTCTTACAAGAATATGCTTTGGAAAGATGCAA
##AAAAATAGCTTATCATTTAGAAAATCCTTCTGACCCTGAT
##ATAAGCCTAACTATGAAGTCTCCTGAACTTAGAGAGTATT
##TTTTAAGTAAATACAATGTACTATATAAGCAAGAATTAGA
##CAAAAAAATTAACTGTGTTCTTTATGGTGACAATCAAAGC
##AAAGAATCTTAATATTTCCTGCATCAAGCCTCAGGTCAGG
##ACGTAGTGACTTATGAAGTATGTGATGGAAGTGGACTATA
##TTAAAATTCATGATACCTACACCGCACGTTTCACAATAAT
##GAGCTTCACTACGTTCTTCCCAGATGCGCTTGAATAGCTG
##CCGTTCTCCCGTTACCCTACGCTTGGCAGGTCTACCTTTA
##TACTTTATGCCTGCCTTTTTCTTAGCATCATTCGTTTTTT
##GGAGTATCTTATTGTAGCACTGCCTGCATACATGGAATTT
##AAAGATAATCTTTATAAACCCGCAGGTAGGGCATACTTCA
##CAGGCAGGGTGGTATGATTCTTTCTTACCCGTTGTCATGA
##GAACAGTCTTACGTTTGCGCCAGGATAGGTTGCGCCTATA
##CAGGGTATCTATACGCTTGATCTTGGCAAAGTATAGCTGT
##TCCTGCATTTTGGCAGGTATGACTTCCTCTATAAATCGGT
##CTTTACTCTTTACAGCATTACTTTCTAGCTTCTTTACAAA
##GGTATCTAGGGTCTTTAGATTGGCCCTTTTTACCGTTACC
##TTTATGGTATAGGACTTGGGTTCAACCTTTGCCTTTTTAG
##CCTGTGCCTTAAGGTCAGCTATACGATCTTTGTAATACTT
##GGTTTTAGTTTTAGCCATGCTATGAATAAGGCTCCCAGAA
##TTAGTAACCCTAACCCTCCCCATCCCAGATTTTTTAAAAG
##GGTTGTATTGGTATCTTTTACTTTGGTTATTACTTTGGTT
##ACAAGGGTTGTGGTATTGATGTGTACGTATACGGTATTGG
##TTAGATGCTTTACAATGACTGCACTGGCATCATGAATCTT
##TACAAACCTTGTGATAGTTTCACCAGGAAGATAGATAGGC
##AGGTGGTTGCGTGACTGCTGAACATTTAGACTATCATAAA
##AAATTCCTAAAGATGTACCTTTTAGGTATTCTGGAATGTG
##AGTTGATACCTTTTCTGTGGAGTCATGTACAGCCGTCCTG
##CTGCTATCTGATGCTATGTTTCTGATTGATTTGGTGCTAT
##CATGTACTGTAGAATCTCTGCTGTTCGAATACTTGTTTAC
##GTGTGATACTCCGCAAGCTGTGAGCATGAGCAGTATGAGT
##AGCTTCTTCATTGTGATACTTTCTGCTCCACCTGAGCATT
##AAGCACAGCATTATTGCGTACTGTCAGACGGCAGATTGTT
##GCTCCTACCACACCTGCAATAATAAGCAGGTTTTGTAGTG
##ACTGACCTTTCCATACGATGATTGTACTGGCCATTGCTCC
##CAAACCTACGCCTGTGGCAGATACGATTACTAATGCACCA
##CCTAAGTAGTTAAAGAATGCCGAACTTTCACTGGTCAGGC
##GTAAAAATATTTCCCAAAATGCTTTTTTCATGATTTAGGT
##TTTACGTAGTGGTAGTTACCGTTTGAAAATAATGCCCATT
##CGGATGCTCTTCGGTATACCAGACCTTTGTTTATCTCCTC
##AACACCGTTTACATGAACTTTATTCCATACAAGCCAGTGT
##GGTTCTATATCTTCCATATCAGCCTCTTCATTGATTAACC
##TGACTACGGATGAGCCTGTAAAGCCTGAGTGTGCATCTCC
##TACGCCAATGTTGTAGCATAATAGTACACAGGCATCAAAC
##TGTGGGTTGGTAATATCTGCGGTGACGGCTTTATCGACAC
##CATTTTCGTAGTGGCGTAATGTCTGCATGAGTAGATAACG
##GGCAACAGTTTCGTCATGTAGTAAGTCATTCTTGCGTACT
##GGCCGTCCGTCCATATACGTACACCCGTAGCCTATAGTCC
##AAACCCCTGCGCTATCCTGATATGCTTTAAGTTCTAGTTT
##TTCAAGACCGCATAATTTAGCTATGCCTGCGGGTGTCGTT
##TTCATTGTAATCATATACTAAAGTTACACAATACTATACA
##ATTAAACGAAAATATTTAACTTTATTTCTTATTTTTTAAC
##TGTTTTTTCACATGGTCTTTAAGTTCCATGTTGTGAATTT
##CAGCAATCGTTATCAGGGAATCAGTAAAATGCTTATAGTC
##TTTCAAAAACTTGTGGTTGCGCTGTCGCAAGACAGTATGT
##ACTGAATCACATTCTGATACCTTTGTTGACTTGTGAGGGC
##CAAATATTGTTACTAAAAGTAGACTTGCTAGTGTTAGACC
##TGCGCTAATTAATTTCATATCCATGACGTTTAATAATATG
##ATTAAGATGCTTAGTAAGGGAATCAGTACTCCTAGAGAGT
##GAATCCATACGTGACAAATTAACCGATTTCTCTTTTCTTA
##AATTCTCATTTAGTTCCCGATTTGAATTTTCAAGCATACT
##CTTAATATCATCCGTTCTAAGTTCACCACAGTGTACTACC
##TGATCGTTCAAGTGTACGATGGTTGTGTTCTGTGAGATGA
##TGTAATTTACCAATGCTGCAACTACTGCTACAATGAATGC
##AGACTCTATCCATAGGTTTTTCTGTTGTCGTTGCATTTGT
##TACAAATATACGAAATTGCCAGCATTCTTATTAATTGGTA
##ATAGTAAGTGCGTATACATAAGTTCCTGCCTGTGTTATCT
##TAACAACCGTCTGTGGGGCGTTTATATCAATGATTGTATC
##GCCCGTTGGACCACTAATCTTTGACCATGCGTAGCTTGTA
##ATTGCCCCTGTTGGTGACGTGCTGTTTGCACCTGACAGGA
##ATATGGTCTGCTGCGGCTGTTCGATATATATCGGTGGCTG
##CAATACAGGTAGCAGGGTCAAAGAGGTATAAACAGTTGGT
##GATACTGCGGGTATAGTATCTGCTAGTAAGGTTATAAAGC
##AGGGTACTGATACAAGCGGTATAACACCTGCGGGTACAAG
##TTTCTTATAGCCTGTCTTAGTATAGTTCCTATAGACCATA
##TTTACGTTACCTGTTACACCTGGCAGCGCATATTCTACAT
##ATCCTACATCAAAGGCTGAACCTGCTATTGTTCCTGGGTC
##TTGTGCTACAGCCCATAGACAGTAGCGGGTATTTCCTGCT
##ACGTTGGTAAAGGCAGCACCATTGACTGTTACAGGTAGGT
##TTAAAGCTATTGTCTTTGCAGCATCATACTTGTAGCCGTC
##AAGAATCATGGTGGTAGTATAATGAGCAAACCCCTGACTT
##GTTATAGTCTGGTTACCGAAAGATGATTTCCTTAAGTTGT
##CAAAGAATCCCATGTAGTCAAACGGGTTGGCTCCTACAGG
##TGCAGGGTAGTCATTCACGTTACCCAGGTTATATACGTAT
##GCTTGGGCTAATCCTGCCTTCTGCAAGAGGATATGTGCTT
##TTACAATATAATCAGCTTCTATTTCCGTACCACCAACATT
##ACCATTTGCCGATATTGGCTGTGATGGTATGTTATGCTCG
##GTAAGAATCATTTTCTTACGTGGATAGTTTATACCGTCAT
##AACCATACTGACTGAGGGTATTCTGCCAAGCCTGCATATC
##AAGTACTAGCTGATTAGCAAAGGCATCTGAATCATTGTAG
##TAGATAAATCCTGCTGAAGTATAGTACCTTCCACCTGTAT
##AGAATGGGTAGTCATGGAAAGACAGGCAGTCAAACCATGC
##TCCACCACCGTAAGGGTAAGTAGAATTACGTACTGTGCCG
##TCTGTAGGGTGATCTGAACTGCGCAGGATAAAGTCTAGGA
##ATGATACATAGCCAAGTCCACCTGTACATACAAAGCTGTT
##AGGGTATAATGCTTTTAATACCTCGTAGAATATCCTCAGC
##TCCCTGACATAGTAGTTAGGAGGGCAGTTAATATTTGGTA
##GCTGTGAAGCAGGTGGTGGTGCTGTGTACCAGTTACCTAC
##TATAGAAGTATTTCCAAAGGCTTGAAATACATTATACGTA
##AAGTCTGGCTCATTCTCAACCTCCCAAAACTTTATATACG
##GGCCATAAGTGGTAATAACATTAAAGAAAAAATTGGCAGC
##AAGGTTTGCAGGGTTGATAGTCTTAGTAGCCTGATTGTTC
##CAGATAGGCAGGTAAATACCATTGAACATATTGCTAGGTG
##CTGAGCATCCAGGATATGTTACCCTGTTACCGTTCACATC
##TACTTCACAGTTGGTAGGGTTAGCATTGCCAGTAATTGCT
##GATGTGTCCTGATAACCTGCTGCTGCATATCCCGTATGAT
##CTCCTATAAGACTGTTAAGTCCATTTGGTGTTAGGTAGTT
##GTCATTAAGTGTTACCCTCATAGACTTCACACCTAGTGAT
##GCTCCAATCTGGGCAAGCTGTGAGTTAGAGAATCCTACCT
##GTCCTGTTGCTGATGGGTAGTAGCCTAAGTTTGAACCGTA
##CAAGAACTTGTTGGCATAGGTAGGTACACTCTGGTTTGCT
##GTTGGTGAAGTATCAGGGTTTGATATAACTGTGGGTGTTG
##CTACTGTTAGCGTAGCTGTTGTCGATGCTGTTAGACTTGT
##GCCTGTTAATATTGATAGACTCCATACATAAGCCCCTACA
##ATAAGACCATTTACCTGTGTGATTGATGCTGATGGTGAAG
##CTATTGTTGCCCCTGTTGGTCCTGATACCTGTGACCAGGT
##GTATGAACTAATTGTTGAACCTGGTGCTGTAGAGCCTGAA
##CCGTCAAGGGTATAGGTATAAGGAGGGGGAGTTATCGTTG
##TTGACCCGCCTGCAATAATTGCTATCGGTGGTGTAACTAC
##TGCTACGTTGACAGTTGTGGCTACTGCTCCTGCTACCGTC
##TGGTTATTTGAATCCTGTACAAGTACAGAAAATACATAAC
##TTCCTGCTGCAAGACCTGTAATGGTAGTATTCTGTGATGT
##AGGTGTAGTTATTGTTCCAGTAGATGGTCCTGACGTACGT
##GTCCATGAGTAACTTATGATTGTTGCTCCCGCTTGTGTGG
##CTGTTCCCTGTGATACTAAACTAACAGTTGAAACAGGTAG
##TGTTATTGACTGTGATGCAGATACTGTTACGGTTGGTGCA
##GAAAAGGTAGATACGGTAAGGTTAGCATACTGAGCAAACT
##TATTAGCCTGATGTTGCCACAGGTTATAGCCTGTTGAGCT
##GTCTGCTGCTGCGTTAGTAGGTGTATACCCGAGTGTCCAT
##GAGTCATGTGCGCCTACGTTAACACCGTCTGACATTACTA
##CATCATAGGTAGGATAGGCAGCAAGCATAGCATCTCTGGC
##ATTCGTTGATACGGAATAGGCTACTGTTGGGTCACCAGGG
##TTATGCACTAGGCGTAGTGACTTGATATTATTCTTGGTGT
##TGACTGTGTTTGCTGTAACACTGAATAGCACCCCGTCAAA
##GGAACTGAATGATAGCATTGGTATTGTTGGCGTTGGGTAA
##GTACCATCATTCCAGTACTGTACCAGTGAGCCTCCCAGTG
##ATAGCCCTGAGCCTACACAGCCGTTTGTATTATAGGAAAG
##TCCTAGTGTTGGCAGAAGCACATTCAGGTAGAAGTTGGTG
##ATAGGTGCTGCATCCGTATACTGGTTATACTCGCAAATAA
##TATACAGGAACTTGAAGGTAACACCACCAACAACCTTTGT
##CTCTGGCAGGTCACCTGCATTGTAGTGTACGCCTATACCA
##TTGTTGTAAAGCGGTGCAGGGGTTTTAGGAGAAGTATATT
##CTCCTTGCCCCGGTGCTGAAATCCAAAGGATAGTATGGGC
##CTGATCTACGGCTGCGTTAGATGATATAACCACCATAGCA
##TAGTCAGTGCCATGATAAGCACCTGCGCCTGCCCATCCTG
##TTGCTCCACCTGTGTATTCTGTTCTAGTTAGTGCCATTAT
##GCTGTACGTGAGAATATGATTGCGTTAATAATTGGATATT
##TACCAGTTGTAGGGAATCCTGCTGATAGCCATAATCTTCC
##AGAAGCATCTGGTAGTAAGCCTGAGAAGGTTATCAGTGTT
##GATGCGTTAGCTGTAGCATTTGGCTGCTGATCTGTACCAC
##CATTTACCGATAGATAGAAATTATCTGATGGTTGGAAAGC
##AGCATCTATAGCACAATAAATTTGCATAGAGTATGTACCA
##CCTACTACGCAACCTGTGAACTGTAAAATTGCACCTGCGA
##GTGTCTTATCATAAGTTCCTGTATTTAGAAGGAACCATGC
##TGACTGACCTACTGCTATAGGAACAACCGTTGAAGAGCCT
##GTGTACGAAGTATTGTACGTATTACTTCCACCAACTCTAG
##GCCAGTTAGCTATAGATACCGATGATAGTGTTACACCGTT
##TCCGATTGTTGACGTATAAACACTGGTATTTGTACCTGCT
##GCTGATGATACGTCTATCCAGTTGGAAACACTCTGTGGGG
##TAGCGTTAAAGTTCAGGTTAGTAGTATATACTGTTACTGA
##TGCTGCTGTTGCTGTGACTACTGTTGTAGCTGATGCCGTT
##ACACCGTTGCTGTCTGTTGCCGTAATCTTATAGGTATATG
##CGCCTGTTGTAAGTCCTGATACACCTGTAGTAAGCGCATT
##AGGCGTTCCAAGAACATCTCCTGCTGGGCCTGATACTTTT
##GACCATAGCGTTGATACAATTGTGGCTCCTGCATTACCTG
##TGGCTGTGCCTACCATTGAAGCTGTTGTTACCCCTACTGC
##TAGTGTCTGGTTAGCACTTGCTGTAACGGTTGGTGCTACT
##GACTGTGATGCTGTTATTGTTGTAGCAGAACTTGAAGATA
##GGCCGTTTGAAGCATAGGCGGTAAGTGTAAACACATAGCT
##ACCTGCAATAAGACCTGTAACATTTGTTATTGCTGCTGAT
##GCTGAAACAATAGACGGTGCATTAGGTCCTGATGTTGTCA
##CCCACCCATAGGAAGTTATCGTTGAACCGTCGGATGTACT
##GGCCGTTCCTGTCAGGGCAACAGTTGTAGCATTTAAGGCT
##AGTGACTGGTTAGAACCTGCTGAAACTATTGGTGGTACAG
##ATGATGATGATGCAGTAACGGTAACTGTTCTTGATGACAG
##TAAGCCTAGTGTATCTTCTGATAGTAGCTGAAATACGTAT
##GTGCCAGGAACAAGACCTGATATATATACCTGTAAGTTAC
##GTACACCTGCCAGTATTGCGGTATTAGGTCCTGATAGCTG
##TGACCAGGTTGATACAGCTATAGGGCTGATATTAACTGTT
##GTTGTTGCTGTTAGTGACAATCCTGTTGTGCCTGCTGCTA
##GTACCTGTGTGCCAGGTACACCTATTGTTGGACCTGACTG
##CAAAGTATTTATAACTACTGTCTGGTTAAGTGTTGCTGTT
##AAGCCTCCTGTAGGAGGGTTTGCCTGCAAGGTTACCTGGT
##TACTTCCTGATAGCCCAAAGTTATCAATAACGGTAAGACT
##AAAAATATATGTTCCTGCAATAAACCTGGTAACGTTAAGG
##GTAGCATTCGTTACCCCTGACAGGTATGCTGTATTTGGTC
##CTGATACCTGCGCCCATAGGTAGCTAGATATTGTACCACT
##TGATGTTGATGTTCCTGAACCTGCAAAGACAACACCTAGA
##CTTGGTAGCGTTAATGTCTGGTTAACTCCTGGAATAGATA
##TAGGCGGTGTATTAAAGGAGAATGCTGTTATGCTATCTGT
##AAATGCGCCACCACCTAGTGTATACATAGGGGTATAGGTA
##GACTTGGTGATACCCTGAACACCCTTGATTGTCGTTGTCA
##CCTGCCCGTTTGTAGATGCTGCTGAGGGTATCAGGTAGAA
##AGTTACGGCTGTAGTTCCTGTAGGGTAAGTGGCTGTAAAG
##TCTCCTGTGGCCGTAAGTACGGCTGTGCCTAGCAGTGTTG
##CTGTACTTGACAAGTACTGAATACCGATACTAGACAGGTT
##AAGGTTACTAGGGTTGTGTATAAGTAGTGTTGATGCCCCT
##CCTGTGCCTGTAGAAATATTGGCAATCTTTGTATCTATCT
##GTGCTTTAGTATAGACTGTTCCCTCAAAGGATATAATGCT
##GTTGTTATTTGATACGATTGTCTGTCCCTGCTGATTTACC
##GTTGTTGATAGGTTAGTAACAGTTGTCTGCAAGCCTGATA
##TAGTAGTATTTACTGTTGTAAGGTCTACTGCGGGGCCTAT
##AGGTCCTATGCTTCCTGCCGGGCCTGCGGGGCCTATACCT
##CCTAAATTTCCTATTGCACCTACTGGCCCCTGAATACCTG
##CTGTACCAACAGCACCTACTGTTCCCTGAATACCCTGCAC
##GCCTGACGTGCCTTGTAGACCTGTGTTTCCTGTTGCTCCT
##TTAGCACCTACGGGTCCTGCGGGTATGGTAATGGTATTTC
##CACCTGATATAGTTAGCAAGCCTGCACTGTATGATAGTGT
##CTGCTGTGGGGTGCTTGCTGACCCTGAACCAGGGTTCATG
##GCTGAGTTTAGTGCGTTAGTAAGTGTTAGAATATCATCTG
##ATACCTCATAAGTCTGCTCATTAAGCTCGCCTGTGTCAAG
##CACCAAATAGGATTTTACTAACGGTAGCTTGCCGTCTGTA
##CCACCGGGTTTTGATATTAGCTGCAAGACAACTGCGGGGC
##TGATCAGTTCTAGTACGCCCACACCATTAGGTGACAGCTT
##GCTATTCTTGCGATACCATGTTATAGAAACTAGTCCACTC
##ATTTCAGTAAGATTCTAAGCAGTTGACCTGCGTAAACAGT
##TGGGATATTTGGGTTCTCGGTAATGAAGTGCTTTAATAGT
##TCTACATCTGATTCATCAAGCTCTAGTGACCCGTCTTTGT
##ATAGCTTCTCAGCCCACCCCCAGAACTTTAGTGCCTGCTT
##GCCTGTGGGCATAGACTGGATGAAGTCTGCCAGCGCATGT
##GACAATAGGTAAGGAGTATCAGAATTTGACCCGTCACTGT
##TAGCCCTATAAATAGGTGTTTCAAATAGGTTCTTTGCGGG
##TAGATTAAAGTCGTATGTCATGTTAAAATTGATACTGTGT
##TAGAAGCATAGTTGAGTGCGTACATCTTTCCGTTAGCAGG
##ATTATAAATGGTATCTACTGGTGACAGTCCTGATGATAAA
##GATGAACCTTGTGTGAATAAGGCTGTAGAAAATGTACTTA
##CTGATGCAGAATTATTTTGATAAAATCCTACGTAGAAAAC
##ATTACGTACTGATGAATACATAATACTTGACGGTGATGTG
##CCTACAACTACATTGTTAATTATAGCAGTAGCAGGATTAG
##AAGCACCATGAATAATATATACATTACTGTTTCCTGTATC
##ACATATATAGAAAGTATCAGGACTATCTGAACCATTATAG
##TAACATAAGCCTGCCATAAAATTTGATGGTATATTAGCAA
##GTCTATAAAGCAGGTTGTTTACTACACCAAGTGTTGAAAG
##GTTAATAACAGCATACTTGAATGAATAACTACATAGGTAG
##CAGAACCCATTTCCTGGTGCTACACCTGAGTAAACTCTCA
##TTGGATTGTAAAGTACTGCTTCGTTTGCTGTTGGAAGATT
##TAGTGATATTAAGTTTGTCTTAAGATAATTATGAGGGTTT
##ATTACATCTATTACACCTGTGTTTAGTAAGAAGTTAAATA
##CCCTGTCAATATCTGGTACGTATATCATCTCATAGCCGTA
##ACTGGTAGTTGATAAATCAGAAGGTGTTACTACAGGAGTG
##CTTGTGAACGTATTGGTATACGGGTTATACTCATAGATAT
##AGTCTCCTTCATCCTTTACCCATATTCTATCGATACTTGG
##CACATAGATTACTGCTCTGGCATTTGAGCCTATTGCCGTT
##CCACTACCAGGATATGCAGGTAGTGGTACTGATAGACTTG
##CTGTACTGTTAGCAGTGTTTAATGTTTTTAGCGTCCTGTC
##ACCCATATTGCTGATGAATAGGTTGCCTGTTCCTGGGTGA
##TATGCTCCGTAGTGGGGGGCATTGAATCCCTGTACTGTGG
##TTATTACTGTTACAGCTGCTGCCTTTGCTACTACTCTTGT
##TACACCGTTGGTGACTGTCGTAAAGTGATAGTTAGGCAGA
##CTGCCTGATACTACTGCTGTCAGTGTTCCCTGTGAGGTGA
##TGCCAAAGGTTGATATGCCTGTTACTGATGAAACGGTAAA
##GTCATAACTACGTCCTGCGGGAAGTATGCCTGATGCTGTG
##TAGTTAGTTCCTGAGCCTACAGTGGTGAAGGTAAATGTTG
##CTCCTGATGACAGGTCATGTGCTACATACTGTAGTGGCCC
##TACTTCATCTGCAAAGGTGACATTTGAATTGGCTGTCTGT
##GGTACGGCAATAAGTTCATCCCAGCGGGGAAGCTCTATAC
##TGGTACGGTTAGTTATTGGCTGTATATATACCCATGATAC
##TACCTGTGAGGTCATAAACCTATCAGTGTTGTTAGGTATT
##ACTGCATTGGGTATAAGTGTAAATGTACCCGCTGCTATAG
##CCCCTAGTAAATCTTTATTACTGCCCCTATCATTTCCTAG
##TGGCATATTTTTAAGTGTAGAATCTTGGTGAAGTGATGTT
##TCCTGTAACTATAAGATTTCCTGCTATGGAAACTGTACCT
##GATGAATTTATTGATAGTACATTAACTGAATTAGCGTTAT
##TATTACTTTCTGTTCCACCTACACCTATAAAAAAGTTATT
##AGAAGCATCTATGCCAATATTCCATACCATTATGCCTGCT
##CTGGTCATAGAGTAGTATGAATAGGCATTACTATTTTGAG
##GGGCTGTTACTGACATTATACCGTAAGGGTCTGCTGATGC
##ACCGAATGCACCTATAGACATAGGAACATTTGTAGTATTA
##CCTCTAGCTGTTACTGTCTGTAAGGTGTCAATATATACAG
##ATGGTCCTTGTGGGCCTGTTATTCCTGCCGGGCCTTGTGC
##GCCCTGAATACCCTGGTTTCCCTGTGGCCCTTGTGCGCCT
##GTACTTCCTTGTGGTCCTACGGGGCCTGTTTGACCAATAG
##GTCCTGTTAATCCTGTTCCTCCTATTGCACCTGTAGCACC
##TGTTGGACCTGCTACACCTGCACCTCCCTGTGGTCCTTGT
##GCGCCCAGACTACCTGTAGGACCTACTGGTCCTGTAATGC
##CTGTTGCACCCTGTGGACCTGTGTTGCCCGTAGGACCTGG
##AAGTCCTGGAAGCTCTGACCAGTTGGTTACATCTGTCTTA
##GGTGTTAATGTAGATACATAAGAAGTATTGAATGTAGATA
##CCCAAAGGCTGTTTACTGTTGTTGATGTTGAAGCTATAGA
##AAATACATAGTCACCACTGTTGTAAGTAGTTCCTGATACC
##CATGCCTGTCTGTTGTTTAGACCATGACCTGCGGGGCCTG
##TTGAGCCTTGTGGTCCTTGAATACCTGCCGGGCCTGCGGG
##GCCGTTGTTTCCCTGTGGCCCTATTAACCCCTGAATACCC
##TGCGCACCGTTAGAACCTGCTGGGCCTGCTGGGCCTGTTG
##AACCTGCGGGACCTGCTGCGCCTACTGTACCCTGAATACC
##TTGGTTTCCTGGCTGACCAGTAAGACCTATAGGCCCTATA
##GGACCTAATGCTCCCTGTGAGCCGTTAAGTCCTGCTGCTC
##CTGGAAGTCCTGGCGCACCGTTAGAACCTGCTGGTCCTTG
##TGGTCCTTGTATGCCTGGTGGTCCTGTAGCACCTATTGGT
##CCTTGTGCGCCTGATGTAGATACAATGGTTGTTACTGATG
##TTGCGAGTTGAGCAAGTGTTTCTGTTACCTCATATACGTT
##GAATATATTAGACTTGTATAACTTCTGTACAACTAAGGAG
##GAGTTTACCCCTACGTGCTGTCCACCTGCACCGTTTATCA
##ATGACGTGACTTTCACAACTCTGTTAGAAGGTATTTGTAG
##TTTACCGTCTGCGGAGTCGTGAAAGGCTTTACCGTCAACC
##CATAACGGGGTAACTTGTATCATCTGGCTCATGGGCTATT
##ACGATGCTAGTAGTGTTATTGCTGCTGTTCCTGTAATACC
##TAGTCTGATTTTTGCTTTTAAGTTATGGGGTCCCTGAATG
##GATATTTCACCAAGTACGGTAGGGTTCTTACTATCCGTAT
##AGTTAAGCACTTTGAACACAGCATCAGGATTTACATAGTA
##TACTGTTGCAGGACCTAACGTTAAACGGAAAGGTGATACT
##TCATAAAGTACGGTGAAAGCCTTTAGCCATGATAAGGCTG
##TTACATTCTCAACTACCTGTGCTGTTGATACTTCATCATT
##ATCATCCTGAATGGTGACAAAGTACTGCCCATTACGGGTA
##TAAGCTCCTATCATTCTAGGACTAGCAATATTAATTTGTC
##TGTCGTTACCGTAAAAGATAGCTCCTAGTGGCTTGCCAAT
##GATGGTAAACTGTCGGAATGGATATGCAAATGCCATGATA
##TATAAATATTAGAATATGAATAATTAAGAAGCTGTTCCTG
##AAAGTGTGACGGTAGATACCTGTCCTCTACGCATAGGGTC
##ATTGACTGATAGCGATATGACGAATGCCCCTGCGGTAGCA
##AAGTTGATTGTCGTAACGGCTGCTTGTGCTGAACCGAATG
##TAGGTACTGAACCTGATACTGCTGCCCATAAGTAGCCTAG
##ACCTGATGCCTGACCGCCTGTAGATGCTACTCCTGAATAC
##GTACTGTTTACACCGTGTACAGGGATTGCACTTCCTGATG
##GTATAGCAAGTAGTACCTGAGCGGGTGCATAGATTGGTGG
##AGCAGGTACGGCTGTGATTCCTACAAATACGCCTGCAAGT
##GACTGCATGTAGAATGAAGTGGCAGGAAATTTCCTTCCCT
##CTTCCATTGTTGTACCAGTAATAGGTGCTGTCATCCAGTA
##GTAATATCCGTCTGGAAGGTTGATAAAAGCATTACCTTTT
##TCTCTTAATAGTACATTACCTGCTGCTAGAGCAGTAACAT
##CATTCTTCTTTACAACTCGCAATCTGCTAAACTGAGCGAT
##CTCAAACCCTGATTGCAAGTACATCAAGTTGATTGCTAAT
##GTAATAGCAGCAGCCGATGGTTGTGCAAACAATAAGGGTG
##TAGCAAAAGGGTTTACAATAAAGCCTAATTCTGTGAATTG
##GTCTGGAATTGGATTTTGTGGCATGATAAATAGTTTAAAT
##GAGTTATAAATATTACGTAAATATAACTATTTAAATTTAG
##ACTTCATAGTGCCATTACATTCCTATAGTACAGGTTATCG
##TTTGAGAAGGACTGCTAGGAGCAATATATGGTGGCGTGAC
##AAGACCTGGTGTATTGTCTACTACCAGTGCTTTGCCTGCG
##TAACTAGCATCCGTTGACGGTACAACCTCACGCGCTCCGT
##CTGTATAGTATAATGCCTGTTGTAAGAAGAAACCTGCTCC
##TGTGTTTTGGCCAGTTCCAATAACTGATACCCTTGAACCG
##CTGTAAGCAGGTGTAGTAACAGGTGTACCTAAATCGGTAA
##TATACAAAGACGAATTGCTGGCATTCCAGATTGGATAGAA
##TATACGCTGAAAACCTGACAGCTGTATATTGCCTTTCAGG
##GCAAGGGTATTAGGGTCAAGGGTTAGGATTGTTGCTGTAA
##CCTGGGTAGCATAAAGGTTATTGTTAGCATACAGAATACG
##GTCAATAGGTGCTGTAGAATTATAGGTAGTCGTAATTTGG
##TCTGTCAGACTGTTGATAATAAAGATACGCTGGCCTGCTG
##TTGATATAGCATACAGGGTATTGCCGTTCAGGGCAAAGTT
##TCCTATAGGCGTAGTGGTAGTATAGGTAATACCTGGCTGT
##GGCAGGGCTAATATAGTTACAGGCTGCTGTGCTGTTCCTG
##AAACGCTAAGAGCTATCTGTGCTGTGGTATAGACAAATAT
##CTGGTTGGTGTTAAACGTGCCGATATATATCTTTTGGTTT
##GAAGGATTGTACTGAATAAAGGTAGGCTTAGCACCTGACG
##TAGGCAAAAGTATGGACTTTATAAATACCAGTGTCGAGGG
##ATTATATAAGTCTATGGAAAAATTAAAGTAGTTAGGGATA
##ATCAGGTAGTTGATATTTACATCATTGATATAATATCCGC
##CTATGGTATAGCAACCTGTATTGGTGGCAACAGTAGCATT
##TAGGGGTAGCTGTGGTGTGCCTGTAGCCCCTGTATCAGCA
##TTAAGGGGAAGCATAGTTCCATTCTCATAGAAAACTATGT
##GCTGATTCCCGATACCTGATATACTGACATTGACAATATT
##TCTAGGCTTGCTGCTCGAAAAGGCTGCTCCCAGGTTATAG
##GTAGACGTAACAGTGTTAGTAGTAGTGTTAAGTACCCCTA
##CTGAGTTTCCTGTATAGTTTACTACCAGGATATTTATGCC
##GTATATAAGCGAGTATATAGGTCCTAGGAATGGAGTAACA
##TCTGTATTCTGACCCTTTACGCACGTTTCATTGATACCCT
##TGTAGGAAGCAGGACGTGGCCCGCACGTAATACTTACCCA
##CCCTCTGTCAGTATAGATAGCATCATTCGTTACTACCTGA
##TGCCATCCTCTGTCGGTATAGACTTGGGTAGTACATAGGT
##CTGTAAATATGGCTCTGTCATTCTCAACACTTAAATTACC
##CATTAGGTCTGGTTTGCTATAAAGTAATCACCTATTCTAA
##AACTACCCGTTGTCGGAGGTATGGCTGTACCGTTACGGTA
##AAAGTGCGGGCTTGCTGTTAGGATAGCTATGGCTGCTGCA
##CTACTTGCTACCGTTGTTGACAGCGTTGTAACCGTTCCTG
##ATAGGGTTGTTACCGATGTTGATAAGCCTGATACTGTCGC
##ATTCGTAGCTGTTAGCGAGTTTATCGTGGCATACGTACTA
##TTAGCAAATATGGATGTTACCAGTACCGTTACATCAGGAA
##CCATAGGCATAGGGGCAAGTACTGTTCCCGTTGCTGCTGG
##GTTGACTGTAACCATAAAGCCTGCCTTACCTGCATAGGTA
##GAGTCTGCACTGTCTGATAACCCCAGATAAGGTACTGTAA
##ACGAAATCTGATCTATTCCCTGACCGCAACCCATAGTAGT
##ATGTTTTTATAATTGTCCAATATTTCAATATAATTTTTAA
##TTTTATACAAATCCAACTGGTATTACTGGCTCATGTAAGG
##ATAGTATTTTACTCATTACACCCGATGTTGGTATCAATCC
##TGAACTTACTATAAGTGAAGAAAGAAAACGATGACCGTCA
##ACGTTTGGATGTGTACCATCAGAACCTAAGTGTGTAGCAT
##TTACCCATCCTACTGACGAGTCAATAAACTGACCAGGATA
##TTGTGACCTAACAAATGTGTCAAGTACTGTTTGTGAGACT
##GTTGTTTCAGGTATTGGCGTTAAGTGAATAACTGTTATAC
##CTGCTGCCACCAGTGCGTTAACAATAGCTATATAATTTGC
##TTGGTAAGTAGCTGCTGCTATCGCATTTGCAATATCATTT
##CTTCCTATACACAGCAGAACATACGTAGGGTTAAGTTTAA
##TAGCGTTTGGAATAGATGCTAGTATTTCAGCTGTATTATC
##AGCACCACCTGCCCAAACATCTGTTAATCCTAACTGGTTA
##ATGCTATTTGCAAATGAAACAGCTGGTGATACTGAACCAA
##ATCCCATAGTTTTACTGTCGCCTATAGCAAGTAAGTACGG
##GTTCATTGGTGTTTGTGAACTTACCTCAATACTCATAATA
##TCAACTGACCCACCAATATTATATATAGCAATGTTTGATG
##TATTTGGTAATTGTATGGTTGGCCCTGAAAGAACAAATGG
##TATAAAGTAGTTAAACAAGACCTTTAAAGTTTTTGTGAAA
##TTTTCATAAACACCAAAGATTAAGTTTCCACGCTGCGAAT
##ATTTTATCCTGCACATATCACCTACAGCAGGAAGGGTTGT
##ATAAGCAGTAGCACCTATATTTCCAGCAATGGCAAGGTTT
##GTAGCTACTATCATAGCATTACCATATCCTATTAAATCTA
##TAACTGCTGTTGATGTTTTAAATGAAGAGAAGGCATTTAT
##ACTTGTCCTGCCAATACCTATACCTGTTAAAGTACTAGCA
##GCAGGAACAACAACAACACGGTAATGAATTTCTAAGTCTA
##AATTTTGATCGGCATTTTGTGTACCATTGATAGTTAAATA
##GTTATTGTAATCGTTTGTACCACTAGCAAATCGTATTGAC
##CCGTTTACAATAGTTGGTGCTACTGAGCCTACCTGTGTGA
##AATCAGTAAGGGCTGACCAATATGTTTTCTTATAGGACAT
##GTTACCAGCTTTAACTTTCGCAGGAGCTGTAGCATTCAGG
##TTTGAGGCTGTTAAGTAGTAGTTTGTACCATCATAGAAGA
##TACTGAAAATATCAATCTTACCACTACCTAAAGAGTTTAG
##CAGTGTAAATCCTCCCTGCATTTTATAACCTGACCAGGTA
##ACTGTAAAGTTTCCTGACTGTGTAACCTGCAAGGTACAGG
##TATCACCTGCTACCATACCCGTAGGTACGCTTATGGTTGT
##ATTTCCTGACAGTGGTAACTGAAAAATATCAGTACTACTA
##AAGTTAGGTGTCAAGGTTGCTGCATAAGTAAGCGACGAAA
##TATACCGCTGTCTTAATGCACTGTTTGAGAAAGCCCTCCA
##ATTTGTTCCGTCATACCATAAGTACATGGTGGTACTGTTA
##GGGAAGATAGTAATAGTCGTTCCTCTTACACCTATTATTG
##GGGTAACAAGTGTCCATGTAAACGCAGATGTGTTCTGGTT
##TGTGATCATGAAGAAATTACTTACTACTGTTGTTGGAAAG
##GTAAAGGTCCTGTTAGCAGTAATTACTGGCAGTATGATAC
##CACCGTAACCTGGTGTGACAGCATAGTTAGCATCAGTAGC
##TAGAGAATATGTTAATACAAGTGCCTTAGTTGTTACACTT
##GAAGTAGCAATTACACCAGAAGTATTTAAACCCCCTGCCT
##GTAAGCTGTTATCATTTTTAAGGAAGTTACCTGCTGTCTT
##GTTGAAAGCACTTAATATCGTATCTGTTGCCAGTACAGCT
##GTGTAGGTTGTTCCTGCTGCGTAGCCTGTAAGAACTCCCG
##TTACTGCTGTTGATACAGTAAGATATGTTGTAGAGGCTGT
##AGCTATAGTCAGGTAGGTAGAACTTGCGGAAGCTGTAGTC
##AGGTAACTTGCTAGGGCAGTTGTTACAAAAGCAGTTGTAG
##CAATTTGTGTTGTACTTGTGGCAGCTGCTGCTGTAGGTGC
##TAGAGGCACACCTGTCAGCGTTGGTGAAGCAAGAGGAGCA
##TAAGTTGTGGCAGCTATGGCTGTTGTCAGGTATGGTGCTA
##CAGCTGCTGTTACAAAAGCTGTCGTAGCCAGCTGCGTGGT
##ATTTGTACCCACTGTTGCCGTAGGCGCAAGCGGTATACCT
##GTCAGTGTAGGGCTGGCTAGTGGAGCATAGGTTGTTGTAG
##CTATGGCCGTTGTTAGATAAAAGGCTAGAGCAGTTGTAAC
##AAAGGCTGTAGTTGCTATCTGGGTTGTACTTGTGGCGGCT
##GCTGCTGTAGGAGCAGTAGGTGTTCCTGTAAAGGCAGGTG
##ATACGGTACTTACCGCATTGGCTATTACAAAAGCTGTTGT
##GGCTATCTGAGTTGTATTCGTAGCTACAGCAGCCGTAGGA
##GCAAGAGGTATACCTGTTAAACTTGGGCTAGCTATCGGTG
##CATAGGTTGTTCCTGCAATAGCAGTAGTAAGGTACGGAGC
##AACGGCTGCAACTACGAAGGCGGTGGTGGCAAGCTGTGTG
##GTGTTTGTACCTGCGGTGGCAGTAGGTGCAACTGGAATAC
##CCGTTAGTGACGGACTGGCAAGCGGTGCATATGTTGTTGC
##AGCTATTGCAGTTGTCAGATAAGGGGCTACAGCTGCTACT
##ACAAATGCTGTAGTTGATAACTGTGTCGTGTTCGTTCCTG
##CTGTTGCTGTAGGTGCTGTAGGAATACCTGTGAAGGCAGG
##GGAAACAGTACTTACTGCGTTTGCCAGTACGAATGCTGTA
##GTAGCTATCTGTACGGTGTTTGTAGCTACAGCTGCTGTCG
##GTGCAGTCGGAACTCCCGTTAGTGCTGGTGAAGCAAGAGG
##GGCATAGGTTGTACCTGCTGTGGCTGTTGTCAGGTATACA
##CTTAAACTTGATGTAAGCGCATACGGTGTAAGAGAAGTTA
##CTACAAAGGCGGTCGTTGCTATCTGGGTAGTATTCGTTCC
##TGCTGTGGCAGTAGGTGCTAATGGTACACCAGTAAATGTA
##GGACTTACTGTACTTACTGCATTGGCAATGACAAAAGCTG
##TTGTTGCAAGTTGTGTCGTATTCGTAGCTACTGCTGCTGT
##AGGCCCTACAGGTACGCCTGTAAGTACAGGACTTGCCAGT
##GGTGCATACGTTGTTGCTGCTATGGCTGTAGTAAGATAAG
##GAGCAATAGATGATATTACAAAAGCAGTAGTTGCAAGTTG
##GGTAGTGTTTGTTCCTACCGTTGCTGTCGGTGCTGTTGGT
##ATACCCGTAAAGGCAGGACTGGTAGTACTTACAGCATTTG
##CTAGTACAAATGCCGTGGTAGCTATTTGCGTAGTATTTGT
##TCCTACAGTAGCTGTTGGAGCAAGCGGTACACCTGTAAAT
##GTTGGTGATACCGTACTTACTGCGTTTGCCAGAACGAATG
##CTGTTGTGGCAAGCTGTGTCGTGTTCGTTGATAAGGCTGC
##TGTCGGAGCAGTAGGTACACCTGTGAAGGCAGGTGATGCT
##AACGGTGCGCCACCACCAGCTGCTGATGCAGTAAGGGTTG
##TAAGCACATAGTTAGTACCATCATTAAATATTGTAAAATA
##GTCTACTGCGTTTGCGGTAGGTGTTACTGTTGGAACAGCC
##AGTGACCCTGATGCTATATATCCTGTAAATGTTACAGTAA
##AAGGTGTCGCTCCATTGGTAATAACAAGTCTTACATATTC
##ACCTGCCAGTAAATTGATAGGGGCAGATATAGTTGTGTTA
##GCTGTAAGGATAAGTTTCTGCACATCTGAACCTGCAAAGT
##TTGGAGTAATGGCAGATGCAAATGTAATAGTAGATAATGC
##CTTATACCTAACGTTTGAAGTAGATATTAAGTGAAATACT
##GTACCATCATTATATATCCAATGTGTTGAATTATTAGGTA
##TAGTTGTTATTGAGTTTCCTCTGGCATCTTTTAGTGCTGT
##TACATAAGACCATGTAAAGGCTGATGTTCCTGCACTGTTA
##TCTACTATAAATATATTACTTGAATTTGAATCTATAGTAA
##GTGTTATTGTTCTATTTGCTGTTATAACACTAGGAAGAAT
##ATTTATTACGTTACCTGCACTATAATTAATATCACTTGCA
##CCACTTGCATTATAAAATACTGCATAAGACCTAACCCTAT
##TAATAGTTATTGTAGTATTTTGATTACTACCGTCATTCTT
##TAAAAAGCTATTGGTCACATAGCCCATTGTGGCTATCTGC
##GTTGTTCCTGCGTACCCTGACCCTGTAGGAGCTGTCGGTA
##CGCCTGTTAATGCAGGACTAGCAAATGGTGCGTACGTTGT
##AGTGGCAAGTACTGTTGTTAAGTAGGTAGTTGAAGCAGTG
##GCTATCGTAAGATATGTAGTACTTGCTGTTGCTGTTGTCA
##GGTACGGTATCAACGCTGTTGTCACAAAGGCTGTGGTAGC
##AAGTTGAGTCGTGTTTGTTCCTGCGGTAGCTGTTGGGGCA
##GAAGGAGTACCCGTAAAGGTGGGTGAAACTGTACTTACAC
##TATTGGCAAGAACAAAAGCTGTTGTAGCTATCTGCGTAGT
##GTTGGTAGATAATGCTGCCGTAGGCGCAAGCGGTATGCCT
##GTGAAAGACGGACTGGCAGTACTTACAGCATTAGCTATTA
##CGAATGCAGTAGTTGCAAGTTGGGTTGTATTTGTAGCCAA
##TGCTGCCGTTGGGGCAGAAGGTGTTCCAGTGAATGTAGGC
##GAGGCTGTGCTTACCGCATTAGCCAGTACAAAAGCTGTCG
##TTGCAATCTGGGTGGTATTTGTTGATAAGGCTGCTGTCGG
##TGCTAGTGGTACGCCTGTAAAACTTGGACTAGCCGTACTT
##ACGGAGTTTGCCAGTACAAAGGCCGTTGTAGCAAGCTGCG
##TGGTGTTCGTAGAAAGTGCAGCAGTCGGTGCTACAGGTGT
##TCCTGTCAGCGTTGGTGAAGCAAGGGGAGCATACGTTGTT
##CCTGCTGCTGAAGTAGTAAGGTATGCACTTAGACTTGCTG
##TCGTAGCATAAGAACTTAAACTAGCAATAGTAGCATACGT
##AGTAGATGCTGTGGCTGTAGTAAGGTAAAGAGTTAAAGCA
##GTTGTTACGAAGGCTGTTGTTGCAAGTTGTGTCGTATTCG
##TAGCTACAGCTGCTGTCGGAGCAGAAGGAACACCAGTAAA
##AATAGGACTGGCCGTACTTACGGAGTTTGCTATTACAAAG
##GCAGTGGTAGCAATCTGAGTAGTATTCGTAGCCAGTGCTG
##CTGTTGGTGCTAGAGGAACTCCTGTAAATGTAGGAGAAGC
##AGTACTTACAGCATTGGCAAGGACAAATGCGGTGGTAGCA
##AGCTGTGTTGTATTGGTAGCTACAGATGCCGTTGGGGCTG
##TCGGTACGCCTGTAAAGGCGGGACTAGCAAGTGGTGCGCC
##AGAGCCAGTAGCATTGGCAAGAACAAAAGCTGTCGTTGCT
##ATTTGTGTGGTGTTGGTAGCTACAGCAGCGGTCGGTGCAG
##TAGGTATACCTATAAATGCAGGGCTAGAAAGAGGTGCGCC
##TGAACCAGTAGCATTTGCTAGTACAAATGCCGTGGTAGCA
##ATCTGGGTAGTGTTTGTGCCCACAGTAGCAGTAGGTGCTA
##GTGGCACACCTGTTAAAGTAGGACTAACCGAAGTAATATA
##CGGTACAAGAGCATTGGTAATATTCTGTACGTTAGTTCCA
##TCAGTAGGATTAACTCCTAGTGCTACACTTGTTACAGAAT
##TACCACCAAAATCAGCAGCGAAATTTAATGAAATAGGTGT
##TGGCATAGCAGTTATTCTAAATAAGTTTGACCGATTGTTG
##GTGTTGAATTTGTTACAAGCACATTGTTATTATCTATATA
##CTGGACTTTCTCATAAGTAACATTTCCATATATATCTACT
##ACTGTCACTGTAGGTATACGTCCAAGATTGTGGTTTATAG
##CATACGTAAGACTAGGTGTAAAGAAGTTATATACCTGACC
##TGCTCCTGCAAGTAGGTAGGCTGAACCTGAGAACGGTGTT
##CCAAATGAGATAGATATATTATTACTGTCTACATATTTCA
##GCTTCATGAATGGTATTCTGTTACCCGTAATATCTACAAG
##GGTTACATAAGGGAACCTGCCTAGATTATGTGGTATTATC
##CAGTTTGTTGAAGGTGTCCCCTGATTAAAAATTGTGACCT
##TTCCTGCAATGGCATAACCATAGCCTGTCTTAGCTGTGAT
##ACCCCATCCTGCTGTTACTGTCTGCTGGTTGTTGTAGACT
##ACCGTACCATACATTACCTGACCTGATAGGTCTGTGGTGA
##CAATAGCAGGGTAAGTGTTAAGTGCATGGTTGATAGTCCA
##TGAACTGTAGGCGGTAGTCGTTGCCAAGGTATAGGCATAG
##AATATCGGTGCTACAGTTGATGTTATTACCTTTGGTATGT
##TTGAACTTACTACCAGGTACTTGCCTGTGGTTGTCAGTGA
##GTATGACTTGCAGATACATGGCATCTGGTAGTTCGTTGAC
##AGCGATATATAGAAGTTTGACTGGTATCTATTGATAAGAC
##CCTGCAAACGTTGCATGTATTGTAGCAGGTTTAAGTCCGT
##CAGATTGCCAGTATAATCCACCATAAAGCCATAAACTGAT
##AAATAACGCTGGATATAACTATCAAAAACGTCCAGTTCGT
##CAAGCTCATGGGTTAACTGCTGGTCATGGCCAAAAGTGGT
##ATATAGCCTTAGCAGTAGGTTTAACCTAACAAGTCGTGCC
##TTTATATGTATGGCTTGCAGGTCTGTAACTAACATGCGCA
##ACCTCCCCCGTCAAGGCATAAGTCTTGCAGTAGGTTTATC
##ATGCTCTGGGCATCTACTAGGTCACCTGTTGCCATAGCTA
##TATCCAGTGCATCAAATGAGTTTGAAATCTTTTTGTTAAG
##GAGTATTACATTCCTATCATCCGTAATCTGTCCCTGAACG
##TAGAACTTATCTACGTTTTGCAGGAAGCACTGGTTGATAA
##AGGAGCAGGTATAGGTAGTCACAAGGTTCGTATATACCGA
##GCCTGACTGTGCCTGCTGTGGGGTATAGGTAGTCGTAATT
##GATAGTACGGTGTCCCACATTATGTTTGTAGGAATATTTA
##TGGAATCTCCTGTCAGTGCCATGATAGGCCATGATATGAT
##TGTCCTTAAGGGTATTACAGATAGGCTACCAAGAGGATTC
##GGTAGTGGTGTGCCTGCTGAGGTAACTATGGTAAGCGTTC
##TTAGTGTGAAGTTACCAAGCACATCATTGCCATTTAGCAA
##GGAATTATCCATAAGCTGAATTACACCAGGCGAAACAGAC
##GTTACAGAAATTGAAGGGCTAAATGACATTGCTTTAAATT
##TAAATATAAAGATACAAAATTGTTACGAGACTATTAGTTT
##GATATWGTTRTGNNNNNTTAGTACTGTTATTATTTTCACT
##TTCAGGAATCACTTCTTGTTCTGCTGTATTCTTATTTTCT
##TTCCATCCTGGTACAATCTTATCAAGTGCTGATGAAAGAG
##CTTCCTTCTTGCTAGACTCAATAATTTCTTTAGCATCTTT
##CTTGTCTGCTATAGATAAACCACCTGCTGATTTTAGATTT
##ATATTAATCTGCTTAGCAAATTCTTCATCAACATCCTTGA
##TTTTGCTACTAGTCCATTCAATAGGATTTCCACTAGCATC
##TTCATATTTACCTGTATTAGCCTGTTTATCGAAAGGCTTA
##ATTTCAATATCAGTTTTGTCTACAAGTTCCTTAGCAAGGC
##CATAATAGTCTGGAAGTATAGAAGATTTACTCATAATAGC
##CTTTTGCCATTCCATATTTGCCTGTCGTGATATGTTGCCT
##AAATCTGCTCCTCCATATAATTGAAGTGTGGAAGCAACAA
##ACTGCGCACCAGCCAATGATAATCTATCTTTTGTTGTTGC
##AACACCTTTTACTTGGTCAATTATAGACTTACTACCCAGA
##CCTGCCATAGGCTTTACTACTGCATTATAGAAAGCAGTAT
##ATACTCCTGTTCCAATAACGTTGGCATCAGAATTAAATAT
##GGACTTACGGGATTGCTCCTTATTAATCTTATTATGCAGT
##TGTGTATACCATAATTCTTTGTAAGAAAGATCTACTGTGG
##CTTCACCAATAGACTGAACAATATTATTTTGCTGTCCTAA
##GAATGCGTCAGATACAGACCTTATAAATCCATTTACTAAA
##AGGTGCTTCGTAGTTATACCAATACCTGTAAGTTTTGATA
##GAGTATTAATATCATCATAATTTAAATTATCTGCAACAAA
##ACCCTTTTTCTTTTGATCTTCAAACTGATCTACTTTTGCT
##TGATGATATGCTGTTGAACCCATTGCAACACGAAGAATTA
##AATTACTACCAAGATTCTGTATAGCTGGTTTAAGTGTTGA
##TTTTATTCCAATAGAAGTTGCCTGTGCTGCCAAATATCCA
##AATAGCTGCCTCCAATCACTACCACTTGAAAGTCCAGGAG
##TGACAAGGTTTCTAAGAGCAACCCTTGCTTCTACGTTAGC
##ATGAAGCTGAAACGTTTTCATATTATAGAGAAATGATTTG
##AAAGGTCCTACATTCTCTCTTAGTACTCTTGCCTTAAATG
##GTTCTGATACTTCAGCGTTAGAACTTTTAACAATACCATC
##AGCATAAGTCATGGCATCTTTATTAAACTCATGTGTTTCC
##AGAAACTTTTTATTAAAGTCACTATATTTAGTAAGAACAC
##CAAGTTCTTTTGCTTTCTTCATATAGGCTGCTATCCATGT
##ATGAGTAGATACCATAGAGTCACCCTTTTTTAAAGGATAT
##AGCAATGCTTCATCAACTTTTCTAGCAGACTCTTTAGCTA
##CTGTCCATAGATTTGAATATCCTGTAGTTTCAGCTTTATA
##CGCATGGCCTAAAGATTGGTGAACGAGCCTTTCATAATCA
##GCCATTCTAGCAACAACTCCTACACCCTTATCTACTAGCT
##TTGATATTAAAAAGTCATAGCCACCATCTTTTGCATTGGC
##AAATTTAATACCATGATATTGTGCCATTGGGTCACCTAAA
##AGCATAGCTGCATTTGAAAATGACTCTCCATATTGCTGTA
##CTACTTGCATTCCGCTACCAAGTGTCTGTCTGTAAAAAGC
##ACCCTTAGCAGCATTGTTTATCATATCAAGTACACCATCT
##GCATTCAAAAAGGTATGCCCTTGTGAAGTTGATGTTGGGT
##CACGCCCTAGCGCATCAAGTACACTTGCTCTGGAAAGAGA
##CCTAAAGAACTCAGTATTTGTATTTAGCCCCCCTTTATGT
##TTCATTGAACCGTCGAATATAATATTTGATCTAGGGTCAT
##TCAGCAGGTTGTGCATCATTATCCTATCAGATATTGTTTC
##AGATTCTAAAACCTGATTATGAATACCCCTGTCAAACGGA
##CTTACCATATCCATATTAAGGAAATGGGTAGGCTCACTAG
##TGCCTCCTAGAAGCTGTGGTAACGAAGCAATGTCCTGACG
##TTTGGTTATCTGTCCTCCCATCCTGTCCATTGCCTTACCT
##AAATTAAAATCATTCTCTGACTTCTGTAATGACTGTGTTG
##TGCCTACAGATTCTTTAACATGGTCTTTGGCAAAGCTAAG
##AAAGTCCATAGGAGTATAGTGGTCTATATCACTAGCTTCT
##ATTCCATATTTTTCATAGGCACGTAGTATACCTGGCCTAG
##TTTTTTCATGCGCCTCGTCCATAAAGTTGATAACTTTTTT
##ATGTTTATCACCTATGCCAAACTGTTCAGCCATATTTTCT
##TTGGTAATTTTACTTAGGTCACCAGTAAACAAATCATATA
##TGCCAGACTTCTTAATAGTTTCAAGAAGGTCTACCTGATC
##TTTGTGCATATTGCTGATGCTTTCTACATCACCACTCTTA
##AACTTATTTTGCATACCAATAAATGAATCACGCACGACAC
##CCTTTAGGTGTTCAAACTGATCTTCTACTGATGCCTTGCT
##ACTTCTGTCTATCTGTCTAAGAATCATGAAGGCACGTATC
##TTAACACCATCAGACTGTGTTATGTCTAAATGCCTATTTA
##GGGTATGTAAGTCACGAGAAAATTTCCCTACTATCGCTTG
##TGACCTAGTAAAACTTCTTGTTATGCCCTCAAAATATCCT
##TGATAAACCCTAGTGACAAACTCTGGGTCTGGATTTAGGT
##TCTTTAGTCCTTGCAGCAATGTTACTTTATCCTCTGACTG
##TTTAAGTTTAAAATTGGGGTCTGTAAATCCTTTAATTTTT
##TTAATTCCTTTTGCCCAATTAACAAATGATTTACTCTTTG
##TTTCTGCCAGTAGCTTTAAGCCTTTAAGTAGTATATCTGC
##ATCATGGTACTGCAATACAAAGTCACTACCTTTTAGTATG
##GCTTCTTCACCATTCTGCAAAATATTGTTTATAATAAAGT
##TTATAGCCTTTCTATTTTCATCTGATAGGTTTAGCTTACC
##TTCTTCATTCTCTGTATTTACTGATGTTAAAGCCCTAAGT
##AAATTTAGTTTTTCACGAGACAGTTGTTCGAAAGGTGTTT
##TTAAAAGTTCCTGCTGACCATCTTTTATTAGCTTGTTGAG
##TATAGCTGTCTTTGAAGGTTCTTCTAATATTTTTTGCAGT
##TCAGGGTCTGCGTATAAATCCTGTGCTGTATATCCTGTTT
##TACCATTTTTAAGTTCATACGAATCTAGCTTTACCTGAAT
##AGCACGTATTGATTTATCTTTTTCCTTTGCAGGATTTTCT
##AATACTTCTTGCAGTTTAGGGTCTGCATATAAATCTTGTG
##CTGTATACCCTGTTTCACCATGTTCTGCTTCATGTGCATC
##TAGCTTTACCTGAATAGCACGTATGGCCTTATCTGTTTTG
##AATGTGTCTATTTCCTTTTTTAAGTCTAGGCCAAAATTAT
##TTATATCTGTAGCTGACTTTAAGATAGAACCGTTCTTATC
##TATTACTGATGAAGCAAAGTCTGAGTAGGCATGAGGGTCT
##TTCATAACATTAGCATCCTTACCTAACTGCCCTAACTTCA
##TCATAGCCCTTGCAAGCTCTGGGTCAACACCTATAAACTT
##ACCTGCTGTCTGCTTTAACTTGCTTCCTGCCTTTGTCGCT
##TCAGTCTGTGATTCCTTATGGTGTATGTCATCCACTATAG
##AAGAAATCTTGTCTAGTGCTTTACCCAGTGACTTTTCATT
##CTTTACGCTATTGGCAAGTTTTATTATTTGTGGCAATATC
##CTTTTGACATTTGCAGGAGCATTGTCACCTAGCTTTACCA
##ATATGTCTTTAGTTCCTTTCAGGAAATTATCTTTAGACTC
##CTTAATATCATCTGCCTTACCCTTTGCTTCTTCTTTGAAC
##TTAGTAGCAAGATCATTCAGCTTCTGCCTTGTTTCAGATA
##TGTTCTTATACGCTACAGGATTATCAGTTGATGTACTATT
##ATTTAGTACTACCTGCTTTTCTTCTTCTGGGGGATGATTT
##TCTAGTGCTGCCTGATGTACATCATCACCTACATTCTTTG
##GGTCAACGATATGCTGTGCGCCTTGAGTATCTTTGATAAG
##TACATTCCCTGTATCACTGTCTGTTGATATATGCTGTCCT
##TCTTTGGGCATACCTTCTGAGTCAACAAAATTTACAGGTG
##TGCCTTCCTGTGGCTGTTCTGCCTTTGCTTTATCACTAGC
##TTTGCCAGTAGCAATGATCTCTTTAAGCTGACTGTTTAAA
##CCATCTTTCTTTTCTTCCAGTACTTCTATACGCTTAGCAT
##GGCCATCTGTAAATGCTTCATCAGTGGTAGTCATCTGGTG
##CTTTAATTCATCAATGGAGTTTTGAACTTCATTCTTGGCA
##CTGATAATAACAATAGCTTTACCTCTTACTTCTGGGTCTG
##TTACTGTATCAGGTATTTTTGCTGATATAGCTTCGGCTGC
##TGAAACTTTATCCTGTATTTTATTGTAACGCTCTTCACCC
##ATTTGTGGTGCGCCTGGTGTCTGCTCTTCTGGTATTTTTA
##CTTTCTCTGCCAGTGCCTTGTCAGCATATTGGCGTATAGC
##ATTGGCATTGTCTGGATGTGCTGCAACAATCTCTGTGATA
##CGTGCTGTTAGCGGGTCTGCATGATGTGCTTCTACAGCAA
##ACTTAGCAACACCTCCCATTGCACCAAGTGCGCCCCAGGT
##AGCTGCATCTTCACCCATACCAATTATATTCTGTCCTAGT
##GATTCAAGTTTAAACTTTCCATTGTCTAACTTATCAAAAC
##CATACTGTAAGGCTTGATTATACTCATGGTTTGTTGCTCC
##TGCTGCTGCTTCACCAATAACAGCATGTAGAAAATTCTTA
##CCACCCTGACCTAGAAGTGTTTCTTTGAACTTGCTGATAT
##TACCTTCCAGTGCTTTATGTAAGCCTGCCATAGTAATCTT
##TTCTTCGCCCATCTGTTCAGCCTTCTGAACTGTTGCCTTT
##ATTGCTCCTACTGCTAGGTACTTCTGAACTGCTCCTGATG
##CAGCACTGCTTAGCTTACCTAAAAAGGGTGTTGTTGCTGC
##TAGTCCACTTGTTGCTAGAGCTGCGTACAGATTTGAACTT
##CCTTCTGATAGCCCATTATTCTTACCACCCTTATAGAAAT
##CTTCGTATGCGGGGGCAAGTACTAATAGGTTTGCCATTAT
##AGATGTACCTCCTGACATAACTGCACCACCTATCTGTGCA
##GGAAGTCGCATAAACATACCTACCCTACCCATAGCACTAG
##AGTTTGCTACCTGCTCAGCTTCATCGGCTGTCTTGGATAA
##ATCATTAGCACCCTGATTGACTACATTAGATGTTTCATCT
##CCCTCCTTTACAAGTGGGTTTATATAGGCTGCACCTCTAA
##GTAGTCCTGCTGTTCCTTTAAGAAGAACAGAACTTAGTGC
##TGCTCCAAAGTCACCTAGTCCAGTAATAGGGTCAGTAGAA
##TGTACGTTCTGCTTGTCGTTTGCTCCTGTATCTCTAGTTG
##TAGGCTGTCCTGTATTGGGGTCTATGGAAAACTTAGTAAC
##ATTCTTACGGTCTAAATCTGAAAAGTCTGGCTGCCTAGTG
##TCCATATCAGTAAGATTCTTACCTGATGAAAAAGCAAGTG
##TTGGCAGTAAGGGCTTTTTAGTTCTTGGTGAAAGCCAGTT
##ATTAGCATTGGGTCTTAATGAATCTCCTATTGGACCTAGA
##TTATAAAGGTCTTTTGAGTGATCTTTATTTTCATTATTCT
##TAAACCTATTATTCCAATTTGTCAAGTCACTGGCAGTATT
##TGCTTTAGACTGATTCATTGATTCTAGGCGTTGTGAACTT
##TGTGCATAGCCAGTTATCTTACCGATAAATTCCTTTTTAG
##TACCGAAGTTTACTGCCTTGCTTACAACATCAAATAAAGC
##ACCTGCTCTGGTAGGGTCTATAATTTTAGTTTTAAATTCA
##TTGAAGTCGCCTATATTATATTTCTTATTTGTTTTAGGGT
##CTACAGCATTTGTAATAATATTATATACATTCTGTAACTT
##AGCTGTCCAGGGATTAGGGTCTGTCGGTTGTGGCTGTACT
##GATTCTGGTGCTACCTGATTTTGTATTGCATCTGGTGATA
##CCTGATTTGGTGTTACTTCATTTGGTGCTGCATCTAATGC
##TACATCTGGTGCTGACTGATCTAATTCTTCTGCCATTACC
##AATCTACTTTAGCATCACTTTTAATAGCAGGGTGTGCATC
##ATTATGTCTGCTTACTGCTGTTTGCGTATCTGACCTGCCT
##GATTTATCTACCTGACCTTTATAACCCTTGGCATCGTTTG
##GAAACGCATCTCCTGGTACAATTTCTTTTGGAAGATAGTA
##GTTATGTAATCTGCCATTTTCCATAGCAGTTACATGAACC
##ATATCTAAGTTTCTTAATTCACGTTGAGCTTTTTCAGGAT
##TACTTTTAAACATACCCTCTTGTGACTTTAAAATTATACC
##ACCGTTTGTATTATCAAATAAATACTTTCCAGTTACAGGG
##TCTTTGGCCTGTTCACCAGTAAATTTACCATTTTCATCTG
##TTAGCATTCTTTTTTGTGTAATATCATCTTTATAGAAGTC
##ATGATGAAAACTGCCAATTAAATTAACATTGCTAAGACTT
##TTTTTATTAACCCATTGACTATTATCTGCATCAAAAATAT
##GACCAGCAACACCACCTTTCCAATTATGGTTTCCGTATGT
##TTTATCATAATTTAAAGTAGCATTTGCATTTTGTGGTGTT
##CCATCAGGATTTGTTCCTGACATTGGAACTGTGATATTTG
##AAGGACCTTGATTAACTGTGCCATTATCCTGACCACCTAT
##TGTAATTGATATAGGGTGTGGTGGCTTTATAATATGATCT
##CCCTCTACATGATACCCCTTAGCAGTATTGTACTGATCAT
##TGGCTTTTATAGCGTATCCTACCTGTGCAGGATTAGTTGG
##GTCAATAGGGTATCTAGTGGCAAGGTTAGCTATAAGAGTT
##TTATTATTAGAGTCTGCCATTGCTTCTTGTCCCATTTGCT
##TAAACTGATTATCAGCTGCTGTATTATACCTGCCATAATC
##AGCATAATGGTGATACATAGCAGTTGTATTAACGTGCATG
##CGTTCTTCACTATGAACATCTTGGAATCCTAACATATTTG
##AAGGGGTATCTATTTTTTGCTTCTCATAAAGTGATCTGGC
##ATCCATATCTAGTTTAGACATATCTACCTTTTGGTATTTA
##CGGAAGTCACCCATATCTGCTTCTGCATCATCAGATTCCT
##TAGTACCCGATTGTGCTAACTCAAATCTTCTTAACTTTTT
##ATTTATACCATCAACAAGTGTAGGGTCTACATTTTCACCT
##TGTGCTAATGTTCGGAAATTCTTTAGCTTTTCATTATTAT
##CCTGTGACTGCCTACTAAGCTCTGATGCCTGAGCCATATA
##ATTGTCTGATAACATCTGATGCCTATATCTTTCAGTGGGG
##TCATTTGACGAGTTTCCTGCTATATATTCATCCCTACCTT
##TATTAACAAAGTTTGCTATGTTTTCTGCATCTACACCTTT
##TATTTTTGATGTATCAATATTTTGTAAAGGAGCATTCCAA
##GGTCTAACCTGTCTTTGCCGTTGCCTAGCCATGCCAAGTT
##TTACAAGGTCATTTAACCCTGCTGACTGCCCCATTACCTG
##TGCGCCACCTGCTGATATGCCTGTGCCGAATGAATCATTA
##CCTCCTGGTATCATTAATAAGTATTTTGTGGTGCATTAAA
##TGAATCTACTCCTGAGAATTGTTTTCCATATCCCATTGCA
##TCACCCATAAGGTTGCTATTTACTGATGCACTGTTTGTAT
##TTACCTTTGGCGTAAGACCTTGACTATGTACATTCCCTCC
##CCAATATCCTAGCTGTCCGAGTACGCCTAGCTTACCTATA
##TCTTGTGCTGAGTTCATCATGTTCTGCATACCTGCACCCT
##GATAGTTTCGTGCTGCTGCTGCGTTGTTTGAGTACTGCTG
##TTTCTGATTCCAGTCAAAGGCTGACTGCTTCTGCTGACCA
##ATGGTAGCATTCGCCTGCATAAGACCTTTAAGGTTATTCA
##TACGCATAGTAGCATCCTGAGCATTAAGATTTGCTCCTGC
##CTGATCTGTACGTGCTGTGAGTGCGCCTATACCGCCTACT
##GCTGACCCTCTACCCTGCAAGCCTGCCATACCATTTGCCT
##GACCCTGATTGATCTGGTTCATCTGGTTATTGTACTGCTG
##TGCAGGCATACCTGACTGTGCTGCCCGTTGAGCTAGTGCC
##TGATTCTGGTAGTACTCTGAGCCTACTGTCTGTGTAGGAA
##ATGGGTTTGCTGCTGCTAATTTCTTAGCATGAGCTGTTTG
##CAATAGACCTGATACTAGCCCTACGGCTGAAGGTATAAGT
##GATAGACCCATTGATAGCGGTGCTGCTGCTGCGCCTGCGG
##CTCCCAGACCTGCTCCCATACCTGCTCCCCCCATACCCAT
##GCCCATTCCACCCATTCCTCCAAACATTCCTCCTAAATCA
##TCAAATGCTCCCATAATTTTATTTGTTAAGACCCCGAATT
##AGGGCTGTATATACTGTTTAGTGTAACTGAAAATAATGAT
##GTTTTTACTGTACTTGTACTAGTTAGTGTAGCAAATAGCT
##TGTTACCCTTAAGGTCATTACCATCTACAAGTGACCCGCC
##ATTTGATGTATCACATAATAAGTCTGCATAGTAAATATCT
##TCTGACTTATTATATCCATCATCCAAATTAAAGGCAGCAG
##CAGGTAGTCTTGATGTCTGATTACTGGTAGTAACAATATT
##ATCCCAAGTCCATATTGAGTCTGACTGTACAGCAACATTC
##ATAAATGACTTGTTTACCTCTGGCTGATTGTTAAATACCA
##TCCGTAATTGTGATGGGTACTGAACACCATAGAAATTATT
##GTATATACCTACACCCTTACTATCAACTAAGACTCCATGC
##TTATAGGCTAGTCCGTTCTTCCATGAGTAAAGGTCGGTGA
##AAGCTGCACCGATATAGTCTGGTGCATAGCTGAATCTTGA
##AGTCCACCGCTTTGTCTCCTGCTCTGAGCCGTCATGGAAC
##TCTACTGTTAGTGTTGAGCCGTCACTGGCAGGGCTGAAAG
##CAATAACAAGACTATCTCTATTCCTATCGTAACTAGTATA
##TACTTTTGGTGGTATACCTGTTGCTTTATATTTGGCAAAC
##TGGTTTATGAATAGTGTATTGGCAAGGTTATCTGAAATTA
##CTACTACACCGTCACCTGACAGCCTGCAAATATTGGAGTT
##CTTGTAGTCAATGAAATATTCTCCTGTCATGCCTATCTCA
##ATAGATTCAGGGTTTTTGCCTATGCCTCCTGCATATGTAT
##AATAGTTAATATTATTAAGCAACGTCTGTGATAACTGCAA
##GCTAGTCTTACCATCACCTGCAAGTGTTATCTGCTGATTG
##ATAGGAACAAATCCTACACGTAGCTCCTGAAAAATCATTG
##CCTTCTGACCCTTTACAAGTATATACTGTATAGACTGATA
##GTTACGGTCATACTCCTTGAAATTCTGGTAGTAGAACGTA
##GCAAGACCGTTTATAGTCGTATTGCTAAAGTATGACTGTG
##AGAAGTTAATCTGTGTATAATAGTTTACAAGTGCTGAGTT
##AGGGTCTTCTGCCATTGGCCTGCCGTTATCAGACTTATTG
##CTTACATACGTATCATTGTAGTTAGGGTCTGTGACAATTT
##CATTCACTAATCCTAGTTTATTATAGGTACGTGTATAGTT
##GTCTTGTGGGTAAAAATACCCTCCCCAAAATACCATTGAC
##CTTGCTTTTTGAAATACGTCACCCCGTTTGAATGTGCCTG
##ATGTTACCGAATGCTGACCATTAACAATATCATACCTTTC
##ACCAAACTCAAAGTAGGTATTCTGTACATCAGAAGCAGAC
##TTTCTAGGAGTCCATAATTCTACTAAGTGTGTATTGGTAT
##ACGGAAACGGTGGAGTCTGACAAGTTACTACATCACCATA
##CTCGAATATATCAAAGGTATCAACTGATACACTAGCACTG
##GAAGAATCTAACTCTAATGTAGCTATGGCATTGCCAGTAG
##ATATATCATAGGCAGTATGCTTGCCTCTTATCATCTTTGA
##TGTACCACCAAAGGATATAAACTTTCCTGCTACTTCACCC
##AGTACTGATGTATCGGTAATGAAATATGATCTTGTTGGCC
##CTGTTCCATTTATACCATTTACTGATACCGAAGCATTGTT
##TATAACACCATTCTGTGTATAGGTCTTACGTGGGTTTTGA
##ATAAAACTTGTAATCTCTGTTTCAAAATAAGGTGTGAATG
##ATTGTGTGGCTAGGTTATTAGGGTCATACTTTTTGATAAA
##TGTAATCCTGTCTCCTACCGTAAAGCTATATTTAATAACC
##GAGTTTGGTAGTGTACCTGTGTTATTAGATACTGAACCAT
##CTGTATTACGTACACCATTTCCTATACCTGACAGCCTGAT
##ACCATCAATAAATACTTTTACCTCATTCTTATTGTTGTCG
##CTTGCTTCTATCTTGTTTGTAAACCACTGTACAAAACTCT
##GATCTTTAAGTCTTGTTGACCTGCCCCAGCTATAGTACCT
##AGCCCAAGAAGGTGGGTTATGGTATATATTCCAGTTGATA
##TTGCTTAATGCACCTCCTGTTGTATCTAGCGTTGGCGTAT
##TTACTGTGGAGTTAAAGCCTGTTACTTTATAAGAAGTATC
##TTGCTGTGCTGCACCAGGTCTGCCAAATTCATCTTTGTAA
##CTAAGTACAAACACATACCTGTTAGAATCTTTATAAGCAA
##ATTGTGAAGGGTAGAAAGTCTTTGTATTAGGACCAGGTGT
##TACACTAGGTCCAGGGGATACAAATCCGTAGTTACTATCT
##ATAAGATGCCTGAATACGCAAGGGGTCGTAGTTATTTGTG
##AAGCATATACGGAGTTACCTACTAAATTTACTAGATAAGT
##AGATATTGAAATTAGTGTGTCTCCTGCTGCGACAGTATAA
##AAATAACTATATGTTGTAGTACCATTGGTAATCGCATATC
##CTACTTTATCACCAATATTAGGTGTTCCAGTTAGCTGTAT
##ATAGTAATTGTTCTGTGCAATATTATTTCCAGGAACTACA
##AGATTTACAAACATGATAAACGGCTGTGATACCACAAGCG
##TTGTTGGTGTTGTGCTTAAGTTTATATTCATAGTAATAGG
##GTTACCATTACTATCTACGTCATTGTTTAGGTTCGGTCTG
##CCTTTGGTAACATTACCTAAAAGAATAGTATTACCATTGG
##CAACACTAGATGCTCCTACAGTATAGGGTACATCATCGAA
##GTTTGATGAAGTGTCAATGATAGGTACGGGTGTGCCTATA
##TTGTTATTAAAAAATACAAACTTATCATCAGGATAGGGTG
##TAAGGCTAGATGTATATTGTGCCTGACCCCAAATGGTATT
##ATCTGGAATACTATCCAGTACCTTATCAGCAGTCTTGAAT
##ATTGCCCAGTTCAGGCCATCTGCTGAATAAGCAAAGTCTA
##TCTTACGTACGTATCTATTGCCTGTAAAGAAAGTGAACTT
##TATACCATTGTTATTGGTGTTTACTGTATTTACTATGTTA
##CTATTCTCATTAAGTGGTAACGGAGTACGTGATGCTCCTG
##ACCATGCTGAGTGCAGGTTATCTTCGTACTGGTATCTGTA
##TTTAATCTGGAATAGCTGTTTCTTTAAGTTATTGGCATTG
##ATTAAACTATTAGATATATAAGTCGGAGCTGCTGAAACAG
##GATTACCATTCTGGGTATAGTCAAGGTCGGCATAGCCTGG
##AACATATTGTGGCTGTGCTTTTATAAGCATGATGCTCTGA
##GGGGTAGTATAATACCCTTGCTTTGCCAGTGCTATATCTA
##TCAGTCGTGGTGGGTTGACATTATCACTGAACAAAATCAT
##CTTGTTATCGATAACATTTACACTACCTATAACGGCTGTT
##GAAAAGTTAAGTATTGGCCCCTGCAAGACAGCAACTATGG
##CAAGGGTATTCATATCTAGTTCATAGATACCGTCATTTGT
##GCCTGTCAGGTGGTGATTGAAATAGTACATCTTACCCATA
##GACTGCTGTTCAAAACAGCCAATGGTAACGTAGTTGATAC
##CATCTGATGCAATGCTTGTTGTGTCTACAAGCATGTTTCC
##CTGTGTATTTGTTACGTTCAGCTTACCACCTGTGGAGTTA
##TCATGTAACCGTACATTCAGTGCATCAAGAAGGCTGTTAG
##GAGGAAACAAATCGTTTGAGTGATCTGAGTCTATGCCTAG
##AAAGTTCTTCTTTACATCTGGTCGTATCTGTGCCATACTA
##GTAGTTTATGGCTTTCATAGTTGTTTCCCGTACTGCTTCA
##TTGATATGGTGTAGCTGCATACCACTACGTCTACCTTTAG
##CTATACGCTTCTGGTTATAGTATTCTTTACGTAGCATCAT
##TACTGCATTTGCAGGCCCTTTCTTCCCTTGAATATCTTTC
##CATCCGCACCAAGCAAGTAATGCTTCCTGAGCTTCTATGG
##AGATACTTTCTTCGGTGACATCATCCTTTCCTGATGACAA
##ATACTCCATGACAACTGTCTGAGTAGTTGCTGTAGGGTTA
##AGCATAATGATATTTGCCTGCTTGTCGATCTTGAAGTTTG
##CTCGTGAAGTTGGCGCACTACCTACTCCTAGAGATTGAAA
##AGTTCCTACTATGTTTACCCCTGCTGTCTGGTTTGGGTAG
##ACTGTAGCATTGTATATATTCTGGTCTGCTACTATAAAAC
##TATTGTTTAACCTGTCGTAGTCAAGTCCCTTGAAGGCTGT
##TAGGTTATGATTGTATGATAGTGATTCAATCTCCCCGTTG
##GAATTTACCAGACCTACCCTGACGTAGTTGATAAAGTCTG
##GTGGCAGGGAGCCTGTCTTATTAAAGTTTATGTCAATGTT
##TACCGTATTTAGCCTGCCTGTAACATCCATGTCAAGGTCT
##AGTCTGCCTCTTTGGGCTATGGTATAGATACGCTGATAGG
##CATGGCTTGATGTATCGTTTTCTGATAGGTAGAGTGATAC
##AATTTGCGCTAGTGGTACTCTCATTAGTTGTCTACTTTAT
##CGTTGCTTAAATCAGCTTGTAATCCTTTTTCTACCAGTAG
##CATCTTTACAATATCCTGTACCAATAACGGTATGTAGTTA
##GCAGGTAGGTTAAGTTCAGCAAGCGGGTTACTACCTGCAC
##AAATGATGTTGAAACTTACTAGTCCTAACTGCTTAGCAAG
##TCCGTTCTTATTGAAGTACATATTGCCATTATCCAAGTAC
##CACTGTATGCCTGGAATTTTAGGCAGGTTTGCTAGGTAAG
##ATCGCTGTTTGGCAGATATGAATATTGCACTACAGTTCGC
##TCCTGGGAAGTAAACGTGGTCGATCTCTCTGTTTCCTGCC
##AGGCTGACGGGAGCAGAAGGAAGGGTGATGTAAAATCTTC
##CTCCGACATCGGTAAGTACTGGTAGTGTGTACTTAAGGTA
##AAACTGGTCGTTGCTGTAATATCCTTCATCTGCTTTCTGG
##TTTACTTGTGCATCTGTGACAGCGTACTTGCAAGCACCGT
##TGAACACATGAAATAGTACGTCACGTTCGTCAAGGTCGCT
##GTCCTGTTGCGGAGCAAACTTGTAGTACATACGGAAGATT
##TCTTCTGCTACTGCTGATGCTGTCATTAGTCGCCTGTTTT
##AAGTTTAAGGTTTGCGTACTGCTCGGAACTAGGGTCTTTC
##ATTGCAAGACCAAACATGCCGATAACAATATCTATGATGT
##GGTTAATCTCCATCTCATACCACTGAGGGTCTAAAGATAG
##AGTAGGAGAATATACTGGCATTCCACTAACGGGGTCTAAC
##GTATATCCCCAGAACCCATACACAGGACTTGCTATATACG
##TACAGTTTAATAAAGGTGCAGGGTTAGGCCAAATCTTGAT
##CTTTCCTGGATACTCAGTATAAAAAATATGGTTCTGATCG
##GGGGCAATAATGGAACTCGACAGGATAGTATTTACAGCAT
##CATGCTGGATATACTTGATCTTACGGATAGCATTAGGGTA
##TACCTGTGGGGTGATTGTGTCAATATAGTAATAGCCTAGT
##GGCAGTATGGCTGTACCATCTGGTAACTGTGTTAGAGGAA
##CAGTACGTACGAACGGTAACAGGGAGTCTGTCATGCGCTG
##TGACTTGTCTAGGGCTACTGCTGAGGTAGCTGTCTTTGAT
##TCATCTGCCTGTGGCCTGCCTAGATATTCGTTAAAGGCTG
##AACGCTCAGCTGCTGCCCAAAGGCTGTTGAACTGTGTCGG
##ACGAATAGACCCCTGCTGATTCTTGCGAAGCAGAAAACGT
##ACTTGCTGATATACTTGGTCTATCGTCATTAAATTTAAAT
##ATCTGTAATTGTAAAGATACAAAAAAAAACGCACAGGGGC
##TTTAAACCTGTGCGCCCAAACCAAGAAACTTTCTTATCTA
##TTTTATGCTTCCAGTAACTCGCTAAGCAAGTTCAGGAATA
##CCTTTCCTCTTTCATCTGCTGCTGCCCATCGGCCTGCATG
##TGATACAGGGTCTGCTCCTGGTGGTATCAGAACTACAGGT
##GCTGACTCTGGGGATTTAGCCCAGTATATAGCACCATTAC
##GCAGTTCAATAATATCTTTTTGCAAGCCTAAATATACACA
##ATAATTTGCTTCCGAAGTATTGTCTTTTCTAAGTTTATTA
##AATTTTTTATAGTCAGATTCTGCAAGTAACACAAAACTTG
##AACGTACTCTATCTTCTGATCTTTTGATGTCTATACCCAT
##ACTCCATGCCTTAGCATACAGTTCATCGGTATCACATTCC
##ATAGCATAACTCATAGCCTTAAACCGCTCCTTAGAGGCAT
##CAAGGTCTATTAGTTCTTTCTTTGCCACATCATACTTCCT
##AAAGATTGGCATCTTCTTTGAAATACGGTTATGATTATCC
##TCGTTTGAGTCATGTGCATCAAGAAACTCTATCAGGATAG
##GGTTATTCTTATTCACCCTTAGCACACCATTTAAAAAGGT
##AATGTCAAAGGCTACTGCTGTTTTCTTAACATCCTTACCA
##CCTTCTTCCATTTGTTCTACTTCATGAATAGAACTGAACC
##CAGGAATGTACCTGATTACTTCTCTCTTCTTACCATTAAA
##GATTTCACTCTCACAGGCAAGAATCTGCTTGTAACGGCTT
##TTATCGGTAAGTTCATAAATCACCATCTCGCCACCTTCTG
##TATCGGCATCGTAAATAGCTAAGGTCTTTTTAGACTTCTT
##TGGTGCTTCCTCTTTTAGTGGTCTACCAAATGCGCCTTTC
##TTTTCTTTCTCTAGGTTTATACCTACTGCTTCCATCTTTT
##CTTTATTAGTAAAAAACTAGGGGGTTTTTAGCCCCCTAAT
##CTGTAATGCTTATTTTTGAACGATAAGGTAACGTTGTGCG
##CCAAACACCTGAACACCCTTGTACGTAATCATTGATACGG
##TCAAGTTAGCTACAGGAGTCTGGTTGCTAGGAGCAAACAT
##ACCTGCGTAAGTTGTCTTAATCTCACCATCACCGCCATCT
##GGTCCACCAAAGGTACGTACACAGAAAGAAGGTATTTGCT
##CAGAAGTTTTTGCATCGATCATTGAATCTTGTGGAATCAA
##GATACCAAAGTTCTGGTAGTAGGTTCCTTCGTTAGCCACA
##CCATAAACAGTAGACTGGTTAAAGCCTGCATATTTATTGA
##AGTTCACCTTACGGTTAAATAAGGATAGTGACTGGAAGTT
##TCTACGAATATCTATCTGCTGCGCTCCTGACTGATCGTAC
##AGGATAGCACCATTCTGAAATTCTGTACCAATACCATTCT
##GAATATCAATACCCTGATCGGTATCATATAGCCAGTCATA
##CTCATTTGCTCCACCTTCAGCATCCAGGTATCTGGTGATC
##TGGGCCAGTGTGTTTACAGTGTTGAACGTACCATAAGATA
##GTGAACCACCGTCACGCTGAATACGTGGAATAACACCCTC
##AGAACCTGTTGCTCCATTTTGTAGCTGTGTTGCATCAGCT
##TGTGGGGCAAACATCAACTTCCAGTCTACATAGTTTACAA
##AACGCTGGGTAAGGTTATCTACTGCAATATACTTGATGTA
##ACTCTGACCTGTCTTTGGGTCTACGAAGTCAATCTTTTCT
##TTCAGGGCAAGGTCAGATATAATATAGTCATCACGAATTT
##CTGTCGTGTAGTTGACAATTTTGTTATATAGCTTCTCTTG
##TGTTGCCTGTAATCCTGAACCCTCACCAACATCAAGAATA
##CCTCTAAATCCTAACGTGTCTCCTACAGATACCGACGCAT
##TGTCTAAGGCTCTTAGGGGGGTTAGGGTAGCAGTATATGC
##TCCTGGAACTGATGTGTTGATAGCAGTAATTGTAGAATAT
##ACACCTGTGTATAGATTCTGTACCTGCTCGTTCAGTCTGA
##TTGCTGACTTACCGTCATAAATATCAGAAGCACCGATTGT
##AATGGTTGCAGGTGTGCCTGCTGCTACTGTTACTGCTGAA
##ACTGCTGTTACTGAAAAATGATTTTTACTTCTATCTTCAT
##AGTGAAAGAACATCTTGTTATCAGTAGCTAGCTTCATATT
##ACCAAGACCTTGCTGTATCATGGTATAATTCTGCATCCCG
##TATTTACGGATTAGCTTTGGGTATGCGTTCGGACGGATGA
##TGTTAAAATCATTTATAAGGGTCGTCCTTAAAGTTGTGCC
##TGTGGTTACACCTGCGGGAAATTGTGCCATTTTTTGTTAG
##GGGATTAACGTTTGTTGTTTAAAAACATGTCCTCCATTCT
##GGATGCTTCTTCTTCATCAGTCGATTGCGTTCCAGTTGGA
##GAAGTTCTTTCCAAATTCACGTTATTGAGTGTCTTTACCA
##TCTTTAGCTTTTCAGCTACGGCCTGCTGTTTTGTGGCAGC
##ACGTATGATTGTGTCCTTGTTTTTAACCAGGTACATATCA
##TGGGCAAGTTTCAGAAGGTTTTCTTTACCATCTTTATCTA
##CCCATCCTAGTTCATTAAATATTGACGAGATATTCGCACT
##ACGTAAATTTGTTTTTAACTGATTTTTTTCCGTTTCAGAT
##AAATTATATTCAACTTCCGTGTTGTCCGATAACTTAAACC
##TCATTGGTGGTATTACTGAAAGCTCCTTGTCAACCGTTTG
##TTGCCATGTGATACTTGCAGCCTTCTGTGACTCTACCATC
##TTTGCTTCCTCGCCTTTCAGGTATGAGCTGATCACTTCTT
##CATTATTTACACTTCCTTGTGCCGTTTTAAACTGCTCAGG
##TATCGATAGGGGCTTCTTTGTGCCTTCTAAGAATACCTGT
##GCTTGTGAAGCATCCATCTTTAGGGCTACTCGGCCTTTAC
##GAGATGCTTTGTCGTCATAGTCCTGATGCTCCTCACCATA
##TAGGTGGTATTTGTCCTGTATATATTCGTTCAGGTCATTT
##TCATCAAGGTCTGGTGACTGCTTGCGTAACTGTGCTTTAA
##TTTTGTCTATAGGTGCTAGTTTTGAGTAATCAGCTAGGCT
##TGCGTTAAGCATATCCTTGACTTCCTCTAACTTGCCTGCT
##TTAAGCATTTCAAAGAGACGCTTGGAATCTTCATTGGCAA
##ACTCTGGTTCTGCCTGCACTTGTGGTGCTTGCTCTCTACG
##CTCTTCACGTAACGGCTCTGCTTCCCGTACTGGTTCTGGG
##GTGACGGGTGCTGATGACTGTACATCATCGGTAGTAGATT
##CAATAATGGTGAACCTGTCTAAATCTTCATCAACCTCAGT
##AGCCACTTCTTCGGCTACAGGTATAGGGGTTTCCACAGCG
##ACAGGAACTACTGGTTCTGCTACTGCTACTTCTGTTTCTT
##CGCTGAAAGATTTTACAAAATCTTCGAAAATCTCATTGTT
##ATTTTCTGCCATAAAATTGTTACTCAAATATACAACTAAA
##TATTTATATTTCTATTTAGTGCATATTACTGCTGAACTGG
##TTGCCCTTGTTGTGAAGGGTCTTGTGCTTGACTAGGGTCT
##TGTCCCTGATTTGGGTCTTGCCCTTCTTGTGACGGGTCTT
##GTCCCTGATTTGGGTTTTGACCTTGCTGTGACTGGTCTTG
##TCCCTGACTAGGGTCTTGCCCACCGCCTTGCTGAGCTTGT
##GCCTGTTGCTGCTGTGCCTGTGCTTGTGCTTGCTGCTGTT
##CTTCCTGCTCAGCCTGCAATAGATGCTGATATGCCTGCTG
##AACTTCGGCAGACTCTAGCTGTAGGAATGTTTTCTCAACG
##ATAGCCTGAATATCTGCTGGCAGTGGTACGCCTGCTGTAA
##TGCAGGCAATACGGATAGCACCAATGTTGTTGATAGTAGC
##TAGTTGCAGGGCTGCTGACTGTGCCTGAGATTCTTTGGCC
##ATAGAAATCTGGCCTTTTAATTGCTCTAGTTGCTGCTGCA
##ACTGGCTTGTCACCTGCGCTGATTGCTGCTGCGCCTGTGC
##CGTATTCTGCATATTCTGCTGGTCTTGCTGCTGCTTCTCC
##TTCGCCTTCTCTTTTATACAGTGGTTAAGATAGAGATAAG
##CCTGCTTGGAATTACGTAGCTGTTTGATCTTAAATATATC
##GTCAATGTCAATCGTCTGCTCCTGTAAGGCTGTATTTAAT
##GCCTGCTGTAAGTCCTGCTGATCGGACTTAGACATACTTG
##TATCTAAGTACATATCAAACATAATATCATTACTGCCTAC
##GTTTTCTTTAAGGTTCTTAACCCTATCAATTCCGAAGAGC
##AGTATATATTCATCTTTGGGGTTAGTGGCAAACATAATCC
##TATCCCATAGCATACGGGAGACTACTTTTGATGCTTGCCG
##TAAAACGGATGTATAGGCTCTATATAAATGCTGTGTGGCG
##TTGTTAGATGACTGCTCTGCTTGCTGGGCTACATCTCCTG
##ACATACGGGGCTTATAACCCGTACCCTCTAAGAACTCATT
##ATATCCTATCATATCATTCATGCGCTTTATCTCAAAGTTG
##TAGTCGGTGATAGCAGCATTCAGCTTTGACTCAAAGTTAT
##AAGCAAGCTGTGTTATGGGTGGACCAAACTTTTCATCTCC
##TGACTCCGTACGAGACCTGCCAAAGACAGCTCCTGTACGC
##TTTACTAATTTCACATATTCTAGTGGTGCTAATGCGCCTG
##CTCCCTGGCCTAAGTCTACACCCTCGATAGCATCAAGGTC
##ATAGAAGATAAGGTCTGGTGGCAGGTTTGCCATTAATAGC
##TGTTTATTGGCATAGGCAATCTCAGCAGCCTTAATACAGG
##GTATCATCTTTTCCATGATACTCTTTACTGTCATGTGGTA
##GTTGTTGGGTAAGTATAGTGCGTAAGGGTGTATTACTTCT
##TCCAGTGAATCAGGGTTCCTAACTTGGTTAATAGCTTTTG
##ACCAAGTGAGTACGCCAGCTTTAGATAAATCACCGCCTGC
##AACAAAGCATAGGTCGTATCGTGACTCATAAGACCTAGAA
##ACAGTTTCAGGATTCGATAGCTGTATTTTCTTTTCTGCTC
##CATTCTCGTTTATGGCTGTCTTACCATATCTATCTTTGCC
##TGTCTCAAACGATATACCCAGAATCAGTTTAACAGATAAA
##TCGTAGACAGGTATGGTGTAATCATCGTAAGGACGTGATA
##TTGAATTATTGTAATTGGTATTCCATCCAGTGTCAAGCAT
##ACTACTTGGGTTGTCGAATACATTCGGACATGATTTCGCC
##CACTCATGCCATTTTTCTTCGGCAACTCTTGGCCATTTTC
##GTCTTGCATCAGCTATCTTATAAGGTACTACCTCGCCTAT
##ATACCAAGCATCTGAACAGTCTTGTAATTCAGAATACGTG
##ACCACCAAGTTCTCTGGCTTGCACCTTTTGATCTTTAGCC
##GTTTGTTCTGGTCATAGAAAACCTTTGTGAAAATCACATC
##CGTCTCTACCAGATCACTTGCTAACATCGCCTTGATGTTC
##TCCCAGTTACTATCAGTAAGTACCTTATCAATGCCCTGCT
##CCATGAATATTTCCTGGTCTAGCTTAAAGCCAAAGTCAAA
##GTAATAGTCAAGTTCCTGCTGACTAGCGGGGGTCTGCTTA
##TGTGGTTCATGAAAGGGTATGCCTGTTTGCTGGGCCAGTG
##CTTGTAGCTTATCCATATTCTGCATACGGAACTGTGCATC
##CTGCTTTTCCTTCTCCTTCATCGTTGCTGACCAAGGGTCA
##AGGGTTGAGCATACTACCTTTTCATTCTGTGATATTAAAT
##TTTCTACCAGTACATTCTTAATCTTATTGCCAATAGCGTC
##TGGTTGAAAGTCAATGTTTACAAATGACTCCCTGCCATCT
##ATCTCTAGCTGATTCATGATGCTTGACATAGACTGTGTAC
##CCTGACCGTATGAACGGGCAATGTTATAGCGTTTCTGCAA
##CGTTACCCACCCAACATTTGACGTACCCTTATGGCGTGCA
##AATATGGCAGCAGCTAATTTCTGACCGTACTCAATGGTAT
##CTTTTTCACTATCAGTTGCGTTAGGGTCGGGAAAATTTAT
##TGCGCTATACATAATTTAATTTAGACATACAAATATAATT
##ATTTTTATTTAATGTAAGCCAAAGGTCTTATGCAGGTTAT
##AGACTTTCATAAGTTGTGGTTTTTTAGCATCTACCTTGAC
##ATTCTTAGGTGTCGGTGCATCTATTCCTCCTAACAGGCAC
##ATCTGGAAAGCAACAGTATCATCAAAAGGTGTACGCTCAT
##AGTGGTCATACTCTAGGAAGTCATCCAGCAGTTCCATGAA
##CTCTATCTTATAGCAGTGGTGGATAATATAGGTGATAAGT
##ACTTTTAGCTGTGCGTTCAGGGCAAAGGGGTCTTTAGAGG
##GTGTGCCGTACCACTTTCCTTCATTCCTATTCTTCTTGTT
##CTTATCCTTTGTGAACTCTGGCCTGCGCATGATGAATTTA
##AGCCTACCCTGATACTTAAAGTATTCATAGAAGTCATCAA
##AGTCACTCTCATAGTTTGCCTCACAGGAGAAGTACTCACA
##TAGCATAAGCACGTCCTCGTGCATCATATCTTTTTCCCTT
##TGTCGGTAGCAGTATCTTACAATTGGCTTGCAGGAGTTCT
##CAGGGTCTTTGTCATTGTACTTCATGAACACATAGATACA
##TCCGTTAGAGCCTTTACCTACTGTCATGTTTGAGCCGAAG
##GGGTCAACGCCTATACTAAACCTATGGGTGTTTACAGGTA
##TGGTATGCCCTCCTGCTACACCTGACTTATTAGCCTCAGC
##TGGATACTGAAAATCCCAAAGGACATGGAACTTGCCATGC
##TTGGCATTGTCTCTCCACTTAACCGTTCCGTCAAGCTCTC
##TGTAGAAGTCTACTCTACGCGGTTTTGAAGCAGGGTCGGT
##TATGTTTCTGATCTCTAACTCTTCCTTAACTTTAAGGACT
##ATATCTAGGGGTAGCTGAGAGTTTGATGTTGCCATCGAAA
##AGGCATGAGCTTCTGTAAGCGGATTCTTCTGCTGCTCGGC
##AATAAGCAAGTTCTCTGGCAGACCTTCCCATCCTGATAAG
##ATATAATTTGTAGCAAAATCAATCTTTGAGTAGCCGTATT
##CATCAATAAAGAACTCTTTTGTAATAGGGTGAAAACCCTG
##ATAGCCTTTGGCAGCTGAAGAGAAATACCGTATCATCAGT
##GACTTGGTTCTGCCAAATACCATTGTTAGCAGTGAACACT
##CGTCCCATAGTTCCTTTGCCATTTTACCACCACCTCTGGT
##CATCTCCTCGACGGTAGTAATATAGAAAGCCTTACCCTGA
##ATGGTTGACCCTTTTGTCAAACAGTACTTATGTACCCGGT
##GGCGTTCCTGCACGTCTACCTCTTCGCACTTGCCAAATTC
##ATCTACCAGGTAGTCATTAAGCTCTTCACCGTCATAGGCA
##TTTACCGTTGATGACCTGTAGTCAATCTTTGATTCAAGGA
##CTACTTGCTCATGCTGGTTATCTTCCTTCTTAACGCTTTT
##AGTGGCAGGAGCAGTAAACGATAACTCCGTACGAGGGTCA
##GAAAAACCGTTATCAATAGGTCGTATAAAAGAGGGCATCT
##TACGCCACCTTTTGACAATTTTAATAAAAATTCCCTTCGC
##ATCATCCGATTTTTTAGACTGAATACCTGTATAGTGATTC
##TTGTGTGTTATCGTTCGGTGATATACCTTGCACATAGCCA
##CCTCAGTCTTTCCAGAACGCCTGTTGGCCACTATACAAAC
##ACCACCAATATTCGGGTCATTGTCACCCTTTAAAGCAAGC
##AGGAAATAGCTCTGCTGTTCATCTATAAAATGTGGGTATA
##ACCCGTTTAAATCCCAGTAGGTAAGGAAGAAATAATTTGC
##TCCTGTCAGGTATTCAATATTGCCATTGTTCATAAAGAAT
##ACCCCGTTGTAAATACGTTCGTACTCACGTTGTAATATGG
##CTATGTACTCTTCATTGCCTGAGTCATAAATCTTATCACT
##AGACATCTTCCACATAGCCTTCGGGAACTCTGGCCTAGTC
##CACTTCTGCAAGGTCTTGTGAATATCAACATTAAGTATCA
##TGCTTCGCTCAGGAAGTTCAGGCATAATAATCTCATGCTC
##CCCGACTAGCCGTATAGGTAGGTAATTCTCAACAGCCTTT
##AGATACGTTAAGTCGTCAGGGTATAATAACTCAATGTCCA
##TTATTCGTCGTCGTATTTTCTATACTGTAAATTCCCATCA
##GATGAAGGAGAATCTTGGGGTATTCGCAAGCCAAAATTTG
##AATAATATATTGTAGGATAAGGTTTAAAAAAATTTCTTCT
##ATCACCTTTACTCATTTTATTATTCCATATTGTTCCATCA
##TCAAGAGTAATAGAAGTAGTTACTATTTCTGCATCTTCGC
##CTGTGTATTTTGCAACCATACTTTCACCTAAACTCCAACT
##TGCAAAGTGATCATGCAAATCAGAATCGCTACTATACTTG
##TACATCTCTATTGAAAAATCAGTTCCATTTGATACAAGAA
##TAATCTGCCCGTTCTCAGGAATTTTATCAATGAACTTAAT
##CCACTTTGTTGCTTCTTTCATTTTGCCATTGCCTCAACAG
##ATACCCTAGTCTGTTCTGTTTTCTTCTTCGTTTCCTCTGG
##TTCAGGGTCAAACCGTAGGACTTTAATGAGTGCTTCCTGC
##ATAGCTATTACTTTCACTATACGGTCAAAAATCTTGTCAT
##CACCATCGAGTATCTTTAGTCCTCCTTCATACTTACCACC
##TTTGGCTATATTCTTAATATCAGCCGTTAGGGATATAGTG
##AACTCCATAAGACTCTCCTGAAAGTTCTTAATTGTAGCCT
##GCACATCTCTGGCTATGGTAAAGTCTACATCATGGATATT
##AGACTCTTCCACAACCGTTCTGGTCAAAGCCGGAAAGGAT
##TCCACTTTTTTTTTCATGGGCTAATTTTGTTTTCTCTACT
##TGTGAAATATGGTTGACCGTAGGTGCTTCTGTCTTTGTTT
##CTGTTTCAATTATACGGTATGGGTTAACGCCAGGCAATCT
##TCCAAGGTGAATGTGATATGGGTCTGTGGGGCCTTTGAGG
##AAGTTGTCAAAGTTCTCATTTTGTGAACTTGTGTATGGGT
##CTGACTTTAATACTTCTCCTTCCTGAATAGCCATTGTAAG
##CAGGTGCAGATAGTTAATCAAATCACTAGCTGAATCGGAC
##ACAGATTCATTCAAGGGACTTTTATCATTGCCTAGTAAGT
##TTCCTAGACGTACTACTTTGTTAGCGATATGCCCGAATAT
##ATCTTTGATTGGCGTGCTACCCTCTAGCTTTGCTACTAGC
##TTAAAGTTGCTAAGCACATCTTCATTTGCATAGTCATTGG
##ACTTGCTTATCATTATCTCCTTGCACCTAGCGTTATTAGC
##ATCTAGTATTGCAATCTGTGTTGCTCTGGTCATATTTTAT
##TAGTTAGAATTTCCATCGTAAATAATTCCCTGATACTGGC
##ACTTGCCGTTGATAACAGGTATAGGCTCTCCAAAAAAGAT
##ATATTTTCCTGGTGTTTCTTCATAAAAAGTAATGGATAGA
##AAACCTGACTGCCAGTTAGCAATTACACCAGTTGGCAAAT
##ATTCAACTTCCTCTATAAGCCTTGTGCAACCTGATTGAAA
##CCAGACAAAGTTTCCTTTCTTGTTCGTTAGATAATGAGGT
##GATAGTCTATGAGTATGTCCTGTTGTACCTGAACCCATAT
##AATCAACTATGTTCTTTTCACTAGTATTTTTGGCTAATGA
##TAGCCCATGAACTACATCAAATATGTTAAAGTAATTAGCA
##CATGGTGTAGGGTCATAGATCATATCCATTTTATTTAGTT
##GTAGCATTTCGCTATACTCCGTTGTACCTAGATTCTTATA
##GAGTATTGCAAGGTTTGCTAATTGGCCTTTACCTAGTAAA
##TACGGCTTTGTAATCCGTTCGCAATGATTACCAAGCCTGA
##TTGTTATTCGTGCGTTTGTAGAGGCTCTCAGTGGCTGTAA
##TATTTGCTCAACCGTATATCTTATCTCTTCTGTTTCAGTA
##TATCCTTTTAATATTCCGTCACTGTATAGTCTTTTATTAT
##GTGCAGATAAATACGGCATATCAGTAACATCACCGTTACA
##AACAACTTCATCAAACTTGTTTTTCTGAAGGACTTTATTA
##ATACAACGAAGTGCTTTTAAGTCTGCCAACCATCCATGAC
##AATCTGAAAATACCACCATACGATAAACTTTCTTATCGAA
##CATCTTGCGTTCTTTATAAGTATCATATTCTGATTCTGAC
##ATACGGGGTCTACTTTGAGCCATTATTTAACTAGTTTATA
##ATCGGGGAGAATTGCTTCAATATCTGTTGATTTAACTTTT
##ACATACTGTACTCTGTCCAGTTCCATTGTATACCCGCATC
##CATGTTTGTTGGTAGCCACATAGTCACCTACTGATACATA
##CTCTTCTGTTTCATGGACTTTGATTATTTCAGCTACATCT
##TTTAAGGGTACATTTCTGAACTCTTTAGGAACCATGCTAT
##GAAATCTATCAGGGTTAGTTACCTGCTTACCTAAGCAGTA
##GCCTTTAAGTGGGTATAATTCACCATCACGAACTTCAAAC
##ATCAAGCAGGAGTCATGTATCTTATAATACATGGTCTGTG
##TTTCAGGTATGTAGAACTCATTCCACTCTGCCCATGAAAG
##GTAATGGACATACATCTTCATGCCTACAGGATAGTCCTCT
##GAGTACGTTCCTACAACGGTACATACTTCTGGGTCACGTG
##TTCTTTTGTTCTCTTGAAAACGTGTCTCTAGCTGAATAGT
##AATATTTGTATTTGCTAGTGTTACCTGCTGTTTATGGGTA
##TCATCTCTTGATACTATCAGGTATGGCTTAATTGATTTCA
##TCTGTCTCTATGTATGTTATCTGACTTTCTTTAACTTCTG
##GTAATCCGAATATTACAGCGTAGTTATTAAGAGTTAATAT
##GGAAATCTCTTTAGCTAACTCAGCTGAATGGTAACCATCT
##TGCCATGTATTTAAACCATTAGTTTTATAATAGAACATGC
##TACATCCATCATCTTCATATTGAAGTATTTCAATTACATA
##CTTTTGTTCTTCCTGTGGTTTTTTAATATCTCGTTTGTCA
##CTCATTGTTTTGGGTTTTCTTTATGCTACGAATAGCATAT
##TTTGTGTATCGTTAATTCTTTTAGTTGCTACTTTAAAATA
##CTTCTCATTCATTTCCATACCTATAAAGCGCCTATTTAAG
##TTCTTGCAGGATACACCCGTTGTGCCAGAACCCATAAAAT
##TATCCATAACTAAATCACCTTCTTTTGTAAATAACTTTAT
##AAACCACTCTGGTAATTCTTCAGGAAAAGCAGCACTGTGG
##CTTTTATTATTACACTCAGTAGCTAAATGGAGAACATTTG
##TTGGAAATGCCTTATCCCTAGCAACCCAATTAGAAATGTT
##CTTACCAAAACCGCTTCCAACTTTAGAATTATCTCGAATT
##TTGTCTGTTTCACTTAGATTTTTCAATCGAGATTTAGCCC
##AATCTCCTGTCGGAACCATAACTTCTTCTTGATACATATG
##AAACTTTCTTTCTTTATTAAACTGAAACAATCTTTCCCAA
##GAATCTCTAAATCTATTTGGCCATTTACCAGGAAATGAGT
##TTTTCTTATGCCAGATAAATTCCTCCGTCCATAACCAACC
##TTGTTTACGCATTTCAATAATTAGTTCCATTACATATATG
##TCTCGCTCACCATTTGTCACTTTCTCTTTTATATTCAAAA
##TAAATGTTCCTGACGGTTTTATTATTCTAAACAGTTGCTC
##TGAAATAGGCAAAAACCATTCGTTATATTTTTCAGGTTTA
##ACACCCCCATAAGTTGATTTTCTTCTATCACCATACGGTG
##GTGACGTCATTATCAAGTCAATACTACCTGTTTCTATTTC
##CTTCATTAGTTCCAAGCAATCACCTTGATATAGTCCTTCA
##CTCATATTTTGTTTATCTTTAAAAAAGGCGTTTTCAAGGG
##TTTAAAGGGATATTCTCATTAATCAGTTTGATCATAGTAA
##GGGGGGAGCAATGGTGAATAAACGAATGTGCAATTCATCA
##TGAAGGCGTTGTATTACACTTCCAGTATTCCTGAAATAAT
##AAATACTAGATGAATAAGAAGAATAGTCTTGGAGGACCTT
##TTTTATATTGTAAAAACCCTCTATATTGACCCCTGTAAAT
##AGGACCAATCTTTTAGTCTTAGCAACCATATAGCCTAGAC
##TAGTAGCTGACTTCTTATATACCTGTGCGGTACATCTTGA
##TATGTTTAGCAATCGGGATATACCCGTTATTGAAAGACCT
##GTGTACTTCCTGGTGTTGTCGTATCTTTTCTCAAAGGTTT
##TGTAGATTTTATTTTTCTTACTATACTTTTCAGATACTGA
##CTTATCAATATGGTACTGTTGATCTTTTAAGTTTAGCCCG
##ATTATGGCTGTCTGCAATATTAGCTGTTGATTCTCATTGT
##CTATTGGAATAGGTAAACTGAAAGACCCCTTTTCATAACG
##GCTTTTAATCTTATCATTACCTAGGCAGCATAGGTTACCA
##CTGTGCTTAGATAGGAGTCCTTTGGCCTTAAGAAAGATTA
##TGTATCGTGAAAGAGTAGGTACTGGTATATGTAGGAGTTT
##AGACAGCTTTTTTAGGCTGTGATTATAATATACGGAGTTG
##GTATAGATAGATTTTAGACGCAAAAATACTGACAACTGAG
##CCATCCACTTATCATCTCTAGCTTCTTTGAGAAGCATAAT
##AGGAAGATTCAGAGTGTTTTGTGCCATAAATTATAAGACA
##AATATACATTATAATTACTATTTTAGGTATACTTTTGAAA
##TTTATTTATAAATTATTATCATTTTTTGGCGTGATTGTTG
##TATAACTAATGATACGTACAGCTACCATGATGTGCTATTA
##ATGGTTAAGTAACCCTAAATACAAATTTTTTTATTTTACG
##AGTATATGAACTGTAGAGACTTTTCTACGGTATTGTGGAA
##ATATTTCCCACTATTTTAAAATGGTATAATATAAATACCA
##CTTTAAACATCTGTAAACAACTTTTAATAATTATTTTTTT
##GGGAATGATTATTGATTAGTGTAATACATATTGAAGTACT
##AAAAATTTTATTTTAATTAAAACAGTACAAATACTATAAT
##CCTTTATATAGTACTGTACTATAGAAACTATTATTATGTC
##AAGAAGAGAAGTTATTATTAGACGAATGAAATCCATTGAT
##GACACACCAATTCATCCTGGGGACTTATTGAAAGAATATG
##CTATGCGAAACGGCCTTACACAGGCACAGATAGCCAGCAT
##GTGTGACTTTAACAGTAGCAACTTTGGCCATTATATAACA
##CAGCTAAGACGGTGGCCTGAGAAGCTGTTTATAACAGCAG
##GAAACGTTATTGATTACGACCCAGAAGATTTGATGATACT
##TGAATACAGGTACTGGAAATTTCAGCGTAATAAAGTTTCA
##TCAGAAGAATACCGTAAGTCAAGTGTAAAAAGATAGTATT
##GTAACAATACTGAAACATTTAAACATTTGTGTTCAGTATC
##AATTCTGATATGATTATATTTGATATGTAATTTAACCCCA
##TAGAAATATGTATCAGGACGAGCAGGATAGGCAGGACAGT
##TTAGATTTTAGTAGGTGTCAACGTGAACTGGCACTAGAGT
##TAGCAGTAGTTTTATTAAAGGACTCTGGTGAGAAATCCGC
##ACTTAAGGTACTTGGAGTAGCATTAGATTTTGAGAACTAC
##TTAAATGGTTCTATTCCTAAAGATGCTACTGAAGAAATTA
##AAAGATTGAATAGGTGAACTACTATCCTATCTGATTTAAA
##ACAAGAATAGCCCCACTGATAGTAGGGCTATTTTAGTTTA
##ATACCTGTTGTATTAATTTTCTTTAAGACCCTCGATAACG
##GTCTTAGTAATACGGGCAGTTTCAAGGTTCAGAAAACCTA
##TAATTTCATATAGTGAGAACCCACCCTCTTGCTTGCCTAT
##CTCTAGCGTGCCTTCACCTGTTTCCTTTACCTGGTAAACA
##AATGTTCTTAACTGTGGCTCAGGGCTTGCGATTGGTGACT
##CTCCTAAGATGTGTGCTTCTTCTACGTTCTTCATAACTTT
##TTTCATTTTTTTAATGCTCATTTTATTTTTAAGGATTTGA
##TATTCAATTTCTGTCATACTAGTATTTTACAAATGCTGTG
##CTATCTTCATCACGAGATGATAAAGACCTGCGTATATCCT
##GCTCTAGTTTCATTTTATTACCTGCCCACTGGTAAAGACC
##ATTTAAACCAAGGACAAGATCGGTTGTAGGGTCATACTCA
##TTAAAATTTGCAATATCTCCACGTGTATCATACCCTCTTA
##ATTCAGAAGGCCCATGCCAAAAATGCTGGACAGCACCCAT
##GACGTAGCCAATGTTTTCACGTATAACTTCATGTGCATTG
##TCACCCCAATTTTTAATATACTTTGCAAACCCCGGTGTCA
##TACCTTCTTTAACATGTAAAAATGCGTCTCCCTTAAAAGC
##ATTTATCATATAGGTATCTCCTGAGCCTGCAATGCAAACA
##TCTAGCAAACCGCCAATAGCCAGGTAATCTTCTTTCTTAA
##TTGCCCATGCTAAACCTGGATGACCTGTCTTAATATCTTT
##AAGTTCAATCTCAGGGTCTTGATGAAAACCACGCTGGTCA
##AACATATAACATTCTGACTGGCACTTCCAGTTTGACTCAT
##AGGTAGGCAGAATAAACTGTGCCTCTGAGAACGGCTGTAT
##GACACTATAATGATGTAGGGCATAAACAGTCTCCTCTACC
##CATCCTTTACGGGTAAAAGCAATATCTGAATCTATCCAAG
##CACAGTATCTTGCTGTAGGCACTTGTTTGAATAGCTGCTC
##AAAACCTAAATTAAGACCTCGTTCCTTATGCCACAGCTCT
##GTGTTTGTATGCAGCTGCAAATTCATAGGGTCAGTGGGGC
##TTGTTACCTCAAAAGGTCTTTCTCCAAAGGATATTTCTAC
##AGTAAATAGTTTAGCCCCTGATGCTTCCATGTGTGTTTTA
##AAATCTCGATATAAATTATACCTAGACTTAAATCTTCGGG
##GGTTAAAAATTACAGTTATTACATAAAGATTGTTATTGCC
##CATCGGGTATTGGTTCGTTTAGGTAGTTTTCAAAAGCTCT
##TGATGCAAGAACAACCATATCGAAATTTTGATTAGGACTT
##AATTTTACAGCAAGATAAAGAGCAGTAACTCTGTTTTTAG
##CTTTATTAAGGTAATTATTCATTTCAATATGTTCTTCTAA
##TTCTTCCATAATGTCGTTACTTTCTTTTTGGTCCATTTGA
##TAATACTGATATGACAACTATAATAGATACTATAAGTAGT
##AGTATGTATATAGCATCTATGGTCATATCACTTTGATTGA
##TTTAAATAGTAGCCGTTCTGGTCCTGATGACATTAAGTTT
##ATTCCTAGTGCTGTTTTTAATGCTTTGACAATAGTTTTCT
##GTATTTGCTCGTCTGATTCATTAGCTTCAACTTCTATCTC
##TCCTTCTATGTTTGAAAGAGCAGTGTTTGGTATGTTCTTT
##ATTATGAACCTAACGGTAGGCATTGTAGTAGTTACTTATG
##GGTATTGAGAACATCTAAGTACATGGTGTAAAGCATATCG
##TAACTGTCCATTGATGACCTTGCCATTTTTGTATATTGCT
##GAAGAAGGTCTTTGTGAAAGTCAAGTTCAGACTCTAGGTG
##CTGGATGTCTATCTTTAGTTCTGATACTTCTTCTGTTAGT
##TCAAGGATTATTTCATCCTTTTCATACGTTGTTACTACTA
##GCTCTATCATATATAGTTATATTCCCTGACTTGTTAGAAA
##CTCTCCAAAAGGCATAAATTCACGTACTAGTTCATGTCTA
##TACCACTCTTCGAACATTCTAATAATAGTAGCCCTTACGA
##CTACCTTTAGAATATCTTCTTTGTCAGTCTCTGGCAAATC
##ACCAAGAAGTGTATTCAAAAAATCCTCACTTAATGCAACT
##GCTTCCTCTTTTGTATAATTAATCATATACATTTATTTAT
##ATACAAATATACATAATTATAAGTTCAAATTGTACGTTAC
##TAGTGTAACATTCGTGGTAGGTACAAACAAAAAAACCCCG
##TAGCCGAGACTAAGGGGTAATATATCCATCAGGATAGCGG
##AAGTCTAGCTTCCTTTCACCTAAAAAGCCCGCCACAAAGG
##GGCAGGCTAATTAGAATAAACAAACCAAACAAACCAAACT
##GTTGGCGGGAGCAGGACTTGAACCTGCGACCTTCGGATTA
##GTCCGACGAGCTACCAGCTGCTCTACCCCGCAATGTAACC
##TAGCATCCGAGAAATACTCGGCTACTCCCATTCACTTACC
##TTATTGACATAACAAATATACAATACTTATTAATACAATA
##CAAATATTTAGAGTAATAAATAATTTATTTCACTAATAAT
##GAAACTATGCCGATAATTTCACTTTTTTTGAAACATTCCT
##ACTATTCTTAAAACAAGAATTGCTACAGTGTTGCCTGGCA
##TTAAATCTGGAAGTACACTCCTTTCGTATCGGGTATTTTC
##CTTCAACCCTGATAATGTTTTTGGTAAAATACTTATTGCA
##GGCTATGCACAGCTTGTATTCAGAAGCAAAGATTACCTTT
##TCAGTTTTTGCTTCTTTCAGGTATCGCTTTTTATCCCTGC
##ACTGAGCTGAGCAGTATTTACGCCTTTTAAAATCCCCCCA
##GTTTTCAATATTGCCTGTATTGGTAAATTGCCTGGTATAT
##TCGTTGCCACATACGAGGCATTCTTTAAATGGCTGTTCTA
##CAAGATCAATCATATTTCAAATGTACATATTTACGGTAAT
##ACTCTTTGTATATGGATGATAATTTAAGTATATTTGTTAC
##AATGAAAAAAGCCCTTAAACTATTGATAAGCCTGGTATTA
##ATACTATCTTCAGGCTCACTATTAGCACAGACAACATTCA
##CATTTACCCTTAACCGCTCTTTCCGAACATCGGCAGGTGT
##GTTTAAAACAGACGGCACACTGATAAGGGCTTTATGGAAA
##GATGTTACCTACCCACAGGGAACATTCACCTCTACCTGGG
##ATAATAAAGATGATATTGGCGCAGTCGCTCCCGCAGGAAA
##CTACCAGATAAAAGTACTCTACCACAACATGAATTATGTA
##TGGGACGGTTCAATAGGACAAACATCAACATTACCAATGG
##GTCCTCATACTTATAAAGGCTATATAACATTTCAAAGTTT
##TGCTGCTTGTGATACAGCCATATTTTTTAGTAACGGATAT
##AATGAGATGGTTTATGACCTTCACTGGTTTCCAAAATCAA
##ATACTGGTAACCCTACAGGTTTTTTTAATTCAGATAATTT
##TACAGCAATAGGTCTGGTAGCAACAGATGGTATACTTTTA
##TATGCTGCCGATAATCAAGGAGGGTATGGTTCAGTTGGTT
##TAAAAACATCTTTTATATTTGCTACAAAAGTAGTAGACAA
##AAGCCTTAACATATTTCCTACAGGCACAGTAATGAAACTT
##AATGGTTTTAGAAGTATTATTTATAATGGTATAGACGTAG
##ATACTACTTCGTCGACAACAGTACCTATGGGTCCTTCAAA
##CCCGCATGTATTTAATCAGAACGGTGCATCAGGACTAGCT
##GTACAGGTAACAGGAAATTTGCTTGCCGTAAGCCATTTTA
##CAGCAAACAAAATACGGTTATTTGATAAGACAAGTGGCGC
##ACTGCTATCATCAATAACAGCTACAGCACCAGGTCATATA
##TCTTTTTCATCAGAAGGTGACCTATGGGCAATAGTAAACG
##GTAATGTAGTAAGATACACTAATCCTGGCACAACACCTGT
##AATAGCTACAACCATATCAAGCCTTCAAAGACCATTATCA
##GTATGTGTAGACCCTGTAAATCCAAACGTTGTTATGGTAG
##CAGACGGTGGGACAAGCCAGCAAGTAAAAGCTTTTGACAA
##ACTTGGAAATACCTTATGGACATTAGGAGAATACAATGCC
##TATCCTTTAGGAGGTACACAAGTACGTAATGATAAGTTCT
##GGTTCTATGATGGTGGTATGGGTGAAAAAGCATTTGTCTG
##TATAGTTAAAGATCATACTTTTTGGGTATCTGACCCATTT
##AATCATAGGGTAATACATTTTAGTGGTGGTATACCTACTT
##ATATTGATCAGATTATAACACAACCTGCAAATTATGGTAT
##GGGTATAGATGCTAATGACCCCACTAGAATATTTAATGGC
##TATCAAGAATTTTCCATAGACTATACCAAACCCTTAAAAC
##AAAGCTGGACGTATGTAAAAAACTGGTCTGCTAATTTAGA
##TAAAATTCAAAGTACATCATTTACAGCAGGTATCAGACAA
##ATGGTAACAAATGATGCATCAGGTAAAACATTTGGCATAT
##ATAAAGTAAATAGTACTAGTTCACTTATTGTTTTACCCAA
##TGACAGAACATCAAATATTAAATTTACAAACCAATTATTA
##GGCAATATTCCAAATTATTTGACAACATTAAATAAAGATT
##TATCTATAACGCTTGCTCCTAACTATGGTGCAAATGGTAC
##AACAGTAACTTGGCTAAAATATCCAATACCTACTATTGAT
##ACATCAGGTAAATTTACCTATGGAGCTTCATCAGTTATTG
##CATCAGCAGTAGAAATTGGTACAGACCCACTACCAAATGC
##ACCTGCTTTTACAGATGATCATGCTTATATATCAAGTAGT
##AATATTCTTGTCAGCTACAACACAGCAAATTCTAATAAAA
##TGTGGCATGTTGGAGGAATAAGTATTGGTGGCACACAGTG
##GTTATGGAAATCAGGACGTGTAGGAACATTAAATCGAAAA
##GGTGCTTATGATTTAGATCATGGCTCAACCTATCAGGGAG
##ATGTTGTAAATGTGCAGGGAAGAAATATTGTATGTGGTTT
##TCATGGCGAGTTCTGGAATCAGGCACAGGCAGGACAATTT
##ATGCACTACTATGATGATGGGTTATTTGTAGGTCAGTTTG
##GTAATAGTAGCGTAGGTTATTATTTTTCAACTGGCGATAT
##TCCTGGGTTTGCAGGTAATGGGTTTTCTCCTGTTATGTGT
##ACAGTAAATGGTGAAGTATATATGTGGGTAAATGATGAAA
##GCTGTAACGGCCCTCAACGGTGGCATCTGGTGGGAGCAAA
##CAATATCCACGAACAGGCAGCAACAATTACACTGAATGGT
##AGTGGCACATTATCTTTTTTGAATTAAACACAAGTAGAAT
##ATTACTATGAAACGAATTTCAGAAGTAAGTACATTTAAAG
##ATATTGAGAAACTAGAAAAGGCTATAAGCGTACTATTAGA
##ATATAGTGTTATAGCTGATAATGATATTAAAGTTATATGG
##GCTAAAGAACAGATTTTCTATATAAAAAATAAGTTATGTG
##ATAAGTATTGGAATAGGTGTATAGATATTATGGAAAAAAA
##AGAACCTAAAAATGATCTTACTGATGATAAGGTGCAACCT
##TTTTAATTGCTGAAACATTTACAAAAAATTGTGGGAAAGT
##TATTCCTAAAAAATCTGATGCACCTGATTCTGACCAGTAA
##AGTGTAGGATAAGTATCATGGATATTTATAGGTTTCCACC
##CTATTGTATCAGGATATACACGATAGCTTATAAATCTATC
##TACAAATTGTGGTGTTCCTGCAATAATAGTATCTCTAATA
##TGTTCTTTAAGATCAAATATTAAAGTATAACCAAATGCTT
##GCTGTATAGAAGCGGAGTCAACATACACTTGTATACCATT
##AGAATTATCTCCTACTAGTTTCCATACTTGACCCTGAGTA
##TGTGCCGAAATAAAAAATAGGGATATAAGGGGTAAAAGTT
##TAAGGTATCTCATAATACAAATATACTAAACTAGAAATGC
##ACAATAAAGTTGTTACGTTTATTGTGCATAATCCAATAAA
##GTTGTTAGGTTTATTGTTGATAATAGGTTTAAGTTAAAAT
##GGAAGGCCGTCTACTGTTTCTTTCTTGACGTATGTGTTGA
##GAATTATACTATGGGTATCACCATAGGTTCCTACTTCTTT
##GCGCTTGGTAATATCGAAATTGATATAGCCTTTCTCATTG
##GTATTCTCGGCAATGAAGTCATAAAAATCTTCGGCTTTAA
##AGCTGATAGCAATCACTGATACCAGTTCACCGTCTGTACC
##TTTAAATGTGCGCTCTTTAGCTGTACTCTTGGGTACATAA
##ATTACTTTCTTTTTTTCTTCCATGTTATTTGTTGTTAATC
##TAATTACTTTCTTTTTTTCTTCCATGTTATTTGTTGTTAA
##TCTACTAAAAATTCTTGTCCGATTACATAATTATCATAAC
##AATCTAATTTACGTACTGCCAATAAATTAGCTATTGCCTT
##TTCTGCTTCTTCTTTGGTCTTATGTATACTTATAGTTTCA
##TATTTTAAATCATCATAAACTACGTAGACTCTCATGTTCT
##ATTATTTTCTTGACTAAAGGTAATGAATATCAGTGATATT
##GTGAAATTTAATTACATATTTAAGCGTATAGCTTTAATTT
##ATTTCAACTTTTTAAAGTAATAGCTTTATAATTCTCATAT
##AGGTCATCTATACTTGTAAACTTAGCTGTATTAAAGAGTC
##CTGCAAAGTAAGCTTTCTTTTCAATAGCGTTTACTTCTTC
##CTGTGTGTAGGTACGTTCAGTAGGCTGAGATACTTTCATG
##CGCTCTATGCCGTCAATTATTGTGTTAGCCATTGTTTTGT
##TCATTTAGAAGTTGTGATGTTCTTGATTCGATTTTGTTTA
##AAGTTTCAAGTGCCTGATACCAGTGCTTAGCGAATATGGA
##ATGCGAGAAGTCAAGCCCCATGCTAAACAACTTCAAATCT
##TCGGGCTTACCTTGCATATCTCTAGGGAGTGCCTTGCATA
##ATTGCCCACATGCGCAGGTTACCCATTCATTAGCACGTTT
##TGATAAATCTTCATATTTATCATGATTGGGTTCAGCCTTA
##ATAGTCTTATCAAGTTCCATATACCAGTTAAATTTAGGTT
##TATTCATTCGATCTATGCCGTCAACTATTATTGTGTTAGC
##CATTGTTTCTGTACTTTTAACTGCTGTATATATTCTTCAA
##TCTTCTCTTTCTGATATGCAAATGATTTATCTGCAAAGTT
##TAGTGCATTCCACATAGCATCTATCAGCTGCTGTTCGGTG
##TATATCTTGTCGTTTACTTCCATACTTTCTTTATTCTATA
##TAATAACCAAATTATTGATATAAAACACACAATAGTAGGT
##ATACACCATATAATAAACAATTTAAATGTTGTTGCTGCTG
##TATAATTTCCAATGTTCATTATTAATAACATAACCTGCAT
##TATTATACAAGTTGTTATCATTGTTGAAAATAATTTATCA
##TTAAGTTTATTCATTTTACAAGTATTGTTACGATTGATGC
##AAATAAAACTATTATTGACTCTAGCATGGCTATACCACTC
##AGTACAATCATTATAATCAGGAGTCTGTTCATAACGTTTC
##CCTTGTTACTAGGGTCTTTTAGATTCCAGTATATAGCGTA
##AGATATAAATCCTACGACAATACCCAGACTTACTAAGCCT
##ATAATTCCAATAGGACTACGTATTAAATTTACTAATTCTA
##CATGTTTGCTCATATTTCTACAAAGGTTACTTGGTCATTT
##GTAATCATGGGTAATTTAAGGGCGCGGTGCATATCATATA
##TTTTATCAAAAGCAAAACGACGAATATTCTCTTTACTTCC
##AGATATTATGTATATCGTATTTAAATAAGCTACTGATGAA
##TGATATGATACTTCGCTATCATGCCTTATCTCCACTGTAT
##ACTGAACAGGCTTTACTAATTCTACATGTTTACTCATTTC
##CATATTGAATAAAGTACAAATACAAATAGTGTTATAAAAA
##GGTTGTAGGTTACTATAGTAGCGACAATATCAAAAAATTT
##ATATATAAGGGAATCTTCATCACTTCTTTCGCTAACAATT
##ATTGCTGCTATTATTGTAATAACCAATAGTGCTATATCTG
##TTTCTAATATTTTAGCTAGTATCATAGTCTATTTTTTAGG
##TTCGGCTTAATAGCCCTGTTAAATGTTCTCATAACAAAAT
##CCTGGTGTACTACCATCTTCCCATTCTTCTATTTCTGCTA
##AAACTAACTGACGAGACCATTCTATAATTAATGTCTCATA
##GCAATTATTAATATATTCCCCTTTTGAAAAATCACACCCA
##GCCTCACTAGCAATTCTAGTATAATCATCAGTTATTTTAT
##TAATCTTATCTCTAATAAAATCTGTCTTTGCGCTCATAAT
##TTGGGGAGTTCAGGTAATAGCATCCAATGGGTAATTTCTT
##TGTTTGTAAATAAAAGATATAATCTGCTTAGCCAAGAATA
##TGTGACTGAATAATTTTCAGGATATACAACATAGGTATCA
##CCTTTACAAACTATCAATATATCCCTTCCATCCCTCGGGG
##CATTCTCAATATCGGTTCGCCACGTTGAAACGGGTTTGGG
##CATATCGCGTAGCAACACTGTTTTTATTTTGCTCATGATA
##GATGATCGGTTTTGATACGTTCAAGTATTTTTATTAGTTC
##TATATAAAACCTTTGTGGTAAAGAAGTCTTGCTTTTATAA
##TTTTTGATTAGAGTAACAACTTCCTGCCACGTTATCTTTT
##CCGGCTCTGGCTCAGGCTTTTCAAGTTCAGCAATTATTTT
##TTCCAAATATCCCGGAAAAGAAAGTTCATTATCTGTTTTA
##AAACGATAGTTAAACCATATTTCTAAAGCATTCTTATAAT
##CTTGTAGTGTTAGTTTTATTTCTTTCATATCGTTGGTAAT
##TCAGGTATTGGCATCCAGTGTGTAATATCTTCATCTTTAT
##AAGACCATTCATCAGAATGCCAAACTCGAAGATCTCCCAT
##AGTTTCGCTTATTAGTTCAGAATGGTAATAACGTAATACA
##TGATTAAAATCTCCAATTACTGCAAGTATATCAGACTCAT
##CTCTGGGCGCATTCTCAATATCGGTTCGCCACGGGGAAAC
##GGGTTTGGGCTGTTCGTTTAGCAACACTGTTTTTATTTTG
##CTCATGGGTTTGCAATTTTAATTAATTCACGACCTATTGC
##TGTAGATACATAATCGTCACCACCTTCGATACTTATTTGT
##ATGCCATTTATATTGGTAATTATCCACGGGTATTCATAAT
##CAAGTAATTTAACCGTGTCCCCAACCTTTAACTCTTTGCC
##ATTTTTGTCTATTGTCATAATTTTAGTTCCTTTAAAAGTT
##CAATAGTTTTTTTTTCGATCCGTTCTAAAATTATTGTTGC
##ATAAAACCAGTCTTTGTTATGTACTGCATCAGTAAATTCT
##GCACCACTAGCATATAAATAGGAATTTTCGGGTTGTCCGT
##TCCTACCTTTAGGTAAAGCTTTACAAAGTTCACCACAAGC
##GCAGGTTACCCAGCTACTAGCCCGTCTTTCAAGATCAAAA
##AATTTATCATCAGTCGGCTCAGCCTTGATAGCGTTATCAA
##GTTCTGTGAACCAGTTAAATTCTGTATTGCTCATAAGTTA
##TAAGTTGAATGTATAATGATTTTTATTGCCACACCAAAAA
##GTGCAGTTAAACGCCCTTTATGTGTGAATTTTTTTGATAA
##TAATAATTTACAATCTAAAAGTGCATTATATAGCTCTTTG
##ACTGTAATTAACTATAACAGTAATTGAATAATAATTCAAC
##ATGGTTTTCTCCCGCTTAAGATCATGGTTGCTCATATCTC
##CATTTTTAGGTTCGGCTTAATAGCTTAATATGTTAAGGCT
##TTAAATATTTCGTATGCTACCTGTGGAACTATAGCATTAC
##CATAGCCCTTTAATTGTTTGGCTCTATTTCGCACCAATTC
##GGAGGGTAACCCATCAGCTCTGCCACAAACCGGGGGTTCA
##GTTGGCCAGTCACATACATTGAAAGATTCACCTGCTTTCC
##CATGAGTACTCTTCTCTGTATGGAAGGGTTCGCTAAACTC
##CCCCTGTCTCGATCGTCCGATGCTTGTGGTGTTGGCATTA
##TCTGTGGAATCAAGCCTGAGTTTGCCAGATCTTGAAGTTT
##CGCACTGAATACCTGTCCGGTGGCTCGGGTAACTGTTTTC
##CCCGTCACTATCTGTGCGCCCCCAGAACCGTCCATTACTG
##TTGGCGTTGGCAACAAACCAGACTCTTGCTCGTTGGTGGT
##ACGCACCGACGCCCGAAGCTGGAATAATAACCGGTTGTAC
##TTCGTACCCTTCGCTTTCCAAGTCAGCGCACACACCCTCG
##AATACCAACCCGTCTGAGATAGTAAGGATTCCAGAAACAT
##TTTCTGCCACGACGTAATTAGGCCGGACTTCGTGTATAAC
##TCTAAGCATTTCAGGCCAGATTGCTCGAGCATCTTCCATT
##CCTCTTCTTTCTCCGGCAACGGAAAAGGGCTGACAGGGGA
##ATCCTCCTGTGAGAATAGTTCTTTCTGTACATTCATGTAA
##GTGGAGGTTAAAAATGTCTGTTGATATTGGAACATCAGGA
##AAGTTCTTATTAAGTACTTCTCTGGCAAAAGGCTCTTTCT
##CGCAGAATTGTACTGTTTCCCAACCCATCCATCTAGCTGC
##TAGTGCAAAACCGCCAATACCAGAAAATAGGTCAATGTGC
##TTCATATAGAGTGTTTACTACTCTAGCTTTATAACTAACT
##AGACAGTAAACAAATATACACATATAAGTACAGAATCAGC
##CATAAATCATAGCTCATTGTGTAATAATTTTACTATAAAT
##TTGTACAAATTGAGCCATAAATAGGTATGTATTGAGCCAA
##TTACCCAGTTTTTTCGGCTCACAAACATTGTGCCACTAAT
##ATAGGTTACATACAACCAGTAGTAACAGTAGTTTTACACA
##AATAGTTTACGGCTTATTTTAAAGAGATCTAACGAACGAT
##AATATCCTGACCACATAAGTATATGTCTTTAGTATTTGGA
##TGGCTTAGACGTGAGATAAATAGGCAAGGCTTGAAAGATA
##CAGCCCTGATACGATAGTAATACAGTAGCCTTACTATCAG
##GATAAGCCTGACTACTAGGATAAGGAAGTAATACGATAGT
##GTGACTACTAGTATAAGGCAGTAAGACTGTAATATGACTA
##GGATGTACTGTAGATTGGTTGGAAGGGCAAAAAAAAATTG
##TAAAAATTTTTAACATGAGTGCCTAAACATGTTAAGGGAA
##TGGGAAAAGGTTAACATGAAGAAAAAGTTGGGTAGATAGG
##TGGTGAGAGGGTTACCCTGGCCGGCTGCGACTGCCCGATG
##GCGTGGGGTTTTGAAGTTTACAACCGGGTGGCCTGAATTA
##CGGACTGCAAGGGGAGAATGAGATGGTTCAAAGGTTTGGG
##GTTATTTATGGGTTGATTGGTCAAATGGAGAAACGAATGA
##TGGTTGTTAGGGTTGTGGTATGGTCATGGAGCAATTGATG
##TTTGAAAACAAATAATGCGTATAGTACCATATAAACGAAA
##ATATATATATGAGGTTTAGTCTAATCGCTGAGAATCGGCT
##GTACGAAAGTGATCAATACAATTATCCGTACGATCTATTC
##TCGCATCAACCTCAGCTTAGTTATATGATATGCCTGTTCA
##AGTTTAGCAAGTTTGGCCTCCTTTGTGGCTTGCTTCTTTG
##CCCTTGTTGTAACGGCTTTTGTTGTTGCAGTTTTAGCCTT
##GATACATAGCAGGCAGTTCTTACTGTACCCGCATGTGTTG
##GTCAGGTTGTAGTGTTTAAACTGATCAAGTTCTTTGAACT
##TTGCGCAGGTGTTACATTTTTTAGTCATGCTGCAAAGGTA
##ACATTCTCGATATATTAAACAAAGTTGTTGTCATAACACG
##GTTTTTAACCGCATATTATTCGATTGAGGCCGTAATCCAG
##ACGGCTTTATATTTGGCACGATGATTGATATGGGATTTAT
##TTCTACAGTATGGGTAATATCGGGATAATGGGGTATTGCT
##TCAGGACTGCATTAGCTCACTTCTAAGACACGTTGTACCT
##TTTTGATGTATTGGTATGGCTTTTTAATTTAGATTCGTTA
##GGTGAGAGATGAGGCGGTCACCTAGCCTCCCCCTTGTTGT
##TTTCTATTCCTATCCCTTTTCAACCCCCTGACAATCGGCT
##GCACGATATTCGCAAGCCCTTAGTCCGGTATATCTTACTC
##TCACAA
##end-DNA
Cryophage_ML09	Geneious	CDS	35160	41396	.	-	.	Name=Hypothetical protein
Cryophage_ML09	Geneious	CDS	27763	33606	.	-	.	Name=GDSL lipaseTail fibre 
Cryophage_ML09	Geneious	CDS	43746	47516	.	-	.	Name=Phage stabilization protein
Cryophage_ML09	Geneious	CDS	15471	18677	.	-	.	Name=Glycoside hydrolase 39
Cryophage_ML09	Geneious	CDS	18677	21442	.	-	.	Name=Endoglucanase
Cryophage_ML09	Geneious	CDS	53106	55652	.	-	.	Name=Phage portal
Cryophage_ML09	Geneious	CDS	66412	68787	.	+	.	Name=PA14
Cryophage_ML09	Geneious	CDS	55689	57761	.	-	.	Name=TerL
Cryophage_ML09	Geneious	CDS	21738	23246	.	-	.	Name=propeller
Cryophage_ML09	Geneious	CDS	23251	24672	.	-	.	Name=Collagenlike
Cryophage_ML09	Geneious	CDS	50570	51910	.	-	.	Name=MCP
Cryophage_ML09	Geneious	CDS	9489	10394	.	+	.	Name=YqaJ
Cryophage_ML09	Geneious	CDS	59000	59863	.	-	.	Name=Phage stabilization protein
Cryophage_ML09	Geneious	CDS	73305	74165	.	-	.	Name=DNA cytosine MTase
Cryophage_ML09	Geneious	CDS	63739	64590	.	-	.	Name=Glycosyltransferase
Cryophage_ML09	Geneious	CDS	60701	61525	.	-	.	Name=DNA methyltransferase
Cryophage_ML09	Geneious	CDS	8710	9492	.	+	.	Name=ERF
Cryophage_ML09	Geneious	CDS	61592	62347	.	-	.	Name=Crplike Transcriptioal regulator
Cryophage_ML09	Geneious	CDS	12929	13618	.	-	.	Name=HNH
Cryophage_ML09	Geneious	CDS	48866	49549	.	-	.	Name=Phage structural
Cryophage_ML09	Geneious	CDS	1446	1952	.	+	.	Name=ArdA
Cryophage_ML09	Geneious	CDS	14348	14845	.	-	.	Name=Lysozyme
Cryophage_ML09	Geneious	CDS	10961	11419	.	+	.	Name=Argonaute
Cryophage_ML09	Geneious	CDS	7180	7578	.	+	.	Name=Glucosaminidase 
Cryophage_ML09	Geneious	CDS	7636	8022	.	+	.	Name=VRRNUC
Cryophage_ML09	Geneious	CDS	4258	4641	.	+	.	Name=DnaJ
Cryophage_ML09	Geneious	CDS	62756	63076	.	+	.	Name=Repressor
Cryophage_ML09	Geneious	CDS	41396	42934	.	-	.	Name=orf00004
Cryophage_ML09	Geneious	CDS	25895	27283	.	-	.	Name=orf00123
Cryophage_ML09	Geneious	CDS	51925	53052	.	-	.	Name=orf00013
Cryophage_ML09	Geneious	CDS	33612	34595	.	-	.	Name=orf00134
Cryophage_ML09	Geneious	CDS	49643	50515	.	-	.	Name=orf00011
Cryophage_ML09	Geneious	CDS	42934	43734	.	-	.	Name=orf00005
Cryophage_ML09	Geneious	CDS	47518	48264	.	-	.	Name=orf00007
Cryophage_ML09	Geneious	CDS	25144	25824	.	-	.	Name=ORF
Cryophage_ML09	Geneious	CDS	48264	48866	.	-	.	Name=orf00008
Cryophage_ML09	Geneious	CDS	59863	60441	.	-	.	Name=orf00021
Cryophage_ML09	Geneious	CDS	2949	3512	.	+	.	Name=orf00074
Cryophage_ML09	Geneious	CDS	34589	35149	.	-	.	Name=orf00135
Cryophage_ML09	Geneious	CDS	58439	58993	.	-	.	Name=orf00018
Cryophage_ML09	Geneious	CDS	13579	14091	.	-	.	Name=orf00106
Cryophage_ML09	Geneious	CDS	3588	4070	.	+	.	Name=orf00076
Cryophage_ML09	Geneious	CDS	6293	6748	.	+	.	Name=orf00086
Cryophage_ML09	Geneious	CDS	11427	11870	.	+	.	Name=orf00099
Cryophage_ML09	Geneious	CDS	24679	25116	.	-	.	Name=orf00121
Cryophage_ML09	Geneious	CDS	27283	27714	.	-	.	Name=ORF
Cryophage_ML09	Geneious	CDS	8268	8693	.	+	.	Name=orf00092
Cryophage_ML09	Geneious	CDS	12112	12537	.	+	.	Name=orf00101
Cryophage_ML09	Geneious	CDS	69018	69413	.	-	.	Name=orf00041
Cryophage_ML09	Geneious	CDS	12577	12972	.	+	.	Name=orf00102
Cryophage_ML09	Geneious	CDS	57761	58141	.	-	.	Name=orf00016
Cryophage_ML09	Geneious	CDS	5919	6296	.	+	.	Name=orf00085
Cryophage_ML09	Geneious	CDS	66005	66373	.	-	.	Name=orf00035
Cryophage_ML09	Geneious	CDS	5379	5735	.	+	.	Name=orf00082
Cryophage_ML09	Geneious	CDS	10645	10992	.	+	.	Name=orf00096
Cryophage_ML09	Geneious	CDS	4644	4985	.	+	.	Name=Large colossinlike cell wall protein
Cryophage_ML09	Geneious	CDS	70265	70603	.	-	.	Name=ORF
Cryophage_ML09	Geneious	CDS	58138	58452	.	-	.	Name=orf00017
Cryophage_ML09	Geneious	CDS	69514	69825	.	-	.	Name=orf00042
Cryophage_ML09	Geneious	CDS	15125	15436	.	-	.	Name=orf00110
Cryophage_ML09	Geneious	CDS	21439	21741	.	-	.	Name=orf00117
Cryophage_ML09	Geneious	CDS	72775	73074	.	-	.	Name=orf00057
Cryophage_ML09	Geneious	CDS	6893	7183	.	+	.	Name=orf00087
Cryophage_ML09	Geneious	CDS	63453	63737	.	-	.	Name=orf00027
Cryophage_ML09	Geneious	CDS	72073	72348	.	-	.	Name=ORF
Cryophage_ML09	Geneious	CDS	5107	5382	.	+	.	Name=orf00081
Cryophage_ML09	Geneious	CDS	2640	2912	.	+	.	Name=orf00073
Cryophage_ML09	Geneious	CDS	14088	14351	.	-	.	Name=orf00107
Cryophage_ML09	Geneious	CDS	72345	72605	.	-	.	Name=orf00055
Cryophage_ML09	Geneious	CDS	60428	60685	.	-	.	Name=ORF
Cryophage_ML09	Geneious	CDS	921	1172	.	+	.	Name=orf00066
Cryophage_ML09	Geneious	CDS	10396	10644	.	+	.	Name=orf00095
Cryophage_ML09	Geneious	CDS	11872	12115	.	+	.	Name=orf00100
Cryophage_ML09	Geneious	CDS	70931	71173	.	-	.	Name=orf00048
Cryophage_ML09	Geneious	CDS	71834	72076	.	-	.	Name=orf00053
Cryophage_ML09	Geneious	CDS	68807	69046	.	+	.	Name=orf00040
Cryophage_ML09	Geneious	CDS	14902	15138	.	-	.	Name=orf00109
Cryophage_ML09	Geneious	CDS	75075	75308	.	-	.	Name=orf00062
Cryophage_ML09	Geneious	CDS	71170	71403	.	-	.	Name=orf00049
Cryophage_ML09	Geneious	CDS	74469	74696	.	-	.	Name=orf00061
Cryophage_ML09	Geneious	CDS	380	601	.	+	.	Name=orf00064
Cryophage_ML09	Geneious	CDS	65152	65370	.	-	.	Name=orf00032
Cryophage_ML09	Geneious	CDS	71619	71837	.	-	.	Name=orf00052
Cryophage_ML09	Geneious	CDS	7979	8194	.	+	.	Name=orf00091
Cryophage_ML09	Geneious	CDS	65377	65592	.	-	.	Name=orf00033
Cryophage_ML09	Geneious	CDS	63168	63377	.	+	.	Name=orf00026
Cryophage_ML09	Geneious	CDS	655	861	.	+	.	Name=orf00065
Cryophage_ML09	Geneious	CDS	64673	64876	.	-	.	Name=orf00029
Cryophage_ML09	Geneious	CDS	64943	65143	.	-	.	Name=orf00030
Cryophage_ML09	Geneious	CDS	70734	70934	.	-	.	Name=orf00047
Cryophage_ML09	Geneious	CDS	71394	71585	.	-	.	Name=orf00050
Cryophage_ML09	Geneious	CDS	70084	70272	.	-	.	Name=orf00044
Cryophage_ML09	Geneious	CDS	4067	4255	.	+	.	Name=orf00077
Cryophage_ML09	Geneious	CDS	2012	2194	.	+	.	Name=orf00070
Cryophage_ML09	Geneious	CDS	2380	2562	.	+	.	Name=orf00072
Cryophage_ML09	Geneious	CDS	2199	2375	.	+	.	Name=orf00071
Cryophage_ML09	Geneious	CDS	72602	72778	.	-	.	Name=orf00056
Cryophage_ML09	Geneious	CDS	69837	69995	.	-	.	Name=Acylphosphatase family protein
Cryophage_ML09	Geneious	CDS	5750	5908	.	+	.	Name=orf00083
Cryophage_ML09	Geneious	CDS	70588	70743	.	-	.	Name=orf00046
Cryophage_ML09	Geneious	CDS	177	329	.	+	.	Name=orf00063
Cryophage_ML09	Geneious	CDS	1280	1396	.	+	.	Name=orf00067
