# Supplementary material for: Flexible genes establish widespread bacteriophage pan-genomes in cryoconite hole ecosystems
Source: Nat Commun. 2020 Sep 2;11:4403. doi: 10.1038/s41467-020-18236-8 (PMC7468147; doi:10.1038/s41467-020-18236-8)
Supplement: Supplementary file 7 — Source Data [file 41467_2020_18236_MOESM7_ESM.zip › Figure_2_source_data/GFFs/Cryophage_AB09.gff]

##gff-version 3
##source-version geneious 8.1.9
##Type DNA Cryophage_AB09
##DNA Cryophage_AB09
##TACTTAATTCCGTCTATAATATTTATTTACGGCTTATACC
##TATCGTTTTGGCCTGTTCTATCTTTCGGTATCTGGTTACT
##ACCTTAGTATTATAATAATTCTTTATTTCTGTACTCCTTT
##GGCATGGTTATAGATACATACATAGCATAACCGTTTAACC
##TTTAAATCTTACTAAAATGATAACTGATTCATTAAACTTC
##TCACCTGTAATGTTCGAATATGCTAAAAATGAAATTGTTA
##TCGATATGGCTATTATTAAAGAAAAACTAGAATCAATAGC
##AAAACGTAGTGAGAATGTTAGAAATACCAATAGTAGGGAA
##TATCTTGAATTCTTACTAATGGACGCAGATAGCTTTGTTA
##CATGGGCAAAGTTKCTTTAGTCAACTTTCCGCGGGCGGTG
##GAGACTCATTTTTATAAATTGTTAATAACTTTTTTGAAAA
##ATATTATACAACTATCAAACTAAGTAGTATATTTACTTAT
##CAAAACAAAACAAACCATGAAACACGCTAAAATTGAATTA
##TTGTTTGAAAAATCTAATGGTGATCAGAAAGTAGTCATTG
##TTAAAGATATGACTTTAGAAGATGCAACCATATTTGGAAG
##CAATATTGCAGATATGAATCATTGGGAAATGCTAGCAGTC
##ACTGAACTAGAACCATAAAAATACCAAACTTTAGACACTG
##AATTAATCAAGGCCCTTTGCATAGCATAAGGCGCCTTTAA
##TATAAATAAGATGGCATACATAACAGCAGATGTAGTAAAG
##GCAATGCGTAAACAAATAAAAGAACTATATCCTAATATAA
##AGGTATCAGTTAGTAAAAATCCGCATAGTAGTACAGTAAA
##CTGCTATTTACTTGAATCGGATATTGATTTTGGTGTAACA
##TGTGAACAAGTAAACCAATATCATATTGAGAAACATTACA
##CTGGTGCAGCTAGATCGATGTTAGAAGCTATCAGTACAAT
##ATTACATCAAGGCCATTTTGACAAATCAGATATTATGGCA
##GATTATTTCGATTGTTCTTGGTATGTATGTATTCAGATAG
##GTAAATATGATCATCCATACGTTTGCAAACAATCAGATTT
##ACATCAAGAAATAACAGAACTTTTAAAACTATAATCATAA
##AAACAATTCAATTCTAAAAAATAAAACTATGAAACTTTCA
##AAATTAGGTCAAGAAATAAATAACGCAGGTATTAAAATCG
##TATTTGATGCACTATGTGAAAACAGTAGAATATCTGATGA
##TTATTCAGATCAAGAAGACATTGATCGTATAACCGAGCAA
##TATGGAAGCGGTAATGATGCAGCATGGTTTCTCGCACGCG
##TTAAACTTGAATTTGATGGGATTGAATCAGATACCGAATA
##TTTAGGTTGTTGTTCTTATGATTCATTTGATGAGTTTACA
##GGTGATTATAACGGTTATTTTGATGATATGCTTCTTACCT
##GTTACAAGAGCTTAAAAGCAAAATTTGAAGTACCTAGATT
##AGAATTACCATTAATTACATTTTAACTTATAAACTCTAAA
##ATCTATAACCATGAAAACATTAAACTTTATTCGTACATTA
##CTAATAGGAGTATCAGCAGTAGCAAGTATTATATTTATTG
##TTGATGTTATTCTGTTTGTTGCTAAACATTGGACAAACTC
##TATTTAAGGCTATTAAGCCGAATCAAAAAATATCAAACAA
##TACTAAAAACTAAGAACATGACAAAAACTGAAACAGTACC
##CGCAATCTACGTAGGAACGTACGCAAAGTATAACAATGGT
##TCAATAAATGGTGMATGGTTAAAACTTACTGACTATGCTG
##ATTCAAAAGAATTTTATGAAGCATGTAAAGAACTTCATAA
##AGATGAAATAGACCCTGAGTATATGTTTCAGGACTATGAA
##TGTTTCCCGGAATCATTATATAGCGAATCAGGAAACATAG
##ATGAAATATACCAATACTTAGATTTTATAAATGATAACAG
##TATTGATGCAGCTGCTTTTGAAGCGTATATTAGTTTGGGT
##AATGACTTAGAATATGCAATCAAAAATTTTGATGAAGCAT
##ATCAGGGCAAATGGGATAGCGAACGTGAATTTTGTGAATA
##TTTATTTGATGAAACTAATGAAATTCCCTCTAATTTAACT
##AGTTATATCGATTACGAAAGAGTAACAAGAGATTATATGT
##ATGATCATACTTTTGTAGACGGTTATATGTTTAGAGATGT
##ATAAACCTTTTAAACTTACCTATTACGGCCCTAAAGGGCA
##TTTTAGGGTAAAAACCAAATATTATGACAAAGCTACAGAA
##TGAAATTTTATTACGATCGGCAATAATTATTGCGGATAGG
##CATTTAAGATGTAACAGCGAAACGGCTAARACTGCAAGTA
##AACGTGCCTTACAAACTTTATGTAACGGAAATATGCTAAT
##GTTCGCATCAGCAATGAGTATAGCGCAATCAAAATATAAA
##CTCTAAGATTATGGAAAATAAACTAATTGAACGAAATTTA
##AAGTTTAGTGACAAATATCATTACGTAGATATAACAAGGG
##GTTCTATTGAATCAGGTCAACTATGTTCATGCGATAATTG
##TGGTAAACTAATTACTAACATGGTACATATTATCAGAGAT
##TCTGACAAAGCAAAATTTACAATAGGCACGGATTGCGCTG
##AAACTCTTACTAAATGTAGTAAAGTGTTTAACACAGCTAA
##TTCTGATTATAATTATGATATATATAGTCTTAATTCGGTA
##AACAGGTTTATTMMAGWAGTACGAAATTCAATAGAAGCAG
##TTACTCAGCAATTAGAATTGTTGTATAACTCAGGTCAACT
##TTCAGATGAAAGAATCAGATCAGAAAAATTAATGGAACAA
##ATTAAAGAATTAGAATTAGCAGCTAAATCATACATTAAAT
##ATTTAAAAAACTAAGAACATGAAAAATATAGAAATACTAA
##ACAACCAGGCCAAAAGTACAAAGCTAAACAAGTACAAAGG
##TAGCAGGTCTACGCAATCAACTAAGTACCCTATCAATAGG
##ATATACGATTTTAACGTATGGATGGCATACATAAATGAAC
##AGGTTATAATTAATTCATTTAATCATTGTGGTTCGTTATA
##ATTGGCATAACTTTTGCTTATATAATAGTAATATATTACT
##CACTAAAACTAAACTAAAAACTAAGATTATGAAACGTACA
##AAATTCCCTATTGAACTAATTTGTAGTAAAGATGAATTAA
##GACTTTCAATGACAGGCGTATTAATAGACAATGGATATGC
##TATTGCAACTGATGGGACTATACTTGTAATTATGAATTTA
##GAAGATATGCAAATGGAATGTTTATCAGAATTTAACGGTA
##AAATTATTAAAGCAGACGTTTTTAAAAGAATTAATAACTC
##AAAATTATACGTAAACGTATTTGATGGGAAAATAGATATT
##GATGGTGATATTATAGGCAATCCGTTTATATCAGATGTAA
##ATTTTCCAAATTATAGATGTATTTTATCAACTAAAAATGG
##TGAAATAGGCATAATTGGCATTGATGCTGAAAAATTAGCT
##ACTATTCAAAAGGCTTTTAACTGTAAAACACTACGCGTAA
##GTTTTGGCGAAAGCAATAATAAGGCAATGAACATCAAACC
##TGCTTTTTTGGTGGATTATGATTTTCAAGCGATTTGTATG
##CCTATTTGCATTGATGAACTTGATAACAGTCCGTCTAAGC
##CATTTACTTTGGAAGCACCAAACCAATTAGAAAAGGCTTA
##ACAACCCTATACTCCTGCAAAATTGCCCTTTAGATAGGGT
##TTTTGCAGTAAAACTAAAACCCTAAAATATATGACAGCAT
##TAGACGCCTTTAACAACCCGATTAAGCCCGGAGACCACGT
##AGGTTTATTTGATGGAAACAAATTAGTAGATACAACCGTA
##CACAGAGTAATTCGTATTTCTAAGTTAGAACATAACAGTA
##TAATTATTGAATCAAATAACATAGGACTATTTCCGGCAAA
##ACATTTTTTAAAACTATAACCATGACAGACCAGGACAAAT
##TCCCAAAGGACAAAAATGGTACAATATTAAAGATTGGTGA
##CAAAATAAAGAAAATAGTTTGTTCAGACCCCGACTTTTTA
##TTTACAGTCACAGATATACAGGAGGGTTTTATTTGTATAG
##ATAATCAAATATTAATGTACGATTCACATGGTTTTTGTTT
##ATCAGAACGAACATTTACAGAATCAGAAATTAGAGCAGCA
##TTTTTTGAAACGGGATATGCTATTGATTTTCCTAATTACG
##GTATTAATGTTAGAGAGATTCATATTAAAGAATTAATTGA
##TTGTATGGAGTATTTTAAACTTAACCCAGACCAGAAATAN
##CTAGTAACACAAATGTTACTGATATACTTAAAAATACATT
##CAAATATATAATAGAATAGTTATTCATTACTAATATATTT
##ACAAGACTAAACAACAAAAAACAATTAACCTAAAAACAAA
##CAAACATGAAAACAGAAAATGATTTATCAGAATTAGGCAT
##TGCGCCTGTTGACAAAAGTGTAGGAAGTGATGACTGGTTA
##AATTCTTACAGATCAACGCCAGAGTATATTGAACGTGAAC
##GGCTGCATGAAATTTATAAGCAGATGCCTATCGACAGTGA
##ATTAACAAAGAAGTTAGGCGAAATAACTATGTACAATGCT
##AGTAATGATTACTATATTATGAGTATGGTTATAAGACAAA
##TTATTATAAGAATTAACTATTTAACGGGATTAACATTATG
##AATAGCAGACAAGAACAGGCAGTGACCAGATTAATAAGTA
##GCTACTTCAATGATACATTAAGACACATGGGAGTTACGCG
##TAATTGTGGCTGCGCAGTAATGCAAATTACAAAAGCTGAA
##CACCTTACGGATTTAATGGAGCATGATTTACCAAAAATCA
##AATTTATAGATGCTGCAGGATATTCAAGTACAGAATTATA
##TGATATTGAAGCAACTTTTGACGATTTTGGCATTCGTTTA
##TCAGAAAAGGGTAGAGATTCATTTATTGGACTTACAGCAG
##TATTTAACCTATTAGACAAACTAGACCCCGAAAACATTAC
##AGTTGACCTTAACAACCTAACCTACGCAATATGAGAGTAC
##ACAAATCAATGGAAGAGATAGATAAGGCGTATAACGAACT
##TATTTATGAGAGTAATAAACGTTCAGCCTTAAGCATATTT
##TTTGAAAAATACGTGTCACCTGTATTTCACTTAGTATTGA
##TAGGACTATTGTTTTTCAGTATTTACGTAGCTTTTTTTGG
##CCTTTAACTAATTAAATATTAACAAATAATTAAATTAAAT
##AAATATATATATGGAAAACCAACAAATTGATAATTTCAAT
##CTTCAGGAATCAATGGTTGTAATAGGTGCTAGATTACGAT
##CAGTACGTGAAAGTTTAAAAATGACCCAGACGCAATTTTC
##AAAAATTGTAAAAGCCTCGCAGTCAAAGATTGCGCAATGC
##GAAATTGGCTCGATACTGGTTCAGTCAGATGTTTTAGTAG
##AGTTATATCAATCACAGAAAATTTCTCCTCTTTGGATTTT
##AATGGGTGAAGGTGAACGTAAGTTAAACATACAGACTAAT
##AATAAACCAATTAATTTTGAAGCTGAGGTTGATAGGACTT
##TTATTAAAATGCACACACTTCAAATGAAAGAAATGCTACG
##TAGACTTAAAGACCTTGAAATAGAAGTGCTTTTATTGAAA
##AATGGTCAGTAAACTTTTATTAAATAACATAAACAATATG
##AACACAGAATTCAAAGAATTATTAGCACTTACACTTACCA
##GTATAGTTGGTAAGGAGGGTGATGATGAGATTATTTTTAC
##TACTAGTTGTGGCCAAACATTTATAATGCACCACGATCAG
##GATTGTTGCGAATCGGTGTATGTAGATGATATAGTCGGTG
##ATTTATCAGATTTGATTGGATGGCCAATTTTGAAAGCTGA
##AGAGTCTGTATCGTATGATACGTTTCCGATTAAAGGCAAT
##CGTAGCGCAGATGAATCTTTCACTTGGACATTTTACCACT
##TGGCTACAATAAATGGGTACGTTGATATTAAGTGGCTAGG
##CTCTTCAAACGGATATTATTCAGAATCAGTTTATTTCGAT
##AAAAAACAATTATGAACACAGACAAAGTATTTATACACGG
##CATTGAATATGTGCCAAAAGTAGTGCCTGAACCTGCAAAA
##GTGTTAAGGTGGAAACCGGATTTAGGGGAAATATATTGGC
##TATTTGGTAGTTCAGATACTGCTTATACAAGTATCTGGAA
##TAATGCCTATGCAGACCATTATAGATATACAATGGGTAAC
##ATATACCAGACAGAAAACCTCGCAACTCGCGCCAGAGATA
##AACAACTCTTACTGGTGGAATTGCAGGACTATGCTGACCA
##AAAGAATGCAGGGGAAATTAAAGAAGAATCTGTTTCGTAT
##TTGTTTTATAATCCTATGAATAAGGGTTGGCGTTCAATTA
##GACTTGTACATCAAATAATAATTTTGGTACGGTAAAATTC
##AATAACATAAAAGATGTCAATGATGCTATTGGATATTTTG
##GTCTACGCCTTGACCTACTCCTATGAGAACACCATCAAGT
##TACAAGCGGTATTTACCCGTAATTASTAAGACMACAAAGG
##ACGATTTGAAGTACGAAGGTTACGCATATCTGGCTATAAT
##AGCTATTGGAGTTACGTTGTGGCTTATAATTTGTTACCCA
##CTAATATAAAATGATTAAATTTGCAGCTATGATAGATAAA
##AAAGCATTGGATAAAATTAACCAATTTAACAAAGAACATC
##CTAGGCAGACGGCAATATTTGCCCTGTTAAAAAAATGGGA
##TTTAAAGAAAACTCCGTTCTCAAAGATTATGAAAATGGCT
##CAAAGTTCTTTCATCAACAAATCTGACCCAAAGCAAGACC
##GTTTTAATTTTAACGAACTAGAGCTTGACAGGATAACAGA
##TATAATTCACATGCTTTCAGACGATTTGAAGGCTAATTGT
##CCACCTAAACCCAAATTATGAAGAGTTTGCTTTTATTAAG
##CATAGCATTACATCCATTATCTGACAGCGTATATAATTAC
##GCTAAATCTATAGGAATATGCTATCCTGAAATATGCACAT
##CACAGGCTGTACATGAATCAGCTAATTTTACAAGCTATTG
##TTATCGTACCCGTAACAACTGCTTAGGAATGAAGGGTAAA
##GATGGTAAGTACAAGGTTTTTGCATCCTGGAAGGAATGTA
##TAGACTTTTATAAAGATTGGCAGCTACGTAAAGGTCATTG
##CAGTTCTTATAACTGTTACCTAAAATACGTATCACATAAT
##TATGCCAGTGATAGAAAATATGGCAGGAAGTTAAGAGGTA
##TTATCAGTAGAACTTCTTATCGTGAACCAGATGTAGCTTA
##TATTTACCACCTTTAATAGTTGTTACATATTCTTATATTG
##TGTATATTTACATACACGATATAAGAGTACAAAGTGAAGG
##AATGGGAATTACAGAAGGCATTAGTATCATTCGTTAGATT
##ACAATATCCGAATGTTTTCCTTTTGACAGTACAATCAGAA
##GGCAAACGCACCCCAAAGAACGCAGCAATCGCAAAAGCAA
##TGGGGCTTACAGCAGGCATACCAGATTTAATTTTTGCAGA
##ACCAGTCGGTGAATGGGTTGGTCTTGCCTTAGAATTAAAG
##GTTGAAAAGAATAAACTATCCCAGGTGCAGGTGGAATTTA
##TGCGAAAACTACAGGCAAAGGGCTGGATGGTTGTTGAAAT
##AAGAGATTTAAACTCAGGTATAAGCACAATTAACTATTAC
##TTTAAAAAAATTGGAAATGTCAAAAAACCACCAGAACAAA
##CCGCACTATTCCCGCTATGAGGGGCCGTTAAAAGTATCAC
##ATACAGCATACCATACTCCGCATACAAATAGCGCAGATGC
##TAAGGCTGACAGGGATGCCTATCAGCTAAAGAAGCAACGC
##GAAAATGAGTTTTTGCAAGAGTATGACTATAAGAATGTCA
##AATTGCCCATATTATCTAAATTTGATAAGTAACATATTTT
##TTACATACAAATAGTAATATGTAACTCACTTAAATATACA
##TTTGATAAACAAACTAAACGATAATATGCAGCCACGAATG
##AGTAAAGAAAAAAAAGCCCTTAAGATAAGTTTTGAGGGAT
##TGCGAAAAGTCAGACCTGTAGCCCGGTTAGGTAGAGACCC
##AAAAATACTGCTATTAAATGCAGTAGCTACGGAGATCGTA
##AAACCAGCCTTTGCACAATACTATGATGTAGCCATAGACC
##CAGGTGGAGTATATAAAGGAAGAGTATTCTTAGTTCCATC
##TGAAAAGCCTACTCTATCAGCAGTACGATTTCATGGGGGA
##GATAAGGAAACAAGGCCAAATAGATTATATATCGCAAACT
##TGATATACAATGTACCAGGTTTTAATATGGGTGAAACCTG
##CACGTTCACAGTAGATGTACAGGTAATAGACCCTGAAACT
##GATACACGTAAAATGATAGTACTTACAGAATTAAAATACC
##AACAATCTTAAACAAACTAAACAAAATGGAAACTACAAAG
##AACATTTACCAGACCCTGAATGCAATTATGAAGGAAGTTG
##GGGCTATTGAAAAGAATCAGGAAAATAAAGCACAAGGCTT
##TAAGTTCAGGGGTATTGACCAGTTCATGAACGAATTGCAC
##CCGTTAATGGGTAAACATGGACTTATAGCTATACCAACCT
##TTATTAGCTCTACAGTTACTCCCTGCCAGTCCAAAAACGG
##TGCTTCACAGTTCAGGGTAACACAGCAGATTAAGTACACG
##TTCTACGCCCTAGACGGTACGTTTTTGGAAGCAGTTATTG
##AAGGAGAAGCAATAGACACAGCAGACAAAGGTTCAACCAA
##AGCAATGTCATCTGCTTTAAAGTACCTATTGATGCAGGTA
##TTTATGATTCCTACAAAAGATTTGGAGGATGCTGACTCTT
##TCAGCCCAGAGATAGGTGCTGAACGTAAGCCAATGGTTAT
##TCCTAGCATGCAGTTTACTGACCTTATAAGCGACGAAATA
##TACGCTACTACCAATACCATTGACCTAGCTGATATATGGC
##GTAAATATGCCTCGCTAAAGACAGATGCAGGCTTTAAAGG
##TGCTGTTACAGCACATGGTGAAATGCTTAACAAGCCACAA
##CAGGTAGCATCAGCATTCCTAACCCCTGATGATTTTTATG
##CAGGTGACGAGGAAGCACCCGTTAAGCCAGTAGCAGTAAA
##GAACGTAGCACCAGCTGCTAAACCAGTAGAAACATTCGCA
##CAGCGTAAAGCAAGAGCTGCAACAGCTATAGGAGGGAACA
##GAGTATGAATCGAGAAACTTGGCTGTCTGCCAGAGCATTG
##GGTATTGGAGGGAGTGACGCAAGTAGCATCATTGGACTGA
##ATAAATTTAGCACCCCGTTTCAGGTGTGGCTAGAGAAAAC
##AGGACAGGTTGCTCCTATTGAAGATAATATGTACATGAAA
##GCAGGTAGGAAACTAGAACCAGTCGTATCTGATTGGTTCT
##TTGAAGAGAACCCTGAAAGCATGGTTATTACGACAGAAGA
##AAACTGTCTGGCATACCACCCTATTTACTCCTATATTCTT
##GGTAGCCCTGACAGGCAGTTTATCGACGAACAGGGTAGAC
##TACAGGTCTTGGAGATTAAGACGACACAGAATAAAATTGA
##CCTAGATTTCCCGCCTGAATCATGGTTTACACAGGCAGGG
##TATTACGCCTATATCTTAGGATATTCACACTTCACAATCT
##GTGTGCTTGAAAGAGGTCTTGAACTTAAGCATAAGACCTA
##TGCTGTAGATGTAGACTACTGCGAATGGGTTGTACAGGAG
##TGTGTAGCATTCTGGAATAACCATGTGCTTACAGGCATAC
##CACCAGAACCAGTCAATGCAGATGATGTCGTTAAGAGATA
##CCCTACAGATTCAGGTGAATATATGGAAGCAGACTTTGAA
##GTGGTAGCACAGCATTCTGAGATTATAAAACTTACCGAGC
##AGGAGAAGCAGATTTCTGATGCCATTGATACCATTAAGAC
##TGAACTAAAGATMAGGTTAGGCAATAGCAGTGGTTATGTA
##CTTGAAAACAAAGCACTGTTTACCTATAAAACTAGTAAAG
##ATGGTGTATCACTAGATACGGCAAAGCTGAAAGATGAACA
##GCCAGCGGTTTATAATGCCTATTTAAAGCCAAAAAAAGGT
##AACAGATCATTCTTAGTTAAACCACTATAAGATGAAACCA
##GGAGTAAAGCCTAAGCCCAAAATATTTACAGTTGTCATTG
##AACCAGACTTTCAGGCAATGGAGCGAAAGAAAGAGTTTTA
##CTTTCAGGCATATCTGTGTAAKGATTTTAAACCTAGAGAA
##CATCTGGCCTCCGACAATACCTACTTAGGGTTACGGCAAA
##AGGTGCTGGATGTTCTTAACACTGACAAGTTACCTCGTGA
##CAGAATCAACAACAATCAGTTACAGTTCAAAATTTACTAG
##ATGTACGATTTGCCTTTAATGAATCATAAGCCAGAAAGTT
##TAGAATGTCAGGTTATCGCAAACCTGATGGACAGCTGGCG
##TAGGAACCCTCTAATTATGGTTGAAATAATCGAAGAAGGC
##AAGGCAGATAAACATAACGGCAAGAATCTAAAGGCTGTTA
##CGAACAGCATTATAGATTTTAGGCTTACCAGATCAAGAGC
##AAGAAAGGAGACAATAAAAAGAAAACAGAAAGCACTAAGA
##CTACTGGATAATTTTTCAGTTCAGGAGACTTCAATAATCA
##CAGGGTTGGCAATTAAAACACTAAACATCTACCTAAATGA
##CCAAAACACAACTGCAATCGCTGTATGACCTTGCTGTTCT
##TGCTGTAAAAGAAGCCTACGAAGCAGGAAGAGATAACCAG
##AGCCTACCACTAGGTAGGTTGGAATCAATCAAACGTATAC
##TCCTGCCTAGCCAGGTTGAAAACGGACCACAGACAGAATA
##CCAACGCTTTCAGTCGTACCTAGAAGCAAATGCACCAACA
##CTACTAAAGATGCGTGAACCAGTATCAGAAGCACAGTATG
##TAAAGTTATGTGAACTTGAAGATAAAAAGCTACTAATAAA
##GGTTATCGATAACATGTCGAACTGGAAACCGCTATGCACA
##AAGAATATTTCAGCTTTCAAAACAATGATTAACTGGTATA
##ATAAAGATAATGATGGAAAACAAGGTACAGGTAACAAAGA
##AGCAGGAACTATCACTGATMGAGCCARRTCAATTATTGAA
##AGAGCCATTGCCTAAGAATGTGATGGTAATTGTTGACAAC
##CCTGATGCTAAGTCACTGGCATTCTATAAAAAGGAAGATC
##AACATTACGGCTACAAGTTTCTGGTACTTGCCTTACTTGA
##AGTCAATGAGCAGTTGAATATTGACAATAAAATGAGTGAT
##GCCCAGATTAATTCTGCTGCCAGAATCTTAGATACTAAAT
##ATTTCTTTTTTACTCCTGATGATTTCAGGCTGGCATTTAT
##CGAGGGTATCACTGGCAAGTATGGAAAAGTGTATAATAGG
##CTGGATATAGGTGTTATCTGTGGGTGGCTTGATGAATACA
##ATATGTCGAGAACTGAGTATGCTATCAGCAGGCACTCAAA
##ATACAAAGAGAACTATGAAAGTAGAACGGGAAAGGTGAAC
##AGCGAGGAGGTCTACAAAGAAGTATTTGCAAAGAACTATT
##CAGACCTTAAAAACAAAGCTAAATGATGCTTACTGATAAC
##TCCCCGTTCCCTGTCCCCCGTTGCAAATTCTCAGGTGTTG
##CAATGTGTAATGTACCTGCTGAATACCTGCTATACCTTTA
##CAACCACGAAGTACCTGATGGCAATATAAAGGAGTACATT
##GAAGAAAACTATGATCTGCTTGTGGAGCAGAAGAAAATAG
##AAGATCAGTCCTGGAAGGATGATAGAAATGAACTTATGAA
##AATTAAACGTGCAGAAGAAAAATTATTATGAGAATAACTA
##AGAATTTAACTAAAAACTAACATGACAGATACAAAAAATG
##AATTGAAACTAAAAGAAATAATTCATCTAATAACAGATGA
##TTGTACTGATACAGACCAAGCAATTAAACTTATAGACCTA
##TTATTCTTACAAAAAGGTGCTGTTGATTATTGTTACTATT
##TAACTGATTGTGATAATAGAATAATAAAATCTAATAAATT
##ACAAAAGTATTTTTTACGTAAATACAATGTACTATATAAG
##GAAAAATTAGACAAAAAAATTAACTATGTTCTTTATGGTG
##ACAATCAAAACAAAGAATTTTAATATTTCCTGCATCAAGT
##CTCAGGTCAGGACGTAGTGACTTATGAAGTATGTGATGGA
##AGTGGACTATATTAAAATTCATGATACCTACACCGCACGT
##TTCACAATAATGAGCTTCACTACGTTCTTCCCAGATGCGC
##TTGAATAGCTGCCGTTCTCCCGTTACCCTACGCTTGGCAG
##GTCTACCTTTATACTTTATGCCTGCCTTTTTCTTAGCATC
##ATTCGTTTTTTGGAGTATCTTATTGTAGCACTGCCTGCAT
##ACATGGAATTTAAAGATAATCTTTATAAACCCGCAGGTAG
##GGCATACTTCACAGGCAGGGTGGTATGATTCTTTCCTACC
##CGTTGTCATAAGGACAGTCTTACGCTTGCGCCAGGATAGG
##TTGCGCCTATACAGGGTATCTATACGCTTGATCTTGGCAA
##AGTATAGCTGTTCCTGCATTTTGGCAGGTATGACTTCCTC
##TATAAATCGGTCTTTACTCTTTACAGCATTACTTTCTAGC
##TTCTTTACAAAGGTATCTAGGGTCTTTAGATTGGCCCTTT
##TTACCGTAACCTTTATGGTATAGGACTTGGGTTCAACCTT
##TGCCTTTTTAGCCTGTGCCTTTAGGTCAGCTATACGATCT
##TTGTAATACTTGGTTTTAGTTTTAGCCATGCTATGAATAA
##GGCTCCCAGAATTAGTAACCCTAACCCTCCCCATCCCAGA
##TTTTTTAAAAGGGTTGTATTGGTATCTTTTACTTTGGTTA
##TTACTTTGGTTACAAGGATTGTGGTATTGATGTGTACGTA
##TACGGTATTGGTTAGATGCTTTACAATGACTGCACTGGCA
##TCATGAATCTTTACAAACCTTGTGATAGTTTCACCAGGAA
##GATAGATAGGCAGGTGGTTGCGTGACTGCTGAACATTTAG
##ACTATCATAAAAAATTCCTAAAGATGTACCTTTTAGGTAT
##TCTGGAATGTGAGTTGATATCTTTTCTGTGGAGTCATGTA
##CAGCCGTCCTGCTGCTATCTGATGCTATGTTTCTGATTGA
##TTTGGTGCTATCATGTACTGTAGAATCTCTGCTGTTCGAA
##TACTTGTTTACGTGTGATACTCCGCAAGCTGTGAGCATGA
##GCAGTATGAGTAGCTTCTTCATTGTGATACTTTCTGCTCC
##ACCTGAGCATTAAGCACAGCATTATTGCGTACTGTCAGAC
##GGCAGATTGTTGCTCCTACCACGCCTGCAATGATAAGCAG
##GTTTTGTAGTGACTGACCTTTCCATACGATGATTGTACTG
##GCCATTGCTCCCAAACCTACGCCTGTGGCAGATACGATTA
##CTAATGCACCACCTAAGTAGTTAAAGAATGCCGAACTTTC
##ACTGGTCAGGCGTAAAAATATTTCCCAAAATGCTTTTTTC
##ATGATTTAGGTTTTACATAATGGTAGTTACCGTTTGAAAA
##TAATGCCCATTCGGATGCTCTTCGGTATACCAGACCTTTG
##TTTATCTCCTCAACACCGTTTACATGAACTTTATTCCATA
##CAAGCCAGTGTGGTTCTATATCTTCCATATCAGCCTCTTC
##ATTGATTAACCTGACTACGGATGAACCTGTAAAGCCTGAG
##TGTGCATCTCCTACGCCAATGTTGTAGCATAATAGTACAC
##AGGCATCAAATTGTGGGTTGGTAATATCTGCGGTGACGGC
##TTTATCGACACCATTTTCGTAGTGGCGTAATATCTGCATG
##AGTAGATAACGGGCAACAGTTTCGTCATGTAGTAAGTCAT
##TCTTGCGTACTGGCCGTCCGTCCATATACGTACACCCGTA
##GCCTATAGTCCAAACCCCTGCGCTATCCTGATATGCTTTA
##AGTTCTAGTTTTTCAAGACCGCATAATTTAGCTATGCCTG
##CGGGTGTCGTTTTCATTGTAATCATATACTAAAGTTACAC
##AATACTATACAATTAAACGAAAATATTTAACTTTATTTCT
##TATTTTTTAACTGTTTTTTCACATGGTCTTTAAGTTCCAT
##GTTGTGAATTTCAGCAATCGTTATCAGGGAATCAGTAAAA
##TGCTTATAGTCTTTCAAAAACTTGTGGTTGCGCTGTCGCA
##AGACAGTATGTACTGAATCACATTCTGATACCTTTGTTGA
##CTTGTGAGGGCCAAATATTGTTACTAAAAGTAGACTTGCT
##AGTGTTAGACCTGCGCTAATTAATTTCATATCCGTGACGT
##TTAATAATATGATTAAGATGCTTAGTAAGGGAATCAGTAC
##TCCTAGAGAGTGAATCCATACGTGACAAATTAACCGATTT
##CTCTTTTCTTAAATTCTCATTTAGTTCCCGATTTGAATTT
##TCAAGCATACTCTTAATATCATCCGTTCTAAGTTCACCAC
##AGTGTACTACCTGATCGTTCAAGTGTACGATGGTTGTGTT
##CTGTGAGATGATGTAATTTACCAATGCTGCAACTATTGCT
##ACAATGAATGCAGACTCTATCCATAGGTTTTTCTGTTGTC
##GTTGCATTTGTTACAAATATACGAAATTGCCAGCATTCTT
##ATTAATTGGTAATAGTAAGTGCGTATACATAAGTTCCTGC
##CTGTGTTATCTTAACAACCGTCTGTGGGGCGTTTATATCA
##ATGATTGTATCGCCMGTTGGACCACTAATCTTTGACCATG
##CGTAGCTTGTAATTGCCCCTGTTGGTGACGTGCTGTTTGC
##CCCTGACAGGAATATGGTCTGCTGCGGCTGTTCGATATAA
##ATAGCGGGCTGCAATACAGGTAGCAGGGTCAAAGAGGTAT
##AAACGGTTGGTGATACTGCGGGTATAGTATCTGCTAGTAA
##GGTTATAAAGCAGGGTACTGATACAAGCGGTATAACACCT
##GCGGGCACAAGTTTCTTATAGCCCGTCTTAGTATAATTCC
##TATAGACCATATTTACGTTACCTGTTACACCTGGCAGCGC
##ATATTCTACATATCCTACATCAAAGGCTGAACCTGCTATT
##GTTCCTGGGTCTTGTGCTACAGCCCATAGACAGTAGCGGG
##TATTTCCTGCTACGTTGGTAAAGGCAGCACCATTGACTGT
##TACAGGTAGGTTTAAAGCTATTGTCTTTGCAGCATCATAC
##TTGTAGCCGTCAAGAATCATGGTGGTAGTATAATGAGCAA
##ACCCCTGACTTGTTATAGTCTGGTTACCGAAAGAGGATTT
##CCTTAAGTTGTCAAAGAATCCCATGTAGTCAAACGGGTTA
##GCTCCTACAGGTGCAGGGTAGTCATTTACGTTACCCAGGT
##TATATACGTATGCTTGGGCTAATCCTGCCTTCTGCAAAAG
##GATATGTGCCTTTACAATATAATCAGCTTCTATTTCCGTA
##CCACCAACATTACCATTTGCCGATATTGGCTGGGATGGTA
##TATTATGCTCGGTAAGAATCATTTTCTTACGTGGATAGTT
##TATACCGTCATAACCATACTGACTGAGGGTATTCTGCCAA
##GCCTGCATATCAAGTACTAGCTGATTAGCAAAAGCATCTG
##AATCATTGTAGTAGATAAATCCTGCTGATGTATAGTACCT
##TCCACCTGTATAGAATGGGTAGTCATGGAAAGACAGGCAG
##TCAAACCATGCTCCACCACCGTAAGGGTAAGTAGAATTAC
##GTACTGTGCCGTCTGTAGGGTGATCTGAACTGCGCAGGAT
##AAAGTCTAGGAATGATACATAGCCAAGTCCACCTGTACAT
##ACAAAGCTGTTAGGGTATAATGCTTTTAATACCTCGTAGA
##ATATCCTCAGCTCCCTGACATAGTARTTAGGAGGGCAGTT
##AATATTTGGTAGCTGTGAAGCAGGTGGTGGTGCTGTGTAC
##CAGTTACCTACTATAGAAGTATTTCCAAAGGCTTGAAATA
##CATTATACGTAAAGTCTGGCTCATTCTCAACCTCCCAAAA
##CTTTACATACGGGCCATAGGTGGTAATAACATTGAAGAAA
##AAATTGGCAGCAAGGTTTGCAGGGTTGATAGTCTTAGTAG
##CCTGATTGTTCCAGATAGGCAGGTAAATACCATTGAACAT
##ATTGCTAGGTGCTGAGCATCCAGGATATGTTACCCTGTTA
##CCGTTCACATCTACTTCACAGTTGGTAGGGTTAGCATTGC
##CAGTAATTGCTGATGTGTCCTGATAACCTGCTGCTGCATA
##TCCCGTATGGTCTCCTATAAGACTGTTAAGTCCATTTGGT
##GTTAGGTAGTTGTCATTAAGTGTTACCCTCATAGACTTCA
##CACCTAGTGATGCTCCAATCTGGGCAAGCTGTGAGTTAGA
##GAATCCTACCTGTCCTGTTGCTGATGGGTAGTAGCCTAAG
##TTTGAACCGTACAAGAACTTGTTGGCATAGGTAGGTACAC
##TCTGGTTTGCTGTTGGTGAAGTATCAGGGTTTGATATAAC
##TGTGGGTGTTGCTACTGTTAGCGTAGCTGTTGTCGATGCT
##GTTAGACTTGTGCCTGTTAATATTGATAGACTCCATACAT
##AAGCCCCTACAATCAGACCATTTACCTGTGTGATTGATGC
##TGATGGTGAAGCTATTGTTGCCCCTGTTGGTCCTGATACC
##TGTGACCAAGTGTATGAACTAATTGTTGAACCTGGTGCTG
##TAGAGCCTGAACCGTCAAGGGTATAAGTATAAGGAGGGGG
##AGTTATCGTTGTTGACCCTCCTGCAATAATTGCTATCGGT
##GGTGTAACTACTGCTACGTTGACAGTTGTGGTTACTGCTC
##CTGYTACCGTCTGGTTATTTGAATCCTGTACGAGTACAGA
##AAATACATAGCTTCCTGCTGCAAGACCTGTAATGGTAGTA
##TTCTGTGATGTAGGTGTAGTTATTGTTCCAGTAGATGGTC
##CTGACGTACGTGTCCATGAGTAACTTATGATTGTTGCTCC
##CGCTTGTGTGGCTGTTCCCTGTGATACTAAACTAACAGTT
##GAAACAGGTAGTGTTATTGACTGTGATGCAGATACTGTTA
##CGGTAGGTGCAGAAAAGGTAGATACGGTAAGGTTAGCATA
##CTGAGCAAACTTATTAGCCTGATGCTGCCATAGGTTATAG
##CCTGTTGAGCTGTCTGCTGCTGCGTTAGTAGGTGTATATC
##CAAGTGTCCATGAGTCATGTGCGCCTACGTTAAGACCGTC
##TGACATCACTACATCATAGGCAGGATAGGCAGCAAGCATA
##GCATCTCTGGCATTCGTTGATACGGAATAGGCTACTGTTG
##GGTCACCAGGGTTATGCACTAGGCGAAGTGACTTGATATT
##ATTCTTGGTGTTTGCTGTGTTTGCTGTAATACTAAATAGC
##ACCCCGTCAAAGGAACTGAATGATAGCAGTGGTATTGTGG
##GCGTTGGGTAGGTAGCATCATTCCAGTACTGTACCAGTGA
##GCCTCCCAGTGATAGCCCTGAGCCTACACAGCCGTTTGTA
##TTATAGGAAAGTCCTAGTGTTGGCAGAAGCACATTCAGGT
##AGAARTTGGTGATAGGTGCTGCATCCGTATACTGGTTATA
##CTCGCATATAATATACAGGAACTTGAAGGTAACACCACCA
##ACAACTTTCGTCTCTGGCAGGTCACCTGCGTTGTAGTGTA
##AGCCTATACCATTGTTGTAAAGTGGTGCAGGGGTTTTAGG
##GGAAGTATATTCTCCCATACCCGGTGCTGAAATCCAAAGG
##ATAGTATGTGCCTGGTCTACGGCTGCGTTAGATGATATAA
##CCACCATAGCATAGTCAGTACCATGATACGGACCTGCGCC
##TGCCCATCCTGTTGCTCCACCTGTGTATTCTGTTCTAGTT
##AGTGCCATTATGCTGTACGTGAGAATATGATTGCATTAAT
##AATTGGATATTTACCTGCTACTAGTTGCCCTGCTGATACC
##CATAGTCTGCCAGAAGCATCTGGTACAAGTCCTGGGAAAG
##TTAGTATTGTTGATGCGTTAGCTGTAGCATTTAGCTGCTG
##ATCTGTACCACCATTTACCGATAGATAGAAATTATCTGAT
##GGTTGGAAAGCAGCATCTATAGCACAATAAATCTGCATAG
##AGTATGTACCACCTACTACGCAACCTGTGAACTGTAAAAK
##TGCRCCTGCAAGCGTTTTATTGTATATGCCTGTGTTTGCG
##GTGAACCATGCTGACTGACCTACTGCTATTGGAACAACTG
##TTGATGCGCCTGAGTATGGAACATTACTTGCACCAGCACT
##TGCACCACCATTCCAAGGCCAGTTAGCTGTAGCTACTGAT
##GATACAGTAATACTATTACCTATTGAACCGCTATATACAC
##TTAAATTAGGTCCTGTAGCACTACTTACATCAAGCCAGTT
##TGTTACATTTTGTGGTGTAGCGTTAAAGTTAAGATTAGTA
##GTATAAAGTGTTGTCACAGCTGCTGTTGCTGTAACCGTTG
##TTGTAGCTGATGCCGTTACACCGTTGCTGTCTGTGGCCGT
##AATCTTATAGCTATATGCACCTGTTGTAAGTCCTGATATA
##CCTGTAGTAAGCGCATTAGGTGTTCCAATAACATCTCCTG
##CGGGGCCTGATACTTTTGACCATAGCGTTGATACGATTGT
##TGCCCCTGCATTACCTGTGGCTGTGCCTACCAGTGAAGCT
##GTTGTTACTCCTACTGCTAGTGTCTGGTTAGCACTTGCTG
##TAACGGTTGGTGCTACTGACTGTGATGCTGTTATTGTTGT
##AGCRGAACTTGAAAATAGGCCGTTTGAAGCATAGGCAGTA
##AGTGTAAACACATAGCTACCTGCAATAAGACCTGTAACAT
##TTGTTRTTGCTGCTGATGCTGAAACAATAGACGGTGCATT
##AGGTCCTGATGTTGTCACCCACCCGTAGGAAGTTATCGTT
##GAACCGTCGGATGTACTGGCCGTTCCTGTCAGGGCAACAG
##TTGTAGCATTTAAGGCTAGTGACTGGTTAGAACCTGCTGA
##AACTATTGGTGGTACAGATGATGCTGATGCAGTAACGGTA
##ACTGTTCTTGATGACAGTAAGCCTAATGTATCTTCTGATA
##GCAGCTGAAATACGTATGTGCCAGGAACAAGACCTGATAT
##ATATACCTGTAAGTTACGTACACCTGCCAGTATTGCGGTA
##TTAGGTCCTGATAGCTGTGACCAGGTTGATACAGCTATAG
##GGCTAATATTAACTGTTGTTGTTGCTGTTAGTGACAATCC
##TGTTGTGCCTGCTGCTAGTACCTGTGTGCCAGGTACACCT
##ATTGTTGGACCTGACTGCAAAGTATTTATAACTACTGTCT
##GGTTAAGTGTTGCTGTTAAGCCCCCTGTAGGAGGATTTGC
##CTGCAAGGTTACCTGGTTACTTCCTGATAGTCCGAAGTTA
##TCAATGACGGTAAGACTAAAAATATATGTTCCTGCAATAA
##ACCTGGTAACGTTAAGGGTAGCATTCGTTATCCCTGACAG
##GTATGCTGTATTTGGTCCTGATACCTGCGCCCATAGGTAG
##CTAGATATTGTACCACTTGATGTTGATGTTCCTGAACCTG
##CAAAGACAACACCTAGACTTGGCAGTGTTAATGTCTGGTT
##AACTCCTGGAATAGATATAGGCGGTGTATTAAAGGAGAAT
##GCTGTTATGCTATCTGTAAATGCGCCACCACCTAGTGTAT
##ACATAGGGGTATAGGTAGACTTGGTGATACCCTGAACACC
##CTTGATTGTCGTTGTCACCTGCCCGTTTGTAGATGCTGCT
##GAGGGTATCAGGTAGAAAGTTACGGCTGTAGTTCCTGTAG
##GGTAAGTGCCTGTAAAGTCTCCTGTGGCTGTAAGTACGGC
##TGTGCCTAGCAGTGTTGCTGTACTTGACAAGTACTGAATA
##CCGATACTAGACAGGTTAAGGTTACTAGGGTTGTGTATAA
##GTAGTGTTGATGCCCCTCCTGTGCCTGTAGGAATATTGGA
##AATCTTTGCATCTACCTGTGCCTTTGTATAGACTGTACCC
##TCAAAAGCTAATACACTAATATTATTTGATACGATGGTCT
##GTCCCTGCTGATTTACTGTTGTTGATAGGTTGGTGACAGT
##TGTCTGCAATCCTGATATAGTAGTATTTACTGTTGTAAGG
##TCTACTGCGGGGCCTATAGGTCCTATGCTTCCTGCGGGTC
##CTGCGATACCTATAGGACCTGAAAGCCCTATTACACCTAC
##TGGCCCCTGAATACCTGCTGTACCAACAGCACCTACTGTT
##CCCTGAATACCCTGCACGCCTGACGTGCCTTGTAGACCTG
##TGTTTCCTGTTGCTCCTTTAGCACCTACGGGGCCTGCGGG
##AATGGTAATGGTATTTCCACCTGATATAGTTAGCAAGCCT
##GCACTGTATGATAGTGTCTGCTGTGGGGTGCTTGCTGACC
##CTGCACCAGGGTTCATGGCTGAGTTTAGTGCGTTAGTAAG
##TGTCAGAATATCATCTGATACCTCATAGGTCTGCTCATTA
##AGTTCGCCTGTGTCAAGCACCAAATAGGATTTTACTAGCG
##GTAGCTTGCCGTCTGTACCACCGGGTTTTGATATTAGCTG
##CAAGACAACTGCGGGGCTAATCAGCTCTAGTACGCCCACA
##CCATTAGGTGACAGCTTGCTATTCTTGCGATACCATGTAA
##TAGAAACTAGTCCACTCATTTCAGTAAGATTCTAAGCAGT
##TGACCTGCGTAAACAGTTGGGATATTTGGGTTCTCGGTAA
##TGAAGTGCTTTAATAACTCTACATCTGATTCATCAAGCTC
##TAGTGACCCGTCTTTGTATAGCTTCTCTGCCCACCCCCAG
##AATTTTAGTGCCTGCTTGCCTGTGGGCATAGACTGGATGA
##AGTCTGCCAGTGCATGTGACAATAGGTAAGGAGTATCAGA
##GTTTGACCCGTCACTGTTAGCCCTATAAATAGGTGTTTCA
##AATAGGTTCTTTGCGGGTAGATTAAAGTCGTATGTCATGT
##TAAAATTGATACTGTGTTAGAAGCATAGTTGAGTGCGTAC
##ATCTTTCCGTTAGCAGGATTGTAAACAGTATCTACGGGTG
##ATAGTCCTGATGATAAGGATGAACCTTGTGTGAATAAGGC
##TGTAGAAAATGTACTTACTGATGCAGAATTATTTTGGTAA
##AAGCCTACGTAGAAAACATTACGTACTGATGAATACATAA
##TACTTGACGGTGATGTGCCTACAACTACATTGTTAATTAT
##AGCAGTAGCAGGATTAGAAGCACCATGAATAATATATACA
##TTACTGTTTCCTGTATCGCATATATAGAAAGTATCAGGAC
##TATCTGAACCATTATAGTAACATAAGCCTGCCATAAAATT
##TGATGGTATTTGAGAAAGTCTATAAAGCAGGTTGTTTACT
##ACACCAAGTGTTGAAAGGTTAATAACAGCATACTTGAATG
##AATAACTACATAGGTAGCAGAACCCATTTCCTGGTGCTAC
##ACCTGAGTAAACTCTCATTGGATTGTAAAGTACTGCTTCG
##TTTGCTGTTGGAAGATTTAGTGATATTAAGTTTGTCTTAA
##GATAATTATGTGGGTTTATTACATCTATTACACCTGTGTT
##GAGTAGGAAGTTGAATACCCTGTCAATATCTGGTACGTAT
##ATCATCTCATAGCCGTAACTGGTAGTTGATAAATCAGAAG
##GTGTTACTACAGGAGTGCTTGTGAACGTATTGGTATACGG
##GTTATACTCATAGATATAGTCTCCTTCATCTTTTACCCAT
##ATTCTATCAATACTTGGTACATGAATTACTGCTCTAACAT
##TTGAACCTGTTGCTGTTGCTCCACCCGGATATGCAGGTAA
##TGGTACTGATAAACTTGCTGTATTATTAGAAGTATTTAAT
##GTTTTTAATGTTCTGTCACCTATATTACTAATAAATAAAT
##TACCTGTTCCCGGATGATATGCTCCATAATGTGGGCCATT
##AAATCCCTGTACTGTAGTTACCACTGCAACAACTGCTGCC
##TTTGCTACTACTCTTGTTACACCGTTGGTGACTGTCGTAA
##AGTGATAGTTAGGCAGACTGCCTGATACTACTGCTGTCAG
##TGTTCCCTGTGAGGTGATGCCAAAGGTTGATATGCCTGTT
##ACTGATGAAACGGTAAAGTCATAGCTACGTCCTGCTGGAA
##GTGTGCCTGATGCTGTGTAGGTAGTTCCTGAGCCTACAGT
##AGTGAAGGTAAATGTTGCTCCTGATGACAGGTCATGTGCT
##ACATACTGTAGTGGCCCTACTTCATCTGCAAAGGTGACAT
##TTGAATTAACTACTTGTACTACAGGAATAAGTTCATCCCA
##GCGGGGAAGCTCTATACTGGTACGGTTAGTTATTGGCTGT
##ATATATACCCATGATACTACCTGTGAGGTCATAAACCTAT
##CAGTGTTGTTAGGTATTACTGCATTGGGTATAAGTGTAAA
##TGTACCCGCTGCTATAGCCCCTAGTAAATCTTTATTACTG
##CCCCTATCATTTCCTAGTGGCATATTTTTAAGTGTAGAAT
##CTTGGTGAAGTGATGTTTCCTGTAACTATAAGATTTCCTG
##CTATGGAAACTGTACCTGATGAATTTATTGACAGTAGTTC
##ACTGGAATTAGCATTATTATTACTTTCAACTCCACCTACA
##CCTATAAAAAAGTTATTAGAAGCATCTATGCCAATATTCC
##ATGCAACTACGCCTGCTCTAGTCATAGAGTAGTATGAATA
##GACATTACTATTTTGAGGGGCTGTTACTGACATTATACCG
##TAAGGGTCTGCTGATGCACCGAATGCACCTATAGACATAG
##GAACATTTGTAGTATTACCTCTAGCTGTTACTGTCTGTAA
##GGTGTCAATATATACAGATGGTCCTTGTGGGCCTGTTAGT
##CCTGCCGGGCCTTGTGCGCCCTGAATACCCTGATTTCCCT
##GTGGTCCTTGTGCGCCTATAGAACCCTGTGGTCCTACGGG
##GCCTGTTTGACCAATAGGTCCTGTTAATCCTGTTCCTCCT
##ATTGCACCTGTAGCACCTGTTGGACCTGCTACACCTGCAC
##CTCCCTGTGGTCCTTGTGCGCCCAGACTACCTGTAGGACC
##TACTGGTCCTGTAATGCCTGTTGCACCCTGTGGACCTGTG
##TTGCCCGTAGGACCTGGAAGTCCTGGAAGCTCTGACCAGT
##TGGTTACATCTGTCTTAGGTGTTAATGTAGATACATAAGA
##AGTATTGAATGTAGATACCCAAAGGCTGTTTACTGTTGTT
##GATGTTGATGCTATTGAAAATACATAGTCACCACTGTTGT
##AAGTAGTTCCTGATACCCATGCCTGTCTGTTGTTTAGACC
##ATGACCTGCGGGGCCTGTTGAGCCTTGTGGTCCTTGAATA
##CCTGCCGGGCCTGTTGAACCGTTGTTTCCCTGTGGCCCTA
##TTAATCCCTGAATACCCTGCGCCCCGTTAGAACCTGCTGG
##GCCTGCTGGGCCTGTTGAACCTGCGGGACCTGCTGCGCCT
##ACTGTACCCTGAATACCTTGGTTTCCTGGCTGACCAGTAA
##GACCTATAGGCCCTATAGGACCTAATGCTCCCTGTGAGCC
##GTTAAGTCCTGCTGCTCCTGGAAGTCCTGGCGCCCCGTTA
##GAACCTGCTGGTCCTTGTGGTCCTTGTATGCCTGGTGGTC
##CTGTAGCACCTATTGGTCCTTGTGCGCCTGATGTAGATAC
##AATGGTTGTTACTGATGTTGCGAGTTGAGCAAGTGTTTCT
##GTTACCTCATATACGTTGAATATATTAGACTTGTATAACT
##TCTGTACAACTAAGGAGGAGTTTACCCCTACGTGCTGTCC
##ACCTGCACCGTTTATCAATGACGTGACTTTCACAACTCTG
##TTAGAAGGTATTTGTAGTTTACCGTCTGCGGAGTCGTGAA
##AGGCTTTACCGTCAACCCATAACGGGGTAACTTGTATCAT
##CTGGCTCATGGGCTATTACGATGCTAGTAGTGTTATTGCT
##GCTGTTCCTGTAATACCTAGTCTGATTTTTGCTTTTAAGT
##TATGGGGTCCTTGAATGGATATTTCACCAAGTACGGTAGG
##GTTCTTACTATCCGTATAGTTAAGCACTTTGAACACAGCA
##TCAGGATTTACATAGTATACTGTTGCAGGACCTAACGTTA
##AACGGAAAGGTGATACTTCATAAAGTACGGTGAAAGCCTT
##TAGCCATGATAAGGCTGTTACATTCTCAACTACCTGTGCT
##GTTGATACTTCATCATTATCATCCTGAATGGTGACAAAGT
##ACTGCCCATTACGGGTATAAGCTCCTATCATTCTAGGACT
##AATAATATTAATTTGTCTGTCGTTACCGTAAAAGATAGCT
##CCTAGTGGCTTGCCGATGATGGTAAACTGTCGGAATGGAT
##ATGCAAATGCCATGATATATAAATATTAGAATATGAATAA
##TTAAGAAGCTGTTCCTGAAAGTGTGACGGTAGATACCTGT
##CCTCTACGCATAGGGTCATTGACTGATAGCGATATGACGA
##ATGCCCCTGCGGTAGCAAAGTTGATTGTCGTAACGGCTGC
##TTGTGCTGAACCGAATGTAGGTACTGAACCTGATACTGCT
##GCCCATAAGTAGCCTAGACCTGATGCCTGACCGCCTGTAG
##ATGCTACGCCTGAGTACGTACTGTTTACACCGTGTACAGG
##GGCTGCACTTCCTGATGGTATAGCAAGTAGTACCTGAGCG
##GGTGCATAGATTGGTGGAGCAGGTACGGCTGTGATTCCTA
##CAAATGCGCCTGCAAGTGACTGCATGTAGAATGAAGTGGC
##AGGAAATTTCCTTCCCTCTTCCATTGTTGTACCAGTAATA
##GGTGCTGTCATCCAGTAGTAATATCCGTCTGGAAGGTTGA
##TAAAAGCATTATTTTTTTCTCTTAATAGTACATTACCTGC
##TGCTAGAGCAGTAACATCATTCTTCTTTACAACTCGCAAT
##CTGCTAAACTGAGCGATCTCAAACCCTGATTGCAAGTACA
##TCAAGTTGATTGCTAATGTAATAGCAGCAGCCGATGGTTG
##TGCAAACAATAAGGGTGTAGCAGAAGGGTTTACAATAAAG
##CCTAATTCTGTGAATTGGTCTGGAATTGGATTTTGTGGCA
##TGATAAATAGTTTAAATGAGTTATAAATATTACGTAAATA
##TAACTATTTAAATTTAGACTTCATAGTGCCATTACATTCC
##TATAGTACAGGTTATCGTTTGAGAAGGACTGCTAGGGGCA
##ATATATGGTGGCGTAACAAGACCCGGTGTATTGTCTACTA
##CCAGTGCTGTGCCTGCGTAACTGGCATCCGTTGACGGTAC
##AACCTCACGCGCCCCGTCTGTATAGTAGAGTGCCTGCTGT
##AAGAAGAAACCTGCTCCTGTGTTCTTACCTGTGCTGATAA
##CTGATACCCTTGAACCGCTGTAAGCAGGTGTAGTAACAGG
##TGTACCCAAATCGGTAATATACAAAGATGTGTTGCTGGCA
##TTCCAGATTGGATAGAATATACGCTGAAAACCTGACAGCT
##GTGTATTGCCTTTCAGGGCAAGGGTATTAGGGTCAAGCGT
##TAAGATTGTGGCTGTAACCTGGGTAGCATAAAGGCTATTG
##TTAGCATACAGAATACGGTCAATAGGTGCTGTAGAATTAT
##AGGTAGTCGTAATCTGGTCTGTCAGACTGTTGATAATAAA
##GATACGCTGGCCTGCTGTTGATATAGCATACAGGGTATTG
##CCGTTCAGGGCAAAGTTTCCTATAGGCGTAGTGGTAGTAT
##AGGTAATACCTGGCTGTGGCAGGGCTAATATAGTTACAGG
##CTGCTGTGCTGTTCCTGAAACGCTAAGAGCTATCTGTGCT
##GTGGTATAGACAAATATCTGGTTGGTGTTAAACGTGCCGA
##TATATATCTTTTGGTTTGAAGGATTGTACTGAATAAAGGT
##AGGCTTAGCACCTGACGTAGGCAAAAGTATGGACTTTATA
##AATACCAGTGTCGAGGGATTATATAAGTCTATGGAAAAAT
##TAAAGTAGTTAGGGATAATCAGGTAGTTGATATTTACATC
##ATTGATATAATATCCGCCTATGGTATAGCAACCTGTATTG
##GTGGCAACAGTAGCATTTAGGGGTAGCTGTGGTGTGCCTG
##TAGCCCCTGTATCAGCATTAAGGGCAAGCATAGTTCCATT
##CTCATAGAAAACTATGTGCTGATTCCCAATACCTGATACA
##CTGACATTGACAATATTTCTAGGCTTGCTGCTTGAAAAGG
##CTGCTCCCAGGTTATAGGTAGACGTAACAGTGTTAGTAGT
##AGTGTTAAGTACCCCTACTGAGTTTCCTGTATAGTTTACT
##ACCAGGATATTTATGCCGTATATAAGCGAGTATATAGGTC
##CTAAGAATGGAGTAACATCTGTATTCTGACCCTTTACGCA
##CGTTTCATTGATACCCTTGTAGGATGCAGGTCGTGGCCCG
##CACGTAATACTTACCCACCCTCTGTCAGTATAGATAGCAT
##CATTCGTTACTACCTGATGCCATCCTCTGTCGGTATAGAC
##TTGGGTAGTACATAGGTCTGTAAATATGGCTCTGTCATTC
##TCAACACTTAAATTACCCATTAGGTCTGGTTTGCTATAAA
##GTAATCACCTATTCTAAAACTACCCGTTGTCGGAGGTATG
##GCTGTACCGTTACGGTAAAAGTGCGGGCTTGCTTGCAGCA
##CTGCTATGGCTGCTGCACTACTTGCTACCGTTGTTGACAG
##CGTTGTAACCGTTCCTGATAGGGTTGTTACTGATGTTGAT
##AAGCCTGATACTGTCGCATTCGTAGCTGTTAGCGAGTTTA
##TCGTGGCATACGTATTACTGGCATATACTGATGTTACCAG
##TACCGTTACATCAGGAATCATAGGCATAGGGGCAAGTACT
##GTTCCCGTCGCTGACGGGTTGACTGTAACCATAAAGCCTG
##CCTTACCTGCATAGGTAGAGTCTGCACTGTCTGATAACCC
##CAGATAGGGTACTGTAAACGAAATCTGATCTATTCCCTGA
##CCGCAACCCATAGTAGTATGTTTTTATAATTGTCCAATAT
##TTCAATATAATTTCTAATTTTATACAAATCCAACTGGTAT
##TACTGGCTCATGTAAGGATAGTATTTTACTCATTACACCC
##GATGTTGGTATCAATCCTGAACTTACTATAAGTGAAGAAA
##GAAAACGATGACCGTCAACGTTTGGATGTGTACCATCAGA
##ACCTAAGTGTGTAGCATTTACCCATCCTACTGACGAGTCA
##ATAAACTGACCAGGATATTGTGACCTAACAAATGTGTCAA
##GTACTGTTTGTGTGACTGTTGTTTCAGGTATTGGCGTTAA
##GTGAATAACTGTTATACCTGCTGCCACCAGTGCGTTAACA
##ATAGCTATATAATTTGCTTGGTAAGTAGCTGCTGCTATCG
##CATTTGCAATATCATTTCTTCCTATACACAGCAGAACATA
##CGTAGGGTTAAGTTTAATAGCGTTTGGAATAGATGCTAGT
##ATTTCAGCTGTATTATCAGCACCACCTGCCCAAACATCTG
##TTAATCCTAACTGGTTAATGCTATTTGCAAATGAAACAGC
##TGGTGATACTGAACCAAATCCCATAGTTTTACTGTCGCCT
##ATAGCAAGTAAGTACGGGTTCATTGGTGTTTGTGAACTTA
##CCTCAATACTCATAATATCAACTGACCCACCAATATTATA
##TATAGCAATGTTTGATGTATTTGGTAATTGTATGGTTGGC
##CCTGAAAGAACAAATGGTATAAAGTAGTTAAACAAGACCT
##TTAAAGTTTTTGTGAAATTTTCATAAACACCAAAGATTAA
##GTTTCCACGCTGTGAATATTTTATCCTGCACATATCACCT
##ACAGCAGGAAGGGTTGTATAAGCAGAAGCACCTATATTTC
##CAGCAATGGCAAGGTTTGTAGCTACTATCATAGCATTACC
##ATATCCTATTAAATCTATAACTGCTGTTGATGTTTTAAAT
##GAAGAGAAGGCATTTATACTCGTCCTGCCAATACCAATAC
##CTGTTAAAGTACTAGCAGCAGGAACAACAACAACACGGTA
##ATGAATTTCTAAGTCTAAATTTTGATCGGCATTTTGTGTA
##CCATTGATAGTTAAATAGTTATTGTAATCGTTTGTACCWC
##CCGTAAAGCGTATGGCATTATTTACAATAGTTGGTGCTAC
##TGAGCCTACCTGTGTGAAATCGGTAAGGGCTGTCCAATAT
##GTTTTCTTATAGGACATGTTACCAGCTTTAACCTTCGCAG
##GAGCTGTAGCATTCAGGTTTGAGGCTGTTAAGTAGTAGTT
##TGTACCATCATAGAAGATACTGAAAATATCAATCTTACCA
##CTACCTAAAGAGTTTAGCAGTGTAAATCCTCCCTGCATTT
##TATAACCTGACCAGGTAACTGTAAAGTTTCCTGACTGTGT
##AACCTGCAAGGTACAGGTATCACCTGCTACCATACCCGTA
##GGTACGCTTATGGTTGTATTTCCTGACAGTGGTAACTGAA
##AAATATCAGTACTACTAAAGTTAGGTGTCAAGGTTGTTGC
##ATAAGTAAGCGACGAAATATACCGCTGTCTTAATGCACTG
##TTTGAGAAAGCCCTCCAATTTGTTCCGTCATACCATAAAT
##ACATGGTAGTACTATTAGGGAAGATAGTAATAGTCGTTCC
##TCTTACACCTATTATTGGAGTAACAAGTGTCCATGTAAAC
##GCAGATGTGTTCTGGTTTGTGATCATGAAGAAATTACTTA
##CTACTGTTGTTGGGAAGGTAAATGTCCTGTTAGCAGTAAT
##TACTGGCAGTATGATACCACCATAACCTGGTGTGACAGCA
##TAGTTAGCATCAGTAGCTAGAGAATATGTTAATACAAGTG
##CCTTAGTTGTTACACTTGAAGTAGCAATTACACCAGAAGT
##ATTTAAACCCCCTACTTGTAAGCTGTTATCATTTTTAAGG
##AAGTTACCTGCTGTCTTGTTGAAAGCACTTAATATCGTAT
##CAGTTGCCAGTACAGCTGTGTAGGTTGTTCCTGCTGCGTA
##GCCTGTAAGAACTCCCGTTACTGCTGTTGATACAGTAAGA
##TATGTTGTAGAGGCTGTAGCTATAGTCAGGTAGGTAGAAC
##TTGCGGAAGCTGTAGTCAGGTAACTTGCTAGAGCAGTTGT
##AACAAAGGCTGTAGTTGCTATCTGGGTTGTACTTGTGGCG
##GCTGCTGCTGTAGGAGCAGTAGGTGTTCCTGTAAAGGCAG
##GTGATACGGTACTTACCGCATTGGCTATTACAAAAGCTGT
##TGTGGCTATCTGAGTTGTATTCGTAGCTACAGAAGCCGTA
##GGAGCAAGAGGTATACCTGTTAAACTTGGGCTAGCTATCG
##GTGCATAGGTTGTTCCTGCAATAGCAGTAGTAAGGTACGG
##AGCAACGGCTGCAACTACGAAGGCGGTGGTGGCAAGCTGT
##GTGGTGTTTGTACCTGCTGTGGCTGTCGGTGCAACTGGAA
##TACCCGTTAGTGACGGACTGGAAAGCGGTGCATATGTTGT
##TGCAGCTATTGCAGTTGTCAGATAAGGGGCTACAGCTGCT
##ACTACAAATGCTGTAGTTGATAACTGTGTCGTGTTCGTTC
##CTRCTGTTGCTGTAGGTGCTGTAGGAATACCTGTGAAGGC
##AGGGGAAACAGTACTTACTGCGTTTGCCAGTACGAATGCT
##GTAGTAGCTATCTGTACGGTGTTTGTAGCTACAGCTGCTG
##TCGGTGCAGTCGGAACTCCCGTTAGTGCTGGTGAAGCAAG
##AGGGGCATAGGTTGTACCTGCTGTGGCTGTTGTCAGGTAT
##ACACTTAAACTTGATGTAAGCGCATACGGTGTAAGAGCAG
##TTACTACAAAGGCGGTCGTTGCTATCTGGGTAGTATTCGT
##TCCTGCTGTGGCAGTAGGTGCTAATGGTACACCAGTAAAT
##GTAGGACTTACTGTACTTACCGCATTGGCAATGACAAAAG
##CTGTTGTTGCAAGTTGTGTCGTATTCGTAGCTACTGCTGC
##TGTAGGCCCTACAGGTACGCCTGTAAGTACAGGACTTGCC
##AGTGGTGCATACGTTGTTGCTGCTATGGCTGTAGTAAGAT
##AAGGAGCAATAGATGATATTACAAATGCAGTAGTTGCAAG
##TTGGGTAGTGTTTGTTCCTACCGTTGCAGTCGGTGCTGTT
##GGTATACCCGTAAAGGCAGGACTGGTAGTACTTACAGCGT
##TAGCTAGTACGAATGCTGTAGTTGCTATTTGCGTAGTATT
##TGTTCCTACAGTAGCTGTCGGAGCAAGCGGTACGCCTGTA
##AAGGTTGGACTTACCGTACTTACAGCATTTGCCAAAACGA
##ATGCTGTTGTGGCAAGCTGTGTGGTGTTCGTTGATAAGGC
##TGCTGTAGGAGCAGTAGGTATGCCTGTGAATGCAGGTGAT
##GCTAACGGTGCGCCACCACTTGCTGATGCAGTAAGGGTTG
##TAAGCACATAGTTAGTACCATCATTAAATATTGTAAAATA
##GTCTACTGCGTTTGCGGTAGGTGTTACTGTTGGAACAGCC
##AGTGACCCTGATGCTATATATCCTGTAAATGTTACAGTAA
##AAGGTGTTGCTCCATTGGTAATAACAAGTCTTACATATTC
##ACCTGCCAGTAAATTGATAGGGGCAGATATAGTTGTGTTA
##GCTGTAAGGATAAGTTTCTGCACATCTGAACCTGCAAAGT
##TTGGAGTAATGGCAGATGCAAATGTAATAGTAGATAATGC
##CTTATACCTAACGTTTGATGTAGATACCAAATGGTAAGTT
##GTACCATCAAAGTATATCCAGTGAATCGTATTGTTTGGTA
##TTACTGTTATTGTGTTTAATCTGGCATCCTTTAGTGGACT
##TGCATAAGACCATGTAAATGCTGATGTTCCTGCACTATTG
##TCAACTACAAATATATTACCTGTACTCGTGGTATTGGTAA
##ATGTTAATATTCTATTTGCCGTAATTGTAGAAGGTAGAAT
##GTTTAAAGCATTTCCAGAAGAACTGTTTGCATCAGTTGAA
##GTGATGATTTGATAAAACACATTTGCAAGACTTATTCTAC
##CGCCAATATTAATATTAGTAGTAGGCATTGATGCACCGTC
##ACTTCTTATAAAGTTAGCATACGCAAAAGCCGTTGTAGCT
##ATTTGTGTAGTGTTTGTTCCTGCCGTAGCCGTAGGGGCAG
##AAGGCGTTCCAGTGAATGTAGGACTAGCAGTACTTACAGC
##ATTAGCTATTACAAAAGCAGTAGTTGCAAGTTGGGTTGTA
##TTTGTAGCCAATGCTGCCGTTGGGGCAGAAGGTGTTCCAG
##TGAAKGTAGGACTGGCAGTACTTACAGCATTAGCTAGTAC
##AAATGCAGTAGTTGCTATTTGGGTAGTATTTGTTGCTAAT
##GCTGCTGTTGGGGCAAGAGGTACTCCTGTGAATGTAGGCG
##AAGCTGTACTTACCGCATTAGCCAGTACAAAGGCCGTTGT
##AGCAAGCTGCGTGGTGTTCGTAGAAAGTGCAGCAGTCGGT
##GCTACAGGTGTTCCTGTCAGCGTTGGTGAAGCAAGGGGAG
##CATAGGTTGTACCTGCTGCTGAAGTAGTAAGGTATGCACT
##TAGACTTGCTGTTGTAGCATAAGAACTTAAACTAGCAATA
##GTAGCATACGTAGTAGATGCTGTGGCTGTAGTAAGGTAAA
##GAGTTAAAGCAGTTGTTACGAAGGCCGTTGTTGCAAGTTG
##TGTCGTATTCGTAGCTACTGCTGCTGTCGGAGCAGAAGGA
##ACACCAGTAAAAATAGGACTTGCCGTACTTACACTATTAG
##CTATTACAAATGCAGTCGTAGCAATCTGAGTAGTATTCGT
##AGCCAGTGCTGCTGTAGGGGCTAGAGGAACTCCTGTAAAT
##GTAGGAGAAGCAGTACTTACAGCATTGGCAAGGACAAATG
##CGGTGGTAGCAAGCTGTGTTGTATTGGTAGCTACAGATGC
##CGTTGGGGCTGTCGGTACGCCTGTAAAGGCAGGACTAGAT
##ARGGGTGCGCCAGAACCAGTAGCATTGGCAAGAACAAAGG
##CAGTCGTTGCTATCTGAGTAGTGTTGGTAGCTACAGCAGC
##GGTCGGTGCAGTAGGTATACCTATAAATGCAGGGCTAGAA
##AGAGGTGCGCCTGAACCAGTAGCATTTGCTAGTACAAATG
##CCGTGGTAGCAATCTGGGTAGTGTTTGTGCCCACAGTAGC
##AGTAGGTGCTAGAGGCACACCTGTTAAGGTAGGACTAACC
##GAAGTAATATACGGTACAAGAGCATTGGTAATATTCTGTA
##CGTTAGTTCCATCAGTAGGATTAACTCCTAGTGCTACACT
##TGTTACAGAATTACCACCAAAATCAGCAGCGAAATTTAAT
##GAAATAGGTGTTGGCATAGCAGTTATTCTAAATAAGTTTG
##ACCGATTGTTGGTGTTGAATTTGTTACAAGCACATTGTTA
##TTATCTATATACTGTACTTTCTCATAAGTAACATTGCCAT
##ATATATCTACTACTGTCACTGTAGGCATCCGTCCAAGATT
##GTGGTTTATAGCATACGTAAGACTAGGTGTAAAGAAGTTA
##TATACCTGACCTGCTCCTGCAAGTAGGTAGGCTGAACCTG
##CAAATGGGTTAGTGAATGATATAGATATATTATTACTGTC
##TACATATTTCAGCTTCATAAATGGTATTCTGTTACCCGTA
##ATATCTACAAGGGTTACATAAGGGAACCTGCCTAGATTAT
##GTGGTATTATCCAGTTTGTTGAAGGTGTCCCCTGATTAAA
##AATTGTGACTTTTCCTGCAATGGCATAACCATAGCCTGTC
##TTAGCTGTGATACCCCATCCTGCTGTTACTGTCTGCTGGT
##TGTTGTAGACTACCGTACCATACATTACTTGACCTGATAG
##GTCTGTGGTGACAATAGCAGGGTAAGTGTTCAGTGCATGG
##TTGATAGTCCATGAGCTGTAGGCGGTAGTCGTTGCCAAGG
##TATAGGCATAGAATATTGGTGCTACAGTTGATGTTATTAC
##CTTTGGTATGTTTGAACTTACTACCAGGTACTTGCCTGTG
##GTTGTCAGTGAGTATGACTTGCAGATACATGGCATCTGGT
##AGTTCGTTGACAGCGATATGTAGAAGTTTGACTGGTATCT
##ATTGATAAGACCCTGCAAACGCTGCATGTATTGTAGCAGG
##TTTAAGTCCGTCAGATTGCCAGTATAATCCACCATAAAGC
##CATAAACTGATAGATAACGCTGGATATAACTATCAAAAAC
##GTCAAGTTCGTCAAGCTCATGGGTTAACTGCTGGTCATGG
##CCAAAAGTTGTATATAGCCTTAGCAGTAGGTTTAACCTAA
##CAAGTCGTGCCTTTATATGTATGGCTTGCAGGTCTGTAAC
##TAACATGCGCAACCTCCCCCGTCAAGGCATAAGTCTTGCA
##GTAGGTTTATCATGCTCTGGGCATCTACTAGGTCACCTGT
##TGCCATAGCTATATCCAGTGCATCAAATGAGTTTGAAATC
##TTCTTGTTAAGGAGTATTACATTCCTATCGTCCGTAATCT
##GTCCCTGAACGTAGAACTTATCTACGTTTTGCAGGAAGCA
##CTGGTTGATAAAGGAGCAGGTATAGGTAGTCACAAGGTTC
##GTATATACCGAGCCTGACTGTGCCTGCTGTGGGGTATAGG
##TAGTCGTAATTGATAGTACGGTGTCCCACATTAAGTTTGT
##AGGAATATTTATGGAATCTCCTGTCAGTGCCATGATAGGC
##CATGATATGATTGTCCTTAAGGGTATTACAGATAGGCTAC
##CAAGAGGATTCGGTAGTGGTGTACCTGCTGAGGTAACTAT
##GGTAAGCGTTCTTAGGGTGAAGTTACCAAGCACATCATTG
##CCATTTAGCAAGGAATTATCCATAAGCTGAATTACACCAG
##GCGAAACAGACGTTACAGAAATTGAAGGGCTAAATGACAT
##TGCTTTAAATTTAAATATAAAGATACAAAATTGTTACGAG
##ACTATTTCTTATTGTCAAAAGTCCTTGTTTCTGATACGCT
##CATATTCTCAAAGTTCTGTGCAGGCGCAGGGTCATTCTCT
##GACTTTTGCTCTTTCTTAAATTCAGCACCTAGCTTATAGG
##TATCTTCACCTAGTATTTCATCAAGTGCATTGTTGAGTGC
##TTCTTTCTTTTCCTTAGCAACTTCTTCTTTGGCTTCATCT
##ATGTCACCACTGATTAATTCTTCTGGGTCTAGGTTATCCT
##TAAGCTGAATAGCATACGCTCTATCCAAGTCTTTAATTTG
##TTGGCCAGTAAGCATAAGTTCCTTACCATCATTATCACGT
##AGGTCAAGTTTGTTTACTGCATCTAGATTCATTGGAGATA
##TGGGTATACCTGTTTTCTCTACAAGCTCTTTAAGCCCTTC
##ATAGTAGCTGTCAAGTTTAAACTCATTGTTCTCCATATAC
##TTTTGAAGGTTTGAGTTTACCATCTGTGCTACCCTTCCTG
##CATCAGCACCTAGAAATAGCTGTGCTGATGAAGCTACAAA
##TTGTGCTGCTCCTAGCTTTACCTTATCTGATGTTTCGGCT
##ACATCTTTTACCCTATCCACAATACCCTTACCACCTGCAC
##CATTGCCGAACATAGGCGTAACTACACCGTTCACTAATGC
##TTGGTAAGAACCGTAACCAAAGAAATTACCATCAGAATAA
##AACAGACTTTTTCTGGCATCGGCCTTTTCCATCTGACCCT
##GAATAGCCTTATATATAAACTCTTTATACAAGTAGTCAGA
##AGCGAATTGTTTTGCGCCCTGAGTTATATTATCTTGTGAA
##CCCATGAATATATCTGATGTTATCTGCAATCCTACGTTCA
##TAATATTCCTGCCATCATTCACTCCAAGACCTGTGTAAGT
##TTGCCACTTAGTTAATTTGTCCTGATTTACAAGCCTACCC
##CCTTTATGAAGTAGTTCTATTCGTTGCTGTTGTAGCTTAT
##CAAATTTTTCATCTCCAAGTAGCATGTGAACAATGCCCAT
##TGCTATAGTTGTACGAATAGGATTAATCATACGCAATTTC
##ATAGCCCCTGATGCTACCTGTGAAGCACCATAGGCAAGTA
##TCTGACGTGCTGACTGCTGACCGTCAACACCTGCCATTAT
##ATTACGCAGGGCTAAACGTGCTTCTATATTAGAGTGAAGC
##TGAAACGTTTTCATGTTCCAGAACAAACTTTTTAATGTTT
##TCTCTCCACTATTTTGTAATACACCCGCTCTGAATGGACC
##TTCTACCTTTGCGTTGGTTCTCTCAACCATATCATCAGCA
##TAAGCCGAAGCAATCTTATCTAGCTTGTGGGTCTTTAAAA
##AATCTTCATTGAAGTCACTAAAGTTCTTTATGATACCTTG
##CCTTTTTAGTGATAATGAATAAGCTGATATATGAGTATGC
##AATGAAACTGCTGCATCTCCCCTTTTAAGTGGGCCAATAA
##GCATTTCATTTAACTCATGAGATTTGCGGGTAAATGAATC
##ATGGAAGTCTACATACCCTGTTGACTCTGATGAATAAGCA
##TCATCTAGTGCGCTAGAATGTAAATCTTCCCTATCAACCA
##TTCTCCTTAGTACAGGGCTACCGTCATCTATAAGCAATTT
##TTTATATTCACCCCATGCTTCGGGATGATTTTTAATAAAT
##CCCATACCATGAAGGTATGCTTTGGGGTTTCCTAAAAGTA
##CTGCTGCTGCTGTGCCTGACTCTACATACTGCTTAGGGTA
##CTGGAAAACAGAACCAAGGGTACCCCGATAGAATAGTGAT
##TTAGAATCATTAAGCAATACGGTCATCCAGTTCTGGGCAT
##CCATCCACCCACCCTGAGCCCTTTGTGTTGTACCCATAGC
##ATCACCTATATTCTGGTGAATCATGTTCTTGAAGAACTTG
##GCATTGGTATCTTCTTTGTTTACTACATCAGCATCCATTG
##TCCTGTCAAAGACATTGCTTGTACGGGTATCATTCATCAT
##GTTATGAATGAGCATCCTGTTAGATATAGTATGAGCAGAC
##ATTAACTGCTTATTCATGCCTCTGGTAAATGAACTTGCCT
##GATCTAAGTTCAGGTATGAGTCTGGTGGAGTATGTGCCAA
##ATCCTGACGGGCTGTTACGTGTGGCCCTAAGTTGTCTATA
##TCAGATTTACCAAAGAACGCCTTTGCAACAGCTTCTGTAC
##TTTTACGGGTTGCCATACCTACCTGCTGTGCATCCTTTAG
##GTGCAAGTAGTCCATGTGTGTATAGTTATGTACATCACTG
##GCATCTATACCCATTTTCTCATACATCTCCATAATTTCGG
##GCTTGACTTTTGCATGTGCTAAGTCCATAGCGTCAATAAC
##TTTCATGTGCCTATCTGTTATGCCTAACAGGTTTTCCATA
##TTGTCTTTAGTAATTTCGTCTATATGGTTTTTAAATAGGT
##CTGCTAGTCCTGACTTATGAAGAATATCTATTAACTCTGA
##CTGCCTTTTAAATGTATTACCCTGAACTCCTTTAAAGTGA
##TCTGTCATTACCTCCATAGACTTTGCCACCGTTTCCTTTA
##ATGCCTGAAACTGTGAATCTTCTGACTGAGGACTTGACAA
##GTTTACCTGCCTTAGTATAGAAAATATACGCATTCTTGCA
##CCATCTTCTCTGGTAGCACCTATTTCTTTATGTAGGTGTA
##ATAAGTTCTTAACGTGAAGTGTTACTTCACCCTTAGCCTT
##ACCATAGTCAAGCTCAAATGGTTTCAGGTAAGAGCCATAA
##ACCTTACGTACAAACTCTGCATTTGGGTTAAGCCCCTTTA
##CTGCTTGGTTGAAAGTGACCTTATCTTTACGAAAGGTTGG
##TAATAGATTTGACTTTATAGCACCATCGATAAGTCTTACT
##TTGTCTAATCTCCATCTTTTTAAGAAGTTGAAATACGTAT
##CTTGGAAGTCCTTACGAGATGATTCTATACTTTTATGCAG
##TTCATTGGAAAGATAGTACTGTACTAATTCATCCGTTCCC
##TTAAGAATAGTATCAGGGCCGTTGTGTATGATATTGTGAA
##GGGCAAAGTTTAGAATCTTCCTATCAGCAAGACTCATTTT
##ATTGAACTCCATATCAGGGTCTATATTCTTTAAAGCCCTG
##AGTGTTGCTGCCTGCTTTGGTGATAGACCTTCCTCACTTG
##GTAAGACTGTCTGTGCATCTTTAATCATGCCTGTAACAAG
##CTCTATTACCGTTGGCTCTGGTTCTGCTGATTCTTTGGCT
##GTAGCTTCGGTATCTGTAAAGAAGGCTGAATGAAGGCTGT
##CACTGTCATATACATCTTCTGCCTTGATATTATGTGTAGA
##ACCCTTTTCCTTAGCTTCCATTTCATCTATCTTCTTCTGG
##ATGCCTGCAATAGCATTGTCTTTAAGACTAGCTTTGATAT
##GAGTCATCTGCTCATTTACATACCTTTCAATATCATTTGT
##CTTTACTGTAAGGTTACCATTCTTATCTACTATACTCTTA
##GCAAAGTCTGCGTACTCATGTGGGTCTGATAGCTGTTGTG
##GCTTCTTGCCAAGTTTTGCCAGTTGCTGAATAGCTGTTGT
##AAGGCGTGGGTCTACACCTTTGAATAAAGATGAAGTCTTA
##GTAAGTTTCTTTGATGCTAAGCCTGCATTCTGCTCACCTT
##CTTTCTGGTGAATATCATCTACTATACTTGACATTTTATC
##AAGGGCAATATCTCTAGTTTTAGTATCTTTGATTGTATTA
##GATAGCTTTATCACCTGTGGTAAAAGAGCCTTAACATTGG
##CAGGTGCATCTTTGCCAATTTTCTTTAACAAGTCCTTTGT
##GCCTTTTAGGAACTCTTTCTTTGATGTTTCCCTATCTGTG
##TCCTTTGCTTTGGCTGATTCCTTATAGGTATCTACAAGGT
##CTTTAAACTGCTGTCTTGCTTCTGATATACCCTTATATTC
##TTTAGGGCTGTCATCACTGCTGTTATTAAGTATTACCTGC
##TTATCTTCTGACCACTTCTCATTAGGGTCTTGTGGTTTCT
##CCTTTTCAGGTACAGCATCTTTTACTGACTCTTCTGGCTG
##ACTAGGTTCTGAATCAGGATTGGTATCTTTACCTAGTAGC
##TTGTCATGTGGTGTAGGCATATCCTCTTCACTACCCTTTA
##TATTCTTAAGGCTAGTTGTAAGACCATCTCTTATCTCTGT
##TAGCTTATCAATTTTGTTATCTATTGGTTCATGGTATGCT
##TCATCAAGTGTAGACTTATGTACCTCTAGTTCTGCAATAT
##GGTTATCAATCTCATTACGCTGACTGATGATACCTATTGA
##CTTAGCCCTATCTTCTGGCTCTGATACATGATCTGGTATA
##GAGCTATTTATTGCTTCTACCCTATCAATCTTTTGGTGTA
##TCTCTTCATGCTGATCTGCATTTATGGCAAAAGGGCTTTC
##CCTTTCTGCTGGGTCAATATGGCTATTCTCTAGTAACTGG
##TCTGCATGATTACGCATAACATCAGCACTAGCAGGGTCAT
##GGGATATAGCATTAACTATATGGTCACCTACTGCATCCGA
##GCCATGTATATCATTAATCAACTTTGCTCCTGCTCCTATA
##GAACCCATAAGTGCATATAGACTTCCTTGCTTTACTGCTG
##CCAGAGCATTCTCACCAAAGGTTTCTATGTGGTGATTAAC
##ACCTGCTTCTGCGTGGTTATGTACGTACTTGGCAAACTGG
##TCAAACTCATGACTGGCTATACCTGCTCCTGCTTCATAGC
##CTAGTACTTTAAGAAAGTCACCACCTGCGTTTGTTCTGAT
##CTTTGTTATAACACTTGCTGTGTTCTTAGATATTGCCTGT
##TGGAAAGCATCTATTGTGATCTTTTCTGCTCCTGATTCTG
##CAAGCTCCTGTATGGCTGCTTTGGCAATTACCTTTGATGC
##AAGGCTTTTTACTACACCACTAACGCCTGCCATTGCTGCA
##CCGTTTATAAGCATGCCTGCTGAGGCTGAAACTGTGCCAA
##ATAAGTTTGCTGTGCCGTTGCTTGCTCCTGCCTGTAGTGC
##TTCATGGTAAGCAGAATTGTGCATAGTTCCTGCCATCATC
##ATTGGTGCAAGAGCCTGTAATGCAAGTGGTGCGTCACCTG
##TCATAAGACCTGTGGTTATCATTGCAGGTAACTTTAATGT
##TTGCCCCAACTTACTACCCCCTGAATTGCTATTCAGGCTT
##TCTCCAAATTTATCAATCTTATCAGCTAGATTATCAGCAT
##CACTCTTTCCACCATGCTGATCTAATAATGTTTGCTTAGC
##ATAAGATGTAGGGTCTGTCATATTTAATAGTCTTGACCCT
##GCACGAAGTATTGATGAAGCTGTTTCAGGTACTAACGAAG
##CTATTGACTTAAACATATCAATAGTACTGTTAATCATACC
##GTCTTTAGATACTTTTGCATTGCTTGTAGGCTTTACACTG
##CCAAGTGTAGGTTTATAGTCTTTAGGCTGACTCTTAAGGC
##TGTTTACTCTGGGGTCAAGGCTAGATACATAGTTGTTGGT
##AGCAGGGCGTGTGCCTACGCTATCAGCATTCACTAAGTTC
##TGCTGTGGCTGTTGCTTTAGCTGACCTGCCATTTTACCTA
##TAAATTCATCCTTTGCCCCAAGCTGATAGTGATCTGCTGT
##TGCTGCATCATATAGCTTACCTGCCTTTTCAGGGTCGGTC
##ATCTTCTGTCTGAACTGGTTTATATCCCCAAGTTCATAAT
##GATCTGCTGAAAGCGCATCATATAATGTCTTTACCTTATC
##AGGTGGTATAGGCTGTTGTGCCTGATCTGGTTGTGTATCA
##GGTACTGCCTGCTCTAGTTCTTCTGCCATTAGAAACCTTT
##AATTGTTTTCTTACCGTCTTTAACAGATATGTGATTATTA
##GTGGAAGGAGTATTATAATTATCTCTTAATGTTTGAGATG
##CCTGTTTTCCTACTGCTGCACCTAATCCCTTACCTGTAGT
##TTTAAATCCTGCCTGACCCACTGACTCTAAAGGAACCATT
##GCTTCTATCGGTTTGCCATTATTGTCTTTACCTTGTACGT
##GATAGACTTTTTTCTCAACAACACTTTGTGCTACAGAACT
##ATTAGGATGTTCTTTTATATAGTCAAGTGTTTGCTGAGAT
##ACAGCACCCTCATTCATTTGTCTTGTTACTGCCTTTCCTG
##TGCCTGCTTCTATACCATCAGCTTTTGCATTTGGCTTATA
##AAAACTCATAGTTCCTATACCACCTACTGTCCTTGCTTCA
##TTAATTCCATTAACCGTAGCCCACGCATTTTTACCAGGCA
##AGTATGCTTTGGTATTAGGGATATTAGTAAAGTCTGGTAT
##ACCTGATGTATTAGCTTGATAGCTGATAGGGGCTACTAAT
##CCTTTACCCCCACCTGGCTGTTTTGCTTTTATATACTCAG
##GTGCATTATTATAAGGTAGTGCAGCAGGCTGACCTTGATT
##CCCTACTGTTATTGATAGGTGGCTAGGGTCTTTATCTAGC
##TTGTTGCTAGTAACACTGTACTTACCCATGTTATTATATG
##CCTGATCTGCGTGTTGTGCATAGGCTACCTGAATAGCATT
##CTTTGGGTCAATACCATATTGATTTGCTAGATTCTGAACA
##TACTGAGCATTGCCAGCATTGTCAATTATATCCTGACCTC
##TCTTAGTATAAAGGCTTTTTGCTGTGTTGCTACCCTCCAC
##TTGACGCTGAATTTCACCAACAAGAGATTGACGGTCTGCT
##GATCTTGAAGTATAGGTAGTCTGCTGACGTTCATGTGATA
##AACCTGGAAGTGGATTCCATGAACCCTGACTGGTCTGTGT
##CTGAGCCATACCATTAACAGTTTTATCAAGTTCATTCTGA
##TTCCATTTTTGGTCACGTGTGAAGTCAAGACCTTTTAATG
##CTTCTGCTGACTCAGCCGTTCCAGATTTTTGCTGTCTAAA
##ATTATCAATAGCTGCTCTTAGAAAAGGAACTCTTGAAGGG
##TCTATGTTTGGGTCTGATAATCTTTCATTAGCAGTTTTTA
##ATATGTCTTGTTCATTCTGTGACGATCTTGCCTGAGTTGA
##TGCCTGAGCCATAAAGTTATCAGCCTGTAGTTGATACTTA
##TACCTATCTTCAATATTAGTAGAATAGTTACCCTTAAGCC
##AAGCATCTCTTCCTTGCTGTTGAAGGTTCATTATTTGTGG
##TGCATCTACCTCTTTTATTTTTCCAGTATCTACATTTTCT
##AATGGCACATTCCAAGGCTTAGGCTGTGCCCGTTGACGTT
##GCCTGGCCATACCTAACTTTACAAGGTCGTTTAACCCTGC
##TGACTGCCCCATTACCTGTGCGCCACCTGCTGATATGCCT
##GTGCCGAATGAATCATTACCTCCTGGTATCATTGTGCTGA
##TTGTACGCTGTTAAAATTTAATCCTGACATTGGTGATACA
##TCTGACATTCCACCAACAGGTAGTCTGCTATGTACATTTC
##CTCCCCAATATCCTAGCTGTCCAAGTACGCCTAGCTTACC
##TATATCTTGTGCTGAGTTCATCATGTTCTGCATACCTGCA
##CCCTGATAGTTTCGTGCTGCTGCTGCGTTGTTTGAGTACT
##GCTGTTTCTGATTCCAGTCAAAGGCTGACTGCTTCTGCTG
##ACCAATGGTAGCATTCGCCTGCATAAGACCTTTAAGGTTA
##TTCATACGCATAGTAGCATCCTGAGCATTAAGATTTGCTC
##CTGCCTGATCTGTACGTGCTGTGAGTGCGCCTATACCGCC
##TACTGCTGACCCTCTACCCTGCAAGCCTGCCATACCATTT
##GCCTGACCCTGATTGATCTGGTTCATCTGGTTATTGTACT
##GCTGTGCAGGCATACCTGACTGTGCTGCCCGTTGAGCAAG
##TGCCTGATTCTGGTAGTACTCTGAGCCTACTGTCTGTGTA
##GGAAACTGGTTCTGCTGTGCTAATTTCTTAGCATGAGCTG
##TTTGCAATAGACCTGATACTAGCCCTACGGCTGAAGGTAT
##AAGTGATAGACCCATTGATAGCGGTGCTGCTGCTGCGCCT
##GCGGCTCCCAGACCTGCTCCCATACCTGCTCCCCCCATAC
##CCATGCCCATTCCACCCATTCCTCCAAACATTCCTCCTAA
##ATCATCAAATGCTCCCATAATTTTATTTGTTAATACCCCG
##AATTAGGGCTGTATATACTGTTTAGTGTAACTGAAAATAA
##TGATGTTTTTACTGTACTAGTACTAGTTAGTGTRGCAAAY
##AGCTTGTTACCCTTAAGGTCATTACCATCTACAAGTGACC
##CGCCATTTGATGTATCACATAATAAGTCTGCATAGTAAAT
##ATCTTCTGACTTATTATATCCATCATCCAAATTAAAAGCA
##GCAGCAGGAAGGTTTGAAGTCTGCCCACTGGTAGTAACAA
##TATTATCCCACGTCCATAACGAATTTGACTGTACAGCTAC
##ATTCATAAATGACTTGTTAACCTCTGGCTGATTGTTAAAG
##AGCATACGTAGCTGTGATGGGTACTGAACACCATAGAAAT
##TATTGTATATACCTACACCCTTACTATCAACTAAGACTCC
##ATGCTTATAGGCTAGTCCGTTCTTCCATGAGTAAACATCG
##GTAAAGGCTGCACCTATATAGTCTGGGGCATAGCTAAATC
##TTGAAGTCCACCGCTTTGTCTCCTGCTCTGAGCCGTCATG
##GAACTCTACTGTTAGTGTTGAGCCATCACTGGCAGGGCTG
##AAAGCAATAATAAGGCTATCTCTATTCCTATCGTAACTAG
##TATATACTTTTGGTGGTACACCTGTTGCTTTATATTTGGC
##AAACTGGTTTATGAATAGTGTATTGGCAAGGTTGTCTGAA
##ATTGATACTACACCGTCATTTGACAGCCTACAAATATTGG
##AGTTCTTGTAGTCAATGAAATACTCTCCTGTCAAGCCTAT
##CTCAATAGATTCAGGATTCTTACCTATGCCTCCTGCGTAC
##TCATAGTAGTTGATATTATTTAGCAACGTCTGTGATAACT
##GCAAGCTAGTCTTACCATCACCTGCAAGTGTTATCTGCTG
##ATTGATAGGRATAAATCCTAYACGTAACTCCTGAAAGATT
##ATAGCCTTCTGACCCTTTACAAGTATGTATTGTATAGACT
##GGTAGTTACGGTCATACTCCTTGAAATTCTGGTAGTAGAA
##CGTAGCAAGACCGTTTATAGTCGTATTGCTAAAATATGAC
##TGTGAGAAGTTAATCTGTGTATAATAATTTACAAGTGCTG
##AGTTAGGGTCTTCTGCCATTGGCCTGCCGTTATCAGACTT
##ATTGCTTACATACGTATCATTATAGTTAGGGTCTGTGACA
##ATCTCTAATGCTGTTGGTAGTTTAGGATATTGGTTTAGAT
##AGTTGTCCTGAGGATAAATATAACCTCCATAGAAAGCCAT
##TGACCTTGCCTTTTGGTAAATATCACCTCTGGTAAATTGT
##CCTGATGTTACCGAATGCTGACCATTAATAATATCATACC
##TTTCACCAAACTCATAATAGGTATCTTGAACACCTGTAGC
##AGGTTTTCTAGGCGTATATAATTCTACTAGACTTACATTG
##GTAACAGTATAAGGTGGTGCTGAACAAGTAATAACATCAC
##CAAATTCTAAAATCTCAAAAGAATCAACGTGTATATTCTG
##TGTTGGTGAATCAAGCACAAAACCTACGTGTCCAGGAAAT
##TGTGCTAAGAAGTTAGAAGTAGTTACTACATAGTTTATAC
##GCTTAGTAAATCCACCTGCAACAAGAAATTTACCTATTAC
##ATCAACAGTATTAATAGTAGTTATATCTGTTTGAAATAAT
##GTTCCGCCTAAAACTATTATACCTGTATCAGTAAAACCAG
##ATTGTGCATAGGTCTTAGTAGGATTTTGTATGAAACTGGT
##AATCTCTGTATCAAAAAATGGGCAAAACCCAAAAGCTGTG
##TCAGCTATATTATTTTGGTTATACGTTTTAATAAATGATA
##TTCTGTCACCTACTGAAAACTGGTATTTAATAATTGAGTT
##TGGAAGTGTACCATTGTTAGCTGATACGGTATTATCTAAA
##TTCTTTGTTGGGCTACCTATACCAGATAATCTGATACCAT
##CAATAAATACTTTTATCTCTGACTTATTATTATCACTAGG
##CTCAATCTTATTGGTAAACCACTGTACAAATCCCTGATCT
##TTAAGTCTTGTTGACCTACCCCAACTATAGTATTTAGCCC
##AAGCAGGAGGATTGTGATAAATGTTCCAGTTTATAGCACA
##TAATGAACCACCTGTTGCATATAGACTAGGGGTATTTATG
##GTAGAATTATACCCTGATAATTTAAAAGAAGTGTCCTGCT
##GTGCTGAACCAGGTCTACCAAATTCATCTTTGTAACTAAG
##AACAAATACATACCTATTAGAATCTTTATATCTTGGCGCA
##CTTTTATAAATTAACTGACTGGCAGCAGAAAGAATTACAT
##TTGGTAATTTTGAAAATCCCATAATACTACCACCAGATGC
##TACTACTGCTACACCCTCTAAGTATATACCATTACCATTT
##CCTCCTAAAATATAGAAAAATGAATTTGGGTTTAGCGTAG
##ACACGTAAGCACCTTGCCCTAGTAATATTATTAGTTTTGC
##TATAACTGTTGTTAATGTATCTCCTACTACTACAACATAG
##TTATAGGCATATAGGTTTGTACCATTAGCAAAAGTCATAT
##TTATATTATCTCCTACAAGTGGAGTGCCTGAAAGTGCTAT
##CTGGTATACTCTGGCATTTTCTTGATTAGCTCCATAAGCT
##AAAGGATATTGTAAAGCTAAGTAAGCAAAGAATGGTTGTG
##TGGCTACTTTTATTAAATTTGTTGTGCTTAAGTTTATATT
##CATAGTAATAGGATTACCATTACTATCTACGTCATTGTTT
##AGGTTCGGTCTGCCTTTGGTAACATTACCTAGAAGAATAG
##TATTACCATTGGCAACACTAGATGCTCCTACAGTAAAGGG
##TACATCATCGAAGTTTGATGACGTGTCAATGATAGGTACA
##GGTGTGCCTATGTTGTTATTGAAGAATACAAACTTATCAT
##CAGGATAGGGTGTAAGACTAGATGTATATTGTGCCTGACC
##CCAAATGGTATTGTCTGGAATACTATCTAGCACCTTATCA
##GCAGTCTTAAATATTGCCCAGTTCAGGCCATCTGCTGAAT
##AAGCAAAGTCTATCTTACGTACGTATCTATTGCCTGTAAA
##GAAAGTGAACTTTATACCATTGTTATTGGTGTTTACTGTA
##TTTACTATGTTACTATTCTCATTAAGTGGTAACGGAGTAC
##GTGATGCTCCTGACCATGCTGAGTGCAGGTTATCTTCGTA
##CTGGTATCTGTATTTAATCTGGAATAGCTGTTTCTTTAAG
##TTATTGGCRTTGATTAAACTATTAGATATATAAGTCGGAG
##CTGCTGAAACAGGATTACCATTCTGGGTATAGTCAAGGTC
##GGCATAGCCTGGAACATACTGTGGCTGTGCTTTTATAAGC
##ATGATGCTCTGAGGGGTAGTATAATACCCTTGCTTTGCCA
##GTGCTATATCTATCAGTCGTGGTGGGTTGACATTATCACT
##GAACAAAATCATCTTGTTATCAATAACATTTACACTACCT
##ATAACGGCTGTTGAAAAGTTAAGTATTGGCCCCTGCAAGA
##CAGCAACTATGGCAAGGGTATTCATATCTAGTTCATAGAT
##ACCGTCATTTGTGCCTGTCAGGTGGTGATTGAAATAGTAC
##ATCTTACCCATAGACTGCTGTTCAAAACAGCCAATGGTAA
##TATAGTTAACACCATCTGATGCAATGCTAGCTGTATCTAC
##AAGCATATTKCCCTGCGTATTGTTTACGTTCAGCTTACCA
##CCTGTGGAGTTRTCATGTAACCGTACATTCAGTGCATCAA
##GAAGGCTGTTAGGTGGAAACAAATCGTTTGAGTGATCTGA
##GTCTATGCCTAGAAAGTTCTTCTTTACATCTGGTCGTATC
##TGTGCCATACTAGTAGTTTATGGCTTTCATGGTTGTTTCC
##CGTACTGCTTCATTGATATGGTGTAGCTGCATACCACTAC
##GTCTACCTTTAGCTATACGCTTCTGGTTATAGTATTCTTT
##ACGTAGCATCATTACTGCATTTGCAGGCCCTTTCTTCCCT
##TGAATATCTTTCCATCCGCACCAAGCAAGTAATGCTTCCT
##GAGCTTCTATGGAGATACTTTCTTCGGTGACATCATCCTT
##TCCTGATGACAAATACTCCATGACAACTGTCTGAGTAGTT
##GCTGTAGGGTTAAGCATAATGATATTTGCCTGCTTGTCGA
##TCTTGAAGTTTGCTCGTGAAGTTGGCGCACTACCTACTCC
##TAGAGATTGAAAAGTTCCTACTATGTTTACCCCTGCTGTC
##TGGTTTGGGTAGACTGTAGCATTGTATATATTCTGGTCTG
##CTACTATAAAACTATTGTTTAACCTGTCGTAGTCAAGTCC
##CTTGAAGGCTGTTAGGTTATGATTGTATGATAGTGATTCA
##ATCTCCCCGTTGGAGTTTACCAGACCTACCCTGACGTAGT
##TGATAAAGTCTGGTGGCAGGGAGCCTGTCTTATTAAAGTT
##TATGTCAATGTTTACCGTATTTAGCCTGCCTGTAACATCC
##ATGTCAAGGTCTAGTCTGCCTCTCTGGGCTATGGTATAGA
##TACGCTGATAGGCATGGCTTGATGTATCGTTTTCTGATAG
##GTAGAGTGATACAATTTGCGCTAGTGGTACTCTCATTAGT
##TGTCTACTTTATCGTTGCTTAAATCAGCTTGTAATCCCTT
##TTCTACCAGTAGCATTTTAACAATATCCTGTACCAATAAC
##GGTATGTAGTTAGCAGGTAGGTTAAGTTCAGCAAGCGGGT
##TATTCCCTGCACAAATTATATTGAAACTTACAAGACCTAA
##CTGCTTTGCAAGTCCGTTCTTATTGAAGTACATATTGCCA
##TTATCCAAGTACCACTGTATGCCTGGAATTTTAGGCAGGT
##TTGCTAGGTAAGATCGCTGTTTGGCAGATATGAATATTGC
##ACTACAGTTCGCTCCTGGGAAGTAAACGTGGTCGATCTCT
##CTGTTTCCTGCCAGGCTGACGGGAGCAGAAGGAAGGGTGA
##TGTAAAATCTTCCTCCGACATCGGTAAGTACTGGTAGTGT
##GTACTTAAGGTAAAACTGGTCGTTGCTGTAATATCCTTCA
##TCTGCTTTCTGGTTTACTTGTGCATCTGTGACAGCGTACT
##TGCAAGCACCGTTGAACACATGAAATAGTACGTCACGTTC
##GTCAAGGTCGCTGTCCTGTTGCGGAGCAAACTTGTAGTAC
##ATACGGAAGATTTCTTCTGCTACTGCTGATGCTGTCATTA
##GTCGCCTGTTTTAAGTTTAAGGTTTGCGTACTGCTCGGAA
##CTAGGGTCTTTCATTGCAAGACCAAACATGCCGATAACAA
##TATCTATGATGTGGTTAATCTCCATCTCATACCACTGAGG
##GTCTAAAGATAGAGTAGGAGAATATACTGGCATTCCACTA
##ACGGGGTCTAACGTATATCCCCAGAACCCATACACAGGAC
##TTGCTATATACGTACAGTTTAATAAAGGTGCAGGGTTAGG
##CCAAATCTTGATCTTTCCTGGATACTCAGTATAAAAAATA
##TGGTTCTGATCGGGGGCAATAATGGAACTCGACAGGATAG
##TATTTACAGCATCATGCTGGATATACTTGATCTTACGGAT
##AGCATTAGGGTATACCTGTGGGGTGATTGTGTCAATATAG
##TAATAGCCTAGTGGTAGTATGGCTGTACCATCTGGTAACT
##GTGTTAGAGGAACAGTACGCACGAACGGTAACAGGGAGTC
##TGTCATGCGCTGTGACTTGTCTAGGGCTACTGCTGAGGTA
##GCTGTCTTTGATTCATCTGCCTGTGGCCTGCCTAGATATT
##CGTTAAAGGCTGAACGCTCAGCTGCTGCCCAAAGGCTGTT
##GAACTGTGTCGGACGAATAGACCCCTGCTGATTCTTGCGA
##AGCAGAAAACGTACTTGCTGATATACTTGGTCTATCGTCA
##TTAAATTTAAATATCTGTAATTGTAAAGATACAAAAAAAA
##ACGCACAGGGGCTTTAAACCTGTGCGCCCAAACCAAGAAA
##CTTTCTTATCTATTTTATGCTTCCAGTAACTCGCTAAGCA
##AGTTCAGGAATACCTTTCCTCTTTCATCTGCTGCTGCCCA
##TCGGCCTGCATGTGATACAGGGTCKGCTCCTGGTGGTATC
##AGAACTACAGGTGCTGACTCTGGGGATTTAGCCCAGTATA
##TAGCACCATTACGCAGTTCAATAATATCTTTTTGCAAGCC
##TAAATATACACAATAATTTGCTTCCGAAGTATTGTCTTTT
##CTAAGTTTATTAAATTTCTTATAGTCAGATTCTGCAAGTA
##ACACAAAACTTGAACGTACTCTATCTTCTGATCTTTTGAT
##GTCTATACCCATACTCCATGCCTTAGCATACAGTTCATCG
##GTATCACATTCCATAGCATAACTCATAGCCTTAAACCGCT
##CCTTAGAATTATCAAGGTCTAGTAGTTCTTTCTTTGCCAC
##ATCGTACTTCCTAAAGACTGGCATCTTCTTTGAAATACGG
##TTATGATTATCCTCATTTGAGTCATGTGCATCAAGAAACT
##CTATCAGGATAGGGTTATTCTTATTCACCCTTAGCACACC
##ATTTAAAAAAGTAATGTCAAAGGCTACTGCTGTTTTCTTA
##ACATCCTTACCACCTTCTTCTATCTGTTCTACTTCATGAA
##TAGAACTGAACCCAGGAATGTACCTGATTACTTCTCTCTT
##TTTACCATTAAATATTTCACTCTCACAGGCAAGAATCTGC
##TTGTAACGGCTTTTATCGGTAAGTTCATAAATCACCATCT
##CGCCACCTTCTGTATCGGCATCGTAAATAGCTAAGGTCTT
##TTTAGACTTCTTTGGGGCTTCCTCTTTTAGTGGTCTTCCA
##AATGCGCCTTTCTTTTCTTTTTCTAGGTTTATACCTACTG
##CTTCCATCTTTTCTTTATTAGTAAAAAACTAGGGGGTTTT
##TAGCCCCCTAATCTGTAATGCTTATTTTTGAACGATAAGG
##TAACGTTGTGCGCCAAACACCTGAACACCCTTGTACGTAA
##TCATTGATACGGTCAAGTTAGCTACAGGAGTCTGGTTGCT
##AGGAGCAAACATACCTGCGTAAGTTGTCTTAATCTCACCA
##TCACCGCCATCTGGTCCACCAAAGGTACGTACACAGAAAG
##AAGGGATAGACTCAGAAGTCTTTGCATCGATCATTGAATC
##TTGTGGAATCAAGATACCAAAGTTCTGGTAGTAGGTTCCT
##TCGTTAGCCACACCATAAACAGTAGACTGGTTAAAGCCTG
##CATATTTATTGAAGTTCACCTTACGGTTAAATAAGGATAG
##TGACTGGAAGTTTCTACGAATATCTATCTGGTTTGCTCCT
##GACTGATCGTACAGGATAGCACCATTCTGAAATTCTGTAC
##CAATACCATTCTGAATATCAATACCCTGATCGGTATCATA
##TAACCAGTCATACTCATTTGCTCCACCTTCTGCATCCAAG
##TATCTGGTGATCTGGGCCAGTGTGTTTACAGTGTTGAACG
##TACCATAAGATAGTGAACCACCGTCACGCTGAATACGTGG
##AATAACACCCTCAGAACCTGTTGCTCCATTTACTAGCTGT
##GTTGCATCACCTTGTGGGGCAAACATCAACTTCCAGTCTA
##CATAGTTTACAAAACGCTGGGTAAGGTTATCTACTGCAAT
##ATACTTGATGTAACTCTGACCTGTCTTTGGGTCTACGAAG
##TCAATCTTTTCTTTCAGGGCAAGGTCAGATATAATATAGT
##CATCACGAATTTCTGTCGTGTAGTTGACAATTTTGTTATA
##TAGCTTCTCTTGTGTTGCCTGTAATCCTGACTGCTCACCA
##ATATCAAGAATACCTCTAAATCCTAACGTGTCTCCTACAG
##ATACCGACGCATTGTCTAAGGCTCTTAGGGGGGTTAGGGT
##AGCAGTATATGCTCCTGGAACTGATGTATTGATAGCAGTG
##ATCGTAGAATATACACCTGTGTATAGATTCTGTACCTGCT
##CGTTCAGTCTGATTGCTGACTTACCGTCATAAATATCAGA
##AGCACCGATTGTAATGGTTGCGGGTGCGCCTGCTGCTACT
##GTTACTGCTGAAACTGCTGTTACTGAAAAATGATTCTTAC
##TTCTATCTTCATAGTGAAAAAACATCTTGTTATCAGTAGC
##TAGCTTCATATTACCAAGACCTTGCTGTATCATGGTATAA
##TTCTGCATCCCGTATTTACGGATTAGCTTTGGGTATGCGT
##TCGGACGGATGATGTTAAAATCATTTATAAGGGTCGTCCT
##TAAAGTTGTGCCTGTGGTTACACCTGCGGGAAATTGTGCC
##ATTTTTTGTTAGGGGATTAACGTTTGTTGTTTAAAAACAT
##GTCCTCCATTCTGGATGCTTCTTCTTCATCAGTCGATTGC
##GTTCCAGTTGGAGAAGTTCTTTCCAAATTCACGTTATTGA
##GTGTCTTTACCATCTTTAGCTTTTCAGCTACGGCCTGCTG
##TTTTGTGGCAGCACGTATGATTGTGTCCTTGTTTTTAACT
##AGGTACATATCATGGGCAAGTTTCAGAAGGTTTTCTTTAC
##CATCTTTATCTACCCATCCTAGATCATTAAAGATTGACGA
##GATATTCGCACTACGTAAATTTGTTTTTAACTGATTTTTT
##TCCGTTTCAGATAAATTATATTCAACTTCCGTGTTGTCCG
##ATAACTTAAACCTCATTGGTGGTATTACTGAAAGCTCCTT
##GTCAACCGTTTGTTGCCATGTGATACTTGCAGCCTTCTGT
##GACTCTACCATCTTTGCTTCCTCGCCTTTCAGGTATGAGC
##TGATCACTTCTTCATTATTTACACTTCCTTGTGCCGTTTT
##AAACTGCTCAGGTATCGATAGGGGCTTCTTTGTGCCTTCT
##AAGAATGCCTGTGCTTGTGAAGCATCCATCTTTAGGGCTA
##CTCGGCCTTTACGAGATGCTTTGTCGTCATAGTCCTGATG
##CTCCTCACCGTATAGGTGGTATTTGTCCTGTATATATTCG
##TTCAGGTCATTTTCATCAAGGTCTGGTGACTGCTTGCGTA
##ACTGTGCTTTAATTTTGTCTATAGGTGCTAGTTTTGAGTA
##ATCAGCCAGGCTTGCGTTAAGCATATCCTTGACTTCCTCT
##AACTTGCCTGCCTTAAGCATTTCAAACAGACGCTTGGAAT
##CTTCATTGGCAAACTCTGGTTCTGCCTGCACTTGTGGTGC
##TTGCTCTCTACGCTCTTCACGTAACGGCTCTGMTTCCCGT
##ACTGCTTCTGGGGTGACGGGTGCTGATGACTGTACATTAT
##CGGTAGTAGATTCAATAATGGTGAACCTGTCTAAATCTTC
##ATCAACCTCGGTAGCCACTTCTTCGGCTACAGGTATAGGG
##GTTTCCACAGCGACAGGAACTACTGGTTCTGCTACTGCTA
##CTTCTGTTTCTTCGCTGAAAGATTTTACAAAATCTTCGAA
##AATCTCATTGTTATTTTCTGCCATAAAATTGTTACTCAAA
##TATACAACTAAATATTTATATTTCTATTTAGTGCATATTA
##CTGCTGAACTGGTTGCCCTTGTTGTGATGGGTCTTGTGGT
##TGACTAGGGTCTTGTCCCTGATTTGGGTCTTGCCCTTCTT
##GTGACGGGTCTTGCCCTTGATTAGGGTTTTGACCTTGCTG
##TGACGGGTCTTGTCCCTGACTAGGGTCTTGCCCACCGCCT
##TGCTGAGCTTGTGCTTGTTGCTGCTGTGCTTGTGCTTGTG
##CTTGCTGCTGTTCTTCCTGCTCAGCCTGCAATAGATGCTG
##ATATGCCTGCTGAACTTCGGCAGACTCTAGCTGTAGGAAT
##GTTTTCTCAACGATAGCCTGAATATCTGCTGGCAGTGGTA
##CACCTGCTGTAATGCAGGCAATACGGATAGCACCAATGTT
##GTTGATAGTAGCTAGTTGCAGGGCTGCTGACTGTGCCTGA
##GATTCTTTGGCCATAGAAATCTGGCCTTTTAACTGCTCTA
##GCTGCTGCTGCAACTGGCTTGTCACCTGCGCTGATTGCTG
##TTGCGCCTGTGCCGTATTCTGCATATTCTGCTGGTCTTGC
##TGCTGCTTCTCCTTCGCCTTCTCTTTTATACAGTGGTTAA
##GATAGAGATAAGCCTGCTTGGAATTACGTAGCTGTTTGAT
##CTTGAATATATCGTCAATGTCAATCGTCTGCTCCTGTAAG
##GCTGTATTTAATGCCTGCTGTAAGTCCTGCTGATCTGATT
##TAGACATACTTGTATCTAAGTACATATCAAACATAATATC
##ATTACTGCCTACGTTTTCTTTAAGGTTCTTAACCCTATCA
##ATACCGAAGAGCAGTATATATTCATCTTTGGGGTTAGTGG
##CAAACATAATCCTATCCCATAGCATACGGGAGACTACTTT
##TGATGCTTGCCGTAAAACGGATGTATAGGCTCTGTATAAA
##TGCTGTGTGGCGTTGTTAGATGACTGCTCGGCTTGCTGGG
##CTACATCTCCTGACATACGGGGCTTATAACCCGTTCCCTC
##TAAGAACTCATTATATCCTATCATATCATTCATGCGCTTT
##ATCTCAAAGTTGTAGTCGGTGATTGCAGCATTCAGCTTTG
##ACTCAAAGTTATAAGCAAGCTGTGTTATGGGTGGACCAAA
##CTTTTCATCTCCTGATTCCGTACGAGACCTGCCAAAGACA
##GCTCCTGTACGCTTTACTAATTTCACATATTCTAGTGGTG
##CTAATGCGCCTGCTCCCTGGCCTAAGTCTACACCCTCGAT
##AGCATCAAGGTCATAGAAGATAAGGTCTGGTGGCAGGTTT
##GCCATTAATAGCTGTTTATTGGCATAGGCAATCTCGGCAG
##CCTTAATACAGGGTATCATCTTTTCCATGATACTCTTTAC
##TGTCATGTGGTAGTTGTTGGGTAAGTATAGTGCGTAAGGG
##TGTATTACTTCTTCGAGTGAATCAGGGTTCCTAACTTGGT
##TAATAGCTTTTGACCAAGTGAGTACGCCAGCTTTAGATAA
##ATCAACGCCTGCAACAAAGCATAGGTCGTATCGTGACTCA
##TAAGACCTGGAAACAGTTTCAGGATTCGATAGCTGTATTT
##TCTTTTCTGCTCCATTCTCGTTTATGGCTGTCTTACCATA
##TCTATCTTTGCCTGTCTCAAACGATATACCCAGAATCAGT
##TTAACAGATAAATCGTAGACAGGTATGGTGTAATCATCGT
##AAGGACGTGATATTGAATTATTGTAATTGGTATTCCATCC
##AGTGTCAAGCATACTACTTGGGTTGTCGAATACATTCGGA
##CATGATTTCGCCCACTCATGCCATTTTTCTTCGGCAACTC
##TTGGCCATTTTCGTCTTGCATCAGCTATCTTATAAGGTAC
##TACCTCGCCTATATACCAAGCATCTGAACAGTCTTGTAAT
##TCAGAATACGTGACCACCAAGTTCTCTGGCTTGCACCTTT
##TGATCTTTAGCCGTTTGTTCTGGTCATAGAAAACCTTTGT
##GAAAATCACATCTGTCTCTACCAGATCACTTGCTAACATC
##GCCTTGATGTTCTCCCAGTTACTATCAGTAAGTACCTTAT
##CAATGCCCTGCTCCATGAATATCTCCTGGTCTAGCTTAAA
##GCCAAAGTCAAAGTAATAGTCAAGTTCCTGCTGACTAGCG
##GGGGTCTGCTTATGTGGTTCATGAAAGGGTATGCCTGTCT
##GCTGTGCCAGTGCTTGTAGCTTATCCATATTCTGCATACG
##GAACTGTGCATCCTGCTTCTCTTTCTCCTTCATCGTTGCT
##GACCAAGGGTCAAGGGTTGAGCATACTACCTTTTCATTCT
##GTGATATTAAATTTTCTACCAGTACATTCTTAATCTTATT
##GCCGATAGCGTCTGGTTGAAAGTCAATGTTTACAAATGAC
##TCCCTGCCATCTATCTCTAGCTGATTCATGATGCTTGACA
##TAGACTGTGTACCCTGACCGTATGAACGGGCAATGTTATA
##GCGTTTCTGCAACGTTACCCACCCAACATTTGACGTACCC
##TTATGGCGTGCAAATATGGCAGTAGCTAATTTCTGACCGT
##ACTCAATGGTATCTTTTTCACTATCAGTTGCGTTAGGGTC
##GGGAAAATTTATAGCGCTATACATAATTTAATTTAGACAT
##ACAAATATAATTATTTTTATTTAATGTAAGCCAAAGGTCT
##TATGCAGGTTATAGACTTTCATAAGTTGTGGTTTTTTAGC
##ATCTACCTTGACATTCTTAGGTGTAGGTGCATCTATTCCT
##CCTAACAGGCACATCTGGAAAGCAACAGTATCATCAAAAG
##GTGTACGCTCATAGTGGTCATACTCTAGGAAGTCATCCAG
##CAGTTCCATGAACTCTATCTTATAGCAGTGGTGGATAATA
##TAGGTGATAAGTACTTTTAGCTGTGCGTTCAGGGCAAAAG
##GGTCTTTAGAGGGTGTGCCGTACCACTTTCCTTCATTCCT
##ATTCTTCTTGTTCTTATCCTTTGTGAACTCTGGCCTGCGC
##ATGATAAATTTAAGCCTACCCTGATACTTAAAGTATTCAT
##AGAAGTCATCAAAGTCACTCTCATAGTTTGCCTCACAGGA
##GAAGTACTCACATAGCATAAGCACGTCCTCGTGCATCATA
##TCTTTTTCCCTTTGTCGGTAGCAGTATCTTACAATCGGCT
##TGCAGGAGTTCTCAGGGTCTTTGTCATTGTACTTCATGAA
##CACATAGATACAGCCGTTAGAGCCTTTGCCTACTGTCATG
##TTTGAGCCGAAGGGGTCAACGCCTATACTAAACCTATGGG
##TGTTTACAGGTACGGTATGCCCTCCTGCTACACCTGACTT
##ATTAGCCTCAGCTGGATACTGAAAATCCCAAAGGACATGG
##AACTTGCCATGCTTGGCATTGTCTCTCCACTTAACCGTTC
##CGTCAAGCTCTCTGTAGAAGTCTACTCTACGCGGTTTTGA
##GGCAGGGTCGGTTATGTTTCTGATCTCTAACTCTTCCTTA
##ACTTTAAGGACTATATCTAGGGGTAGCTGAGAGTTTGATG
##TTGCCATCGAAAAGGCATGAGCTTCTGTAAGCGGATTCTT
##CTGCTGCTCGGCAATAAGCAGGTTCTCTGGCAGACCTTCC
##CATCCTGATAAGATATAATTTGTAGCAAAATCAATCTTTG
##AGTAACCATATTCATCAATAAAGAACTCTTTTGTAATAGG
##GTGAAAACCCTGATAGCCTTTGGCAGCTGAAGAAAAATAC
##CGTATCATCAGTGACTTGGTTCTGCCAAATACCATTGTTA
##GCAGTGAACACTCGTCCCATAGTTCCTTTGCCATTTTACC
##ACCACCTCTGGTCATCTCCTCGACGGTAGTAATATAGAAA
##GCCTTACCCTGAATGGTTGACCCTTTTGTCAGGCAGTACT
##TATGTACTCGGTGGCGTTCCTGCACGTCTACCTCTTCGCA
##CTTGCCAAATTCATCTACCAGGTAGTCATTAAGCTCTTCA
##CCGTCATAGGCATTTACCGTTGATGACCTGTAGTCAATCT
##TTGATTCAAGGACTACTTGCTCATGCTGGTTATCTTCCTT
##CTTAACGCTTTTAGTGGCAGGAGCAGTAAACGATAACTCC
##GTACGAGGGTCAGAAAAACCGTTATCAATAGGTCGTATAA
##AAGAGGGCATCTTACGCCACCTTTTGACAATTTTAATAAA
##AATTCCCTTCGCATCATCCGATTTTTTAGACTGAATACCT
##GTATAGTGATTCTTGTGTGTTATCGTTCGGTGATATACCT
##TGCACATAGCCACCTCAGTCTTTCCAGAACGCCTGTTGGC
##CACTATACAAACACCACCAATATTCGGGTCATTGTCACCC
##TTTAAAGCAAGCAGGAAATAGCTCTGCTGTTCATCTATAA
##AATGTGGGTATAACCCGTTTAAATCCCAGTAGGTAAGGAA
##GAAATAATTTGCTCCTGTCAGGTATTCAATATTGCCATTG
##TTCATAAAGAATACCCCGTTGTAAATACGTTCGTACTCAC
##GTTGTAATATGGCTATGTACTCTTCATTGCCTGAGTCATA
##AATCTTATCACTGGACATCTTCCACATAGCCTTCGGGAAC
##TCTGGCCTAGTCCACTTCTGCAAGGTCTTGTGAATATCAA
##CATTAAGTATCATGCTTCGCTCAGGAAGTTCAGGCATAAT
##AATCTCATGCTCCCCAACTAGCCGTATAGGTAGGTAATTC
##TCAACAGCCTTTAGATACGTTGAGTCGTCAGGGTATAATA
##ACTCAATGTCCATTATTCGTCGTCGTATTTTCTATACTGT
##AAATTCGCATCAGATGAAGGAGAATCTTGGGGTATTCGCA
##AGCCAAAATTTGAATAATATATTGTAGGATAAGGTTTAAA
##AAAATTTCTTCTATCACCTTTACTCATTTTATTATTCCAT
##ATTGTTCCATCATCAAGAGTAATAGAAGTAGTTACTATTT
##CTGCATCTTCGCCTGTGTATTTTGCAACCATACTTTCACC
##TAAACTCCAACTTGCAAAGTGATCATGCAAATCAGAATCG
##CTACTATACTTGTACATCTCTATTGAAAAATCAGTTCCAT
##TTGATACAAGAATAATCTGCCCATTCATAGGCATTTTATC
##AATAAACTTAGTCCACTTTGTTGCTTCTTTCATTTTGCCA
##TTGCCTCAACAGATACCCTGGTCTGTCTATGTCAGAAATA
##CCATTGTCTTGCAATTGTATCGAATTTATAAATTTCAATA
##CTAGTTTGCGTGTTTCTGGTGTCATTGACTCATACTTTTC
##AAATTCTTCAAGTATGCTGATCATTCCTTCACGATAACCA
##CTGATGTACTTTTTGTATAATTGCTTTTCTGTAACTATTT
##TCCACTTCATTTCTTATCCTTTTTATTACCTATTTTTCTA
##ACTATTATAGGAGTACCATCATCATTAAAAAGTTCTTGTT
##TCAAATAGTCAGATAGTACATTTTTTAACTGCTTAGAATA
##CGGGTATCGTTTTTTTTCCTGCTCTCTAAACCATTCTACT
##ACAATGTTTTTATTTTTGCTTTTGTATTGTAAAGCAATAG
##TATCTCTACCTGGTATATTTATATAACAAAAATCTTCTTC
##TTCTTTCATTTTGCCATTGCCTCAACAGATACCCTGGTCT
##GTTCTGTTTTCTTCTTTGTTTCCTCTGGTTCAGGGTCAAA
##CCGTAGGACTTTAATGAGTGCTTCCTGCATAGCTATTACT
##TTCACTATACGGTCAAAAATCTTGTCATCACCATCGAGTA
##TCTTTAGTCCTCCTTCATACTTACCACCTTTGGCTATATT
##CTTAATATCAGCCGTTAGTGATATAGTGAACTCCATAAGA
##CTCTCCTGAAAGTTCTTAATTGTAGCCTGCACATCTCTGG
##CTATGGTAAAGTCTACATCATGGATATTAGACTCTTCCGC
##AACCGTTCTGGTCAAAGCCTGAAAGGATTCCACTTTTTTT
##TTCATGGGCTAATTTTGTTTTCTCTACTTGTGAAATATGG
##TTGACTGTGGGTTCTTGTAAATTAGCATGGTAATTTATTT
##CAGTGCCTTTTAGGAAGTTGTCAAAGTTCTCATTCTGTGA
##ACTTGTGTATAGGTCTGATGTATAAAAAAACTGGCCAGGA
##GTTAGAAGTGCTTCTTCTCTTGCCATAAGCATAAGTTGAC
##AATAACACACCATATCGATTAGGGTATCATCTATACTTTC
##ATGGTTCGGTATTTTATCATTGCCTAGTAAGTTCCCTAAC
##CGTACTACTTTGTTAGCGATATGCCCGAATATATCTTTGA
##TTGGCGTGCTACCCTCTAGCTTTGCTACTAGCTTAAAGTT
##GCTAAGCACATCTTCATTTGCATAGTCATTGGACTTGCTT
##ATCATTATCTCCTTGCACCTAGCGTTATTAGCATCTAGTA
##TTGTAATCTGTGTTTCTCTGGTCATATTGTTTTTTCTGTA
##TAAAACTGAACTCCCCTTACGGAACTTGTAGGCTTAGTTA
##ATTTTCTGCCTTGACGATTTAATACTTTAGCTTTGATAGA
##AGGATTAATTACTTTCCCTTTACGTGCGTTTTCCGAGCGG
##GTTAATGGTTGATAGTTAGTCCAGTGATGAAGTCTGATAA
##GTTCCTCTTCGCTTATTGCACATGATATTGGAGCCTTGTG
##GTCAAGTTGAAAACTATCTCTATTTTCCAGTGTCATACCA
##TCTGTAAATTGGCTAACGATATAGTCAAACCAATGCCTAA
##TTGTACAGCCTAAAATATCATGGTATCTGTCAATATTTCC
##TTCTCCATTAAGCGCACGTTGGAATGTTCTACTGATATGC
##GCACGTAACTGTCTTGCTTGTAGGAATAACGGGTTTTCTG
##CTGTTCTATTGGCAATGTATGCTCTATGACTATCGTTTAT
##TTGTTTTCTGTTTTTAGCATTATGGGCTACAATTTTAGCT
##TTGTTTTCTGGCAATTCACGTAATTCTTTAGATCGAATTT
##TGAGTGTTTCCATATTCTTTAACCAATACTTTTTATCAGA
##AGCAGCCTTTTTTACTTTATCTACTGCATATTTCTTACGT
##GGTTTATTTTCTGATAAACACTCGTTAGTGTTTTTATTCA
##TGTAATTAATTTTTGTTTCCATCGTAAATGACTCCATTGT
##AAATGCACTTGTGGTTTATAATAGGTACTGTTTCTCCAAA
##AAACATATATTTTCCTGGGCTTTCCTGATAGAATGTAACA
##ACCACAAAACCATGCTGCCAGTCAGCAATTATGCCTGTAG
##GGAAGTATTCAACCTGCTCTTTAAGTCTTAGGCAACCTGA
##CTGTAGCCAAACATGAGTACCTGTTTTGCTAGTTATATAG
##GTATTTGAAAGTCTGTGAGTATGGCCTGATGTTCCAGAAC
##CCATGTATGACATTATGTTCTTTTCGCTAGTGTTCTTAGC
##TAGACTTAACCCATGCACACATTCAAACAAATTAAAATAA
##TTGCAAGAAGGTGAAGGGTCATATATTATATCCATTGAAT
##CCAATTTTAGCATTTCTTCTAATTTGGTAGTTTCAAAGTT
##TTTGTATAATATTGCAAGATTTGCTAGTTGGCCTTTAGCT
##AACAAAAAGGGTTTAACTAATCTAGGGTCCTCATGATTAC
##CATTTCGCCATTTCACTATACCTTTTGTACTTGCTCGTAT
##TGGTACTAATATTTGTTCTTTGGTATAGTTTATTTCCTCA
##GTTTCTGTGTACCCCTTAAGTATACCCTCTGTGTAAAGAC
##GTTTAGGATGTGAGCTTATTAGGGGAAAATCAAGAGTATC
##ACCATTGAGAACGACTTCATCTATTTTGTTATGTTGCAAT
##ACTTTATTAACACACCTTGCTGCTTTCAAATCACAGAACC
##ATCCATGAAAATCTGAAGCAAATAAAACCCTGTAAACTTT
##GTTATCAGTTATCTTTTTTTGCTTATAAACATCGTAATCT
##GTTTCGCTTAATCTAGGTCTACTTTGAGCCATTATTTAAC
##TAGTTTATAATCGGGGAGAATTGCTTCAATATCTGTTGAC
##TTAACTTTTACATACTGTACTCTGTCCAGTTCCATTGTAT
##ATCCGCATCCATGTTTGTTGGTAGCCACATAGTCACCTAC
##TGATACATACTCTTCTGTTTCATGGACTTTGATTATTTCA
##GCTACATCTTTTAAGGGTACATTTCTGAACTCTTTAGGAA
##CCATGCTATGAAATCTATCAGGGTTAGTTACCTGCTTACC
##TAAGCAGTAGCCTTTAAGTGGGTATAATTCACCATCACGA
##ACTTCAAACATCAAGCAGGAGTCATGTATCTTATAATACA
##TGGTCTGTGTTTCAGGTATGTAGAACTCATTCCACTCTGC
##CCATGAAAGGTAATGGACATACATCTTCATGCCTACAGGA
##TAGTCCTCTGAGTACGTTCCTACAACGGTACATACTTCTG
##GGTCACGTGTTCTTTTGTTCTCTTGAAAGCGTGTCTCTAG
##CTGAATAGTAATATTTGTATTTGCTAGTGTTACCTGCTGT
##TTATGGGTATCATCTCTTGATACTATCAGGTATGGCTTAA
##TTGATTTCATCTGTCTCTATGTATGTTATCTGACTTTCTT
##TAACTTTTGGCAATCCGAATATTACAGCATAGTTATTAAG
##AGTTAATATGGAAATATCTTTAGCTAACTCAGCTGAATGG
##TAACCATCTTGCCATGTATTTAAACCATTAGTTTTATAAT
##AGAACATGCTACATCCATCATCTTCATATTGAAGTATTTC
##AATTACATACTTTTGTTCTTCCTGTGGCTCTTTAAAATCT
##GGTTTGTCACTCATATTTTGTTTATCTTTAAAAAAGGCGT
##TTTCAAGGGTTTAAAGGGCTATTCTCATTAATCAGTTTCA
##TCATAGTAAGGGGGGAGCAATGGTGAATAAACGAATGTGC
##AATTCATCATGAAGGCGTTGTATTACACTTCCAGTATTCC
##TGAAATAATAAATACTAGATGAATAAGAAGAATAGTCTTG
##GAGGACTTTTTTTATATTGTAAAAACCCTCTATATTGACC
##CCTGTAAATAGGACCAATCTTTTAGTCTTAGCAACCATAT
##AGCCTAGACTAGTAGCTGACTTCTTATATACCTGTGCGGT
##ACATCTTGATATGTTTAGCAATCGGGATATACCCGTTATT
##GAAAGACCTGTGTACTTCCTGGTGTTGTCGTATCTTTTCT
##CAAAGGTTTTGTAGACTTTATTTTTCTTACTATACTTTTC
##AGATACTGACTTATCAATATGGTACTGTTGATCTTTTAAG
##TTCAGCCCGATTATGGCTGTCTGCAATATTAGCTGTTGAT
##TCTCATTGTCTATTGGAATAGGTAAACTRAAAGACCCCTT
##TTCATAACGGCTTTTAATCTTATCATTACCTAGGCAGCAT
##AGGTTACCACTGTGCTTAGATAGGAGTCCTTTGGCCTTAA
##GAAAGATTATGTATCGTGAAAGAGTAGGTACTGGTATATG
##TAGGATTTTAGACAGCTTTTTTAGGCTGTGATTATAATAT
##ACGGAGTTGGTATAGATAGATTTTAGACGCAAAAATACTG
##ACAACTGAGCCATCCACTTATCATCTCTAGCTTCCTTAAG
##AAGCATAATAGGAAGATTCAGAGTGTTTTGTGCCATAAAT
##TATAAGACAAATATACATTATAATTACTATTTTAGGTATA
##CTTTTGAGATTTATTTATAAATTATTATCATTTTTTGGCG
##TGATTGTTGTATAACTAATGATACGCACAGCTACCATGAT
##GTGATATTAATGGTTAAGTAACCCTAAATACAAATTTTTT
##TATTTTACGAGTATATGAACTGTAGAGACTTTTCTACGGT
##ATTGTGGAAATATTTCCCACTATTTTAAAATGGTATAATA
##TAAATACCACTTTAAACATCTGTAAACAACTTTTAATAAT
##TATTTTTTTAGGAATGATTATTGATTAGTGTAATACATAT
##TGAAGTACTAAAAATTTTATTTTAATTAAAACAATACAAA
##TACTATAATCCTTTATATAGTATTGTACTATAGAAACTAT
##TATTATGTCAAGAAGAGAAGTTATTATTAGACGAATGAAA
##TCCATTGATGACACACCAATTCATCCTGGGGACTTATTGA
##AAGAATATGCTATGCGAAACGGCCTTACACAGGCACAGAT
##AGCCAGCATGTGTGACTTTAACAGTAGCAATTTTGGCCAT
##TATATAACACAGCTAAGACGGTGGCCTGAGAAGCTGTTTA
##TAACAGCAGGAAACGTTATTGATTATGACCCAGAAGATTT
##GATGATACTTGAATATAGGTACTGGAAATTTCAGCGTAAT
##AAAGCCTCATCAGAAGAATACCGTAAGTCAAGTGTAAAAA
##GATAGGTTTGTAACAATACTAAAACATTTAACCATTTGTG
##TTCAGTATCAATTCTGATATGATTATATTTGATATGTAAT
##TTAACCCCATAGAAATATGTATCAGGACGAGCAGGATAGG
##CAGGACAGTTTAGATTTTAGTAGGTGTCAACGTGAACTGG
##CACTAGAGTTAGCAGTAGTTTTATTAAAGGACTCTGGTGA
##GAAATCCGCACTTAAGGTACTTGGAGTAGCATTAGATTTT
##GAGAACTACTTAAATGGTTCTATCCCCAAAGATGCTAGTG
##AAGAAATTAAAAGATTGAATAGGTGAACTACTATCCTATC
##TGATTTAAAACAAGAATAGCCCCACTGATAGTAGGGCTAT
##TTTAGTTTAATACCTGTTGTATTAGTTTTCTTTAAGACCC
##TCGATAACGGTCTTAGTAATACGGGCAGTTTCAAGGTTTA
##GGAAACCTATAATCTCATATAGTGAGAACCCACCCTCTTG
##CTTGCCTATCTCTAGCGTGCCTTCACCTGTTTCCTTTACC
##TGGTAAACAAATGTTCTTAACTGTGGCTCAGGGCTTGCGA
##TTGGTGACTCTCCTAAGATGTGTGCTTCTTCTACGTTCTT
##CATAACTTTTTTCATTTTTTTAATGCTCATTTTATTTTTA
##AGGATTTGATATTCAATTTCTGTCATACTAGTATTTAACA
##AAGGCTGTGCTATCTTCATCACGAGATGATAAAGACCTGC
##GTATATCCTGCTCTAGTTTCATTTTATTACCTGCCCACTG
##GTAAAGACCATTTAAACCAAGGACAAGATCGGTTGTAGGG
##TCATACTCATTAAAATTTGCAATATCTCCACGTGTATCAT
##ACCCTCTTAATTCAGAAGGGCCATGCCAAAAATGCTGTAC
##AGCACCCATGACGTAGCCAATGTTTTCACGTATAACTTCA
##TGTGCATTGTCACCCCAATTTTTAATATACTTTGCAAAAC
##CCGGTGTCATACCCTCTTTAACATGTAAAAATGGGTCTCC
##CTTAAAAGAATTTATCATATAGGTATCTCCTGAGCCTGCA
##ATGCAAACATCTAGCAGACCGCCAATAGCCAGGTAATCTT
##CTTTCTTAATTGCCCATGCTAAACCTGGATGCCCTGTCTT
##AATATCTTTAAGTTCAATCTCAGGGTCTTGATGAAAACCA
##CGCTGGTCAAACATATAACATTCTGACTGACACTTCCAGT
##TTGACTCATAAGTAGGCAGTATAAACTGTGCCTCTGAGAA
##CGGCTGTATGACACTATAATGATGTAGGGCATAAACAGTC
##TCCTCTACCCATCCCTTACGGGTGAAAGCAATATCTGAAT
##CTATCCAAGCACAGTATCTTGCTGTAGGAACTTGTTTGAA
##TAGCTGCTCAAAACCTAAATTAAGACCCCGTTCCTTATGC
##CATAGCTCTGTGTTTGTATGCAGCTGTAGATTCATAGGGT
##CAGTGGGGCTTGTTACCTCAAAAGGTCTTTCTCCAAAGGA
##TATTTCTACAGTAAATAGTTTAGCCCCTGATGCTTCCATG
##TGTGTTTTAAAATCTCGATATAGATTATACCTAGACTTAA
##AYCTTCGGGGGTTAAAAATTACAGTTATTACATAAAGATT
##GTTATTGCCCATCGGGTATTGGTTCGTTTAGGTAGTTTTC
##AAAAGCTCTTGATGCAAGGACAACCATATCAAAATTTTGA
##TTAGGACTTAATTTTACAGCAAGATAAAGAGCAGTAACTC
##TGTTTTTAGCTTTATTAAGGTAATTATTCATTTCAATATG
##TTCTTCTAATTCTTCCATAATGTCGTTACTTTCTTTTTGG
##TCCATTTGATAATATTGATATGACAACTATAATAGATACT
##ATAAGTAGTAGTATGTATATAGCATCTATGGTCATATCAC
##TTTGATTGATTTAAATAGTAGCCGTTCTGGTCCTGATGAC
##ATTAAGTTTATTCCTAGTGCTGTTTTTAATGCTTTTACAA
##TAGTTTTTTGTATTTGCTCGTCTGATTCATTAGCGTCAAC
##TTCTATCTCTCCTTCTATGTTTGAAAGAGCAGTGTTTGGT
##ATGTTCTTAATTATGAACCTAACGATAGGCATTGTAGTAG
##TTACTTATGGGCATTGAGAACATCTAAGTACATGGTGTAA
##AGCATATCGTAACTGTCCATTGATGACCTAGCCATTTTTG
##TATATTGCTGAAGAAGGTCTTTGTGAAAGTCTAGTTCAGA
##CTCTAGGTGCTGTATGTCTATTTTTAGTTCTGATACTTCT
##TCTGTTAGTTCAAGGATTATTTCATCCTTTTCATACGTTG
##TTACCACTAGCTCTATCATATATAGTTATATTCCCTGACT
##TGTTAGAAACTCTCCAAAAGGCATAAATTCACGTACTAGT
##TCATGTCTATACCACTCTTCGAACATTCTAATAATAGTAG
##CCCTTACAACTACCTTTAGAATATCTTCTTTGTCAGTCTT
##TGGCAAATCACCAAGAAGTGTATTCAAAAAATCCTCACTT
##AATGCAACTGCTTCCTCTTTTGTATAATTAATCATATACA
##TTTATTTATATACAAATATACATAATTATTACTTGTGATT
##GTATATTTATAGTGTAATATTAAGAGTGGATAGGTACTAA
##TAGTACCTAAAAAGCCCGCTGTTGTAGCAACGGTCTTTGG
##ATTATATCACACGTTTAACCCCACTTACGTACACGCGGGG
##GTGATATATCACACGTTTAACCCCAATTATGCAAGCGCGG
##GGGTAATAATAATATGGAACTATTAGTACCTAAAAAGCCC
##GCCACAAAGGGGCAGGCTAATTAGAATAAACAAACCAAAC
##AAACCAAACTGGTGGCGTGGACAGGACTCGAACCTGTGAC
##CTTAAGCTCTAACCAACTGAGCTACCACGCTACCTAGTAT
##TCGATAAATACTAGGTATTCCCATTCACTTACCTTATTGA
##CATAACAAATATACAATACTTATTAATACAATACAAATAT
##TTAGAGTAATAAATATTTTATTTCACTAATAATGAAACTA
##TGCCGATAATTTCACTTTTTTTGAAACATTCCTACTATTC
##TTAAAGCAGGCATTGCTACAGTGCTGCCTGGCATTGAATC
##TGGTAGTACACTCCTTGCGTATCGGGTATTTTCCTTCAAC
##CCTGGTAATGTTTTTGGTAAAATACTTATTGCAGGCTATG
##CACAGTTTGTATTCAGAAGCAAAGATTACCTTTTCAGTTT
##TTGCTTCTTTCAGGTATCGCTTTTTATCCCTGCACTGAGC
##TGAGCAGTATTTGCGCCTTTTAAAATCCCCCCAGTTTTCA
##ATATTGCCTGTATTGGTGAACTGTCTGGTATATTCTTTGC
##CACATACGAGGCATTCTTTAAATGGCTGTTCTATAAGATC
##AATCATATCGCAAATGTACATATTTACGGTAATACTCTTT
##GTATATGGACGATAATTTAAGTATATTTGTTACAATGAAA
##CAAGCCCTAAGACTATTGCTAAGCCTGGTATTAATACTAT
##CTACAGGCTCACTATTAGCACAGACAACATTCACATTTAC
##CCTTAACCGCTCTTTCCGCACATCGGCAGGTGTATTCAAA
##ACAGACGGCACACTGATAAGGGCCTTATGGAAAGATGTTA
##CCTACCCACAGGGAACATTCACCTCTACCTGGGATAATAA
##AGATGATATTGGCGTTGTCGCTCCCGCAGGAAACTACCAG
##ATAAGAGTACTCTACCACAACATGAATTATGTTTGGGACG
##GCTCAATAGGTCAAACATCAACATTGCCAATTGGGCCTCA
##TACTTATAAAGGCTATATGACATTTCAAAGTTTTGCTGCT
##TGTGATACAGCCATATTTTTTAGTAACGGATATAATGAGA
##TGGTTTATGACCTTCACTGGTTTCCAAAATCAAATACTGG
##TAACCCTACAGGTTTTTTTAACTCAGATAATTTTACAGCA
##ATAGGTCTAGTAGCAACAGATGGTATACTTTTATATGCTG
##CCGATAATGAAGGAGGGTATCATTCAGTTGGTTTAAAAAC
##ATCTTTTATATTTGCTACAAAAGTAGTAGACAAAAGCCTT
##AACATATTTCCTACAGGCACAGTAATGAAACTTAATGGTT
##TTAGAAGTATTATTTATAATGGTATAGACGTAGATACTAC
##TTCATCGACAACAGTACCTATGGGGCCTTCAAATCCGCAT
##GTATTTACTCAAAACGGTGCATCAGGACTAGCTGTACAAG
##TAACAGGGAACTTGCTTGCAGTAAGTCATTTTACAGCAAA
##CCAGATAAGGCTATTTGATAAAACTAGTGGCGCACTACTA
##TCAACAATAACAGCTACAGCACCAAAGTATGTATCATTTT
##CATCAGAAGGTGACCTGTGGGCAATCGTAAACGGTAACGT
##AGTAAGATATACTAACCCTGGTACAGCACCTGCAATAGCT
##ACAACCATAGCAAGCCTTCAACACCCACTGTCAGTATGCG
##TAGACCCTGTAAACCCAAATATTGTTATGGTAGCAGATGG
##TGGCACAAGCCAGCAAGTAAAAGCCTTTGACAAACTTGGA
##AACACCCTATGGACATTAGGAGAATACAATGCCTATCCTT
##TAGGAGGCACACAGGTACGTAATGATAAATTTTGGTTTTA
##TGACGGCTCACAGGGAGAAGAAGCATGTATAGCTATTCTT
##AAAGACCATAGTTTCTGGGTATCGGATAATTACAATAACA
##GGCTATTTCATTATAGTGGTGGCATACCTACTTATATTGA
##GCAGATTATTTCACAGCCTGCACGATACGGTTTGGGTATA
##GATGCTAATAACCCTTCAAGAATATTTACCGAATACCAGG
##AATTTTCAATAGACTATACCAAACCACTGGCACAAGGGTG
##GACGTACGTAAAGAATTGGGGTGCTAACCTTGATAAAAAT
##GTAGTTTCAGGATTTACATCAGGTATCAGACAAATGGTAA
##CAGATGCTGCGTCAGGAAAAACATTTGGCATATCTAAAGT
##AAATAGTACTAGTTCACTTATTGTTTTACCTAATGACAGA
##TCATCTAACATTAAATTTACAAAAGAAATACTAGGAAATA
##TTCCAAATTACATGACAACATTAAATAGTGACCTTTCATT
##AACGCTTGCCCCTAACTACGGTGCAAATGGTACAACAGTA
##ACTTGGCTAAAATATCCAATACCTACTATTGATACATCAG
##GTAAATTTACTTATGGAACTTCATCAGTTATTGCATCAGC
##AGTAGAAATCGGTACAGACCCACTACCAAATGCACCTAAT
##TTTGCAGATGATCATGCTTATATATCAAGTAGTAATATTC
##TTATAAGCTACAACACAGCAAACTCTAATAAAATGTGGCA
##TGTTGGAGGAATAAGTATTGGTGGCACACAGTGGTTATGG
##AAATCAGGACGTGTAGGAGCAATGAATCGTAAGGGTGCTT
##ATGATTTAGATCATGGCTCAACTTATCAGGGAGATGTTGT
##AAATGTTCAGGGAAGGAATATAGTATGTGGTTTTCATGGT
##GAGTTCTGGATGCAGTCACAGGCAGGACAATTTATGCACT
##ACTATGATGACGGGCTATTTGTAGGTCAATTTGGTAACAG
##TAGCTATGGGTATTATTTTGCAGTAGGTAATATACCTGGA
##TTTGCAGGTAACGGCTTAGAGCCAGTTATGTGTACTGTAA
##ATGGTGAAGTATATCTGTGGATAAGTGATGAAAGCTGTAA
##TGGCCCTCAGCGTTGGCATCTGGTGGGAGCAAACAATATC
##CATGAACAGGCAGCAACAATTACCCTTAATGGTAGTGGCA
##CATTATCTTTTTTGAATTAAACCTAAGTAGAATATTACTA
##TGAAACGAATTTCAGAAGTAAGTACATTTAAAGATATTGA
##GAAACTAGAAAAGGCTATAAGCGTACTATTAGAATATAGT
##GTTATAGCTGATAATGATATTAAACTTATCTGGGCTAAAG
##AACAGATTTCCTATATAAAAAATAAGTTATGTAATAAGTA
##TTGGAATAGGTGTATAGATATTATGGAAAAAAACGAACCT
##AAAAATGATCTTAAGGATGATTCACAGGTGTAGTTTAAAT
##TCTAATTCCCCCGAAATCGGGGGAATTAGAATTATGGTTA
##TTAAGGATGCGAAGGGGGAGTCTTTTTAACGGCTGAAACA
##TTTGTAAACAGTTGTGGGAAAGTTATCCCTAAGAAATCGG
##ATGAACCTGATTCTGACCAGTAAAGTGTAGGGTAAGTATC
##ATGGATATTATATACTTTATCTGATATGGTATCAGGGTAG
##CATCGGAAGCTGATAAACTTGTCTACAAACTGTGGTGTTC
##CTGCAATAACGGTATCTCTGATATGTTCTTTAAGATCAAA
##TATTAACGCATATCCATTTGATTGCTGTATAGAAGCGGAG
##TCAACATACACTTGTATACCATTAGAATTATCTCCTACTA
##GTCTCCAAGTCTGCGCCTTTATATGTGCCGAAATAAAAAA
##TAGGGATATAAGGGGTAAGAGTTTAAAGTATCTCATAATA
##CAAATATACTAAACTAGAAATGCACAATAAAGTTGTTAGG
##TTTATTGTGCATAATCCAATAAAGTCGTTAGGTTTACTGT
##TGATAATAGGTTTAAGTTAAAATGGCAGGCCGTCTACTGC
##TTCTTTCTTGACGTATGTGTTGAGAACTATACTATGGGTA
##TCACCATAGGTTCCTACTTCTTTGCGCTTGGTAATATCGA
##AATTGATATATCCTTTCTCATTGGTATTCTCGGCAATGAA
##GTCATAAAAATCTTCGGCTTTAAAGCTGATAGCAATCACT
##GATACCAGTTCMCCGTCTGTACCTTTAAATGTGCGCTCTT
##TAGCTGTACTCTTGGGTACATAAATTACTTTCTTTTTTTC
##TTCCATGTTATTTGTTTTTATTCCTGTAAAAGTTTTTCTT
##TATTTTTCTAATTCATATGGGTAACATAGGCACGAATAAT
##GAACTCCTAGTAGTCTTGCTATTTTATCAATTAAATCTAT
##TGCCATATAACTTTTATAGCTTAATACGGAGTTTATAAGC
##TCTACTGAACAACTACAAGATGTTGCCAAATCTTCTTCTG
##TAATATTCAAATCATCCATCCTAGACTTAATCATATCTAT
##TGGATGAATAAAAGGGTGTTCAAATACCTTTTCTTCATAG
##TCTGTTATGAGAACAGTTAATAGCATTTTTTCTTTATGCT
##CGTCAGTCCACTTATGGGCGTATTTTATTTCATTGTATCT
##GGCGAAGGCTATATCATATTCTTCATCAGATTCTATTACA
##TACCATGCTTTCATTTTCTATTATTTTCTTGACTAAAGGT
##ACTGAATATCAGTGATATTGTGAAATTTAATTACATATTT
##ATCAAGTGATATTGTTGTCCTTATCAAACTGTGCTTCTAT
##GGCATCATGCAACTCTTTGTGAAGTTCTCTAAGTTTATTT
##TGATAGATAATCTTAGCAGAAGCAGAAGGGTTATGAGTCC
##AAATTATCTTCCAGGTAGCATCTATATCTTTCTGTATATC
##GTTAGGCGTTCTTATATCCATTTGCATATAAAATTGGTGT
##TTATGGGATAATTATATGTTTAAGCATATAACTTTAATTT
##ATTTCAACTTTTTAAAGTCATAGCTTTAAATGCCTAAAAT
##TCTGGGTCAATTTTAGGATTCGGCTTCATAGTCAAATTGG
##TGGTTTTTGCGAAATTTATACCTTTCATAACTATCAGTTG
##GATCTTCCTGCAATAAATTAAACCAATTTTTAAATTGTTT
##TGCATATTCAAATCCTGAATTAAATGCTGCATGTTCAAAA
##TCTTCTATGCCATTAGAGTCAATTTCTAAAAAGTTATTTG
##GATATTGTGATAAGTCAATTAGTTTACCTCTAGCTTTAAA
##TTTTCCATTTGTATATATAAGACCTATGTTTCTTTGATCT
##TGATGGCTCATTTCAGGTGGTAGCGGTCTAATACATATAT
##ATTTTTTGTGGGTCGGCTTCATAGCCATAAAAGCGCTATT
##TATACGTTCCTCTTCAAGTTTAACTGCATAGTTAAGTACC
##CAAAGTAAYTGCATAGTATAAGGACTTTTATAATCATCTT
##CTAGGTTAATTTCTCTTTCTAAAGARTTACGAACTTCATT
##CCTGTGATACTCAATATCTGTTATAGTCATAATTTGTTAT
##TTAAAATCATAGATTTATAATTCTCATATAGGTCATCTAT
##ACTTGTGAACCTACAAGTATTACATAGTCCAGTTGTAAAA
##GCATTCTTTTCAATAGCGTCTACTTCTTTCTGTGTGTAGG
##TACGTTCATTAGGCTGAGATACTTTCATGCGCTCTATGCC
##GTCAACTATTGTGTTAGCCATTGTTTGATTTTTTATATTT
##GTATAATTAAAAATAGGTTTACTATCTGCTTGGTTTTGTA
##AAAATGCTGCTTTTTCTTTAAACCCTTTTAAAGTGTTATT
##TATTTTATTTTTAAAATCGTATTTGTTTATGTATCCTATC
##ATATCTATTTAAATAATAAGTAAAGTCTTTCTTTAAACTT
##TTCAATACAAATTTTTATTAATTCTCTGTTGTTAAAAATT
##ATTAGACCTGGAAGTTTATAATCTTGTGATAAACCATAAT
##CTGTCCATTCATTTTTTTTTCTGTCATAAGATAACTGGCA
##AGGGTCATTTTCAACTGCCTTCATGTTAAGTTCAAAAGCA
##AAGTCTTTAATTTCTACTATTAATAATCTTTTATCTAGTT
##CAATTTTAGCTTGTTCTTCTTCCTTATAAACATTTCCAAA
##TTTGTAATTTAAGTTATCAAGTTCGCTATTAGTCCATGTT
##ACATGATAAACTATATAAAATTCAATAAAACAATATGTAT
##CATCCATCTTTGGTTTCCACCTAGAATAAAGATCACTTAC
##ACGCATATACTCTATGCCGTCAACTATTATTGTGTTAGCC
##ATTTATTCTGTGCTTTTAACTGCTGTATATATTCTTCAAT
##CTTCTCTTTCTGATATGCAAATGATTTATCTGCAAAGTTT
##AGTGCATTCCACATAGCATCTATCAGCTGCTGTTCGGTGT
##ATATCTTGTCGTTCATTTTACAAGTATTGTTACGATTGAT
##GCAAATAAAACTATTATTGACTCTAGCATGGCTATACCAC
##TTAGTACAATCATTATAATCAGGAGTCTGGTCATAACGTT
##TCCCTTGTTACTAGGGTCTTTTAGATTCCAGTATATAGCG
##TAAGATATAAATCCTACGACAATACCCAGACTTACTAAGC
##CTATAATTCCAATAGGGCTACGTACTAAGTTTACTAATTC
##TACATGTTTGCTCATATTTCTACAAAGGTTACTTGGTCAT
##CTGTAATCATGGGTAATTTAAGGGCGCGGTGCATATCATA
##TATTTTATCAAAAGCAAAACGACGAATATTCTCTTTACTT
##CCAGATATTATGTATATCTTATTTAAATAAGCTACGGATG
##AATGATATGATACTTCGCTATCATGCCTTATCTCCACTGT
##ATACTGCGGATGCTTTGCTAGTTCTCGAAGTGATTCAGTA
##CAATTAGATATTGTATAATAGCATACTTCGAGGTCTAAAT
##TCGATCTAACACGTTCTAGTTCACAATCTAGAGTTTGAAC
##TATTTTATTTATATTCATAGTTTATTTTTTAGGTTCGGCT
##TTTTTCCTGCCTTTAATCTGAATGTAAAGGCAGTCCACAG
##GTTTATAGGGATTGTCATCATGGCGATTACAAATATTATC
##ATCATGGCTTTTCGTTTTTTAGGAGTTTATAAATGGGTAT
##AGCATTGTAGACATTGAAGATTGTTATACCTATCGTGATT
##AGGTTTAATGCTAGTTCTATGTTGTCTGAGTTCATAGTAT
##ATTTTCAGGGGTGCTATCATCTAACTCTATTTTCCAATAC
##TTAGTAACAGTATGACCCTTGATGATATTGGTCTGAATCT
##TGCCAAGGTTGTTTTTGAATGGATAAGATTTGTCATAAAA
##CTTATCCTCGTAGGTATTGCCAGTGTATATTCTCATAGTG
##TATTTTTTAGGTTCGGCTTAATAGCCCTGTTAAATGTTCT
##CATAACAAAATCCTGGTGTACTACCATCTTCCCATTCTTC
##TATTTCTGCTAAGACTAACTGACGAGACCATTCTATAATT
##AATGTCTCATAGCAATTATTAATATATTCCCCTTTTGAAA
##AATCACACCCAGCCTCACTAGCAATTCTAGTATAATCATC
##AGTTATTTTATTAATCTTATCTCTAATGAAATCTGTCTTT
##GCGCTCATGATAGGTGATCGGTTTTGATGCGTTTAAGTAT
##TTCTATTCCACGTGAAGTATTAATTTCACGATATATTAGA
##TTTCTAACTTCTTCCCACGTAATCTTTTCCGGCTCCGGCT
##CCGGCTCGACCAGTTCAAAGTGTTTCGGTAAGTCAGACAA
##GTTAAATCCTAAAAAATAATATTTTTCCGAATACAAAATT
##CCAATTTCAAACATTCCGTTGTTTGCGGGGGGCAACTGAA
##TACACTTGTACATTGGTATTTCAGGCTTTTCAAGTTCATC
##AAGTTTTACCTCGATATATTTTATAAAAGAGTATGTGAAC
##AGTTCGTCATCACGATAGCTAGACCATATTATTAAAGCGT
##TCTGGTAATCTTGTAATGTTAGTTTTATTTCTTTCATATC
##GTTGGGAGTTCAGGTATTGGCATCCAATAGGCTATTTCGC
##TATTTTGAAAGATTTCGTCATCAAAGGCAGATGTTCCCCA
##AGTATCATGAGCATAATCATCGGGATATACTAAAAAAGGG
##TCATTTTGACTATCCAGAATAAGTATTGTACGCCTCGGTG
##CGTTCTCAATATCAGTTCTCCATGGGGAAACGGGTTTGGG
##CTGTTCGTTTAGCAACACTGTTTTTATTTTGCTCATAGGT
##TTGCAATTTTAATTAATTCACGACCTATTGCTGTAGATAC
##ATAATCGTCACCACCTTCGATACTTATTTGTATGCCATTT
##ATATTGGTAATTATCCACGGGTATTCATAATCAAGTAATT
##TAACCGTGTCCCCAACCTTTAACTCTTTGCCATTTTTGTC
##TATTGTCATAATTTTAGTTCCTTTAAAAGTTCAATAGTTT
##TTTTTTCGATCCGTTCTAAAATTATTGTTGCATAAAACCA
##GTCTTTGTTATGTACTGCATCACTAAATTCCGCACCATTA
##GCATATAAATAGGAATTTTCTGGTTGTCCGTTCCTACTTT
##TAGGTAAAGCTTTACAAAGTTCACCACAAGCGCAGGTTAC
##CCAGCTACTAGCCCGTCTTTCAAGATCAAAAAATTTATCA
##TCAGTCGGTTCAGCCTTGATAGCCCTGTCAAGTTCTGTGA
##ACCAGTTAAATTCTGTATTGCTCATAGGTTATAAGTTGAA
##TGTATAATGATTTTTATTGCCACACCAAAAAGTGCAGTTA
##AACGCCCTTTATGTGTGAATTTTTTTGATAATAATAATTT
##ACAATCTAAAAGTGCATTATATAGCTCTTTGGCTGTAATT
##AACTATAACAGTAATTGAATAATAATTCAACATGGTTTTC
##TCCCGCTTAAAATCATGGTTGCTCATAGGGTGTTTGCTAC
##TCTAGCTTTATAACTAACTAGACAGTAAACAAATATACAC
##ATATAAGTACAGAATCAGCCATAAATCATAGCTCATTTTG
##TAATAATTTTACTATAAATTTGTACGAATTGAGCCATAAA
##TAGGTATGTATTGAGCCAATTACCCAGTTTTTTCGGCTCA
##CAAACATTGTGCCACTAATATAGGTTACATACAACCAGTA
##GTAACAGTAGTTTTACACAAATAGTTTACGGCTTATTTTA
##AAGAGATCTAACGAACGATAATATCCTGACCACATAAGTA
##TATGGMTTTAGTATTTGGATGGCTTAGACGTGAGATAAAT
##AGGCAAGGCTTGAAAGATACAGCCCTGATACGATAACTAC
##CAATATGATACGATAGTAATACGATAGTGTGACTACTAGT
##ATAAGGCAGTAAGACTGTAATATGACTAGGATGTACTGTA
##TATTGGTTGGAAGGGCAAAAAAAAATTGTAAAAATTTTTA
##ACATGAGTGCCTAAACATGTTAAGGGAATGGGAAAAGGTT
##AACATGAAGAAAAAGTTGGGTAGATAGGAGGTGAGAGGGT
##TACCCTGGCCGGCTGCGGCTGCCGGGTGCTGTGGGGTTTT
##GAAGTTTACAACCGGGTGGCCTGAATTACGGACTGCAAGG
##GGAGAATGAGATGGTTCAAAGGTTTGGGGTTATTTATGGG
##TCAATAGGGCAAAGGGAGAAACGAATGATGGTTGTTAGGG
##TTGTGGTATGGTCTTGGGTAAATTGATGTTTGAAAACAAA
##TAATGCGTATAGTACCATATAAACGAAAATATATATATGA
##GTTTTAGTCTAATCGCTTAGAATCGGCTGTACGAAAGTGA
##ACCGCATAATTATCCGTACGATCTATTCTCGCATCAACCT
##CAGCTTAGTTATATGATATGCCTGTTCAAGCTTAGCAAGT
##TTGGCCTCCTTTGTGGCTTGCTTCTTTGCCCTTGTTGTAA
##CCGCTTTTGTTGTTGCAGTTTTAGCCTTGATACATAGCAG
##GCAGTTCTTACTATACCCACAAGTATTGGTCAGGTTGTAG
##TGTTTAAACTGATCAAGTTCTTTGAACTTTGCGCAGGTGT
##TACATTTTTTAGTCATGCTGCAAAGGTAACATTCTCGATA
##TATTAATACAAGTTGTTGTCATAACACGGTTTTTAACCGC
##ATATTATTCGTTTTAGGCCGTTCGTATTGTTTGGCACGAT
##GATTGATATGGGATTTATTTCTACAGTATGGGTAATATCG
##GGATAATGGGGTATTGCTTCAGGACTGCATTACATTCGAT
##TTAAGACACGTTGTACCCTTTTGATGTATTGGTATCGCTT
##TTTAATTTAGATTCGTTAGGTGAGAGATGAGGCGGTCACC
##TAGCCTCCCCCTTGTTGTTTTCTATTCCTATCCCATTTCA
##ACCCCCTTAGAATCGTCTGTAGCATAATATCAAGCCCTTA
##GTACGGTTCATTCTATTCTCACAA
##end-DNA
Cryophage_AB09	Geneious	CDS	33842	39589	.	-	.	Name=Hypothetical protein
Cryophage_AB09	Geneious	CDS	27020	32257	.	-	.	Name=GDSL lipaseTail fibre 
Cryophage_AB09	Geneious	CDS	41870	45688	.	-	.	Name=Phage stabilization protein
Cryophage_AB09	Geneious	CDS	14722	17928	.	-	.	Name=Glycoside hydrolase 39
Cryophage_AB09	Geneious	CDS	17928	20699	.	-	.	Name=Endoglucanase 
Cryophage_AB09	Geneious	CDS	51278	53824	.	-	.	Name=Phage portal
Cryophage_AB09	Geneious	CDS	64885	67260	.	+	.	Name=PA14
Cryophage_AB09	Geneious	CDS	53861	55933	.	-	.	Name=TerL
Cryophage_AB09	Geneious	CDS	20995	22503	.	-	.	Name=propeller
Cryophage_AB09	Geneious	CDS	22508	23929	.	-	.	Name=Collagenlike
Cryophage_AB09	Geneious	CDS	48742	50082	.	-	.	Name=MCP
Cryophage_AB09	Geneious	CDS	9285	10190	.	+	.	Name=YqaJ
Cryophage_AB09	Geneious	CDS	58246	59112	.	-	.	Name=Phosphoesterase 
Cryophage_AB09	Geneious	CDS	62148	62999	.	-	.	Name=Glycosyltransferase
Cryophage_AB09	Geneious	CDS	8506	9288	.	+	.	Name=ERF
Cryophage_AB09	Geneious	CDS	60001	60756	.	-	.	Name=Crplike Transcriptioal regulator
Cryophage_AB09	Geneious	CDS	47038	47721	.	-	.	Name=Phage structural
Cryophage_AB09	Geneious	CDS	57582	58262	.	-	.	Name=HNH 
Cryophage_AB09	Geneious	CDS	12190	12869	.	-	.	Name=HNH
Cryophage_AB09	Geneious	CDS	1698	2204	.	+	.	Name=ArdA
Cryophage_AB09	Geneious	CDS	13599	14105	.	-	.	Name=Lysozyme
Cryophage_AB09	Geneious	CDS	10757	11215	.	+	.	Name=Argonaute
Cryophage_AB09	Geneious	CDS	6978	7376	.	+	.	Name=Glucosaminidase 
Cryophage_AB09	Geneious	CDS	7434	7820	.	+	.	Name=VRRNUC
Cryophage_AB09	Geneious	CDS	68360	68734	.	-	.	Name=XRE
Cryophage_AB09	Geneious	CDS	61165	61485	.	+	.	Name=Repressor
Cryophage_AB09	Geneious	CDS	39589	41112	.	-	.	Name=orf00001
Cryophage_AB09	Geneious	CDS	25152	26540	.	-	.	Name=orf00116
Cryophage_AB09	Geneious	CDS	50097	51224	.	-	.	Name=orf00012
Cryophage_AB09	Geneious	CDS	32263	33246	.	-	.	Name=orf00125
Cryophage_AB09	Geneious	CDS	47815	48687	.	-	.	Name=orf00010
Cryophage_AB09	Geneious	CDS	41109	41858	.	-	.	Name=orf00002
Cryophage_AB09	Geneious	CDS	45690	46436	.	-	.	Name=orf00006
Cryophage_AB09	Geneious	CDS	24401	25081	.	-	.	Name=orf00115
Cryophage_AB09	Geneious	CDS	46436	47038	.	-	.	Name=orf00007
Cryophage_AB09	Geneious	CDS	59112	59690	.	-	.	Name=orf00023
Cryophage_AB09	Geneious	CDS	3149	3721	.	+	.	Name=orf00075
Cryophage_AB09	Geneious	CDS	33240	33800	.	-	.	Name=orf00126
Cryophage_AB09	Geneious	CDS	57067	57585	.	-	.	Name=orf00020
Cryophage_AB09	Geneious	CDS	69093	69590	.	-	.	Name=orf00045
Cryophage_AB09	Geneious	CDS	12830	13318	.	-	.	Name=orf00104
Cryophage_AB09	Geneious	CDS	11223	11666	.	+	.	Name=orf00098
Cryophage_AB09	Geneious	CDS	2451	2894	.	+	.	Name=orf00073
Cryophage_AB09	Geneious	CDS	69925	70362	.	-	.	Name=ORF
Cryophage_AB09	Geneious	CDS	23936	24373	.	-	.	Name=orf00114
Cryophage_AB09	Geneious	CDS	26540	26971	.	-	.	Name=orf00117
Cryophage_AB09	Geneious	CDS	8066	8491	.	+	.	Name=orf00091
Cryophage_AB09	Geneious	CDS	5682	6095	.	+	.	Name=orf00084
Cryophage_AB09	Geneious	CDS	5291	5692	.	+	.	Name=orf00083
Cryophage_AB09	Geneious	CDS	67561	67956	.	-	.	Name=orf00040
Cryophage_AB09	Geneious	CDS	71685	72077	.	-	.	Name=ORF
Cryophage_AB09	Geneious	CDS	3982	4371	.	+	.	Name=orf00078
Cryophage_AB09	Geneious	CDS	731	1114	.	+	.	Name=orf00067
Cryophage_AB09	Geneious	CDS	6092	6475	.	+	.	Name=orf00085
Cryophage_AB09	Geneious	CDS	64478	64861	.	-	.	Name=orf00037
Cryophage_AB09	Geneious	CDS	1149	1505	.	+	.	Name=orf00068
Cryophage_AB09	Geneious	CDS	10441	10788	.	+	.	Name=orf00095
Cryophage_AB09	Geneious	CDS	55933	56274	.	-	.	Name=orf00015
Cryophage_AB09	Geneious	CDS	69587	69922	.	-	.	Name=orf00046
Cryophage_AB09	Geneious	CDS	56766	57095	.	-	.	Name=orf00019
Cryophage_AB09	Geneious	CDS	70732	71058	.	-	.	Name=orf00050
Cryophage_AB09	Geneious	CDS	14376	14687	.	-	.	Name=orf00108
Cryophage_AB09	Geneious	CDS	20696	20998	.	-	.	Name=orf00111
Cryophage_AB09	Geneious	CDS	72486	72785	.	-	.	Name=orf00058
Cryophage_AB09	Geneious	CDS	6691	6981	.	+	.	Name=orf00087
Cryophage_AB09	Geneious	CDS	61862	62146	.	-	.	Name=orf00029
Cryophage_AB09	Geneious	CDS	11942	12223	.	+	.	Name=orf00100
Cryophage_AB09	Geneious	CDS	4446	4721	.	+	.	Name=orf00080
Cryophage_AB09	Geneious	CDS	68057	68326	.	-	.	Name=orf00041
Cryophage_AB09	Geneious	CDS	13339	13602	.	-	.	Name=orf00105
Cryophage_AB09	Geneious	CDS	59677	59934	.	-	.	Name=orf00024
Cryophage_AB09	Geneious	CDS	10192	10440	.	+	.	Name=orf00094
Cryophage_AB09	Geneious	CDS	11668	11911	.	+	.	Name=orf00099
Cryophage_AB09	Geneious	CDS	72074	72316	.	-	.	Name=orf00056
Cryophage_AB09	Geneious	CDS	56288	56530	.	-	.	Name=orf00016
Cryophage_AB09	Geneious	CDS	56527	56769	.	-	.	Name=orf00017
Cryophage_AB09	Geneious	CDS	70493	70735	.	-	.	Name=orf00049
Cryophage_AB09	Geneious	CDS	73248	73484	.	-	.	Name=orf00062
Cryophage_AB09	Geneious	CDS	14153	14389	.	-	.	Name=orf00107
Cryophage_AB09	Geneious	CDS	73863	74096	.	-	.	Name=orf00064
Cryophage_AB09	Geneious	CDS	67280	67513	.	+	.	Name=orf00039
Cryophage_AB09	Geneious	CDS	71470	71688	.	-	.	Name=orf00054
Cryophage_AB09	Geneious	CDS	63561	63779	.	-	.	Name=orf00034
Cryophage_AB09	Geneious	CDS	4856	5074	.	+	.	Name=orf00081
Cryophage_AB09	Geneious	CDS	7777	7992	.	+	.	Name=orf00090
Cryophage_AB09	Geneious	CDS	63786	64001	.	-	.	Name=orf00035
Cryophage_AB09	Geneious	CDS	61577	61786	.	+	.	Name=orf00028
Cryophage_AB09	Geneious	CDS	177	380	.	+	.	Name=orf00065
Cryophage_AB09	Geneious	CDS	63082	63285	.	-	.	Name=orf00031
Cryophage_AB09	Geneious	CDS	63352	63552	.	-	.	Name=orf00032
Cryophage_AB09	Geneious	CDS	3791	3979	.	+	.	Name=orf00076
Cryophage_AB09	Geneious	CDS	2899	3081	.	+	.	Name=orf00074
Cryophage_AB09	Geneious	CDS	2264	2446	.	+	.	Name=orf00072
Cryophage_AB09	Geneious	CDS	68802	68981	.	-	.	Name=orf00043
Cryophage_AB09	Geneious	CDS	72313	72489	.	-	.	Name=orf00057
Cryophage_AB09	Geneious	CDS	5071	5247	.	+	.	Name=orf00082
Cryophage_AB09	Geneious	CDS	71272	71436	.	-	.	Name=orf00053
Cryophage_AB09	Geneious	CDS	497	658	.	+	.	Name=orf00066
Cryophage_AB09	Geneious	CDS	70347	70496	.	-	.	Name=orf00048
Cryophage_AB09	Geneious	CDS	6543	6689	.	+	.	Name=orf00086
Cryophage_AB09	Geneious	CDS	72807	72938	.	+	.	Name=orf00061
Cryophage_AB09	Geneious	CDS	1531	1647	.	+	.	Name=orf00070
Cryophage_AB09	Geneious	CDS	71162	71275	.	-	.	Name=orf00052
Cryophage_AB09	Geneious	CDS	71055	71165	.	-	.	Name=orf00051
Cryophage_AB09	Geneious	CDS	73674	73778	.	-	.	Name=orf00063
