# Supplementary material for: Flexible genes establish widespread bacteriophage pan-genomes in cryoconite hole ecosystems
Source: Nat Commun. 2020 Sep 2;11:4403. doi: 10.1038/s41467-020-18236-8 (PMC7468147; doi:10.1038/s41467-020-18236-8)
Supplement: Supplementary file 7 — Source Data [file 41467_2020_18236_MOESM7_ESM.zip › Figure_2_source_data/GFFs/Cryophage_Green.gff]

##gff-version 3
##source-version geneious 8.1.9
##Type DNA Cryophage_Green
##DNA Cryophage_Green
##TACTTAATTCCGTCTATAATATTTATTTACGGCCTATACC
##TATCGTTTTGGCTTATTCTATCTTTCGGTATCTAGTTACT
##ACCTGACTATTATTATTATTCTTTCTTTCTGTACTCCTTT
##GGCATGGTTATAGATACATACATAGCATAACCGTTTAACC
##TTTAATCTTAAAACTCATGGAATCAAATATAATTCATAAA
##ACAGTTAATCCCCTTGAAAACATTCAGAATGCAATTCTAG
##AAAGTTTAAATATCCAATTCAGTAGTTCAAAAAACGCTGC
##CATACGCCAAATGAAGTGTACAATAAATGATTTAATAGAT
##TTAAATATTACCGGTCAGGAATCAGATTATGAAGTTTCCA
##TTATAGCACGTGATCTATATTGGGATATTGTAGAATATTA
##AAGTATKCTAGTAAACTAAACAGGARGGTGCTATTAAGCC
##CCCCCAAAATTTTAACCTTTTAAACCTTAAAACTCAAKAA
##CCATGAAAACATTAAACTTTATTCGTACATTACTAATAGG
##AGTATCAGCAATAGCAAGTATTATATTTATTGTTGATGTT
##ATTGTATTTGTTGCAAAACATTGGACTAACAGTATTTAAG
##CTATTAAGCCGAATCAAAAAATTAACCTTTAAAACTTAAA
##AACATGAAATACTTAGATTTTATAAATGATAACAATATTG
##ATGCAGCTGCTTTTGAAGCATATATGAGTTTGGTTAATGA
##TTTAGAATATGCAATAGATCATTTTGATGAAGCGTATCAG
##GGCCAATGGTGTAATGAACTTGAATTTTGTGAACAGTTAT
##TTGATGAAATTAATGAAATTCCAGATCATTTAGCTAGCTA
##TATCGATTACAAAAAAGTAACAAGAGATTATATGTATGAC
##TATTCTTTTATAGATGGGTATATGTTTAGTAATAATGTAT
##AAACCTTTTTAACTTACCTATTACGGCCCGAAAGGGCATT
##TTAGGGTAAAAACCAAATATTATGACAAATCTACAAAATG
##AAATTTTGTTACGATCAGCAATAATTATWGCTGATAGGCA
##TTTAAGATGTTCTAGCGAAACGGCTAAAACTGCAAGTAAA
##AGAGCTTTACAAACTTTATGTAACGGTAATATGCTAATGT
##TTGCATCAGCAATGAGTATAGCACAATCAAAATATAAATW
##CTAAGATCATGGATATTAAATTTACGGATTATAGTAAAAA
##TCCCAAACCATCTAAAATTCAAGTAGTACGAAATTCAATA
##GAAGCAGTTACTCAGCAATTAGAATTGTTGTATAACTCAA
##TGCAACTTTCAGATGAAAGAATCAGATCAGAAAAATTAAT
##GGAACAAATTAAAGAATTAGAATTGGCAGCCAAATCATAC
##ATTAAATATTTAAAAAACTAAGAACATGAAAAATATAGAA
##ATACTAAACAACCAGGCCAAAAGTAAAAGGCTAAACAAGT
##ACAAAGGTAGTAGGTCTACGCAATCAACTAAGTACCCTAT
##CAATAGGATATACGATTTTAACGTATGGATGGCATACATT
##AACGAACAGGTTATAATTAATTCGTTTAATCATTCTGGTT
##CGTTATAATTGGCATAACTTTTGATACTATAATAGTAATA
##TATTACTCACTAAAACTAAACTAAAAATATACTAACTTTA
##ATATCATGGAAACTGAAATAACAAATGTTTGGGGCAAAGA
##TGTAAAGCCATATGAGATTAATAACGTTTCACACTTTGAA
##ACGGAACTTGCTACGTATGATATTCAAAAATTACGGTTAA
##AACCTGTTTAYGTTATAGAAGCAAAAAAGAAGCATGGAGT
##ACTTAAGAAAGATGTTCAACTTGAAGCATCACAAATAATG
##TTTGATCACTCAAAAATGTTTACTCATTGCTACGATTACT
##ACCATATAGGCATAAAGAATGCCCGTAAAGCAAATTAACA
##ACCCTATACTCCTGCAAAATTGCCCTTTAGATAGGGATTT
##TGCAGTAAAACTAAAACCCTAAAATATATGACAGCATTAG
##ACGCTTTTAACAACCCAATTAAGCCCGGAGACCACGTAGG
##TTTATTTGATGGAAACAAATTAGTAGATACAACCGTACAC
##AGAGTAATTCGTATTAGTAAGTTAGAACATAACAGTATAA
##TTATTGAATCAAATAACATAGGATTATATCCTGCTAAACA
##TTTTTTAAAACTATAACCATGGCATACATAACAGCAGATG
##AAGTAAAGGAAATGCGTAAACAAATAAAAGAACTATACCC
##TAACATAAAGGTATCAGTTAGTAAAAATCCGCATAGTAGT
##ACAGTAAMCTGTTACTTACTTGAATCGGATATTGATTTTG
##GTGTAACTTATCAACAAGTAAACCAATATTATATTGACAG
##ACATTACACAGGTGCAGCTAGATCAATGTTAGAAGCTATC
##AATACAATATTACATCAAGGTCACTATGATAAATCAGATA
##CTATGACAGATTATTTCGATTGTTCTTGGTATGTAGATAT
##TCAGATAGGTAAATACGATCATCCCTACGTTTACAAACAG
##TCAGATTTACATCAAGAAATAACAGAACTTTTAAAACTAT
##AACAATGACAGACCAAAACAAATTACCAAAGGACAAAAAC
##GGTGCAATATTAAAGATCGGTGACAAAATAAAGAAAATAG
##TTTGTTCAGACCCCGACTTTTTATTTACAGTCACAGATAT
##ACAGGAGGGGTTTATTTGTATCGATAATCAAATATTAATG
##TACGATTCACATGGTTTTTGTTTATCAGAACGAACATTTA
##CAGAATCAGAAATTAGAGCAGCATTTTTTGAAACGGGATA
##TGCTATTGATTTTCCTAATTACGATATTAATGTTAGAGAG
##ATTGATATTAAAGAATTAATTGATTGTATGGAGTATTTTA
##AACTTAACCCAGACCAGAAATAMTAGTAACACAAATGTTA
##CTGATATACTTAAAAATACATTCAAATATATAATAGAATA
##GTTATTCATTACTAATATATTTACAAGACTAAACAACAAA
##AAACAATTAACCTAAAAACAAACAAACATGAAAACAGAAA
##ATGATTTATCAGAATTAGGCATTGCGCCTGTTGACAAAAG
##TCCTGGCAGTGATGACTGGCTAATAGCTTACAGGTCAACT
##GCTAGCTATATTGAACGTGAACGGCTGCATGAACTTTATA
##AGCAGATGCCTATCGACAGTGAATTAACAAAAAAACTAGG
##TGAAATTATTACGTATAATTCTACTAATGATTATTATTTT
##ATGAGCATGGTATTAAGACAGATTACTGCAAGAATTAACT
##ATTTAACGGGACTAACATTATGAATAGCAGACAAGAACAG
##GCAGTGACCAGATTAATAAGTAGCTACTTCAAAGATACAT
##TAAGACACATGGGAGTTACGCGTAATTGTGGCTGCGCAGT
##AATGCAAATTACAAAAGCTGAACATCTAACAGATTTAATG
##GAGCATGATTTTCCAAAAATAAAATTTATAGATGCTGCTG
##GATATTCAAGTACAGAATTATATGATATTGAAGCAACTTT
##TGAGGATTTTGGCATTCGTTTATCAGAAAAGGGGAGAGAT
##TCATTCATTGGCCTGACAGCCGTATTTGACCTATTATACA
##TACTTGACCCCGAAAATATTACAGTTGACCTTAACAACCT
##AACCTACGCAATATGAGAGTACACAAATCAATGGAAGAAA
##TAGATAAGGCGTATAACGAACTTATTTATGAGAGTAATAA
##ACGTTCACCTGTAAGCATATTTTTTGAAAAATACGTTTCA
##CCTGTATTTCACTTAGTATTGATAGGACTATTGTTTTTCA
##GTATTTACGTAGCTTTTTTTGGCCTTTAACTAATTAAACC
##ATGATAAAAAGAGATTATAGCCTACGATACCCAAATTGTG
##AATTTGATAAAAATGGTGAAGAGTTTATAAAGGCTRTTTG
##TTATAGACTAGACTTTTTAGGCAAAGAATTAAGAGATCAC
##AACATTTTATATCTTATTGGACAGATGGATAATGGAGAAT
##TAAACCAGCTAATTAGTTTAGGTTATGTATCAGATTGGAA
##TAATGAAGAGATAACGAAAGGTTATGTATCTGAATAKCTG
##CATTCAACATGGGGTAAATCTTCGCCAAGGCATGATCAAG
##AAATATTGCAAAATCTTAATACCCCAAAACCATGAGAACA
##CCATCAAGTTACAAAAGGTATTTACCCGTAATTAGTAAGA
##CCACAAAGGAAGATTTGAAGTACGAAGGTTACGCATATCT
##CGCTATAATAGCTATTGGCGTTACGTTGTGGCTTATAATT
##TGTTACCCACTAATATAAAATGATTAAATTTGCAGCTATG
##ATAGATAAGAAAGCATTAGATAAAATTAACCAATTTAACA
##AAGAACATCCTAGGCAGACGGCAATATTTGCCCTGTTAAA
##AAAATGGGATTTAAAGAAAACTCCGTTCTCAAAGATTATG
##AAAATGGCTCAAAGTTCTTTCATCAACAAATCTGACCCAA
##AGCAAGACCGTTTTAATTTTAACGAACTAGAGCTTGACAG
##GATAACAGATATAATTCACATGCTTTCAGACGATTTGAAG
##GCTAATTGTCCACCTAAACCCAAATTATGAAGAGTTTGCT
##TTTATTAAGCATAGCATTACATCCATTATCTGACAGCGTA
##TATAATTACGCTAAATCTATAGGAATATGCTATCCTGAAA
##TATGCACATCACAGGCTGTACATGAATCAGCTAATTTTAC
##AAGCTATTGTTATCGTACCCGTAACAACTGCTTAGGAATG
##AAGGGAAAAGATGGTAAGTACAAGGTTTTTGCATCCTGGA
##AGGAATGTATAGACTTTTATAAAGATTGGCAGCTGCGTAA
##AGGTCATTGCAGTAGTTATAACTGTTACCTAAAATACGTA
##TCACATAATTATGCCAGTGACCGAAAGTATGGCAGGAAGT
##TAAGAGGTATTATCAATAGAACTTCTTATCGTGAACCAGA
##TGTAGCTTATATTTACCACCTTTAATAGTTGTTACATATT
##CTTATATTGTGTATATTTACATACACGATATAAGAGTACA
##AATTGAAAGAATGGGAATTACAGAAGGCATTAGTGTCATT
##TGTTCGATTACAATATCCGAATGTTTTCCTCCTGACAGTA
##CAATCAGAAGGCAAACGCACCCCAAAGAATGCAGCAATCG
##CAAAAGCAATGGGGCTTACAGCAGGCATACCAGATTTAAT
##TTTTGCAGAACCAGTAGGTGAATGGGTTGGTCTTGCCTTA
##GAATTAAAGGTTGAAAAGAATAAACTATCTCAGGTGCAGG
##TAGAATTTATGCGAAAACTACAGGCAAAGGGCTGGATGGT
##TGTTGAAATAAGAGATTTAAACTCAGGTATAAGCACAATT
##AACTATTATTTTAAAAAAATTGGAAATGTTAAAAAACCAC
##CAGAACAAACCGCACTATTCCCGCTATGAGGGGCCGTTAA
##AAGTATCACATACAGCATACCATACTCCGCATACAAATAG
##CGCAGATGCTAAGGCAGATAGGGATGCCTATCAATTAAAG
##AAGCAACGCGAGAATGAGTTTTTGCAGGAGTATGACTATA
##AGAATGTCAAATTGCCCATATTATCTAAATTTGATAAGTA
##ACATATTTTTTACATACAAATAGTAATATGTAACTCACTT
##AAATATACATTTGATAAACAAACTAAACGATAATATGCAG
##CCACGAATGAGTAAAGAAAAAAAAGCCCTTAAGATAAGTT
##TTGAGGGATTGCGAAAAGTAAGACCTGTAGCCCGGTTAGG
##TAGAGACCCAAAAATACTGCTCTTAAATGCAGTAGCTACG
##GAGCTTGTAAAGCCAGCTTTTGCACAGTACTATGATGTAG
##CTATAGACCCAGGAGGGGTATATAAAGGAAGAGTATTCTT
##AGTGCCATCTGAAAAGCCTACCCTATCAGCAGTACGCTTT
##CATGGGGGAGATAAGGAAACTAGGCCAAATAGATTATACA
##TAGCAAACTTGATATACAATGTACCAGGATTTAATATGGG
##TGAAACCTGCACGTTCACAGTAGATGTACAGGTAATAGAC
##CCCGAAACTGATACACGTAAAATGATAGTACTAACAGAAT
##TAAAATACCAACAATCTTAAAAACAAACTAAACAAAATGG
##AAACTACAAAGAACATTTACCAGACCCTGAATGCAATTAT
##GAAGGAAGTTGGTGCTATTGAAAAGAATCAGGAAAATAAG
##GCACAAGGCTTTAAGTTCAGGGGTATTGACCAGTTTATGA
##ATGAATTGCACCCGTTAATGGGTAAGCATGGACTTATAGC
##TATACCAACTTTTATTAGTTCTACTGTAACTCCCTGCCAG
##TCAAAAAACGGTGCTTCACAGTTCAGGGTAACACAGCAGA
##TTAAGTACACGTTCTACGCCCTAGACGGTACGTTTTTGGA
##AGCAGTTATTGAAGGAGAAGCAATAGACACAGCAGACAAA
##GGTTCAACCAAAGCAATGTCCTCCGCTTTAAAGTACTTAC
##TAATGCAGGTATTTATGATTCCTACAAAAGATTTGGAGGA
##TGCTGACTCTTTCAGCCCAGAGATAGGTGCTGAACGTAAG
##CCAATGGTTATTCCTAGCGTGCAATTTACTGACCTTATCA
##GCGAYGAAATATACGCTACTACCAATACCATTGACCTAGC
##TGATATATGGCGTAAATATGCCTCGCTAAAGACAGATGCA
##GGCTTTAAAGGTGCTGTTACAGCACATGGTGAAATGCTTA
##ACAAGCCACAACAGGTAGCATCAGCATTCCTAACCCCTGA
##TGATTTTTATGCAGGTGACGAGGAAGCACCCGTTAAGCCA
##GTAGCAGTAAAGAACGTAGCACCAGCTGCTAAACCTGTAG
##AAACATTCGCACAGCGTAAAGCAAGGGCTGCAACAGCTAT
##AGGAGGGAACAGAGTATGAATAGAGAAACTTGGCTGTCTG
##CCAGAGCATTGGGTATTGGAGGGAGTGACGCAAGTAGCAT
##CATTGGACTGAACAAATTTAGCACCCCCTTTCAGGTATGG
##CTAGAAAAAACAGGACAGGTTGCTCCTATTGAAGATAATA
##TGTACATGAAAGCAGGACGTAAACTAGAACCAGTCGTATC
##TGATTGGTTCTTTGAAGAAAACCCTGAAAGCATGGTTATT
##ACGACAGAAGAAAACTGTCTGGCATACCACCCTATTTACT
##CCTATATTCTTGGTAGTCCTGACAGGCAGTTTATCGACGA
##TCAGGGTAGACTACAGGTCTTGGAGATTAAGACGACACAG
##AATAAAATTGACCTAGATTTTCCGCCTGAATCATGGTTTA
##CACAGGCAGGGTATTACGCCTATATCTTAGGATATTCTCA
##CTTCACAATCTGTGTYCTTGAAAGAGGTCTTGAACTTAAG
##CATAAGACCTATGCTGTAGATGTAGACTACTGCGAATGGG
##TTGTACAGGAGTGTGTAGCATTCTGGAATAACCATGTGCT
##TACAGGCATACCACCAGAACCAGTCAATGCAGATGATGTC
##GTTAAGCGATACCCTACAGATTCCGGTGAATATATGGAAG
##CAGACTTTGAAGTAGTGGCACAGCATKGTGAGATTCTTAA
##ACTTACCGAGCAGGAGAAGCAGATTTCTGATGCCATTGAT
##ACCATTAAGACTGAACTAAAGATCAGGTTAGGCAATAGCA
##GTGGTTATGTACTTGAAAACAAAGCACTGTTTACCTATAA
##AACTAGTAAAGATGGTGTATCACTAGATACTGCAAAGCTG
##AAAGATGAACAGCCAGCAGTTTATAATGCCTATTTAAAGC
##CTAAGAAAGGTAACAGATCATTTCTAGTTAAACCACTATA
##AAGATGAAACCAGGAGTAAAGCCTAAGCCCAAAATATTTA
##CAGTTGTCATTGAACCAGACTTTCAGGCAATGGAGCGAAA
##GAAAGAGTTTTACTTTCAGGCATATCTGTGTAAAGATTTC
##AAGCCTAGAGAACATCTGGCCTCCGACAATACCTACTTAG
##GGTTACGGCAAAAGGTGCTGGATGTTCTTAACACTGACAA
##GTTACCCCGTGACAGAATCAACAACAATCAGTTACAGTTC
##AAAATTTACTAGATGTACGATTTGCCTTTAATGAATCATA
##AGCCAGAAAGTTTAGAATGCCAGGTTATCGCAAACCTGAT
##GGAAAGCTGGCGAAGGAACCCTCTAATTATGGTTGAAATA
##ATCGAAGAGGGCAAGGCAGACAAACATAACGGCAAGAATC
##TAAAGGCTGTTACGAACAGCATTATAGATTTTAGGCTTAC
##CAGATCAAGAGCAAGAAAGGAGACAATAAAAAGAAAACAG
##AAAGCACTAAGGCTACTGGATAATTTTTCAGTTCAGGAGA
##CTTCAATAATCACAGGGTTGGCAATTAAAACACTAAACAT
##CTACCTAAATGACCAAAACACAACTGCAATCGCTGTATGA
##CCTTGCTGTTCTTGCTGTAAAAGAAGCCTACGAAGCAGGA
##AGAGATAACCAGAGCCTACCACTAGGCAGGCTGGAATCAA
##TCAAACGCATACTTCTACCGAGCCAGGTTGAAAACGGACC
##ACAGACAGAATACCAACGCTTTCAATCATACCTAGAAGCA
##AATGCACCCTCATTACTTAAGATGAAATACCCTATCAGTG
##AAGCACAGCATGTAAAACTATCTGAACTTACTGATAAGGC
##ACTAATTCTTAAGACTATTCAAAGCATGGATAATTGGCTA
##CCACTTGTTAAGAAAAACTCTAGTGCCTATTCAACACTCC
##TTGCATGGTATCACAAAGATAAAAACTCCCCCAACTATGG
##AAAACAAAGTACAGGTAACAAAGAAGCAGGAACTATCACT
##GATAGAGCCAAGTCAATTATTGAACGAGCCATTGCCTAAG
##AATGTGATGGTAATTGTTGACAACCCTGATGCCAAGTCAC
##TGGCATTCTATAAAAAGGAAGATCAACATTACGGCTACAA
##GTTTCTGGTACTTGCCTTACTTGAAGTCAATGAGCAGTTG
##AATATTGACAATAAAATGAGTGATGCCCAGATTAATTCTG
##CTGCCAGAATCTTAGATACTAAATATTTCTTCTTTACGCC
##TGATGATTTCAGGCTGGCATTTATCGAGGGTATTACTGGC
##AAGTATGGAAAAGTGTATAATAGGCTGGATATAGGTGTTA
##TCTGTGGGTGGCTGGACGAGTACAATATGTCGAGAACTGA
##GTATGCTATCAGCAGGCATTCCAAATACAAAGAGAACTAT
##GAGAGTAGAACGGGAAAGGTGAACAGCGAGGAGGTCTACA
##AAGAAGTATTTGCAAAGAACTATTCAGACCTTAAAAACAA
##AGCTAAATGATGCTTACTGACAACTCCCCGTTCCCTGTCC
##CACGTTGCAAATTCTCAGGTGTTGCAATGTGTAATGTACC
##TGCTGAGTACCTGCTGTACCTTTACAACCATGAAGTACCT
##GATGGCAATATAAAGGAGTATATTGAAGATAACTATGATC
##TGCTAGTTGAGCAGAAGAAAATAGAAGATCAGTCCTGGAA
##GGATGATAGAAATGAACTTATGAAAATTAAACGTGCTGAA
##GAAAAACTACTATGAGAATAACTAAGAATTTACAGTTAGT
##TTATACAACTGATGATGAACTGGAAAGAGCTGAAGAAATT
##GCTAAAGAAGAGGCAAGAAAGCAAAAAGATATTTCTGAGT
##ATAATTTCTCGCGTGATGAAACCTATATAAAAATAAAGAC
##TTTGCTTACTCTTATAATGGACGATTATATTAGTATAAAC
##CAAGGAGTTAGTCTTATAGACGAATTATTCTTACAAGAAG
##GTGCTATGGATAGATGTAAAACCTTTGCCAATAATTTAAC
##AAATCCTATATCAACTTCTGATATAGAGAGACCAATGATA
##AAGTCAGAAGATGTAAAAAAGTATTTTTTGCGTACATATA
##GTAAACTATATAAGCAAGAATTAGAAATTAAAATCAAATA
##TGTTCTTTATGGTGACAGTCAAAACAAAGAATCTTAATAT
##TTCCTGAATCAAGCCTAAGGTCAGGACGTAGTGACTTATG
##AAGTATGTGATGGAAGTGGACTATATTAAAATTCATGATA
##CCTACACCGCACGTTTCACAATAATGAGCTTCACTACGTT
##CTTCCCAGATGCGCTTGAATAGCTGCCGTTCTCCCGTTAC
##CCTACGCTTGGCAGGTCTACCTTTATACTTTATGCCTGCC
##TTTTTCTTAGCATCATTCGTTTTTTGGAGTATCTTATTGT
##AGCACTGCCTGCATACATGGAATTTAAAGATAATCTTTAT
##AAACCCGCAGGTAGGGCATACTTCACAGGCAGGGTGGTAT
##GATTCTTTCTTACCCGTTGTCATAAGGACAGTCTTACGCT
##TGCGCCAGGATAGGTTGCGCCTATACAGGGTATCTATACG
##CTTGATCTTGGCAAAGTATAGCTGTTCCTGCATTTTGGCA
##GGTATGACTTCCTCTATAAATCGGTCTTTACTCTTTACAG
##CATTACTTTCTAGCTTCTTTACAAAGGTATCTAGGGTCTT
##TAGATTGGCCCTTTTTACCGTTACCTTTATGGTATAGGAC
##TTGGGTTCAACCTTTGCCTTTTTAGCCTGTGCCTTTAGGT
##CAGCTATACGATCTTTGTAATACTTGGTTTTAGTTTTAGC
##CATGCTATGAATAAGGCTCCCAGAATTAGTAACCCTAACC
##CTCCCCAGCCCAGATTCTTTAGCAGGGTTGTATTGGTATC
##TTTTACTTTGGTTATTACTTTGGTTACAAGGGTTGTGGTA
##TTGATGTGTACGTATACGGTATTGGTTAGATGCTTTACAA
##TGACTGCACTGGCATCATGAATCTTTACAAACCTTGTGAT
##AGTTTCACCAGGAAGATAGATAGGCAGGTGGTTGCGTGAC
##TGCTGAACATTTAGACTATCATAAAAAATTCCTAAAGATG
##TACCTTTTAGGTATTCTGGAATGTGAGTTGATACCTTTTC
##TGTGGAGTCATGTACAGCCGTCCTGCTGCTATCTGATGCT
##ATGTTTCTGATTGATTTGGTGCTATCATGTACTGTAGAAT
##CTCTGCTGTTCGAATACTTGTTTACGTGTGATACTCCGCA
##AGCTGTGAGCATGAGCAGTATGAGTAGCTTCTTCATTGTG
##ATACTTTCTGCTCCACCTGAGCATTAAGCACAGCATTATT
##GCGTACTGTCAGACGGCAGATTGTTGCTCCTACTACGCCT
##GCAATGATAAGCAGGTTTTGTAGTGACTGACCTTTCCATA
##CGATGATTGTACTGGCCATTGCTCCCAAACCTACGCCTGT
##GGCAGATACGATCACCAACGCACCACCTAAGTAGTTAAAG
##AATGCCGAACTTTCACTGGTCAGGCGTAAAAATATTTCCC
##AAAATGCTTTTTTCATGATGTAGGTTTTACGTAGTGGTAG
##TTACCGTTTGAAAATAATGCCCATTCGGATGCTCTGCGGT
##ATACCAGACCTTTGTTTATCTCCTCAACACCGTTTACATG
##AACTTTATTCCATACAAGCCAGTGTGGTTCTATATCTTCC
##ATATCAGCCTCTTCATTGATTAACCTGACTACGGATGAAC
##CTGTAAAGCCTGAGTGTGCATCTCCTACGCCAATGTTGTA
##GCATAATAGTACACAGGCATCAAATTGTGGGTTGGTAATA
##TCTGCGGTGACGGCTTTATCGACACCATTTTCGTAGTGGC
##GTAATGTCTGCATGAGTAGATAACGGGCAACAATTTCGTC
##ATGTAGTAAGTCACCCTTGCGTACTGGCCGTCCGTCCATA
##TACGTACACCCGTAGCCTATAGTCCAAACCCCTGCGCTAT
##CCTGATATGCTTTAAGTTCTAGTTTTTCAAGACCGCATAA
##TTTAGCTATGCCTGCGGGTGTCGTTTTCATTGTAATCATA
##TACTAAAGTTACACAATACTATACAATTAAACGAAAATAT
##TTAACTTTATTTCTTATTTTTTAACTGTTTTTTCACATGG
##TCTTTAAGTTCCATGTTGTGAATTTCAGCAATCGTTATCA
##GGGAATCAGTAAAATGCTTATAGTCTTTCAAAAACTTGTG
##GTTGCGCTGTCGCAAGACAGTATGTACTGAATCACATTCT
##GATACCTTTGTTGACTTGTGAGGGCCAAATATTGTTACTA
##AAAGTAGACTTGCTAGTGTTAGACCTGCGCTAATTAATTT
##CATATCCATGACGTTTAATAATATGATTAAGATGCTTAGT
##AAGGGAATCAGTACTCCTAGAGAGTGAATCCATACGTGAC
##AAATTAACCGATTTCTCTTTTCTTAAATTCTCATTTAGTT
##CCCGATTTGAATTTTCAAGCATACTCTTAATATCATCCGT
##TCTAAGTTCACCACAGTGTACTACCTGATCGTTCAAGTGT
##ACGATGGTTGTGTTCTGTGAGATGATGTAATTTACCAATG
##CTGCAACTACTGCCACAATGAATGCAGACTCTATCCATAG
##GTTCTTCTGTTGTCGTTGCATTTGTTACAAATATACGAAA
##TTGCCAGCATTCTTATTAATTGGTAATAGTAAGTGCGTAT
##ACATAAGTTCCTGCCTGTGTTATCTTAACAACCGTCTGTG
##GGGCGTTTATATCAATGATTGTATCKCCCGTTGGACCACT
##AATCTTTGACCATGCGTAGCTTGTAATTGCCCCTGTTGGT
##GACGTGCTATTTGCCCCTGACAGGAATATTGTCTGCTGCG
##GCTGTTCGATATATATCGGTGGCTGCAATACAGGTAGCAG
##GGTCAAAGAGGTATAAACGGTTGGTGATACTGCGGGTATG
##GTATCTGCTAGTAAGGTTATAAAACAGGGTACTGATACAA
##GCGGTATAACACCTGCGGGTACAAGTTTCTTATAGCCTGT
##CTTAGTATAATTCCTATAGACCATATTTACGTTACCTGTT
##ACACCTGGCAGCGCATATTCTACATATCCTACATCAAAGG
##CTGAGCCTGCTATCGTTCCTGGGTCTTGTGCTACAGCCCA
##TAGGCAGTAACGGGTATTTCCTGCTGYRTTTGTAAAGGCA
##GCACCATTGACTGTTACAGGTAGGTTTAAGGCTATTGTCT
##TTGTAGCATCATACTTGTAGCCGTCAAGAATCATGGTGGT
##AGTATAGTTCGCCCACCCCTGATTTGTGATAGTCTGGTTA
##CCGAAAGAGGATTTCTTTAAGTTATCAAAGAAACCCATGT
##AGTCAAATGGGTTGGCTCCTACCTGTGCAGGATAGTCATT
##CACGTTACCCAGGTTAAATACGTATGCCTGTAACATGCCT
##GCCTTCTGCAAGAGGATATGTGCTTTTACAAGGTAATCTG
##CTTCTATTTCTGAACCTCCAACATTACCAATTCCTGATAT
##TGGCTGTGATGGTATGTTGTGTTCGGTAAGAATCATCTTC
##TTACGTGGGTAGTTTATACCGTCATAACCATACTGTACCA
##GTGTATTCTGCCAAGCCTGAATATCTATGACTAATTGATT
##AGCAAAGGCATCTGAATCATTAAACCAAATAAATCCTGCT
##GCTGTATAGTATCTTCCACCTGTATAGAATGGGTAGTCAT
##GGAAAGACAGGCAGTCAAACCATGCTCCTCCACCGTAAGG
##ATATACAGATGTACGCTGTGTACCGTCTGTAGGATGATCA
##GATGATCTTAGGATAAAGTCTAGGAATGATACATATCCCA
##GACCACCTGTACATACAAAGCTGTTAGGGTATAGTGCCTT
##TAATACTTCATAGAATATTCGTAACTCCCTGACATAATAG
##TTAGGAGGGCAGTTAATATTTGGTAGCTGTGAAGCAGGTG
##GTGGTGCTGTGTACCAGTTTCCTGTTACCGTTGCACTAGC
##ATAAGCCTGAAAGGTACTGTATGTAAAGTCTGGCTCATTC
##TCAACTTCCCAGAACTTAATATAAGGACCATAGGTAGTGA
##CAACATTAAAGAAGAAGTTTGCAGCAAGGTTTGCAGGGTT
##GATAGTCTTAGTAGCCTGATTGTTCCAAATAGGCAGGTAA
##ATACCATTGAACATATTGCTAGGTGCTGAACACCCAGGGT
##ATGTTACCCTGTTACCGTTCACATCTACTTCACAGTTGGT
##AGGGTTGGCGTTGCCCGTAATGGCTGCTGTGTCCTGGTAA
##CCTGCTGCTGCATATCCTGTATGGTCTCCTATAAGACTGT
##TAATACCATTAGGAGTAAGAAAATTATCATTAAGTGTTAC
##CCTCATAGACTTAACACCTAGTGATGCTCCAATCTGTGAA
##AGCTGTATGTTAGAGAATCCTACCTGTCCTGATGCTGATG
##GGTAGTAACCTAAGTTTGAACCGTACAGGAACTTGTTAGT
##ATAGGTAGGTACACTCTGGTTTGCTGTTGGTGAAGTATCA
##GGGTTTACTATAACTGCTGGTGTTGCTACGGTTAGCGTAG
##CTGTTGTTGATGCTGTAAGACTTGTGCCTGTTAATATTGA
##TAGATTCCATACATAAGCTCCTACAATAAGACCGTTTACC
##TGTGTGATAGATGCTGATGGTGCTACGATTGTTGCCCCTG
##TTGGCCCTGATACCTGTGACCAGGTATATGAACTAATTGT
##TGAACCTGGTGCTGTAGAGCCTGAACCGTCAAGGGTATAG
##GTATAAGGAGGTGGTGTTATTGTTGTTGACCCTCCTGCTA
##TTATTGCTATAGGTGGTGTAACAACTGCTACGTTGACAGT
##TGTGACTACTGTACCTGTTACCGTCTGGTTATTTGAATCC
##TGTACAAGTACAGAAAATACGTAACTTCCTGCTGCAAGAC
##CTGTAATGGTAGTATTCTGCGCTGTAGGTGTAGTTATTGT
##TCCAGTAGAAGGACCTGATGTACGTGTCCATGAGTAACTT
##ATAATTGTTGCTCCCGCTTGTGTGGCTGTTCCCTGTGATA
##CTAAACTAACAGTTGAAACAGGCAGTGTTATTGACTGTGC
##TGTAGATACTGTTACAGTTGGTGCAGAAAAGGTAGATACG
##GTAAGGTTAGCATACTGAGCAAACTTATTAGCCTGATGTT
##GCCATAGGTTATAGCCTGTTGAGCCGTCTGCTGCTGCGTT
##AGTAACAGTATACCCAAGTGTCCATGAGTCATGTGCGCCT
##ACGTTAAGACCGTCTGACATTACTACATCATAGGCAGGAT
##AAGCGGCAAGCATAGCATCTCTGGCATTCGTTGATACGGA
##ATAGGCTACTGTTGGGTCACCAGGGTTATGCACCAGGCGC
##AGTGACTTGATATTGTTCTTGGTGTTAGCTGTGTTTGCTG
##TAATACTATATAATACACCGTCAAAGGAACTGAATGATAG
##CAGTGGAATTGTTGGTGTTGGGTAAGTACCGTCATTCCAG
##TACTGCACTACTGAGCCTCCCAGTGATAAGCCTGAGCCTA
##CACATCCGTTTGTATTATAGGAAAGACCTAGTGTTGGCAG
##AAGCACATTCAGGTAAAAGTTGGTGATAGGTGCTGCATCC
##GTATACTGGTTATACTCGCATATAATATACAGGAACTTGA
##AGGTAACACCGCCAACAACTTTTGTCTCTGGAAGATCACC
##TGCGTTATAGTGTGCGCCTATACCGTTGTTGTAAAGTGGT
##GCAGGGGTTTTAGGAGAAGTATATTCTCCCATACCCGGTG
##CTGAAAGCCAAAGAATAGTATGTGCCTGATCTACTGCTGC
##ATTAGATGATATGACCACCATAGCATAGTCTATACCATGA
##TAATTCCCTGCGCCTGCCCAGCCTGTTGCTCCACCTGTGT
##ATTCTGTTCTAGTTAGTGCCATTATGATATACGTGAGAAT
##ATGATTGCGTTAATAATTGGGTATTTACCTGCTGCTACTA
##AATATCCTGCTGATACCCATAGTCTGCCAGAAGCATCTGG
##TGAAAGTCCTGAGAATGTTAGCAGTGTTGATGGGTTTACC
##GTAGCATTTGCTGACTGGTCTGTACCGCCATTTACTGATA
##ACTGGAAGTTATCCGATGGTTGGTAAGCAGCATCTATTGT
##ACTGTAAATCTGCATAGAGTATATACCACCTACTACGCAA
##CCTGTAAACAGTAAGAGTGCGCCTGCAAGCGTTTTGTTGT
##ATATGCCTGTGTTTGCGGTGAACCATGCTGACTGACCTAC
##TGCTATTGGAACAACCGTTGAAGAACCTGAGTATATACCG
##TTACCTGTATTTGCACCAGAACCATTATTCCAAGGCCAGT
##TGGCTATAGCTACTGATGATAGTGTTACACCGTTACCGAT
##TGTTGACGTATAAACAGTATTATTTGTACCTCCTGATGAT
##GATATATCTAACCAGTTTGTTATATTTTGAGGGGTAGCAT
##TAAAGTTCAGGTTAGTAGTGTAGGCTGCTGCTGATACGGC
##TGCTGCTGTGACTACTGTTGTAGCGGATGAAGTTACACCG
##TTGCTGTCTGTTGCCGTAATCTTATAGCTATATGCGCCTG
##TTGTAAGTCCTGATATACCTGTAGTAAGAGTGCTAGGCGT
##TCCAAGAACATCTCCTGCGGGGCCTGATACTTTTGACCAT
##AGCGTTGATACGATTGTTGCTCCACCGTTTCCTGTGGCTG
##TGCCTACCAGTGAGGCTGTTGTTGCTCCTATTGATAAGGT
##CTGGTTTACACCTGCTGTAACAGTTGGTGCTATTGACTGT
##GATGCTGTGACCGTTGTAGCTGAACTTGAAGATAGGCTGT
##TTGAAGCATAGGCAGTAAGGGTAAACACATAACTACCTGC
##AACGAGACCCGTAACGTTTGTTATTGCTGATGATGCTGAA
##ACAATAGATGGTGCGTTAGGTCCTGATGTTGTCACCCACC
##CATAGGAAGTTATCGTTGAACCGTCTGATGTGCTGGCCGT
##TCCTGTAAGTACAGCTGTTGTAGCGTTTAAAGTAAGTGTC
##TGGTTAGAACCTGCTGAAACTATTGGTGGTACAGATGATG
##ATGATGCAGTAACGGTAACTGTTCTTGATGACAGTAAGCC
##TAACGTATCTTCTGATAGCAGCTGAAATACGTATGTTCCA
##GGAACAAGACCTGATATAAATACCTGTAAATTACGTACAC
##CTGCCAGTATTGCTGCATTAGGTCCTGATACCTGTGACCA
##AGTTGATACAGCTAAAGGACTGATGTTTGTAGTTATGGTA
##GCTGTTAGTGCTAAGTTTGTTGTGCCTGCGGGTAGTATCT
##GATTTCCAGGCATTCCTATTGTTGGTCCTGACTGAAGGGT
##ATTTACTGTTACCGTCTGGTTAAGGGTAGCTGTTAAGCCC
##CCTGTAGGAGAATTTGCCTGCAAGGTTACCTGATTACTTC
##CTGATAGTCCGAAGTTATCAATTACGGTAAGACTAAAAAT
##ATATGTTCCTGCAATAAACCTAGTAACGTTAAGGGTAGCA
##TTAGTTACCCCTGCAAGGTAGGCTGTATTTGGTCCTGATA
##CCTGCGCCCATAGGTAGCTAGATATTGTGCCACTTGATGT
##TGATGTTCCTGAGCCTATAAAGACAACACCTAGACTTGGA
##AGCGTTACTGTCTGGTTGACTCCTGGAATAGATATAGGCG
##GTGTATTGAATGAAAATGCTGTTATACTGTCTGTAAATGC
##TCCACCACCTAGTGTATACATAGGGGTATAAGTAGACTTG
##GTAATACCCTGAACACCCTTTATTGTTGTTGTCACCTGCC
##CATTTGTAGATGATGCTGAGGGTATCAGGTAGAAAGTTAC
##GGCTGTAGTTCCTGTAGGGTAGGTGGCTGTAAAGTCTCCT
##GTGGTTGTAAGTACAGCTGTGCCTAGCAGTGTGGCTGTAC
##TTGACAGATACTGAATACCAATACTTGAAAGGTTAAGGTT
##ATTGGTATTACGTATAGTAAGCGTTGATGCCCCTCCTGTG
##CCTGTAGAAATATTGGCAATCTTTGCATCTATCTGTGCTT
##TAGTATAGACTGTTCCCTCAAAATATATGATATTATTGTT
##ATTTGATACGATTGTCTGCCCTTGCTGATTTACTGTTGTT
##GAAAGGTTAGTGACAGTTGTTTGCAATCCTGATATAGTGG
##TGTTTACTGTTGTAAGGTCTACTGCGGGGCCTATTGGACC
##TGTGCTTCCTGCGGGTCCTGCGATACCTATAGGACCTGAA
##AGCCCTATTACACCTACTGGCCCCTGAATACCTGCTGTAC
##CAACAGCACCTACTGTTCCCTGAATACCCTGCACGCCTGA
##CGTGCCCTGTAGACCTGTGTTTCCTGTTGCTCCTTTAGCA
##CCTGCCGGGCCTGCGGGAATGGTAATGGTATTTCCACCTG
##ATATAGTTAGCAAGCCTGCACTGTATGAGAGTGTCTGCTG
##TGGGGTGCTTGCTGACCCTGCACCAGGGTTCATGGCTGAG
##TTTAGTGCGTTAGTAAGTGTCAGAATATCATCTGATACCT
##CATAAGTCTGCTCATTAAGCTCGCCTGTGTCAAGGACTAA
##ATAGGATTTTACTAGCGGTAACTTACCGTCTGTACCTCCC
##GGTTTTGATATTAGCTGCAAGACAACTGCCGGGCTGATCA
##GTTCTAGTACGCCCACACCATTAGGTGACAGCTTGCTATT
##CTTGCGATACCATGTTATAGAAACTAGTCCACTCATTTCA
##GTAAGATTCTAAGCAGTTGACCTGCGTAAACAGTTGGGAT
##ATTTGGGTTCTCGGTAATGAAGTGCTTTAATARTTCTACA
##TCTGATTCATCAAGCTCTAGTGACCCGTCTTTGTATAGCT
##TCTCAGCCCACCCCCAGAACTTTAGTGCCTGCTTGCCTGT
##GGGCATAGACTGGATGAAGTCTGCCAGCGCATGTGACAAT
##AGGTAAGGAGTATCAGAATTTGACCCGTCACTGTTAGCCC
##TATAAATAGGTGTTTCAAATAGGTTCTTTGCGGGTAGGTT
##AAAGTCGTATGTCATGTTAAAATTGATACTGTGTTAGAAG
##CATAGTTGAGTGCGTACATCTTTCCGTTAGCAGGATTGTA
##AACAGTATCTACGGGTGATAGTCCTGATGATAAGGATGAA
##CCTTGTGTGAATGTGGCTGTAGAAAATGTGCTTACTGATG
##CAGAATTATTTTGGTAAAAGCCTACGTAGAAAACACTACG
##TACTGATGAATACATAATACTTGATGGTGATGTGCCTACA
##GTTATAATCTGAATGGTAGCCGTAACTGGATTTGTAGCTC
##CTTTAATAATATATACATAGGATGACCCTGTATCACATAT
##ATAGAAAGTATCAGGACTATCAGACCCATTATAATAGGTT
##AGTCCTGCCATAAAGTTAGATGCAGGACCTAATGCGTAAC
##ACGTATTATTAACTGCTGTAAGTGTTGACAAGTTTATGAC
##TACATATACAAAAGAATAGCTTGATATATAGCAGAACCCG
##TTTCCTGGGGCTACACCTGAATAGCACTTGACAAGAGTAG
##GAGCTGACTGTGCGCTATAATTACTTTGCTTTAAAAGAAG
##GCTTATAGTATTTGTTATAAGATAGTTATGCGGATTGATT
##ACGTCTATGTGACCTGATAATAGTAGGAAGTTAAATACCC
##TGTCAATATCTGGCACATATATCATCTCATAACCATAGTT
##TACTGCTGATAAATCAGAAGGTGTTACTACAGGAGTGCTT
##ATAAATGTATTGGTATACGGGTTATACTCATAGATATAGT
##CTCCTTCATCCTTTACCCATATTCTGTCGATACTTGGCAC
##ATGGATTACTGCTCTGGCATTTGAGCCTATTGCCGTTCCA
##CTACCAGGATATGCAGGTAGTGGTACTGATAGACTTGCTG
##TACTGGTAGAAGTGTTTAATATTTTTAGCGTCCTGTCACC
##CATATTGCTGATGAATAGGTTGCCTGTTCCTGGGTGGTAT
##GCTCCGTAGTGTGGGGCATTGAAACCTTGTACAGTGCCTA
##TTACTGTTACAGCTGCTGCCTTTGCTACTACTCTTGTTAC
##ACCGTTGGTGACTGTCGTAAAGTGATAGTTAGGCAGACTG
##CCTGATACTACTGCTGTCAGTGTTCCCTGTGAGGTGATGC
##CAAAGGTTGATATGCCTGTTACTGATGAAACGGTAAAGTC
##ATAGCTATGACCTGCGGGAAGTGTGCCTGATGCTGTGTAG
##GTAGTTCCTGAGCCTACAGTGGTGAAGGTAAATGTTGCTC
##CCGATGACAGGTCATGTGCTACATACTGTAGTGGCCCTAC
##TTCATCTGTAAAGGTTACTGTAGAGGAAGTACCTGTCTGT
##GGTACGGCAATAAGTTCATCCCAGCGGGGAAGCTCTATAC
##TGGTACGGTTAGTTATTGGCTGTATATATACCCATGATAC
##TACCTGTGAGGTCATAAACCTATCAGTGTTGTTAGGTATT
##ACTGCATTGGGTATAAGTGTAAATGTACCCGCTGCTATAG
##CCCCTAGTAAATCTTTATTACTGCCCCTATCATTTCCTAG
##TGGCATATTTTTAGGTATAGAATCTTGGTGAAACGATGTT
##TCCTGCGACAGTAAGATTACCTGTAATAATTACATTGCCA
##GAACTATCTATGTTCATGAAGCTGTTAGATCCTGCATTAT
##TATTGCTTTCTACTCCACCATACCCAAAAAATAGTCTATT
##AGTTGCATCTATTCCCATACCCCAGGCAACTACACCTGCT
##CTGATCATAGAATAGTAGATGTAAGAATTTGTGTTTGCAG
##GGGCTGTTACTGACATTATACCGTAAGGGTCTGCTGATGC
##ACCGAATGCACCTATAGACATAGGAACATTTGTAGTATTA
##CCCCTAGCTGTTACTGTCTGTAAAGTGTCAATATATACAG
##ATGGTCCTTGTGGGCCTGTTATTCCTGCGGGGCCTTGTGC
##GCCCTGAATACCTTGATTTCCCTGTGGTCCTTGTGCGCCT
##RTACTTCCCTGTGGTCCTACGGGGCCTGTTTGACCAATAG
##GTCCTGTTAATCCTGTTCCTCCTATTGCACCTGTAGCACC
##TGTTGGACCTGCTACACCTGCACCTCCCTGTGGGCCTTGT
##GCGCCCAGACTACCTGTAGGACCTACTGGTCCTGTAATGC
##CTGTTGCACCCTGTGGACCTGTGTTGCCCGTAGGACCTGG
##AAGTCCTGGAAGCTCTGACCAGTTGGTTACATCTGTCTTA
##GGTGTTAATGTAGATACATAAGAAGTATTGAATGTAGATA
##CCCAAAGGCTGTTTACTGTTGTTGATGTTGAAGCTATAGA
##AAATACATAGTCACCACTGTTGTAAGTAGTTCCTGATACC
##CATGCCTGTCTGTTGTTTAGACCATGACCTGCGGGGCCTG
##TTGAGCCTTGTGGTCCTTGTATACCTGCCGGGCCTGCGGA
##GCCGTTGTTTCCCTGTGGCCCTATTAACCCCTGAATACCC
##TGCGCCCCGTTAGAACCTGCTGGGCCTGCTGGACCTGTTG
##AACCTGCGGGACCTGCTGCGCCTACTGTACCCTGAATACC
##TTGGTTTCCTGGCTGACCAGTAAGACCTATAGGCCCTATA
##GGACCTAATGCTCCCTGTGAGCCGTTAAGTCCTGCTGCTC
##CTGGAAGTCCTGGCGCACCGTTAGAACCTGCTGGTCCTTG
##TGGTCCTTGTATGCCTGGTGGGCCTGTAGCACCTATTGGT
##CCTTGTGCGCCTGATGTAGATACAATGGTTGTTACTGATG
##TTGCGAGTTGAGCAAGTGTTTCTGTTACCTCATATACGTT
##GAATATATTAGACTTGTATAACTTCTGTACAACTAAGGAG
##GAGTTTACCCCTACATGCTGTCCACCTGCACCGTTTATCA
##ATGCCGTGACTTTCACAACTCTGTTAGAAGGTATTTGTAG
##TTTACCGTCTGCGGAGTCGTGAAAGGCTTTACCGTCAACC
##CATAACGGGGTAACTTGTATCATCTGGCTCATGGGCTATT
##ACGATGCTAGTAGTGTTATTGCTGCTGTTCCTGTAATACC
##TAGTCTGATTTTTGCTTTTAAGTTATGGGGTCCCTGAATG
##GATATTTCACCAAGTACGGTAGGGTTCTTACTATCCGTAT
##AGTTAAGCACCTTGAACACAGCATCAGGATTCACATAGTA
##TACTGTTGCAGGACCTAACGTTAAACGGAAAGGTGATACT
##TCATAAAGTACGGTGAAAGGCTTTAGCCATGATAAGGCGG
##TTATATTCTCAACTACCTGTGCTGTTGATACTTCATCATT
##ATCATCTTGAATGGTGACAAAGTACTGCCCGTTACGGGTA
##TAAGCTCCTATCATTCTAGGACTAATAATATTAATTTGTC
##TGTCGTTACCGTAAAAGATAGCTCCTAGTGGCTTGCCGAT
##GATGGTAAACTGTCGGAATGGATATGCAAATGCCATGATA
##TATAAATATTAGAATATGAATAATTAAGAAGCTGTTCCTG
##AAAGTGTGACGGTAGATACCTGTCCTCTACGCATAGGGTC
##ATTGACTGATAGTGATACGACGAATGCCCCTGCGGTAGCA
##AAGTTGATTGTCGTAACGGCTGCCTGTGCTGAACCGAATG
##TAGGTACTGAACCTGATACTGCTGCCCATAAGTAGCCTAG
##ACCTGATGCCTGACCGCCTGTAGATGCTACGCCTGAGTAC
##GTACTGTTTACACCATGTACAGGGGTTGTACTTCCTGATG
##GTATAGCAAGTAGTACCTGAGCGGGTGCATAGATTGGTGG
##AGCAGGTACGGCTGTGATTCCTACAAATACGCCTGCAAGT
##GACTGCATGTAGAATGAAGTGGCAGGAAATTTCCTTCCCT
##CTTCCATTGTTGTACCAGTAATAGGTGCTGTCATCCAGTA
##GTAATATCCGTCTGGAAGGTTGATAAATCCATTACCTTTT
##TCTCTTAATAGTACATTACCTGCTGCTAGAGCAGTAACAT
##CATTCTTCTTTACAACTCGCAATCTGCTAAACTGAGCGAT
##CTCAAACCCTGATTGCAAGTACATCAAGTTGATTGCTAAT
##GTAATAGCAGCAGCCGATGGTTGTGCAAACAATAAGGGTG
##TAGCAAAAGGGTTTACAATAAAGCCTAATTCTGTGAATTG
##GTCTGGAATTGGATTTTGTGGCATGATAAATAGTTTAAAT
##GAGTTATAAATATTACGTAAATATAACTATTTAAATTTAG
##ACTTCATAGTGCCATTACATTCCTATAGTACAGGTTATCG
##TTTGAGAAGGACTGCTAGGGGCAATATATGGTGGCGTAAC
##AAGACCCGGTGTATTGTCTACTACCAGTGCTGTGCCTGCG
##TAACTGGCATCCGTTGACGGTACAACCTCATGCGCCCCGT
##CTGTATAGTAGAGTGCCTGCTGTAAGAAGAAACCTGCTCC
##TGTGTTCTTACCTGTGCTGATAACTGATACCCTTGAACCG
##CTGTAAGCAGGTGTAGTAACAGGTGTACCCAAATCGGTAA
##TATACAAAGATGTGTTGCTGGCATTCCATATTGGATAGAA
##TATACGCTGAAAACCTGACAGCTGTGTATTGCCTTTCAGG
##GCAAGGGTATTAGGGTCAAGCGTTAAGATTGTGGCTGTAA
##CCTGGGTAGCATAAAGGCTATTGTTAGCATACAGAATACG
##GTCAATAGGTGCTGTAGAATTATAGGTAGTCGTAATCTGG
##TCTGTCAGACTGTTGATAATAAAGATACGCTGGCCTGCTG
##TAGATATAGCATACAGGGTATTGCCGTTCAGGGCAAAGTT
##TCCTATAGGCGTAGTGGTAGTATAGGTAATACCTGGCTGT
##GGCAGGGCTAATATAGTTACAGGCTGCTGTGCTGTTCCTG
##CAACGCTAAGAGCTATCTGTGCTGTGGTATAGACAAATAT
##CTGATTGGTGTTAAACGTGCCAATATATATCTTTTGGTTT
##GAAGGATTGTACTGAATAAAGGTAGGCTTAGCACCTGACG
##TAGGCAAAAGTATGGACTTTATAAATACCAGTGTCGAGGG
##ATTATATAAGTCTATGGAAAAATTAAAGTAGTTAGGGATA
##ATCAGGTAGTTGATATTTACATCATTGATATAATATCCGC
##CTATGGTATAGCAACCTGTATTGGTGGCAACAGTAGCATT
##TAGGGGTAGCTGTGGTGTGCCTGTAGCCCCTGTATCAGCA
##TTAAGGGGTAGCATAGTTCCATTCTCATAGAAAACTATGT
##GCTGATTTCCGATACCTGATATGCTGACATTGATAATATT
##TCTAGGCTTGCTGCTCGAAAAGGCTGCTCCCAGGTTATAG
##GTAGATGTAACAGTGTTAGTAGTGGTGTTAATTACGCCTA
##CTGAGTTTCCTGTATAGTTTACTACCAGGATATTTATGCC
##GTATATAAGCGAGTATATAGGTCCTAAGAATGGGGTAACA
##TCTGTATTCTGACCCTTTACGCATATTTCATTGATACCCT
##TGTAGGAAGCAGGACGTGGCCCGCACGTAATACTTACCCA
##CCCTCTGTCAGTATAGATAGCATCATTCGTTACTACCTGA
##TGCCAGCCTCTGTCGGTATAGACTTGGGTAGTACATAGGT
##CTGTAAATATGGCTCTGTCATTCTCAACACTTAGATTACC
##CATTAGGTCTGGTTTGCTATAAAGTAATCACCTATTCTAA
##AACTACCCGTTGTTGGTGGTACGGCTGTACCGTTACGGTA
##AAAGTGCGGGCTTGCTGTTAGGATAGCTATGGCTGCTGCA
##CTGTTTGCTACCGTTGTTGACAGCGTTGTAACCGTTCCTG
##ATAGGGCTGTTACAGTTGTTGATAAGCCTGATACTGTCGC
##ATTTGTAGCTGTTAGCGAGTTTATCGTGGCATACGTGCTA
##TTGGCATATACGTATGTTACTAGAACTGATACATCAGGAA
##CCATAGGCATAGGGGCAAGTACTGTTCCCGTTGCTGCTGG
##GTTGACTGTAACCATAAAGCCTGCCTTACCTGCATAGGTA
##GAGTCTGCACTGTCTGATAACCCCAGATAGGGTACTGTAA
##ATGAAATCTGATCTATTCCCTGACCGCAAGCCATAGTAGT
##ATGTTTTTATAATTGTCCAACATTTCAATATAATTTCTAA
##TTTTATACAATTCCTGTATTTGTTGTAATATCTAATGTAT
##TTGCTATTTTTGTCATCACACCAGATGCTGGTATTAATCC
##TGAACTAACAATAAGATTTGATAGTAATCTATGTCCTGAT
##ACAGACGGGTGAATACCATCTGAACCTAAGTGCGTAGCAT
##TTACCCATCCTACTGTTGAGTCAATAAACTGACCAGGATA
##TTGCGTCCTAACAAATGTGTCTAGTGCTGTTTGTGTGACT
##CCTGTTTCTAGGATTGGTGTTAAGTGAATAACAGTTATAC
##CTGCTGCTACCAGTGCGTTTACAATGGCTATATAATTTGC
##TTGGTAAGTAGCTGCTGCTACCGCATTTGCAATATCGTTC
##CTTCCAACATTTAATATTACGTAAGTAGGATTTAGCTTGA
##TTGCATTTGGAATAGATGCAAGTATTTCAGCTGTATTATC
##AGCAGCACCTGCCCAAACAACAGTTTGTCCTAACTGGTTA
##ATACTATTTGCCCAAGATATAGCAGGGTCAATAGAACCCC
##AACCCATTGTTTTGCTGTCACCAATAGCAAGTATATACGG
##GTTAATTGGTGACTGTGAACTTACTTCTATGCCTATAATA
##TCCATTGTTCCACCTATATTATAAATTGCTACGTTTGAAG
##CATTTGGCAACTGTATGGTTGGACCTGAAAGAACGAATGG
##AATAAAGTAACTAAATGTGTTTTTTAATGACTGTGTAAAG
##TTTTCAAATGTGCCAAATACAAAGTTTCCTCGCTGTGAAT
##ATTTAATTCGGCATAAGTCACCAGCTGCCGTTACTGTACT
##ATATGTAGCACCGGCAATATTTCCAGCAAGGGCAACGTTT
##GTAGCTACTGTTAATGCCTGATGATAACCTATAAGGTCAA
##TTACTGCTGTTGATACTTTTGTAAATGCGTTAATGCTGGT
##TCTTCCTATACCTAAACCAGTTGTAGATGAAGCTGTTGGA
##ACGACTACTAATATATAGGTCAATTCCAAATCCATGTTTT
##GATCGTTGTTTTGAGTATTATTAATAATTAAATAGTTGTT
##GTAATCAGCTGTTCCACCAGCAAAGCGTATGGCATTGTTT
##ACAATAGTTGGTGCTACTGACCCTACCTGTGTGAAATCGG
##TAAGGGCTGTCCAGTATGTTTTCTTATAGGACATGTTACC
##AGCTTTAACCTTTGCAGGAGCAGTAGCATTCAGGTTTGAG
##GCTGTTAAGTAGTAGTTTGTACCATCATAGAAGATACTGA
##AAATATCAATCTTACCACTACCTAAAGAGTTTAGCAGTGT
##AAATCCTCCCTGCATTTTATAACCTGACCAGGTAACTGTA
##AAGTTTCCTGACTGTGTAACCTGCAAGGTACAGGTATCAC
##CTGCTATCATACCCGTAGGTACGCTTATGGTTGTATTTCC
##TGACAGTGGTAACTGAAAAATATCAGTATTATTAAAGTTA
##GGTGTTAAGGTTGCTGCATAAGTAAGCGACGAAATATAAC
##GCTGTCTTGATGCACTGTTTGAGAAAGCCCTCCAATTTGT
##TCCGTCATACCATAAGTACATGGTGGTACTGTTAGGGAAG
##ATAGTAATAGTCGTTCCTCTTACACCTATTATTGGGGTAA
##CAAGTGTCCATGTAAACGCAGATGTGTTCTGGTTTGTGAT
##CATGAAGAAATTACTTACTACTGTTGTTGGGAAGGTAAAG
##GTCCTGTTAGCAGTAATTACTGGCAGTATGATACCACCGT
##AACCTGGTGTGGCAGCATAGTTAGCATCAGTAGCTAGAGA
##ATATGTTAATACAAGTGCCTTAGTTGTTACACTTGAAGTA
##GCAATTACACCAGAAGTATTTAAACCCCCTACCTGTAAGC
##TGTTATCATTTTTAAGGAAGTTACCTGCTGTCTTGTTGAA
##AGCACTTAATATTGTATCTGTTGCCAGTACAGCTGTGTAG
##GTTGTTCCTGCTGAGTAACCTGTAAGAACTCCCGTTACTG
##CTGTTGATACAGTCAGGTACGTTGTAGAGGCTGTAGCTAT
##AGTCAGGTAGGTAGAACTTGCGGAAGCTGTAGTCAGGTAA
##CTTGCTAGGGCTGTTGTTACAAAAGCAGTGGTAGCAATTT
##GTGTTGTACTTGTTGCTGCTGCTGCTGTAGGTGCTACAGG
##CACACCTGTCAGCGTTGGTGAAGCAAGGGGAGCATACGTA
##GTAGCAGCTATAGCTGTTGTCAGGTATGGTGCTACAGCTG
##ATGTAACAAAAGCAGTCGTTGCCAGCTGCGTAGTATTCGT
##ACCCGCTGTTGCCGTAGGCGCAAGCGGTATACCTGTCAGT
##GTAGGACTGGCTAGTGGAGCATAGGTTGTTGTAGCTATGG
##CCGTTGTTAGATAAGAGGCTAGAGCAGTTGTAACAAAGGC
##TGTAGTTGCTATCTGGGTTGTACTTGTGGCGGCTGCTGCT
##GTAGGAGCAGTTGGTGTTCCTGTAAAGGCAGGTGAAACGG
##TACTTACCGCATTGGCTATTACAAAAGCTGTTGTGGCTAT
##CTGAGTTGTATTCGTAGCTACAGCAGCCGTAGGAGCAAGA
##GGTATACCTGTTAAACTTGGACTAGCTATCGGTGCGTAAG
##TTGTTCCTGCAATAGCAGTAGTAAGGTACGGAGCAACGGC
##TGCAACTACGAAGGCGGTGGTGGCAAGCTGTGTGGTGTTT
##GTACCTGCTGTGGCTGTCGGTGCAACTGGAATACCCGTTA
##GTGACGGACTGGCAAGCGGTGCATATGTTGTTGCAGCTAT
##TGCAGTTGTCAGATAAGGGGCTACAGCTGCTACTACAAAT
##GCTGTAGTTGATAACTGTGTCGTGTTCGTTCCTGCTGTTG
##CTGTAGGTGCTGTAGGAATACCTGTGAAGGCAGGGGAAAC
##AGTACTTACTGCGTTTGCCAGTAGGAACTCCCGTTAGTGC
##TGGTGAAGCAAGAGGGGCATAGGTTGTACCTGCTGTGGCT
##GTTGTCAGGTATACACTTAAACTTGATGTAAGCGCATACG
##GTGTAAGAGCAGTTACTACAAAGGCAGTCGTTGCTATCTG
##GGTAGTATTCGTTCCTGCTGTGGCAGTAGGTGCTAATGGT
##ACGCCAGTAAATGTAGGACTTACTGTACTTACCGCATTGG
##CAAGTACAAAGGCAGTCGTTGCAAGTTGTGTTGTATTAGT
##AGCTACAGCTGCTGTWGGCCCTACAGGTACGCCTGTAAGT
##ACAGGACTTGCCAGTGGTGCATACGTTGTTGCWGCTATGG
##CTGTAGTAAGATAAGGAGCAATAGATGATATTACAAAAGC
##TGTTGTAGCAAGTTGGGTAGTGTTTGTTCCTACCGTTGCA
##GTCGGTGCTGTTGGTATACCCGTAAAGGCAGGACTGGTAG
##TACTTACAGCATTGGCTAGTACGAATGCTGTAGTTGCTAT
##TTGCGTAGTATTTGTTCCTACAGTAGCTGTTGGAGCAAGC
##GGTACGCCTGTAAAGGTTGGTGATACCGTACTTACTGCAT
##TTGCCAGAACGAATGCTGTTGTGGCAAGCTGTGTGGTGTT
##CGTTGATAAGGCTGCTGTCGGAGCAGTAGGTACACCTGTA
##AAGGCAGGTGATGCTAGCGGTGCGCCACCACCAGCTGCTG
##ATACAGTAAGGGTTGTAAGCACATAGTTAGTACCATCATT
##AAAGATTGTAAAGTAATCTATGGCATTTGCAGTAGGTGTT
##ACTGTTGGAACAGCCAGTGACCCTGATGCTATATATCCTG
##TAAATGTTACAGTAAAAGGTGTTGCTCCGTTAGTAATAAC
##AAGTCTTACATATTCTCCTGCCAGTAAATTGATAGGGGCT
##GATATAGTTGTGTTAGCTGTAAGAATAAGTTTTTGTACAT
##CTGAACCTGCAAAGTTTGGAGTAATGGAAGATGCAAATGT
##AATAGTAGAAAGTGCTTTATACCTAACGTTTGATGTAGAT
##ACCAAATGGTAAGTTGTACCATCAAAGTATATCCAGTGAA
##TCGTATTGTTTGGTATTACTGTTATTGTGTTTAATCTGGC
##ATCCTTTAGTGGACTTGCATAAGACCATGTAAATGCTGAT
##GTTCCTGCACTATTGTCAACTACAAATATATTACCTGTAC
##TCGTGGTATTGGTAAATGTTAATATTCTATTTGCCGTAAT
##TGTAGAAGGTAGAATGTTTAAAGCATTTCCAGAAGAACTG
##TTTGCATCAGTTGAAGTGATGATTTGATAAAACACATTTG
##CAAGACTTATTCTACCGCCAATATTAATATTAGTAGTAGG
##CATTGATGCACCGTCACTTCTTATAAAGTTAGCATACGCA
##AAAGCCGTTGTAGCTATTTGTGTAGTGTTTGTTCCTGCCG
##TAGCCGTAGGAGCTAAAGGTACGCCTGTTAATGCAGGACT
##AGCAAGTGGTGCATACGTTGTAGTGGCAAGTGCTGTTGTT
##AAGTAGGTAGTTGAAGCAGTGGCTATCGTAAGATACGTAG
##AACTTGCTGTTGCTGTTGTCAGGTACGGTGTCAACGCTGT
##TGTCACAAAGGCTGTTGTAGCAAGTTGAGTCGTGTTCGTA
##CCTGCGGTGGCAGTAGGTGCTAGGGGTACGCCTGTAAGAC
##TAGGTGATACTAAAGGGGCATAGGTTGTACCTGCTGTGGC
##TGTTGTCAAATAGGTACTTGTAGCATTAGCAGTTGTCAGG
##TAAGAACTAAGACTTGTTATAGTAGCATAAGTAGTACTAG
##CAGCTGCTGTTGTCAGGTAAGATGCTAAGGCTGTTGTTAC
##AAACGCTGTCGTAGCTATCTGGGTAGTACTTGTAGCTGCG
##GCTGCCGTTGGGGCAGAAGGAGTACCCGTAAAGGTGGGTG
##ATACAGTACTTACACTATTGGCAAGAACAAAAGCTGTTGT
##AGCTATTTGCGTAGTGTTGGTAGATAGTGCTGCCGTAGGT
##GCAAGCGGTACGCCTGTGAAAGACGGACTAGCAGTACTTA
##CAGCATTAGCTATTACAAAAGCAGTAGTTGCAAGTTGGGT
##TGTATTTGTAGACAATGCTGCCGTTGGGGCAGAAGGTGTT
##CCAGTGAATGTAGGCGAGGCTGTGCTTACCGCATTAGCCA
##GTACAAAAGCTGTCGTTGCAATCTGGGTGGTATTTGTTGA
##TAAGGCTGCTGTCGGTGCTAGTGGTACGCCTGTAAAACTT
##GGACTAGCCGTACTTACGGAGTTTGCCAGTACAAAGGCCG
##TTGTAGCTATCTGCGTGGTGTTCGTAGAAAGTGCAGCAGT
##CGGTGCTACAGGTGTTCCTGTTAGTACAGGTGAAGCAAGG
##GGAGCATACGTTGTTCCTGCTGCTGAAGTAGTAAGGTATG
##CACTTAGACTTGCTGTTGTAGCATAAGAACTTAAACTAGC
##AATAGTAGCATACGTAGTAGATGCTGTGGCTGTAGTAAGG
##TAAAGAGTTAAAGCAGTTGTTACGAAGGCCGTTGTGGCAA
##GCTGTGTCGTATTCGTAGCTACAGCTGCTGTCGGAGCAGA
##AGGCACACCAGTAAAAATAGGACTAGCCGTACTTACGGAG
##TTTGCTATTACAAAGGCAGTCGTAGCTATCTGAGTAGTAT
##TCGTAGCCAGTGCTGCTGTTGGGGCTAGAGGAACTCCTGT
##AAATGTAGGAGAAGAAGTACTTACAGCATTGGCAAGAACA
##AATGCGGTGGTAGCAAGCTGTGTGGTATTGGTAGCTACAG
##CAGCTGTTGGGGCTGTCGGTACGCCTGTAAAGGCAGGACT
##AGAAAGAGGTGCGCCAGAACCAGTAGCATTGGCAAGAACA
##AAGGCAGTCGTTGCTATCTGTGTAGTGTTGGTAGCTACGG
##CAGCGGTCGGTGCTGTAGGTATACCCGTAAATGCGGGGCT
##AGAAAGAGGTGCGCCTGAGCCAGTAGCATTTGCTAGTACA
##AATGCCGTTGTAGCTATTTGTGTAGTGTTTGTTCCCACAG
##TAGCAGTAGGTGCTAATGGCACACCTGTTAAAGTAGGACT
##AACCGAAGTAATATACGGTACAAGAGCATTGGTAATATTC
##TGTACGTTAGTTCCATCAGTAGGATTAACTCCTAGTGCTA
##CACTTGTTACAGAATTACCACCAAAATCAGCAGCGAAATT
##TAATGAAATAGGTGTTGGCATAGCAGTTATTCTAAATAAG
##TTTGACCGATTGTTGGTGTTGAATTTGTTACAAGCACATT
##GTTATTATCTATATACTGGACTTTCTCATAAGTAACATTG
##CCATATATATCTACTACTGTCACTGTAGGTATACGTCCAA
##GATTGTGGTTTATAGCATACGTAAGACTAGGTGTAAAGAA
##GTTATATACCTGACCTGCTCCTGCAAGTAGGTACGCTGAA
##CCTGAGAACGGTGTTCCAAATGAGATAGATATATTATTAC
##TGTCTACATATTTCAGCTTCATAAATGGTATTCTGTTACC
##CGTAATATCTACAAGGGTTACATAAGGGAACCTGCCTAGA
##TTATGTGGTATTATCCAGTTTGTTGAAGGTGTCCCCTGAT
##TAAAGATTGTGACCTTTCCTGCAATGGCATAACCATAGCC
##TGTCTTAGCTGTGATACCCCATCCTGCTGTTACTGTCTGC
##TGGTTGTTGTAGACTACCGTACCATACATTACCTGACCTG
##ATAGGTCTGTGGTGACAATAGCAGGGTAAGTGTTCAGTGC
##ATGGTTGATAGTCCATGAACTGTAGGCGGTAGTCGTTGCC
##AAGGTATAGGCATAGAATATCGGTGCTACAGTTGATGTTA
##TTACCTTTGGTATGTTTGAACTTACTACCAGGTACTTGCC
##TGTGGTTGTCAGTGAGTATGACTTGCAGATACATGGCATC
##TGGTAGTTCGTTGACAGCGATATATAGAAGTTTGACTGGT
##ATCTGTTGATAAGACCCTGCAAACGCTGCATGTATTGTAG
##CAGGTTTAAGTCCGTCAGATTGCCAGTATAATCCACCATA
##AAGCCATAAACTGATAGATAACGCTGGATATAACTATCAA
##AAACGTCAAGTTCGTCAAGCTCATGGGTTAACTGCTGGTC
##ATGGCCAAAAGTGGTATATAGCCTTAGCAGTAGGTTTAAC
##CTTACAAGTCGTGCCTTTATATGTATGGCTTGCAGGTCTG
##TAACTAACATGCGCAACCTCCCCCGTCAAGGCATAAGTCT
##TGCAGTAGGTTTATCATGCTCTGGGCATCTACTAGGTCAC
##CTGTTGCCATAGCTATATCCAGTGCATCAAATGAGTTTGA
##AATCTTCTTGTTAAGGAGTATTACATTCCTGTCGTCCGTA
##ATCTGTCCCTGAACGTAGAACTTATCTACGTTTTGCAGGA
##AGCACTGGTTGATAAAGGAGCAGGTATAGGTAGTCACAAG
##GTTCGTATATACCGAGCCTGACTGTGCCTGCTGCGGGGTA
##TAGGTAGTCGTAATTGATAGTACGGTGTCCCACATTATGT
##TTGTAGGAATATTTATGGAATCTCCTGTCAGTGCCATGAT
##AGGCCATGATATGATTGTCCTTAAGGGTATTACAGATAGG
##CTACCAAGTGCATTCGGTAGTGGTGTGCCTGCTGAGGTAA
##CTATGGTAAGCGTTCTTAGCGTGAAGTTACCAAGCACATC
##ATTGCCATTTAGCAAGGAATTATCCATAAGCTGAATTACA
##CCAGGCGAAACAGACGTTACAGAAATTGAAGGGCTAAATG
##ACATTGCTTTAAATTTAAATATAAAGATACAAAATTGTTA
##CGAGACTATTTCTTCATTATACTAACTGATGGTATATCTG
##GTTCTGTACTTGCAGGTGCTACTTCTTCATCTGCTGTATT
##TTTATTTTCTTTCCATCCTGGTACAATCTTATCAAGTGCT
##GATGAAAGAGCTTCCTTCTTGCTAGACTCAATAATTTCTT
##TAGCATCTTTCTTGTTTGCTATAGATAAACCACCTGCTGA
##TTTTAGATTTATATTAATCTGCTTAGCAAATTCTTCATCA
##ACATCCTTGATCTTGCTACTAGTCCATTCAATAGGATTTC
##CACTAGCATCTTCATATTTACCTGTATTAGCCTGTTTATC
##GAAAGGCTTAATTTCAATATCAGTTTTGTCTACAAGTTCC
##TTAGCAAGGCCATAATAGTCTGGAAGTATAGAAGATTTAC
##TCATAATAGCCTTTTGCCATTCCATATTTGCCTGTCGTGA
##TATGTTGCCTAAATCTGCTCCTCCATATAATTGAAGTGTG
##GAAGCAACAAACTGCGCACCAGCCAATGATAATCTATCTT
##TTGTTGTTGCAACACCTCTTATTTGGTCAATTATAGACTT
##ACTACCYAGACCTGCTATAGGCTTTACTACTGCATTATAG
##AAAGCAGTATATACTCCTGTTCCAATAACGTTGGCATCAG
##AATTAAATATGGACTTACGGGATTGCTCCTTATCAATCTT
##ATTATGCAGTTGTAAATACCATAACTCTTTGTAGGAATAA
##TCTGCTGTGGCTTCACCAATAGACTGAACAATATTATTTT
##GCTGTCCTAAGAATGCGTCAGATACAGACCTTATAAATCC
##ATTTACTAAAAGATGCTTCGTAGTTATACCCAAACCTGTA
##AGTTTTGATATAGTATTAATATCATCATAATTTAAATTAT
##CTGCAACCCAACCCTTTTTCTTTTGATCTTCAAACTGATC
##TACTTTTGCTTGATGATATGCTGTTGAACCCATTGCAACA
##CGAAGAACTATATTAGTACCAAAAGTCTGTACCCAAGGTT
##TAAGTGTTGATTTTATTCCAATAGAAGTTGCCTGTGCTGC
##CAAATATCCAAATAGCTGCCTCCAATCACTTCCACTTGAA
##AGTCCAGGAGTGACAAGGTTTCTAAGAGCAACCCTTGCTT
##CTACGTTAGCATGAAGCTGAAACGTTTTCATATTATAGAG
##AAATGATTTGAAAGGTCCTACATTCTCTCTTAGTACTCTT
##GCCTTAAATGGTTCTGATACTTCAGCGTTAGAACTTTTAA
##CAATACCATCAGCATAAGTCATGGCATCTTTATTAAACTC
##ATGTGTTTCCAGAAACTTTTTATTAAAGTCACTATATTTA
##GTAAGAACACCAAGTTCTTTTGCTTTCTTCATATAGGCTG
##CTATCCATGTATGAGTAGATACCATAGAGTCACCCTTTTT
##TAAAGGATATAGCAATGCTTCATCAACTTTTCTAGCAGAC
##TCTTTAGCTACTGTCCATAGATTTGAATATCCTGTAGTTT
##CAGCTTTATACGCATGGCCTAAAGATTGGTGAACGAGCCT
##TTCATAATCAGCCATTCTAGCAACAACTCCTACACCCTTA
##TCTACTAGCTTTGATATTAAAAAGTCATAGCCACCATCTT
##TTGCATTGGCAAATTTAATACCATGATATTGTGCCATTGG
##GTCACCTAAAAGCATAGCTGCATTTGAAAATGACTCTCCA
##TATTGCTGTACTACTTGCATTCCGCTACCAAGTGTCTGTC
##TGTAAAAAGCACCCTTAGCAGCATTGTTTATCATATCAAG
##TACACCATCTGCATTCAAAAAGGTATGCCCTTGTGAAGTT
##GATGTTGGGTCACGCCCTAGCGCATCAAGTACACTTGCTC
##TKGAAAGAGACCTAAAGAACTCAGTATTTGTATTTAGCCC
##CCCTTTATGTTTCATTGAACCGTCGAATATAATATTTGAT
##CTAGGGTCATTCAGCAGGTTGTGCATCATTATCCTATCAG
##ATATTGTTTCAGATTCTAAAACCTGATTATGAATACCCCT
##GTCAAACGGACTTACCATATCCATATTAAGGAAATGGGTA
##GGCTCACTAGTGCCTCCTGGAAGCTGTGGTAACGAAGCAA
##TGTCCTGACGTTTGGTTATCTGTCCTCCCATCCTGTCCAT
##TGCCTTACCTAAATTAAAATCATTCTCTGACTTCTGTAAT
##GACTGTGTTGTGCCTACAGATTCTTTAACATGGTCTTTGG
##CAAAGCTAAGAAAGTCCATAGGAGTATAGTGGTCTATATC
##ACTAGCTTCTATTCCATATTTTTCATAGGCACGTAGTATA
##CCTGGCCTAGTTTTTTCATGCGCCTGGTCCATAAAGTTGA
##TAACTTTTTTATGTTTATCACCTATGCCAAACTGTTCAGC
##CATATTTTCTTTGGTAATTTTACTTAGGTCACCAGTAAAC
##AAATCATATATGCCAGACTTCTTAATAGTTTCAAGAAGGT
##CTACCTGATCTTTGTGCATATTGCTGATGCTTTCTACATC
##ACCACTTTTAAACTTATTTTGCATACCAAGAAATGAATCA
##CGCACGACACCCTTTAGGTGTTCAAACTGATCTTCTACTG
##ATGCCTTACTACTTCTGTCTATCTGCCTAAGAATCATGAA
##GGCACGTATCTTAACACCATCAGACTGTGTTATGTCCAAA
##TGCCTATTTAGGGTATGTAAGTCACGAGAAAATTTCCCTA
##CTATCGCTTGTGACCTAGTAAAACTTCTTGTTATGCCCTC
##AAAATATCCTTGATAAACCCTAGTGACAAACTCTGGGTCT
##GGATTTAGGTTCTTTAGTCCTTGCAGCAATGTTACTTTAT
##CCTCTGACTGTTTAAGTTTAAAATTGGGGTCTGTAAATCC
##TTTAATTTTTTTAATTCCTTTTGCCCAATTAACAAATGAT
##TTACTCTTTGTTTCTGCCAGTAGCTTTAAGCCTTTAAGTA
##GTATATCTGCATCATGGTACTGCAATACAAAGTCACTACC
##TTTTAGTATGGCTTCTTCACCATTCTGCAAAATATTGTTT
##ATAATAAAGTTTATAGCCTTTCTATTTTCATCTGATAGGT
##TTAGCTTACCTTCTTCATTCTCTGTATTTACTGATGTTAA
##AGCCCTAAGTAAATTTAGTTTTTCACGAGACAGTTGTTCG
##AAAGGTGTTTTTAAAAGTTCCTGCTGACCATCTTTTATTA
##GCTTATTAAGTATAGCTGTTTTACTTTCTTTTACTGGCTC
##TTCACCTTCTGCCTTTGCAGGTTCTTCTAATACTTCTTGC
##AATTTAGGGTCTGCATATAAATCTTGTGCTGTATACCCTG
##TTTCACCATGTTCTGCTTCATATGCATCTAGCTTTACTTG
##AATAGCACGTATGGCCTTATCTGTCTTGAATGTATCTATT
##TCCTTTTTTAAGTCTAGGGAAAAATTATTTATATCTGTAG
##CTGACTTTAAGATAGAACCATTCTTATCTATTACTGATGA
##AGCAAAGTCTGAGTAGGCATGAGGGTCTTTCATAGCATTA
##GCATCCTTACCTAACTGCCCCAGTTTCATCATGGCCCTTG
##CAAGCTCTGGGTCAACACCTATAAACTTACCTGCTGTCTG
##CTTTAACTTGCTTCCTGCCTTTGTCGCTTCAGTCTGTGAT
##TCCTTATGGTGTATGTCATCCACTATAGAAGAAATCTTGT
##CTAGTGCTTTACCCAGTGACTTTTCATTCTTTACGCTATT
##GGCAAGTTTTATTATTTGTGGCAATATCCTTTTGACATTT
##GCAGGAGCATTGTCACCTAGCTTTACCAATAGGTCTTTAG
##TTCCTTTCAGGAAATTATCTTTAGACTCCTTAATATCATC
##TGCCTTACCCTTTGCTTCTTTTTTGAACTTAGTAGCAAGA
##TCATTCAGCTTCTTCCTTATTTCAGATATGTTCTTATACG
##CTACAGGATTATCAGTTGATGTACTATTATTTAGTACTAC
##CTGCTTTTCTTCTTCTAGGGGATGATTTTCTAGTGCTGCC
##TGATGTACATCATCACCTACATTCTTTGGGTCAACGATAT
##GCTGTGCGCCCTGAGTATCTTTGATAAGTACATTCCCTGT
##ATCACTGTCTGTTGATATATGCTGTCCTTCTTTGGGCATA
##CCTTCTGAGTCAACAAAATTTACAGGTGTGCCTTCCTGTG
##GCTGTTCTGCCTTTGCTTTGTCACTAGCTTTGCCAGTAGC
##AATGATCTCTTTAAGCTGACTATTTAAACCATCTTTCTTT
##TCTTCCAGTAGTTCTATACGCTTAGCATGACCATCTGTAA
##ATGCTTCATCAGTGGTAGTCATCTGGTGCTTTAATTCATC
##AATGGAGTTTTGAACTTCATTCTTGGCACTGATAATAACA
##ATAGCTTTACCTCTTACTTCTGGGTCTGTTACTGTGTCAG
##GTATTTTTGCTGATATGGCTTCGGCTGCTGAAACTTTATC
##CTGTATTTTATTGTAACGCTCTTCACCCATTTGTGGTGCG
##CCTGGTGTCTGCTCTTCTGGTATTTTTACTTTCTCTGCCA
##GTGCCTTGTCAGCATATTGGCGTATAGCATTGGCATTGTC
##TGGATGCGCTGCAACAATCTCTGTGATACGTGCTGTTAGC
##GGGTCTGCATAATGTGCTTCTACAGCAAACTTAGCAACAC
##CTCCCATTGCACCAAGTGCGCCCCAGGTAGCTGCATCTTC
##ACCCATACCAATTATATTCTGTCCTAGTGATTCAAGTTTA
##AACTTTCCATTGTCTAACTTATCAAAACCATACTGTAAGG
##CTTGATTATACTCATGGTTTGTTGCTCCTGCTGCTGCTTC
##ACCAATAACAGCATGTAGAAAATCCTTACCACCCTGACCT
##AGAAGTGTTTCTTTGAACTTGCTGATATTACCTTCCAGTG
##CTTTATGTAAGCCTGCCATAGTAATCTTTTCTTCGCCCAT
##CTGTTCAGCCTTCTGAACTGTTGCCTTTATTGCTCCTRCT
##GCTAGGTACTTCTGAAATGCTCCTGATGCAGCACTGCTTA
##GCTTACCTAAAAAGGGTGTTGTTGCTGCTAGTCCACTTGT
##TGCTAGAGCTGCGTACAGATTTGAACTTCCTTCTGATAGC
##CCATTATTCTTACCACCCTTATAGAAATCTTCGTATGCGG
##GGGCAAGTACTAATAGGTTTGCCATTATAGATGTGCCTCC
##TGACATAACTGCACCACCTATCTGTGCAGGAAGTCGCATA
##AACATACCTGCCTTACCCATATCACTAGAATTTGCTACCT
##GCTCAGCTTCATCGGCTGTCTTGGATAAATCATTAGCACC
##CTGATTGACTACATTAGATGTTTCATCTCCCTCCTTTACA
##AGTGGATTTATATAGGCTGCACCTCTAAGTAGTCCTGCTG
##TTCCTTTAAGAAGAACAGAACTTAGTGCTGCTCCAAAGTC
##ACCTAGTCCAGTAATAGGGTCTGTAGAATGTACGTTCTGC
##TTGTCGTTTGCTCCTGTATCTCTGGTTGTAGGCTGTCCTG
##TATTGGGGTCTATGAAAAACTTAGTAACATTCTTACGGTC
##TAAATCTGAAAAGTCTGGTTGCCTAGTGTCCATATCAGTA
##AGATTCTTACCTGATGAAAAAGCAAGTGTTGGCAGTAAGG
##GCTTTTTAGTTCCCGGTGAAAGCAAGTTATTAGCATTGGG
##TCTTAATGAATCTCCTATTGGACCTAGATTATAAAGGTCT
##TTTGAGTGATCTTTATTTTCATTATTCTTAAACCTGTTAT
##TCCAATTTGTCAAGTCACTGGCAGTATTTGCCTTAGACTG
##ATTCATTGATTCTAGGCGTTGTGAACTTTGTGAATAGCCA
##GTAACCTTATCGGTAAATTCCTTTTTAGAGCCAAAATTTA
##CATCTTTACTAACAGTATCAAATAGCTTTCCTGCACTAAT
##AGGRTCTATAATTTTAGTTTTAAATTCATTGAAGTCGCCT
##ATATTATATTTTTTATTTGTTTTAGGGTCTACAGCATTTG
##TAATAATATTATATACATTCTGTAACTTAGCTGTCCAGGG
##ATTAGGGTCTGTCGGTTGTGGCTGTACTGATTCTGGTGCT
##ACCTGATTTTGTATTGCATCTGGTGATACCTGATTTGGTG
##TTACTTCATTTGGTGCTGCATCTAATGCTACATCTGGTGC
##TGACTGATCTAATTCTTCTGCCATTAGTAAGATACTTTAG
##CATTGCTTTTAATAGCAGGGTGTGCATCATTATGTCTGCT
##TACTGCTGTTTGCGTATCTGACCTGCCTGATTTATCTACC
##TGACCTTTATAACCCTTGGCATCGYTTGGAAACGCATCTC
##CTGGTACAATTTCTTTTGGAAGATAGTAGTTATGTAATCT
##GCCATTTTCCATAGCAGTTACATGAACCATGTCTAAATTT
##CTTAATTCACGTTGAGATTTTTCAGGATTACTTTTAAACA
##TACCTTCTTGTGACTTTAAAATTATACCACCGTTTGTATT
##ATCAAATAAATACTTTCCAGTTACAGGGTCTTTAGCTTGT
##TCACCAGTCAATTTACCATTTTCATCTCTTAGCATTCTTT
##TTTGTGTAATATCATCTTTATAGAAGTCATGATGAAAACT
##GCCAATTAAATTAACATTGCTAAGACTTTTTTTATTAACC
##CATTGACTATTATCTGCATCAAAAACATGACCACCAACAC
##CACCTTTCCAATTATGGTTTCCGTATGTTTTATCATAATT
##TATAGTCGCATTTGCATTTTGTGGTGTTCCATCAGGATTT
##GTTCCTGACATTGGAACTGTGACATTTGAAGGCCCTTGAT
##TGACTGTGCCATTATCCTGACCCCCTATTGTAATTGACAT
##AGGGTGTGGTGGCTTTATAATATGATCTCTTTCTATATTA
##GCTAACCCTGCATTCTTTAAATACAAATTTATTTCATTGG
##CATATCCTACATCTTTAGCATTTGTAGTATCAATTCCATG
##TTCACTTGCCATGCTATCTAAGTATGCTTTTTGGCTCTTA
##TCATTTATTAATTGTTTGCCTGAACCTTCAAATGTTTGTT
##GAGCATTAACATTATTTGCCCCTACGTTACGCATGGAGTT
##CATTAAAGTATCAAAATATGCTTTCTTTGTTTCAACACTC
##TTTATATCCTTAAATCCCAAAAATGTACTTGGATTAGAAG
##TAATTTGGTTTTGGGTCATATTCTTAAGCATATTTTGAGT
##ATCAGCTTCTTTATACTGAGTATAACGTCTAGGGTTCATA
##GCTAACCTTTCTGCATCTGCTTCTGGTGTGCCTAACTTAA
##GATTCATATAATTATGATAGTGGCCATCAAAATCATCTAT
##AGACTGCTGACTTGCATAAGGGTCTGTATGAATACCATGA
##AATGCTTCTTGTGMAAACTTCTGTGCTTCTGTTGATAAAT
##CTGTAAGATATGTTGCCTTACCATACGAGTCATTCATAGA
##ATTACCTTCTGTAAATTTTACATTGGGGTCTTGTGATAAA
##TTTGAAGCTAGTCCATGATTTTTCATATCAACCACATTAT
##CTGATATTTCTTTTGCATCATAGGGTCTTATTAATGCTGA
##CTGACTGATATTTGGTATAACTGTGTTTGGCAACCTTTGC
##GGATTTCTTGGTTGCCTAGCCATGCCAAGTTTTACAAGGT
##TATTTAACCCTGCTGACTGCCCCATTACCTGTGCGCCACC
##TGCTGATATGCCTGTGCCGAATGAATCATTACCTCCTGGT
##ATCATTGTGCTGATTGTACGCTGTTAAAATTTAATCCTGA
##CATTGGTGATACATCTGACATTCCACCAACAGGTAGTCTG
##CTATGTACATTCCCTCCCCAATATCCTAGCTGTCCGAGTA
##CGCCTAGCTTGCCTATATCTTGTGCTGAGTTCATCATGTT
##CTGCATACCTGCACCCTGATAGTTTCGTGCTGCTGCTGCG
##TTGTTTGAGTACTGCTGTTTCTGATTCCAGTCAAAGGCTG
##ACTGCTTCTGCTGACCAATGGTAGCATTCGCCTGCATAAG
##ACCCTTAAGGTTATTCATACGCATAGTAGCATCCTGAGCA
##TTAAGATTTGCTCCTGCCTGATCTGTACGTGCTGTGAGTG
##CGCCTATACCGCCTACTGCTGACCCTCTACCCTGCAAGCC
##TGCCATACCATTTGCCTGACCCTGATTGATCTGGTTCATC
##TGGTTATTGTACTGCTGTGCAGGCATACCTGACTGTGCTG
##CACGCTGAGCTAGTGCCTGATTCTGGTAGTACTCTGAGCC
##TACTGTCTGTGTAGGAAACTGGTTCGSTGSTGCTAGTTTC
##TTAGCATGAGCTGTTTGCAATAGACCTGATACTAGCCCTA
##CGGCTGACGGTATAAGTGATAGACCCATTGATAGCGGTGC
##TGCTGCTATTCCTGCGGCTGCTSCACCTACTCCTCCAAAC
##ATTCCTCCTAAATCATCAAATGCTCCCATAATTTTATTTG
##TTAAGACCCCGAATTAGGGCTGTATATACTGTTTAGTGTA
##ACTGAAAATAATGATGTTTTTACTGTACTAGTACTAGTTA
##GTGTAGCAAATAGCTTGTTACCCTTAAGGTCATTACCATC
##TACAAGTGACCCGCCATTTGATGTATCACATAATAGGTCT
##GCATAGTAAATATCTTCTGACTTATTATATCCATCATCCA
##AATTAAAGGCAGCAGCAGGTAGTCTTGATGTCTGGTTACT
##GGTAGTAACAATATTATCCCAAGTCCATATTGAGTCTGAC
##TGTACTGCAACATTCATAAATGACTTGTTTACCTCTGGCT
##GATTGTTAAATACCATCCGTAATTGTGATGGGTACTGAAC
##ACCATAGAAGTTATTGTATATACCTATACCCTTACTATCA
##ACTAAGACTCCATGCTTATAGGCTAGTCCGTTCTTCCATG
##AGTAAAGGTCGGTGAAAGCTGCACCCATATAGTCTGGGGC
##ATAGCTGAATCTTGAAGTCCACCGCTTTGTCTCCTGCTCT
##GAGCCGTCATGGAACTCTACTGTTAGTGTTGAGCCGTCAC
##TGGCAGGGCTGAAAGCAATAACAAGACTATCTCTATTCCT
##ATCGTAACTGGTATATACTTTTGGTGGTACACCTGTTGCT
##TTATATTTGGCAAACTGGTTTATGAATAGTGTATTGGCAA
##GGTTATCTGAAATTACTACTACACCGTCACCTGACAGCCT
##GCAAATATTGGAGTTCTTGTAGTCAATGAAATACTCTCCT
##GTCATGCCTATCTCAATAGATTCAGGGTTCTTGCCTATGC
##CTCCTGCGTACGTATAATAGTTAATATTGTTAAGCAAGGT
##TTGTGATAATTGTAAGCTGGTCTTACCATCACCTGCAAGT
##GTTATCTGCTGATTGATAGGAATAAATCCTACACGTAGCT
##CCTGAAAAATCATTGCCTTCTGACCCTTTACAAGTATATA
##CTGTATAGACTGGTAGTTACGGTCATACTCCTTGAAATTC
##TGGTAGTAGAACGTAGCAAGACCGTTTATAGTCGTATTGC
##TAAAATATGACTGTGAGAAGTTAATCTGTGTATAATAATT
##TACAAGTGCTGAGTTAGGGTCCTCTGCCATTGGCCTGCCG
##TTATCAGACTTATTGCTTACATACGTATCATTGTAGTTAG
##GGTCTGTGACAATCTCATTCACTAATCCTAGCTTATTATA
##GKGGTKTGTGTAGTTGTCYTGAGGATAAATATAACCTCCA
##TAGAAAGCCATTGACCTTGCCTTCTGGTAAATATCGCCTC
##TAGTAAATTGTCCTGATGTTACCGAATGCTGACCATTAAT
##AATATCATACCTTTCACCAAACTCATAATAAGTATCTTGA
##ACACCTGTAGCAGGTTTTCTAGGCGTATATAATTCTACAA
##GGCTAACATTGGTAACAGTATAAGGTGGTGCTGAACAAGT
##AATAACATCACCAAATTCTAAAATCTCAAAAGAATCAACG
##TGCATATTTTGTGTTGCTGAATCAAGCACAAAACCTACGT
##GTCCAGGAAATTGTGCTAAGAAGTTAGAAGTAGTTACTAC
##ATAGTTTATGCGCTTAGTAAATCCACCTGCAACAAGAAAT
##TTACCTATTACATCAACAGTATTAATAGTAGTTATATCTG
##TTTGAAACAATGTTCCGCCTAGAACTATTATACCTGTATC
##AGTAAAACCAGCTTGTGCATAGGTCTTAGTAGGATTTTGT
##ATAAAACTGGTAATCTCTGTATCAAAAAATGGACAGAACC
##CAAAAGCTGTGTCAGCTATATTATTTTGGTTATACGTTTT
##AATAAATGATATTCTGTCACCTACTGAAAACTGGTATTTA
##ATAATTGAGTTTGGAAGTGTACCATTGTTAGCTGATACGG
##TATTATCTAAATTCTTTGTGGGGCTACCTATACCAGATAA
##TCTGATACCATCAATAAATACTTTTATCTCTGACTTATTA
##TTGTCACTTGCTTCTATCTTGTTTGTAAACCACTGAACAA
##AACTCTGATCTTTAAGTCTTGTTGACCTACCCCAACTATA
##GTACTTAGCCCAAGCAGGAGGATTGTGATAAATGTTCCAG
##TTTATAGCACATAATGAACCACCTGTTGCATATAGACTAG
##GGGTATTTATGGTAGAATTATACCCTGATAATTTAAAAGA
##AGTGTCCTGCTGTGCTGCACCAGGTCTGCCAAATTCATCT
##TTGTAACTAAGTACAAAYACGTACCTGTTAGCATCYTTAT
##ATCTTGGCGCACTTTTATAAATTAACTGACTGGCAGCAGA
##AAGAATTACATTTGGTAATTTTGAAAATCCCATAATACTA
##CCTTGGGATGCTGTTACTGCTACACCCTCTAAGTATATAC
##CATTACCATTTGCTCCTAAAATATAGAAAAATGAATTTGG
##GTTTAACGTAGACACGTAAGCACCTTGACCTAGTAATATT
##ATTAGTCTTGCTATAACTGTTGTTAATGTATCTCCTACTA
##CTACAATATAATTATAGGCATAAAGGTTCGTACCATTAGC
##AAAAGTCATATTTATATTATCTCCTACAAGTGGAGTGCCT
##GAAAGTGCTATCTGGTATACTCTGGCATTTTCTTGATTAG
##CTTGATAAGCTAAAGGATATTGTAAAGCTAAGTAAGCAAA
##GAATGGTTGTGTGGCTACTTTTATTAAATTTGTTGTGCTT
##AAGTTTATATTCATAGTAATAGGGTTACCATTACTATCTA
##CGTCATTGTTTAGGTTCGGTCTGCCTTTGGTAACATTACC
##TAGAAGAATAGTATTACCATTGGCAACACTAGATGCTCCT
##ACAGTAAAGGGTACATCATCGAAGTTTGATGACGTGTCAA
##TGATAGGTACAGGTGTGCCTATGTTGTTATTGAAGAATAC
##AAACTTATCATCAGGATAGGGTGTAAGACTAGATGTATAT
##TGTGCCTGACCCCAAATGGTATTGTCTGGAATACTATCTA
##GCACCTTATCAGCAGTCTTAAATATTGCCCAGTTCAGGCC
##ATCTGCTGAATAAGCAAAGTCTATCTTACGTACATATCTA
##TTGCCTGTAAAGAAAGTGAACTTTATACCATTGTTATTGG
##TGTTTACTGTATTTACTATGTTACTATTCTCATTAAGTGG
##TAACGGAGTACGTGATGCTCCTGACCATGCTGAGTGCAGG
##TTATCTTCGTACTGGTATCTGTATTTAATCTGGAATAGCT
##GTTTCTTTAAGTTATTGGCATTGATTAAACTATTAGATAT
##ATAAGTCGGAGCTGCTGAAACAGGATTACCATTCTGGGTA
##TAGTCAAGGTCGGCATAGCCTGGAACATACTGTGGCTGTG
##CTTTTATAAGCATGATGCTCTGAGGGGTAGTATAATACCC
##TTGCTTTGCCAGTGCTATATCTATCAGTCGTGGTGGGTTG
##ACATTATCACTGAACAAAATCATCTTGTTATCGATAACAT
##TTACACTACCTATAACGGCTGTTGAAAAGTTCAGTATTGG
##CCCCTGCAAGACAGCAACTATGGCAAGGGTATTCATATCT
##AGTTCATAGATACCGTCATTTGTGCCTGTTAGGTGGTGGT
##TAAAATAGTACATCTTACCCATAGACTGCTGTTCAAAACA
##GCCAATGGTAAGGTAGTTGATACCATCTGATGCAATGCTT
##GCTGTGTCGAYAAGCATGTTTCCCTGCGTATTCGTTACGT
##TCAGCTTACCACCTGTGGAGTTATCATGTAACCGTACATT
##CAGTGCATCAAGAAGGCTGTTAGGAGGAAACAAATCGTTT
##GAGTGATCTGAGTCTATGCCTAGAAAGTTCTTCTTTACAT
##CTGGTCGTATCTGTGCCATACTAGTAGTTTATGGCTTTCA
##TGGTTGTTTCCCGTACTGCTTCATTGATATGGTGTAGCTG
##CATACCACTACGTCTGCCTTTAGCTATACGCTTCTGGTTA
##TAGTATTCTTTACGTAGCATCATTACTGCATTTGCAGGYC
##CTTTCTTCCCTTGAATATCTTTCCACCCACACCAAGCAAG
##TAATGCTTCCTGAGCTTCTATGGAGATACTTTCTTCGGTG
##ACATCATCCTTTCCTGATGACAAATACTCCATGACAACTG
##TCTGAGTAGTTGCGGTAGGGTTAAGCATRATGATATTTGC
##CTGCTTGTCGATCTTGAAGTTTGCTCGTGAAGTTGGCGCA
##CTACCTACTCCTAGAGATTGAAAAGTTCCTACTATGTTTA
##CCCCTGCTGTCTGGTTTGGGTAGACAGCAGCATTGTATAT
##ATTCTGGTCTGCTACTATAAAACTATTGTTTAACCTGTCG
##TAGTCAAGTCCCTTGAAGGCTGTTAGGTTCTGGTTGTATG
##ATAGTGATTCAATCTCCCCGTTGGAGTTTACCAGACCTAC
##CCTGACGTAGTTGATAAAGTCTGGTGGCAGGGAGCCTGTC
##TTATTAAAGTTTATGTCAATGTTTACCGTATTTAGCCTGC
##CTGTAACATCCATGTCAAGGTCTAGTCTGCCTCTCTGGGC
##TATGGTATAGATACGCTGATAGGCATGGCTTGATGTATCG
##TTTTCTGATAGGTAGAGTGATACAATTTGCGCTAGTGGTA
##CTCTCATTAGTTGTCTACTTTATCGTTGCTTAAATCAGCT
##TGTAATCCTTTTTCTACCAGTAGCATCTTTACAATATCCT
##GTACAAGTAGTGGTATGTAGTTAGCAGGTAAATTCAGTTC
##AGCAAGGGGGTTACTACCTGCACAAATGATGTTGAAACTT
##ACAAGACCTAACTGCTTTGCAAGTCCGTTCTTGTTAAAGT
##ACATATTGCCATTATCCAAGTACCACTGTATGCCTGGAAT
##TTTAGGCAGGTTTGCTAGGTAAGATCGCTGTTTGGCAGAT
##ATGAATATTGCACTACAGTTCGCTCCTGGGAAGTAAACGT
##GGTCGATCTCTCTGTTTCCTGCCAGGCTGACGGGAGCAGA
##AGGAAGGGTGATGTAAAATCTTCCTCCGACATCGGTAAGT
##ACTGGTAGTGTGTACTTAAGGTAAAACTGGTCGTTGCTGT
##AATATCCTTCATCTGCTTTCTGGTTTACTTGTGCATCTGT
##GACAGCGTACTTGCAAGCACCGTTGAACACATGAAATAGT
##ACGTCACGTTCGTCAAGGTCGCTGTCCTGTTGGGGAGCAA
##ACTTGTAGTACATACGGAAGATTTCTTCTGCTACTGCTGA
##TGCTGTCATTAGTCGCCTGTTTTAAGTTTAAGGTTTGCGT
##ACTGCTCGGAACTAGGGTCTTTCATTGCAAGACCAAACAT
##GCCGATAACAATATCTATGATGTGGTTAATCTCCATCTCA
##TACCACTGAGGGTCTAAAGATAGAGTAGGAGAATATACTG
##GCATTCCACTAACGGGGTCTAACGTATATCCCCAGAACCC
##ATACACAGGGCTTGCTATATACGTACAGTTTAATAAAGGT
##GCAGGGTTAGGCCAAATCTTGATCTTTCCTGGATACTCAG
##TATAAAAAATATGGTTCTGATCGGGGGCAATAATGGAACT
##CGACAGGATAGTATTTACAGCATCATGCTGGATATACTTG
##ATCTTACGGATAGCATTAGGGTATACCTGTGGGGTGATTG
##TGTCAATATAGTAATAGCCTAGTGGCAGTATGGCTGTACC
##ATCTGGTAACTGTGTTAGAGGAACAGTACGCACGAACGGT
##AACAGGGAGTCTGTCATGCGCTGTGACTTGTCTAGGGCTA
##CTGCTGAGGTAGCTGTCTTTGATTCATCTGCCTGTGGCCT
##GCCTAGATATTCGTTAAAGGCTGAACGCTCAGCTGCTGCC
##CAAAGGCTGTTGAACTGTGTCGGACGAATAGACCCCTGCT
##GATTCTTGCGAAGCAGAAAACGTACTTGCTGATATACTTG
##GTCTATCGTCATTAAATTTAAATATCTGTAATTGTAAAGA
##TACAAAAAAAAACGCACAGGGGCTTTAAACCTGTGCGCCC
##AAACCAAGAAACTTTCTTATCTATTTTATGCTTCCAGTAA
##CTCGCTAAGCAAGTTCAGGAATACCTTTCCTCTTTCATCT
##GCTGCTGCCCATCGGCCTGCATGTGATACAGGGTCTGCTC
##CCGGTGGTATCAGAACTACAGGTGCTGACTCTGGGGATTT
##AGCCCAGTATATAGCACCATTACGCAGTTCAATAATATCT
##TTTTGCAAGCCTAAATATACACAATAATTTGCTTCCGAAG
##TATTGTCTTTTCTAAGTTTATTAAATTTTTTATAGTCAGA
##TTCTGCAAGTAACACAAAACTTGAACGTACTCTATCTTCT
##GATCTTTTGATGTCTATACCCATACTCCATGCCTTAGCAT
##ACAGTTCATCGGTATCACATTCCATAGCATAACTCATAGC
##CTTAAACCGCTCCTTAGAATTATCAAGGTCTAGTAGTTCT
##TTCTTTGCCACATCGTACTTCCTAAAGACTGGCATCTTCT
##TTGAAATACGGTTATGATTATCCTCATTTGAGTCATGTGC
##ATCAAGAAACTCTATCAGGATAGGGTTATTCTTATTCACC
##CTTAGCACACCATTTAAAAAAGTAATGTCAAAGGCTACTG
##CTGTTTTCTTAACATCCTTACCACCTTCTTCTATCTGATC
##TACTTCATGAATAGAACTGAACCCAGGAATGTACCTGATT
##ACTTCTCTCTTTTTACCATTAAATATTTCACTCTCACAGG
##CAAGAATCTGCTTGTAACGGCTTTTATCGGTAAGTTCATA
##AATCACCATCTCGCCACCTTCTGTATCGGCATCGTAAATA
##GCTAAGGTCTTTTTAGACTTCTTTGGGGCTTCCTCTTTTA
##GTGGTCTGCCAAATGCGCCTTTCTTTTCTTTCTCTAGGTT
##TATACCTACTGCTTCCATCTTTTCTTTATTAGTAAAAAAC
##TAGGGGGTTTTTAGCCCCCTAATCTGTAATGCTTATTTTT
##GAACGATAAGGTAACGTTGTGCGCCAAACACCTGAACACC
##CTTGTACGTAATCATTGATACGGTCAAGTTAGCTACAGGA
##GTCTGGTTGGTAGGAGCAAACATACCTGCGTAAGTTGTCT
##TAATCTCACCATCACCGCCATCTGGTCCACCAAAGGTACG
##TACACAGAAAGAAGGGATAGACTCAGAAGTCTTTGCATCG
##ATCATTGAATCTTGTGGAATCAAGATACCAAAGTTCTGGT
##AGTAAGTTCCTTCGTTAGCCACACCATAAACAGTAGACTG
##GTTAAAGCCTGCATATTTATTGAAGTTCACCTTACGGTTA
##AATAAGGATAGTGACTGGAAGTTTCTACGAATATCTATCT
##GGTTTGCTCCTGACTGATCGTACAGGATAGCACCATTCTG
##AAATTCTGTACCAATACCATTCTGAATATCAATACCCTGA
##TCGGTATCATATAGCCAGTCATACTCATTTGCTCCACCTT
##CAGCATCCAGGTATCTGGTGATCTGGGCCAGTGTGTTTAC
##AGTGTTAAACGTACCATAAGATAGTGAACCACCGTCACGC
##TGAATACGTGGAATAACACCCTCAGAACCTGTTGCTCCAT
##TTAATAGCTGTGTTGCATCACCTTGTGGGGCAAACATCAA
##CTTCCAGTCTACATAGTTTACAAAACGCTGGGTAAGGTTA
##TCTACTGCAATATACTTGATGTAACTCTGACCTGTCTTTG
##GGTCTACGAAGTCAATCTTTTCTTTCAGGGCAAGGTCAGA
##TATAATATAGTCATCACGAATTTCTGTCGTGTAGTTGACA
##ATTTTGTTATATAGCTTCTCTTGTGTTGCCTGTAATCCTG
##ACTGCTCACCAACATCAAGAATACCTCTAAATCCTAACGT
##GTCTCCTACAGATACCGACGCATTGTCTAAGGCTCTTAGG
##GGGGTTAGGGTAGCAGTATATGCTCCTGGAACTGATGTGT
##TGATAGCAGTGATCGTAGAATATACACCTGTGTATAGATT
##CTGTACCTGCTCGTTCAGTCTGATTGCTGACTTACCGTCA
##TAAATATCAGAAGCACCGATTGTAATGGTTGCAGGTGTGC
##CTGCTGCTACTGTTACTGCTGAAACTGCTGTTACTGAAAA
##ATGATTCTTACTTCTATCTTCATAGTGAAAGAACATCTTG
##TTATCAGTAGCTAGCTTCATATTACCAAGACCTTGCTGGA
##TCATGGTATAATTCTGCATCCCGTATTTACGGATTAGCTT
##TGGGTATGCGTTCGGACGGATGATGTTAAAATCATTTATA
##AGGGTCGTCCTTAAAGTTGTGCCTGTGGTTACACCTGCGG
##GAAATTGTGCCATTTTTTGTTAGGGGATTAACGTTTGTTG
##TTTAAAAACATGTCCTCCATTCTGGATGCTTCTTCTTCAT
##CAGTCGATTGCGTTCCAGTTGGAGAAGTTCTTTCCAAATT
##CACGTTGTTGAGTGTCTTTACCATCTTTAGCTTTTCAGCT
##ACGGCCTGCTGTTTTGTGGCAGCACGTATGATTGTGTCCT
##TGTTTTTAACCAGGTACATATCATGGGCAAGTTTCAGAAG
##GTTTTCTTTACCATCTTTATCTACCCATCCTAGTTCATTA
##AAGATTGACGAGATATTCGCACTACGTAAATTTGTTTTTA
##ACTGATTTTTTTCCGTTTCAGATAAATTATATTCAACTTC
##CGTGTTGTCCGATAACTTAAACCTCATTGGTGGTATTACT
##GAAAGCTCCTTGTCAACCGTTTGTTGCCATGTGATACTTG
##CAGCCTTCTGTGACTCTACCATCTTTGCTTCCTCGCCTTT
##CAGGTATGAGCTGATCACTTCTTCATTATTTACACTTCCT
##TGTGCCGTTTTAAACTGCTCAGGTATCGATAGGGGCTTCT
##TTGTGCCTTCTAAGAATGCCTGTGCTTGTGAAGCATCCAT
##CTTTAGGGCTACTCGGCCTTTACGAGATGCTTTGTCGTCA
##TAGTCCTGATGCTCCTCACCATATAGGTGGTATTTGTCCT
##GTATATATTCGTTCAGGTCATTTTCATCAAGGTCTGGTGA
##CTGCTTGCGTAACTGTGCTTTAATTTTGTCTATAGGTGCT
##AGTTTTGAGTAATCAGCTAGGCTTGCGTTAAGCATATCCT
##TGACTTCCTCTAACTTGCCTGCTTTAAGCATTTCAAAGAG
##ACGCTTGGAATCTTCATTGGCAAACTCTGGTTCTGCCTGC
##ACTTGTGGTGCTTGCTCTCTACGCTCTTCACGTAACGGCT
##CTGTTTCCCGTACTGGTTCTGGGGTGACGGGTGCTGATGA
##CTGTACATCATCGGTAGTAGATTCAATAATGGTGAACCTG
##TCTAAATCTTCATCAACCTCAGTAGCCACTTCTTCGGCTA
##CAGGTATAGGGGTTTCTACAGCAACAGGAACTACTGGTTC
##TGCTACTGCTACTTCTGTCTCTTCGCTGAAAGATTTTACA
##AAATCTTCGAAAATCTCATTGTTATTTTCTGCCATAAAAT
##TGTTACTCAAATATACAACTAAATATTTATATTTCTATTT
##AGTGCATATTACTGCTGAACTGGTTGCCCTTGTTGTGATG
##GGTCTTGTGGTTGACTAGGGTCTTGTCCCTGATTTGGGTC
##TTGCCCTTCTTGTGACGGGTCTTGCCCTTGATTAGGGTTT
##TGACCTTGCTGTGACGGGTCTTGTCCCTGACTAGGGTCTT
##GCCCACCGCCTTGCTGAGCTTGTGCCTGTTGCTGCTGTGC
##CTGTGCTTGTGCTTGCTGCTGTTCTTCCTGCTCAGCCTGC
##AATAGATGCTGATATGCCTGCTGAACTTCGGCAGACTCTA
##GCTGTAGGAATGTTTTCTCAACGATAGCCTGAATATCTGC
##TGGCAGTGGTACACCTGCTGTAATGCAGGCAATACGGATA
##GCACCAATGTTGTTGATAGTAGCTAGTTGCAAGGCTGCTG
##ACTGTGCCTGAGATTCTTTGGCCATAGAAATCTGGCCTTT
##TAACTGCTCTAGCTGCTGCTGCAACTGGCTTGTCACCTGC
##GCTGATTGCTGCTGCGCCTGTGCCGTATTCTGCATATTCT
##GCTGGTCTTGCTGCTGCTTCTCCTGCGCCTTCTCTTTTAT
##ACAGTGGTTAAGATAGAGATAAGCCTGCTTGGAATTACGT
##AGCTGTTTGATCTTGAATATATCGTCAATGTCAATCGTCT
##GCTCCTGTAAGGCTGTATTTAATGCCTGCTGTAAGTCCTG
##CTGATCGGATTTAGACATACTTGTATCTAAGTACATATCA
##AACATAATATCATTACTGCCTACGTTTTCTTTAAGGTTCT
##TAACCCTATCAATTCCGAAGAGCAGTATATATTCATCTTT
##GGGGTTAGTGGCAAACATAATCCTATCCCATAGCATGCGG
##GAGACTACTTTTGATGCTTGCCGTAAAACGGATGTATAGG
##CTCTGTATAAATGCTGTGTGGCATTGTTAGATGACTGCTC
##KGCTTGCTGGGCTACATCTCCTGACATACGGGGCTTATAA
##CCTGTACCCTCTAAGAACTCATTATATCCTATCATATCAT
##TCATGCGCTTTATCTCAAAGTTGTAGTCGGTGATTGCAGC
##ATTCAGTTTTGACTCAAAGTTATAAGCAAGCTGTGTTATG
##GGAGGACCAAACTTTTCATCTCCTGACTCCGTACGAGACC
##TGCCAAAGACAGCTCCTGTACGCTTTACTAACTTCACATA
##TTCCAGTGGTGCTAATGCGCCTGCTCCCTGGCCTAAGTCT
##ACACCCTCGATAGCATCAAGGTCATAGAAGATAAGATCTG
##GTGGCAGGTTTGCCATTAATAGCTGTTTATTGGCATAGGC
##AATCTCGGCAGCCTTAATACAGGGTATCATCTTTTCCATG
##ATACTCTTTACTGTCATGTGGTAGTTGTTGGGTAAGTATA
##GTGCGTAAGGGTGTATTACTTCTTCGAGTGAATCAGGGTT
##CCTAACTTGGTTAATAGCTTTTGACCAAGTGAGTACGCCA
##GCTTTAGATAAATCACCGCCTGCAACAAAGCATAGGTCGT
##ATCGTGACTCATAAGACCTGGAAACAGTTTCAGGATTCGA
##TAGCTGTATTTTCTTTTCTGCTCCATTCTCGTTTATGGCT
##GTCTTACCATATCTATCTTTGCCTGTCTCAAACGATATAC
##CCAGAATCAGTTTAACAGATAAATCGTAGACAGGTATGGT
##GTAATCATCGTAAGGACGTGATATTGAATTATTGTAATTG
##GTATTCCATCCAGTGTCAAGCATACTACTTGGGTTGTCGA
##ATACATTCGGACATGATTTCGCCCACTCATGCCATTTTTC
##TTCGGCAACTCTTGGCCATTTTCGTCTTGCATCAGCTATC
##TTATAAGGTACTACCTCGCCTATATACCAAGMATCTGAAC
##AGTCTTGTAATTCAGAATACGTGACCACCAAGTTCTCTGG
##CTTGCACCTTTTGATCTTTAGCCGTTTGTTCTGGTCATAG
##AAAACCTTTGTGAAAATCACATCTGTCTCTACCAGATCAC
##TTGCTAACATCGCCTTGATGTTCTCCCAGTTACTATCAGT
##AAGTACCTTATCAATGCCCTGCTCCATGAATATTTCCTGG
##TCTAGCTTAAAGCCAAAGTCAAAGTAATAGTCAAGTTCCT
##GCTGACTAGCGGGGGTCTGCTTATGTGGTTCATGAAAAGG
##TATGCCTGTTTGCTGGGCCAGTGCTTGTAGCTTATCCATA
##TTCTGCATACGGAACTGTGCATCCTGCTTTTCCTTCTCCT
##TCATCGTTGCTGACCAAGGGTCAAGGGTTGAGCATACTAC
##CTTTTCATTCTGTGATATTAAATTTTCTACCAGTACATTC
##TTAATCTTATTGCCGATAGCGTCTGGTTGAAAGTCAATGT
##TTACAAATGACTCCCTGCCATCTATCTCTAGCTGATTCAT
##GATGCTTGACATAGACTGTGTACCCTGACCGTATGAACGG
##GCAATGTTATAGCGTTTCTGCAACGTTACCCACCCAACAT
##TTGACGTACCCTTATGGCGTGCAAATATGGCAGCAGCTAA
##TTTCTGACCGTACTCAATGGTATCTTTTTCACTATCAGTT
##GCGTTAGGGTCGGGAAAATTTATTGCGCTATACATAATTT
##AATTTAGACATACAAATATAATTATTTTTATTTAATGTAA
##GCCAAAGGTCTTATGCAGGTTATAGACTTTCATAAGTAAT
##GGTTTTTTAGCATCTACCTTGACATTCTTAGGTGTCGGTG
##CATCTATTCCTCCTAACAGGGACATCTGGAAAGCAACAGT
##ATCATCAAAAGGTGTACGCTCATAGTGGTCATACTCTAGG
##AAGTCATCCAGCAGTTCCATGAACTCTATCTTATAGCAGT
##GGTGGATAATATAGGTGATAAGTACTTTTAGCTGTGCGTT
##CAGGGCAAAGGGGTCTTTAGAGGGTGTGCCGTACCACTTT
##CCTTCATTCCTATTCTTCTTGTTCTTATCCTTTGTGAACT
##CTGGCCTACGCATGATGAATTTAAGCCTACCCTGGTACTT
##AAAGTATTCATAGAAGTCATCAAAGTCACTCTCATAGTTT
##GCCTCACAGGAGAAGTACTCACATAGCATAAGCACGTCCT
##CGTGCATCATATCTTTTTCCCTTTGTCGGTAGCAGTATCT
##TACAATCGGCTTGCAGGAGTTCTCAGGGTCTTTGTCATTG
##TACTTCATGAACACATAGATACATCCGTTAGAGCCTTTGC
##CTACTGTCATGTTTGAGCCGAAGGGGTCAACGCCTATACT
##AAACCTATGGGTATTTACAGGTACGGTATGCCCTCCTGCT
##ACACCTGACTTATTAGCCTCAGCTGGATACTGAAAATCCC
##AAAGGACATGAAACTTGCCATGCTTGGCATTGTCTCTCCA
##CTTAACCGTTCCGTCAAGCTCCCTGTAGAAGTCTACCCTA
##CGTGGTTTTGAGGCAGGGTCGGTAATGTTTCTGATCTCTA
##ACTCTTCCTTAACTTTAAGGACTATATCTAATGGTAGCTG
##AGAGTTTGATGTTGCCATCGAAAAGGCATGAGCTTCTGTA
##AGCGGATTCTTCTGCTGCTCGGCAATAAGCAGGTTCTCTG
##GCAGACCTTCCCATCCTGATAAGATATAATTTGTAGCAAA
##ATCAATCTTTGAGTAACCATATTCATCAATAAAGAACTCT
##TTTGTAATAGGGTGAAAGCCCTGATAGCCTTTGGCAGCTG
##AAGAGAAATACCGTATCATCAGTGACTTGGTTCTGCCAAA
##TACCATTGTTAGCAGTGAACACTCGTCCCATAGTTCCTTT
##GCCATTTTACCACCACCTCTGGTCATCTCCTCGACGGTAG
##TAATATAAAAAGCCTTACCCTGAATGGTTGACCCTTTTGT
##CAGGCAGTACTTATGTACCCGGTGGCGTTCCTGCACGTCT
##ACCTCTTCGCACTTGCCAAATTCATCTACCAGATAGTCAT
##TAAGCTCTTCACCGTCATAGGCATTTACCGTTGATGACCT
##GTAGTCAATCTTTGATTCAAGGACTACTTGCTCATGCTGG
##TTATCTTCCTTCTTAACACTTTTAGTGGCAGGAGCAGTAA
##ACGATAACTCCGTACGAGGGTCAGAAAAACCGTTATCAAT
##AGGTCGTATAAAAGAGGGCATCTTACGCCACCTTTTGACA
##ATTTTAATAAAAATTCCCTTCGCATCATCCGATTTTTTAG
##ACTGAATACCTGTATAGTGATTCTTGTGTGTTATCGTTCG
##GTGATATACCTTGCACATAGCCACCTCAGTCTTTCCAGAA
##CGCCTGTTGGCCACTATACAAACACCACCAATATTCGGGT
##CATTGTCACCCTTTAAAGCAAGCAGGAAATAGCTCTGCTG
##TTCATCTATAAAATGTGGGTATAACCCGTTTAAATCCCAG
##TAGGTAAGGAAGAAATAATTTGCTCCTGTCAGGTATTCAA
##TATTGCCATTGTTCATAAAGAATACCCCATTGTAAATACG
##TTCGTACTCACGTTGTAATATGGCTATGTACTCTTCATTG
##CCTGAATCATAAATCTTATCACTAGACATCTTCCACATAG
##CTTTTGGGAACTCTGGCCTAGTCCACTTCTGCAAGGTCTT
##GTGAATATCAACATTAAGTATCATGCTTCGCTCAGGAAGT
##TCAGGCATAATAATCTCATGCTCCCCAACTAGCCGTATAG
##GTAGGTAATTCTCAACAGCCTTTAGATACGTTGAGTCGTC
##AGGGTATAATAACTCAATATCCATTATTTTGCCATTGCCT
##CAACAGATACCCTGGTCTGTTCTGTTTTCTTCTTCGTTTC
##CTCTGGTTCAGGGTCAAACCGTAGGACTTTAATGAGTGCT
##TCCTGCATAGCTATTACTTTCACTATACGGTCAAAAATCT
##TGTCATCACCATCGAGTATCTTTAGTCCTCCTTCATACTT
##ACCACCTTTGGCTATATTCTTAATATCAGCCGTTAGGGAT
##ATAGTGAACTCCATAAGACTCTCCTGAAAGTTCTTAATCG
##TAGCCTGCACATCTCTGGCTATGGTAAAGTCTACATCATG
##GATATTAGACTCTTCCACAACCGTTCTGATCAAAGCCGGA
##AAGGATTCCACTTTTTTTTTCATGGGCTAATTTTGTTTTC
##TCTACTTGTGAAATATGGTTGACCGTAGGTGCTTCTGTCT
##TTGTTGCTGTAGGGCCTTTTAGGAAGTTGTCAAAGTTCTC
##ATTCTGTGAACTTGTGTATAGTTCTGATGTATAAAAAAAC
##TGGCCAGGCGTTAGAAGTGCTTCTTCTCTTGCCATAAGCA
##TAAGTTGACAATAACACACCATATCAATTAGGGTATCATC
##TATGCTTTCATGGTTCGGTATTTTATCATTGCCTAATAAG
##TTTCCTAGACGTACTACTTTGTTAGCGATATGCCCGAATA
##TATCTTTGACTGGCGTGCTACCCTCTAGCTTTGCTACTAG
##CTTAAAGTTGCTAAGCACATCTTCATTTGCATAGTCATTG
##GACTTGCTTATCATTATCTCCTTGCACCTAGCGTTATTAG
##CATCTAGTATTGCAATCTGTGTTTCTCTGTTCATATTTTA
##TTAGTTAGAATTTCCATCGTAAATAACTCCCTGATACTGG
##CACTTGCCATTGATAACAGGTATAGGCTCTCCAAAAAAGA
##TATATTTTCCTGGTGTTTCTTCATAAAAAGTAATGGATAG
##AAAACCTGATTGCCAGTTAGCAATTACACCAGTTGGCAAA
##TACTCAACTTCCTCTATAAGCCTTGTGCAACCTGATTGAA
##ACCAGACAAAGTTTCCTTTCTTGTTTGTTAGATAATGAGG
##TGATAGTCTATGGGTATGTCCTGTTGTACCTGAACCCATG
##TAATCAACTATGTTCTTTTCACTAGTATTTTTGGCTAATG
##ACAGCCCATGAACTACATCAAATATGTTAAAGTAATTAGC
##ACATGGTGAAGGGTCATAGATCATATCCATTTTATTTAGT
##TGTAGCATCTCGCTATACTCCGTTGTACCTAGATTCTTAT
##AGAGTATTGCAAGGTTTGCTAATTGGCCCTTACCTAGTAA
##ATACGGCTTTGTAATTCGTTCGCAATGATTACCAAGCCTG
##ATTGTTATTCGTGCGTTTGTAGAAGCTCTCAGTGGCTGTA
##ATATTTGYTCAACCGTATATCTTATCTCTTCTGTTTCAGT
##ATATCCTTTTAATATTCCATCACTGTATAGTCTTTTATTA
##TGTGCAGATAAGTACGGCATATCAGTAACATCACCGTTAC
##AAACAACTTCATCAAACTTGTTTTTCTGAAGGACTTTATT
##AATACAACGAAGTGCTTTTAAGTCTGCCAACCATCCATGA
##CAATCTGAAAATACCACCATACGATAAACTTTTTTATCGA
##ACATCTTACGTTCTTTATAAGTATCATATTCTGATTCTGA
##CATACGGGGTCTACTTTGAGCCATTATTTAACTAGTTTAT
##AATCGGGGAGAATTGCTTCAATATCTGTTGATTTAACTTT
##TACATACTGTACTCTGTCCAGTTCCATTGTATACCCGCAT
##CCATGTTTGTTGGTAGCCACATAGTCACCTACTGATACAT
##ACTCTTCTGTTTCATGGACTTTGATTATTTCAGCTACATC
##TTTTAAGGGTACATTTCTGAACTCTTTAGGAACCATGCTA
##TGAAATCTATCAGGGTTAGTTACCTGCTTACCTAAGCAGT
##AGCCTTTAAGTGGGTATAATTCACCATCACGAACTTCAAA
##CATCAAGCAGGAGTCATGTATCTTATAATACATGGTCTGT
##GTTTCAGGTATGTAGAACTCATTCCACTCTGCCCATGAAA
##GGTAATGGACATACATCTTCATGCCTACAGGATAGTCCTC
##TGAGTACGTTCCTACAACGGTACATACTTCTGGGTCACGT
##GTTCTTTTGTTCTCTTGAAAACGTGTCTCTAGCTGAATAG
##TAATATTTGTATTTGCTAGTGTTACCTGCTGTTTATGGGT
##ATCATCTCTTGATACTATCAGGTATGGCTTAATTGATTTC
##ATCTGTCTCTATGTATGTTATCTGACTTTCTTTAACTTCT
##GGCAATCCGAATATTACAGCGTAGTTATTAAGAGTTAATA
##TGGAAATCTCTTTAGCTAACTCAGCTGAATGGTAACCATC
##TTGCCATGTATTTAAACCATTAGTTTTATAATAGAACATG
##CTACATCCATCATCTTCATATTGAAGTATTTCAATTACAT
##ACTTTTGTTCTTCCTGTGGTTTTTTAATATCTCGTTTGTC
##ACTCATATTTTGGGTTTTCTTTATGCTACGAATAGCATAT
##TTTGTGTATCGTTAATTCTTTTAGTTGCTACTTTAAAATA
##CTCCTCATTCATTTCCATACCTATAAAGCGTCTGTTTAAG
##TTCTTGCAGGCGACGCCAGTTGTTCCTGAACCCATAAAAC
##AGTCTATAACTAAATCACTTTCTTTTGTAAATAACTTTAT
##AAACCACTCTGGTAATTCTTCAGGAAAAGCAGCACTGTGG
##CTTTTATTATTACACTCAGTAGCTAAATGGAGAACATTTG
##TTGGAAATGCCTTATCCCTAGCAACCCAATTAGAAATGTT
##CTTACCAAAACCGCTTCCAACTTTAGAATTATCTCGAATT
##TTGTCTGTTTCACTTAGATTTTTCAATCGAGATTTAGCCC
##AATCTCCTGTCGAAACCATAACTTCTTCTTGATACATATT
##AAACTTTTTTTGTTTATTAAATTGAAGCAATCTTTCCCAA
##GAATCCCTAAATCTATTTGGCCATTTACCAGGAAATGAAT
##TTTTCTTATGCCAGATAAATTCCTCCGTCCATAGCCAACT
##TTGTTTACGCATTGCAATAATCAGTTCCATTACATATATG
##TCTCGCTCACCATTTGTCACCTTCTCTTTTATATTCAAAA
##TAAATGTTCCTGAAGGTTTTATTATTCTAAACAGTTGCTC
##GGAAATAGGCAAAAACCATTCGTTATATTTTTCAGGTTTA
##ACACCCCCATAAGTTGATTTTCTTCTATCACCGTACGGTG
##GTGATGTCATTATTAAATCAATACTACCAGTAGGTATTTC
##CTTCATTAGTTCCAAGCAGTCACCGTTGTATAATCCTTCA
##CTCATATTTTGTTTATTTTTAAAAAAGGCGTTTACAAGGG
##TTTAAAGGGCTATTCTCATTAATCAGTTTGATCATAGTAA
##GGGGGGAGCAATGGTGAATAAACGAATGTGCAATTCATCA
##TGAAGGCGTTGTATTATACTTCCTGTATTCCTGAAATAGT
##AAAGACTATTAGAAGAATTGTAAACGCCATTTTTATAATT
##GTAAAAACCCTCTATATTGACCCCTGTAAATAGGACCAAT
##CTTTTAGTCTTAGCAACCATATAGCCTAGACTAGTAGCTG
##ACTTCTTATATACCTGTGCGGTACATCTTGATATGTTTAG
##CAATCGGGATATACCCGTTATTGAAAGACCTGTGTACTTT
##CTGGTGTTGTCGTATCTTTTCTCAAAGGTTTTGTAGATTT
##TATTTTTCTTACTATACTTTTCAGATACTGACTTATCAAT
##ATGGTACTGTTGATCTTTTAAGTTCAGCCCGATTATGGCT
##GTCTGCAATATTAGCTGTTGATTCTCATTGTCTATTGGAA
##TAGGTAAACTGAAAGACCCCTTTTCATAACGGCTTTTAAT
##CTTATCATTACCTAGGCAGCATAGGTTACCACTGTGCTTA
##GATAGGAGTCCCTTTGCCTTAAGAAAGATTATGTATCGTG
##AAAGAGTAGGTACTGGTATATGTAGGATTTTAGACAGCTT
##TTTTAGGCTGTGATTATAATATACGGAGTTGGTATAGATA
##GATTTTAGACGCAAAAATACTGACAACTGAGCCATCCACT
##TATCATCTCTAGCTTCTTTKAGAAGCATAATAGGAAGATT
##CAGAGTGTTTTGTGCCATAAATTATAAGACAAATATACAT
##TATAATTACTATTTTAGGTATACTTTTGAAATTTATTTAT
##AAAATATTATCATTTTTTGGCGTGATTGTTGTATAACTAA
##TGATACGCACAGCTACCATGATGTGCTATTAATGGTTAAG
##TAACCCTAAATACAAATTTTTTTATTTTACGAGTATATGA
##ACTGTAGAGACTTTTCTACGGTATTGTGGAAATATTTCCC
##ACTATTTTAAAATGGTATAATATAAATACCACTTTAAACA
##TCTGTAAACAACTTTTAATAATTATTTTTTTAGGAATGAT
##TATTGATTAGTGTAATACATATTGAAGTACTAAAAATTTT
##ATTTTAATTAAAACAATACAAATACTATAATCCTTTATAT
##AGTATTGTATTATAGAAACTATTATTATGTCAAGAAGAGA
##AGTTATTATTAGACGAATGAAATCCATTGATGACACACCA
##ATTCATCCTGGGGACTTATTGAAAGAATATGCTATGCGAA
##ACGGCCTTACACAGGCACAGATAGCCAGCATGTGTGACTT
##TAACAGTAGCAATTTTGGACATTATATAACACAGCTAAGA
##CGGTGGCCTGAGAAGCTGTTTATAACAGCAGGAAACGTTA
##TTGATTACGACCCAGAAGATTTGATGATACTTGAATACAG
##GTACTGGAAGTTTCAGCGTAATAAAACTTCATCAGAAGAA
##TACCGTAAGTCAAGTGTAAAAAGATAAGTTTGTAACAATC
##CTGAAACATTTAAACATTTGTGTTCAGCATCAATTCTGAT
##ATGATTATATTTGATATGTAATTTAACCCCATAGAAATAT
##GTATCAGGACGAGCAGGATAGGCAGGACAGTTTAGATTTT
##AGTAGGTGTCAACGTGAACTGGCACTAGAGTTAGCAGTAG
##TTTTATTAAAGGACTCTGGTGAGAAATCCGCACTTAAGGT
##ACTTGGAGTAGCATTAGATTTTGAGAACTACTTAAATGGT
##TCTATCCCCAAAGATGCTACTGAAGAAATTAAAAGATTGA
##ATAGGTGAACTACTATCCTATCTGATTTAAAACAAGAATA
##GCCCCACTGATAGTAGGGCTATTTTAGTTTAATACCTGTT
##GTATTAGTTTTCTTTAAGACCCTCGATAACGGTCTTAGTA
##ATACGGGCAGTTTCAAGGTTCAGAAAACCTATAATCTCAT
##ATAGTGAGAACCCACCCTCTTGCTTGCCTATCTCTAGCGT
##GCCTTCACCTGTTTCCTTTACCTGGTAAACAAATGTTCTT
##AACTGTGGCTCAGGGCTTGCGATTGGTGACTCTCCTAAGA
##TGTGTGCTTCTTCTACGTTCTTCATAACTTTTTTCATTTT
##TTTAATGCTCATTTTATTTTTAAGGATTTGATATTCAATT
##TCTGTCATACTAGTATTTTACAAAGGCTGTGCTATCTTCA
##TCACGAGATGATAAAGACCTGCGTATATCCTGCTCTAGTT
##TCATTTTATTACCTGCCCACTGATAAAGGCCATTTAAACC
##AAGGACAAGATCGGTTGTAGGGTCATACTCATTAAAATTT
##GCAATATCTCCACGTGTATCATACCCCCTTAATTCAGAAG
##GCCCATGCCAAAAATGCTGGACAGCACCCATGACGTAGCC
##AATGTTTTCACGTATAACTTCATGTGCATTGTCACCCCAA
##TTTTTAATATACTTTTCAAAACCCGGTGTCATACCCTCTT
##TAATATGTAAAAATGCGTCTCCCTTAAAAGAATTTATCAT
##ATAGGTATCTCCTGAGCCTGCAATGCAAACATCTAGCAAA
##CCGCCAATAGCCAGGTAATCTTCTTTCTTAATTGCCCATG
##CTAAACCTGGATGCCCTGTCTTAATATCTTTAAGTTCAAT
##CTCAGGGTCTTGATGAAAGCCACGCTGGTCAAACATATAA
##CATTCTGACTGGCACTTCCAGTTTGACTCATAGGTAGGCA
##GAATAAACTGTGCCTCTGAGAACGGCTGTATGACACTATA
##ATGATGTAGGGCATAAACAGTCTCTTCAACCCATCCCTTA
##CGGGTAAAAGCAATATCTGAATCTATCCAAGCACAGTATC
##TTGCTGTAGGCACTTGTTTGAATAGCTGCTCAAAACCTAA
##ATTAAGACCACGTTCCTTATGCCACAGCTCTGTGTTTGTA
##TGCAGCTGTAGATTCATAGGGTCAGTGGGGCTTGTTACCT
##CAAAAGGTCTTTCTCCGAAGGATATTTCTACAGTAAATAG
##TTTAGCCCCTGATGCTTCCATGTGTGTTTTAAAATCGCGA
##TATAGATTATACCTAGACTTAAATCTTCGGGGGTTAAAAA
##TTACAGTTATTACATAAAGATTGTTATTGCCCATCGGGTA
##TTGGTTCGTTTAGGTAGTTTTCAAAAGCTCTTGATGCAAG
##GACAACCATATCAAAACTTTGATTAGGACTTAATTTTACA
##GCAAGATAAAGAGCAGTAACTCTGTTTTTAGCTTTATTAA
##GGTAATTATTCATTTCAATATGTTCTTCTAATTCTTCCAT
##AATGTCGTTACTTTCTTTTAAAAATCATTTAATAACACTT
##AACACAAACTCTTTTATTTCATCTTTGGTCATACCATCTC
##TACCACGTAATCCTGTCATTCCAATAGGTCCAACAGGTCC
##AGGTATACCAGCACCAAGTGACAAAGATTTTTTAATTTTA
##CCATCAAAATTTATATGTACTATTTCTATTGGTTCATCAC
##CAAATTTATCATAGACGTTTATGTAAAAATCGTCACCATC
##CATTTCTTTAAGCACTATTTTAGCCTCGTCAAATGAATCA
##TAGACTCCACCAAATGAAGAGCCTTCATAATTTGTTTCTG
##TTAATGGTATATATATCATAGTTATTTTCTTTTTGGTCCA
##TTTGATAATACTGATATGACAACTATAATAGATACTATAA
##GTAGTAGTATGTATATAGCATCTATGGTCATATCACTTTG
##ATTGATTTAAATAGTAGCCGTTCTGGTCCTGATGACATTA
##GGTTTATTCCTAGTGCTGTTTTTAATGCTTTGACAATAGT
##TTTCTGTATTTGCTCGTCTGATTCATTAGCTTCAACTTCT
##ATCTCTCCTTCTATGTTTGAAAGAGCAGTGTTTGGTATGT
##TCTTTATTATGAACCTAACGGTAGGCATTGTAGTAGTTAC
##TTATGGGYATTGAGAACATCTAAGTACATGGTGTAAAGCA
##TATCGTAACTGTCCATTGATGACCTTGCCATTTTTATATA
##TTGCTGAAGAAGATCTTTGTGAAAGTCYAGTTCACTTTCT
##AGGTGCTGGATGTCTATTTTTAGTTCTGATACTTCTTCTG
##TTAGTTCAAGGATTATTTCATCCTTTTCATACGTTGTTAC
##CACTAGCTCTATCATATATAGTTATATTCCTTGACTTGTT
##AGAAACTCTCCAAAAGGCATAAATTCACGTACTAGTTCAT
##GTCTATACCACTCTTCGAACATTCTAATAATAGTAGCCCT
##TACGACTACCTTTAGAATATCTTCTTTGTCAGTCTCTGGC
##AAATCACCAAGAAGTGTATTCAAAAAATCTTCACTTAATG
##CGACTGCTTCCTCTTTTGTATAATTGATCATATACATTTA
##TTTATATACAAATATACATAAATATAAGTTTAAATTGTAC
##GTTACTAGTGTAACATTCGTGGTAGGTACAAACAAAAAAA
##CCCCGTAGCCGAGACTAAGGGGTAATATATCCATCAGGAT
##AGCGGAAGTCTAGCTTCCTTTCACCTAAAAAGCCCGCCAC
##AAAGGGGCAGGCTAATTAGAATAAACAAACCAAACAAACC
##AAACTGGTGGCGKGAGCAGGACTTGAACCTGCGACCTTCG
##GATTAGACCGACGAGCTACCAGCTGCTCTATCCCGTAATG
##TAACCTAGCATCCGAGAAATACTCGGTACTCCCATTCACT
##TACCTTATTGACATAACAAATATACAATACTTATTAATAC
##AATACAAATATTTAGAGTAATAAATATTTTATTTCACTAA
##TAATGAAACTATGCCGATAATTTCACTTTTTTTGAAACAT
##TCCTACTATTCTTAAAGCAGGCATTGCTACAGTGCTGCCT
##GGCATTGAACCTGGTAGTACACTCCTTGCGTATAGGGTAT
##TTTCCTTCAACCCTGATAATGTTTTTSGTAAAATACTTAT
##TGCAGGCTATGCACAGCTTGTATTCAGAAGCAAAGATTAC
##CTTTTCAGTTTTTGCTTCTTTCAGGTATCGCTTTTTATCC
##CTGCACTGAGCTGAGCAGTATTTACGCCTTTTAAAATCCC
##CCCAGTTTTCAATATTGCCTGTATTGGTAAACTGTCTGGT
##ATATTCGTTGCCACATACGAGGCATTCTTTAAATGGCTGT
##TCTATAAGATCAATCATATCTCAAATGTACATATTTACGG
##TAATACTCTTTGTATATGGACGATAATTTAAGTATATTTG
##TTACAATGAAAAAAGCCCTTAAACTATTGATAAGCCTAGT
##ATTAATACTATCTACAGGCTCACTATTAGCACAGACAACA
##TTCACATTTACCCTTAACCGTTCTTTCCGCACATCGGCAG
##GTGTGTTCAAAACAGACGGCACACTGATAAGGGCTTTATG
##GAAAGATGTTACCTACCCACAGGGAACATTCACCTCTACC
##TGGGATAACAAAGATGATATTGGCGTTGCCGCTCCCGCAG
##GTAACTACCARATAAGAGTACTCTACCACAACATAAATTA
##TGTTTGGGATGGCTCAATAGGACAAACATCAACATTGCCA
##ATAGGGCCTCATACTTATAAAGGCTATATGACATTTCAAA
##GTTTTGCTGCTTGTGATACAGCCATATTTTTTAGTAACGG
##ATATAATGAGATGGTTTATGACCTTCACTGGTTTCCAAAA
##TCAAATACTGGTAACCCTACAGGTTTTTTTAACTCAGATA
##ATTTTACAGCAATAGGTCTAGTAGCAACAGATGGTATACT
##TTTATATGCTGCCGATAATGAAGGAGGGTTTGGTTCAGGT
##GGTTTAAAAACATCTTTTATATTTGCTACAAAAGTAGTAG
##ACAAAAGCCTTAACATATTTCCTACAGGCACAGTAATGAA
##ACTTAATGGTTTTAGAAGTATTATTTATAATGGTATAGAC
##GTAGATACTACTTCATCGACAACAGTACCTATGGGGCCTT
##CAAATCCAAATGTATTTACTCAAAACGGTGCGTCAGGACT
##TGCTGTACAGGTAACAGGAAATTTGCTTGCCGTAAGCCAT
##TTTACAGCAAACAAAATACGGCTATTTGATAAGACAAGTG
##GCGCACTGCTATCAACAATATCAGCTACAGCACCAGGTCA
##TATATCTTTTTCATCAGAAGGTGACCTATGGGCAATCGTA
##AACGGTAACGTAGTAAGATACACTAACCCTGGCACAACAC
##CTGTAATAGCTACAACCATAGCAAGCCTTCAAAGACCATT
##ATCAGTATGCGTAGACCCTGTAAATCCAAACGTTGTTATG
##GTAGCAGACGGTGGAACAAGCCAGCAAGTAAAAGCYTTTG
##ACAAACTTGGAAACACCCTATGGACATTAGGAGAATACAA
##TGCCTATCCTTTAGGAGGAACACAGGTACGTAATGATAAG
##TTCTGGTTCTATGACGGTGGTATGGGTGAAAAAGCATTTG
##TCTGTATAGTTAAAGATCATACTTTCTGGGTATCTGACCC
##ATTTAATCATAGGGTACTACATTTTAGTGGTGGTATACCT
##ACTTATATTGATCAAATTATATCACAGAATGCAACTTATA
##GTATGGGTATAGATGCTAATGACCCCACTAGAATATTTAA
##TGGCTATCAGGAATTTTCCATAGACTATACCAAACCCTTA
##AAACAAAGCTGGACGTATGTAAAAAACTGGTCTGCTAATT
##TAGATAAAATTCAAAGTACATCATTTGGAGCAGGTATCAG
##ACAAATGGTAACAAATGCTGCGTCAGGAAAAACATTTGGC
##ATATCTAAAGTAAATAGTACTAGTTCACTTATTGTTTTAC
##CTAATGACAGAACATCAAACATTAAATTTACAGGAGAATT
##ATTAGGCAATATTCCAAATTATTTGACAACATTAAATAAA
##GATTTATCTATAACGCTTGCTCCTAACTATGGTGCAAACG
##GTACAACAGTAACATGGTTAAAATATCCTGTACCTACTAT
##TGATACATCAGGTAAATTTACCTATGGAGCTTCAACAGTT
##ATAGCATCAGCAGTAGAGATAAGTACAGACCCATTACCAA
##ATGCACCTAATTTTACAGATGATCATGCTTACATATCAAG
##CAATAATATTCTTGTCAGCTACAACACAGCAAATTCTAAT
##AGAATGTGGCATGTAGGAGGAATAAGTATTGGTGGCACAC
##AGTGGTTATGGAAGTCAGGACGTGTAGGAGCAATGAACCG
##TAAGGGTGCTTATGATTTAGATCATGGCTCAACTTATCAG
##GGAGATGTTGTAAATGTGCAGGGAAGAAATATTGTATGTG
##GTTTTCATGGTGAGTTCTGGATGCAGGCACAGGCAGGACA
##ATTTATGCACTACTATGATGACGGACTATTTGTAGGTCAA
##TTTGGTAATAGTAGCTATGGTTATTCTTATCAAATAGGAA
##ATATTCCTGGGCTTGCAGGTAATGGGTTTTCTGCTGTTAT
##GTGTACTGTAAATGGTGAAGTATACCTATGGGTGAATGAT
##GAAAGCTGTAATGGCCCGCAGCGTTGGCATTTGGTAGGAG
##CAAACAATATCCACGAACAGGCAGCAATTATTACACTTAA
##TGGTAGTGGCACATTATCTTTTTTGAATTAAACCCAAGTA
##GAATATTACTATGAAACGAATTTCAGAAGTAAGTACATTT
##AAAGATATTGAGAAACTAGAAAAGGCTATAAGCGTACTAT
##TAGAATATAGTGTTATAGCTGATAATGATATTAAAGTTAT
##TTGGGCTAAAGAACAGATTTCCTATATAAAAAATAAGTTA
##TGTGATAAGTATTGGAGTAGGTGTATAGATATTATGGAAA
##AAAATGATTTTAAGGATGAAAAGGGGGAGTCTTTTTAACG
##GCTGAAACATTTGTAAACAGTTGTGGGAAAGTTATCCCTA
##AGAAATCGGATGAACCTGATTCTGACCAGTAAAGTGTAGG
##GTAAGTATCATGGATATTATATACTTTATCTGATATGGTA
##TCAGGGTAGCATCGGAAGCTGATAAACTTGTCTACAAACT
##GTGGTGTTCCTGCAATAACGGTATCTCTGATATGTTCTTT
##AAGATCAAATATTAACGCATATCCATTTGATTGCTGTATA
##GAAGCGGAGTCAACATACACTTGTATACCATTAGAATTAT
##CTCCTACTAGTCTCCATACTTGACCCTGAGTATGTGCCGA
##AATAAAAAATAGGGATATAAGGGGTAAAAGTTTAAGGTAT
##CTCATAATACAAATATACTAAACTAGAAATGCACAATAAA
##GTTGTTAGGTTTATTGTGCATAATCCAATAAAGTTGTTAG
##GTTTATTGTTGATAATAGGTTTAAGTTAAAATGGCAGGCC
##GTCTACTGCTTCTTTCTTGACGTATGTGTTGAGAACTATG
##CTATGGGTATCACCATAGGTTCCTACTTCTTTGCGCTTGG
##TAATATCGAAGTTGATATATCCTTTCTCATTGGTATTCTC
##GGCAATGAAGTCATAAAAATCTTCGGCTTTAAAGCTGATA
##GCAATCACTGATACCAGTTCACCGTCTGTACCTTTAAATG
##TGCGCTCTTTAGCTGTACTCTTGGGTACATAAATTACTTT
##CTTTTTTTCTTCCATGTTATTTGTTGTTAATCTTCTAAAA
##CTTCTTTTTCTTCAATCGTATAATCCCAACAATGATAAGA
##AGTATGTTTTGTCCTATAATAATCTAAAACCTTTTCTGCA
##CTTTCTATATTCTTGTGTAAACTATCAACAAATCCCTCTT
##CATCCAAAACTGCGTAGACTATCATTTTATATTTGTTAAT
##CTTCTAAAACTTCTTCTTCATCGATTACATAATTATCATA
##ACAATCTAATTTACGTACTGCCAATAAATTAGCTATTGCT
##TTTTCTGCTCCTTCTCTGGTCTTATGTATACTTTCAAATC
##CTATACGTGAAAAATCCATATCCCAAAAAACCATGTAAAC
##TGTCATTTTCTATTATTTTGTTGACTAAAGGTACTGAATA
##TCAGTGATATTGTGAAATTTAATTACATATTTAAGCGTAT
##AGCTTTAATTTATTTCAACTTTTTAAAGTCATAGCTTTAT
##AAATATTACTGCGAGTTCTGCAAAAAACCAAATTATTGAT
##TCTAGTATAATTACATGAATTAATATATATACTATACCTG
##GAAGTTCCATTATAAAGTCTATCCTTCTACTATGATCTTT
##TAGAGTCCAGTATATATTATGAAATATGTATACTATGGCA
##ATACATAAACTTATTAATCCTATAGCACCAATAGGGCTAA
##TAAGAAAATTTAATAATTTTACATTACTGCTCATAATTTG
##TTATTTAAAATCATAGATTTATAATTCTCATACAAATCAT
##CTATACTTGTAAACTTAGCTGTATTAAAGAGTCCTGCAAA
##GTAAGCTTTCTTTTCAATAGCGTTTACTTCTTCCTGTGTG
##TAGGTACGTTCAGTAGGCTGAGATACTTTTCTTTCTGATA
##TGCAAATGATTTATCTGCAAAGTTCAGTGCATTCCACATA
##GCATCTATCAGCTGCTGTTCGGTGTATATCTTGTCGTTCA
##TTTTACAAGTATTGTTACGATTGATGCAAATAAGACTATT
##ATTGACTCTAGCATGGCTATACCACTCAGTACAATCATTA
##TAATCAGGAGTCTGGTCATAACGTTTCCCTTGTTACTAGG
##GTCTTTTAGATTCCAGTATATAGCGTAAGATATAAATCCT
##ACGACAATACCCAGACTTACTAATCCTATAATCCCAATAG
##GGCTAMGTACTTAATTTAATTAATGTCTCATAGCAACCAT
##TAATATATTCCCCTTTTGAAAAATCACATCCAGCCTCACT
##AGCAATTCTAGTATAATCATCAGTTATTTTATTAATCTTA
##TCTCTAATAAAATCTGTCTTTGCGCTCATGATTTTGGGGG
##TTCAGGTATTGGCATCCAATAAGGTATTTCTCTATTTTGA
##AAAATATCGCAATCGGGGCCAGCTGTTTTCCAAGTATAAT
##CATCGTCATTATCTGGNATATCATATCGTTGGTAGTTCAG
##GTATTGGCATCCAGTGTGTAATATCGCTATTTTGAACAAT
##TTCGTCATCAAAGTAAAATTTTCCCCAAGCATCATGAGCA
##TAATCATCGGGATATACTAAAAAACGATTACCGTAACTAT
##CTATAATCAATATATCCCTTCCATCCCTCGGGGCGTTCTC
##AATATCGGTTCGCCAGGGGGAAACGGGTTTGGGCTGTTCG
##TTTAGCAACACTGTTTTTATTTTGCTCATAGGTTATAAGT
##TGAATGTATAATGATTTTAATTATGATCAGAAGCAAAAAT
##GCAAATGCCAAGTACCTCAATATGGTTATCTCCCGCTTAA
##GATCATGGTTGCTCATAGGGTGTTTGCTACTCTAGCTTTA
##TAACTAACTAGACAGTAAACAAATATACACATATAAGTAC
##AGAATCAGCCATAAATCATAGCTCATTGTGTAATAATTTT
##ATAGTATAATTAGTACAAATTGAGCCATAAATAGGTATGT
##ATTGAGCCAATTACCCAGTTTTTTCGGCTCACAAACATTG
##TGCCACTAATATAGGTTACATACAACCAGTAGTAACAGTA
##GTTTTACACAAATAGTTTATGGCTTATTTTAAAGCGATCT
##AACGAACGATAATATCCTGACCACATAAGTATATGGTTTT
##AGTATTTGGATGTCTTAGACGTGAGATAAATAGGCAAGGC
##TTGAAAGATACAGCCCTGATACGATAACTACCAATATGAT
##ACGATAGTAATACGATAGTGTGACTACCAGGATAAGGCAG
##TAAGACTGTAATATGACTAGGATGTACTGTATATTGGTTG
##GACTACGTAATTTAATAGTTTGTTTTATTTCTTTGAAGTG
##CATTATAATGCTCTATTTAATATAAAAGTATCATAAATTT
##TAATTATCACATCTAAAAGTGCATTATAAAGGGCAAAAAA
##AAATTGTAAAAATTTTTAACATGAGTGCCTAAACATGTTA
##AGGGAATGGGAAAAGGTTAACATGAAGAAAAAGTTGGGTA
##GATAGGAGGTGAGAGGGTTACCCTGGCCGGCTGCGACTGC
##CGGGTGGCGTGGGGTTTTGAAGTTTACAACCGGGTAGCCC
##GAATTGCGGACTGCAAGGGGAGAATGAGATGGTTCAAAGG
##TTTAGGGTTGTTTATGGGTCAATAGGGCAAAGGGTAAAAG
##GAATAAGGGTTGTTAGGGTTGTGGTATGGTCATGGGTTGA
##ATGCTGTTTGAAAACAAATAATGCATATAGTACCATATAA
##ACGAAAATATATATATGAGGTTTGGTTGAATCGCTGAGAA
##TCGGCTGTACGAAAGTGAACCGCATAATTATCCGTACGAT
##CTATTCTCGCATCAACCTCAGCTTAGTTATATGATATGAC
##TGTTCGAGTTTAGCAAGTTTGTCTTGCTTTGTGGCCTGCT
##TCTTTGCCCTTGTTGTAACGGCTTTTGTTGTTGCAGTTTT
##AGCCTTGATACATAGCAAACAGTTCTTACTGTATCCACAA
##GTATTGGTAAGGTTGTAGTGTTTAAATTGATCAAGTTCTT
##TAAACTTTGCACAGGTGTTACATTTTTTAGTCATGCTGCA
##AAGGTAACATTCTCGTGATATTAATACAAGTTGTTGTCAT
##AATACGGTTTTTAATCGCATATTATTCGTTTGTGGCCGTA
##ATCCAGACGGCTTTATCTTTGGCACGATGATTGATATGGG
##ATTTATTTCTACAGTATGGGTAATATCGGGATAATGGGGT
##ATTGCTTCAGGACTGCATTAGCTCACTTCTAAGACACTCT
##GTACCTTTTTGATGTATTGGTATGACTTTTTAATTTAGAT
##TCGTTAGAAGTAGGCTGAGGCGGTCACCTAGCCTCCCCCT
##TGTTGTTTTCTATTCCTGTTTACTTTCAACCCCCTGASAA
##TCGTCTGTACCATAATATCAAGCCCTTAGTACGGTATATC
##TTATTCTCACTG
##end-DNA
Cryophage_Green	Geneious	CDS	32366	38464	.	-	.	Name=Hypothetical protein
Cryophage_Green	Geneious	CDS	40721	44539	.	-	.	Name=Phage stabilization protein
Cryophage_Green	Geneious	CDS	27302	30781	.	-	.	Name=Tail fibre
Cryophage_Green	Geneious	CDS	12456	15662	.	-	.	Name=Glycoside hydrolase 39
Cryophage_Green	Geneious	CDS	15662	18436	.	-	.	Name=Endoglucanase
Cryophage_Green	Geneious	CDS	50129	52675	.	-	.	Name=Phage portal
Cryophage_Green	Geneious	CDS	24763	27294	.	-	.	Name=GDSL lipase
Cryophage_Green	Geneious	CDS	63336	65711	.	+	.	Name=PA14
Cryophage_Green	Geneious	CDS	52712	54784	.	-	.	Name=TerL
Cryophage_Green	Geneious	CDS	18732	20246	.	-	.	Name=propeller
Cryophage_Green	Geneious	CDS	20251	21672	.	-	.	Name=Collagenlike
Cryophage_Green	Geneious	CDS	47593	48933	.	-	.	Name=MCP
Cryophage_Green	Geneious	CDS	6896	7801	.	+	.	Name=YqaJ
Cryophage_Green	Geneious	CDS	60330	61181	.	-	.	Name=Glycosyltransferase
Cryophage_Green	Geneious	CDS	55601	56443	.	-	.	Name=Phosphoesterase 
Cryophage_Green	Geneious	CDS	57301	58125	.	-	.	Name=DNA methyltransferase
Cryophage_Green	Geneious	CDS	6117	6899	.	+	.	Name=ERF
Cryophage_Green	Geneious	CDS	58192	58938	.	-	.	Name=Crplike Transcriptioal regulator
Cryophage_Green	Geneious	CDS	45889	46572	.	-	.	Name=Phage structural
Cryophage_Green	Geneious	CDS	9924	10603	.	-	.	Name=HNH
Cryophage_Green	Geneious	CDS	11333	11839	.	-	.	Name=Lysozyme
Cryophage_Green	Geneious	CDS	8369	8839	.	+	.	Name=Argonaute
Cryophage_Green	Geneious	CDS	4587	4985	.	+	.	Name=Glucosaminidase 
Cryophage_Green	Geneious	CDS	5043	5429	.	+	.	Name=VRRNUC
Cryophage_Green	Geneious	CDS	2179	2562	.	+	.	Name=DnaJ
Cryophage_Green	Geneious	CDS	59347	59667	.	+	.	Name=Repressor
Cryophage_Green	Geneious	CDS	644	922	.	+	.	Name=ArdA
Cryophage_Green	Geneious	CDS	38464	40005	.	-	.	Name=orf00003
Cryophage_Green	Geneious	CDS	22895	24283	.	-	.	Name=orf00107
Cryophage_Green	Geneious	CDS	48948	50075	.	-	.	Name=orf00013
Cryophage_Green	Geneious	CDS	30787	31770	.	-	.	Name=orf00117
Cryophage_Green	Geneious	CDS	46666	47538	.	-	.	Name=orf00011
Cryophage_Green	Geneious	CDS	44541	45287	.	-	.	Name=orf00007
Cryophage_Green	Geneious	CDS	40002	40709	.	-	.	Name=orf00004
Cryophage_Green	Geneious	CDS	22144	22824	.	-	.	Name=orf00105
Cryophage_Green	Geneious	CDS	45287	45889	.	-	.	Name=orf00008
Cryophage_Green	Geneious	CDS	56464	57042	.	-	.	Name=orf00022
Cryophage_Green	Geneious	CDS	31764	32324	.	-	.	Name=orf00118
Cryophage_Green	Geneious	CDS	55085	55594	.	-	.	Name=orf00020
Cryophage_Green	Geneious	CDS	8847	9290	.	+	.	Name=orf00087
Cryophage_Green	Geneious	CDS	21679	22116	.	-	.	Name=orf00104
Cryophage_Green	Geneious	CDS	24283	24714	.	-	.	Name=orf00108
Cryophage_Green	Geneious	CDS	9532	9957	.	+	.	Name=orf00089
Cryophage_Green	Geneious	CDS	5675	6100	.	+	.	Name=orf00080
Cryophage_Green	Geneious	CDS	10564	10971	.	-	.	Name=orf00093
Cryophage_Green	Geneious	CDS	65930	66325	.	-	.	Name=orf00044
Cryophage_Green	Geneious	CDS	62929	63297	.	-	.	Name=orf00040
Cryophage_Green	Geneious	CDS	2565	2906	.	+	.	Name=orf00070
Cryophage_Green	Geneious	CDS	8071	8400	.	+	.	Name=orf00084
Cryophage_Green	Geneious	CDS	3841	4155	.	+	.	Name=orf00075
Cryophage_Green	Geneious	CDS	61465	61779	.	-	.	Name=orf00031
Cryophage_Green	Geneious	CDS	12110	12421	.	-	.	Name=orf00097
Cryophage_Green	Geneious	CDS	18433	18735	.	-	.	Name=orf00100
Cryophage_Green	Geneious	CDS	54784	55083	.	-	.	Name=orf00019
Cryophage_Green	Geneious	CDS	60044	60328	.	-	.	Name=orf00028
Cryophage_Green	Geneious	CDS	3028	3303	.	+	.	Name=orf00072
Cryophage_Green	Geneious	CDS	1646	1918	.	+	.	Name=orf00067
Cryophage_Green	Geneious	CDS	4318	4590	.	+	.	Name=orf00076
Cryophage_Green	Geneious	CDS	66426	66695	.	-	.	Name=orf00046
Cryophage_Green	Geneious	CDS	11073	11336	.	-	.	Name=orf00094
Cryophage_Green	Geneious	CDS	57029	57286	.	-	.	Name=orf00023
Cryophage_Green	Geneious	CDS	68101	68349	.	-	.	Name=orf00055
Cryophage_Green	Geneious	CDS	7804	8052	.	+	.	Name=orf00083
Cryophage_Green	Geneious	CDS	67149	67394	.	-	.	Name=orf00048
Cryophage_Green	Geneious	CDS	9292	9535	.	+	.	Name=orf00088
Cryophage_Green	Geneious	CDS	11887	12123	.	-	.	Name=orf00096
Cryophage_Green	Geneious	CDS	65731	65958	.	+	.	Name=orf00043
Cryophage_Green	Geneious	CDS	62077	62295	.	-	.	Name=orf00036
Cryophage_Green	Geneious	CDS	3438	3656	.	+	.	Name=orf00073
Cryophage_Green	Geneious	CDS	5386	5601	.	+	.	Name=orf00079
Cryophage_Green	Geneious	CDS	59759	59968	.	+	.	Name=orf00027
Cryophage_Green	Geneious	CDS	62302	62511	.	-	.	Name=orf00037
Cryophage_Green	Geneious	CDS	61868	62068	.	-	.	Name=orf00034
Cryophage_Green	Geneious	CDS	1988	2176	.	+	.	Name=orf00068
Cryophage_Green	Geneious	CDS	1386	1568	.	+	.	Name=orf00066
Cryophage_Green	Geneious	CDS	982	1162	.	+	.	Name=orf00065
Cryophage_Green	Geneious	CDS	61264	61440	.	-	.	Name=orf00030
Cryophage_Green	Geneious	CDS	66876	67034	.	-	.	Name=orf00047
Cryophage_Green	Geneious	CDS	3671	3829	.	+	.	Name=orf00074
Cryophage_Green	Geneious	CDS	67843	67989	.	-	.	Name=orf00053
Cryophage_Green	Geneious	CDS	67504	67641	.	-	.	Name=orf00051
Cryophage_Green	Geneious	CDS	483	599	.	+	.	Name=orf00063
Cryophage_Green	Geneious	CDS	67986	68099	.	-	.	Name=orf00054
Cryophage_Green	Geneious	CDS	291	401	.	+	.	Name=orf00062
Cryophage_Green	Geneious	CDS	67391	67498	.	-	.	Name=orf00050
Cryophage_Green	Geneious	CDS	69252	69356	.	-	.	Name=orf00057
Cryophage_Green	Geneious	CDS	67638	67739	.	-	.	Name=orf00052
