# Supplementary material for: Flexible genes establish widespread bacteriophage pan-genomes in cryoconite hole ecosystems
Source: Nat Commun. 2020 Sep 2;11:4403. doi: 10.1038/s41467-020-18236-8 (PMC7468147; doi:10.1038/s41467-020-18236-8)
Supplement: Supplementary file 7 — Source Data [file 41467_2020_18236_MOESM7_ESM.zip › Figure_2_source_data/GFFs/Cryophage_ALPS.gff]

##gff-version 3
##source-version geneious 8.1.9
##Type DNA Cryophage_ALPS
##DNA Cryophage_ALPS
##TACTTAATTCCGTCTTTAATATTTATTTACGGCCTATACC
##TATCGTTTTGGACTGTTCTATCTTTCGGTATCTCGTTACT
##ACCTGACTATTATAATTATTCGTTCTTTCTGTACTTCTTT
##GGCATGGTTTTAGATACATACATAGCATAACCGTTTAACC
##TTTTAATCTTACCACCATGACAACTTACACTATCTCATCA
##ATCGAAGCAAATCTAATTGATAAAACAGTTACTCCACTTG
##AAAACATTCAAAACGCTATGCAAATATTAAATATGCAATA
##TGAAGTGTTAACAAACCCAAAAGCAACTAAAAGCGATATT
##GAAACTCATGGAGCTTTATTTATCGTATTTGCCGAATGTT
##TAGGAAACGATATGAAATACTATTTAAATAGCAAATCTAT
##TTAGGCTATTAAGCCCCTCCCAAAATTTAACCTTTAAACC
##TTAATCCCTCTAGTTATGTATAATGATATTATTGATATGG
##AAAGTTTTAGGAATTACCCGTTACCCTATTCAGAGCAAGA
##CGCGATTAAGGCGTATAAAGAAGTTTATAGGGTTAAAAGA
##ATGACTGCAAAAGAATCACAAATGTTTAAAGATTTTTTTC
##AGGGTTATTTCGATTCTGAAGCGAGTTTTTGTTTTTGGTT
##CTATGATCAACTCGAAGACTTTGACGAAATTAAAGCGATG
##AAGCAAAACAGTAATAATCTTAGAATGACAGTAGCGATGC
##ATTTTAGTCATGGTAACTATATTTTTAAAGACGGTTATGT
##TTTCGGTTATTGAATAATCATAATATTTCCTTTTAACCTT
##TATAAAAAAACAATTATGGAAACTAAAATAAAAATACCTG
##TTAGAGATTGTAACGGCGACCTTGTCAATGTAGGTTATGA
##AGTAATGAGCATAAGAACAGGTAATTGCTTTGAAGTAATA
##TCTGTGAGTAACAATGGAATGATATTTATAGATGGAATAK
##TAATATCTGTGAGTAACAATGGAATGATATTTATAGATGG
##AATATTTGGAATAGGCGAGGCTAACCCCACTGACTATCAA
##TTAATTTAATCAATGCCGGGCCCGCTAAGGGCCTTTGGCA
##GTATAAACCAAACCTATTATTATGACAACTCCTAAAACAC
##TTAAATCGGCAATCGCGAACGGTTATATTATCGAAAAAAT
##TCAATATGCTAATACTCCTAAATGTAGGGTTGATTTAAAA
##CCGCGTTTTTATAACCATGGAATGCCAGCCTATTTATCTT
##TTTGGATTAATACAAAGTTCGTGGCTAGGAATTACCCTAA
##TACATTTAATAAGTATATATAAGTTACTTATATCTGTATT
##AATTGGCACTATATTTGATATTATATAAGTAATATATTAC
##TACACAAAAACAAACATTTAACTCTAAAATCTATAACCAT
##GAGAACATTAAACTTTATTCGTACATTACTAATAGGAGTA
##TCAGCAATAGCAAGTATTATATTCCTTATTGATGTTATTG
##TATTTGTTGCAAAACATTGGACAAACAGTATTTAAGGCTA
##TTAAGCCGAATCAAAATGCAAAACATTGGACAAACAGTAT
##TTAAGGCTATTAAGCCGAATCAAAAAATCTCAAACAATAC
##TAAAAACTAAGAACATGAAAAACACTGAAACAGTACCCGC
##AATCTACGTAGGAACGTACTCAAAGTATAGCAATGGTGCA
##TGGTTAAAACTTACTGAATATGCTGATTCAGAAGAATTTT
##ACAAAGCATGTAAAGAACTTCATAAAGATGAAATAGACCC
##TGAGTATAAGTTTGAGGACTATGAGGGTTTTCCGGAATCA
##TTATATAGAGAATCAGGAAACATAAATGAAATATACCAAT
##ACTTAGATTTTATAAATGATGACAATATTGATGCAGCTGC
##TTTTGAAGTGTATATTAATTTGGTTAATGATTTAGAATAT
##GCAATGAAAAATTTTGATGAAGCATATCAGGGTAAATGGC
##ATAGCGAAAGTGAATTTTGTGAACAGTTATTTTATGATAT
##TAATGAAATTCCAGATCATTTAGCTAGCTATATCGATTAC
##AAAAAAGTAACAAGTGATTATATGTATGAACATACCTTTG
##TAGATGGTTACATGTTCCGCGACGTATAAACTCCTTTTAA
##CCTCCCTATTACAGCCCGAAAGGGCATTTTAGGGTAAAAA
##CCAAATATTATGACAAAGCTACAAAATGAAATTTTATTAC
##GATCAGCAATAATTATAGCTGATAGGCATTTAAGATGTAA
##CAGCGAAACGGCTAAGACTGCAAGTAAAAGAGCTTTACAA
##ACTTTATGTAACGGCAATATGCTAATGTTTGCATCTGCTA
##TGAGTATAGCACAATCAAAATATAAATTATAAGATCATGG
##ATATTAAATTTACGGATTATAGAAAAAATCCCAAACCATC
##TAAAATTCAAGTAGTACGAAATTCAATAGAAGCAGTTACT
##CAGCAATTAGAATTGTTATATAATTCAATTCAACTTTCAG
##ATGAAAGAATCAGATCAGAAAAATTAATGGAACAAATTAA
##AGAATTAGAATTAGCAGCTAAATCATACATTAAATATTTA
##AAAAACTAAGAACATGAAAAATATAGAAATATTAAACAAT
##CAGGCCAAAAGTAAAAGGCTAAACAAGTACAAAGGTAGTA
##GGTCTACGCAATCAACTAAGTACCCTATCAATAGGATATA
##CGATTTTAACGTATGGCTGTCATACATTAACGAACAGGTT
##ATAATTAATTCGTTTAATCATTCTGGATCGTTATAATTGG
##CATAACTTTTGATACTATAATAGTAATATATTACTGTAGA
##AAACTAAATTAAAAATATACTAACTATAATATTATGGAAA
##CTGAAATAACAAATGTTTGGGGCAAAGATGTAAAGCCATA
##TGAGATTAATAACGTTTCACATTTTGAAACGGAACTTGCT
##ACGTATGAAGATTAATAACGTTTCACATTTTGAAACGGAA
##CTTGCTACGTATGATATTCAAAAATTACGGTTAAAACCTG
##TTTATGTCATAGAAGCAAAAAAGAAGCAGGGAGTACTTAA
##GAAAGATGTTCAACTTGAAGCATCACAAATAATGTTAGAT
##CACTCAAAAATGTTTACTCACTGTTACGATTACTACCATA
##TAGGTATAAAGAATGCACGTAAAAGAAATTAATCAACGAA
##ACTAACTAACAACGCTAAAACTAAACACTATGAAAGCATT
##CCACAACGACCCACTAATTAAAGAAACGTACCTGCAAAGA
##TTGCAAGATCACTACGCAGCTGATGAATTTATTAAAGGCA
##CATACTGGGAAAAAGGCAAAGGGTGTGCCGTTGGCTGTAC
##AGTACATTCAAGCAATCATTTGGCATTTGAAACGGAACTA
##GGCATACCGCAAGTTCTGGCAAAGCTTGAAGATGCAATAT
##TTGAGGGGTTGCCAAATGAACTGGCTAAAGAGTTTCCGTT
##ACAATTTCTATCGGCCATAACTGTGGGTGCAGACTTATCA
##AAAGTCTGGAACTACTTTGCAATATGGCTACTCACAGATG
##CCGAATACGGGATATTGCAGCACGTTAAGAACAAGAAAGT
##AGTTCAGGATATTGCAGATGCCTACGCAGACGATATTACA
##ACATCAGTGTCAGTTGAAAGATGGAAAGAATTAAGAAAAG
##TTGCTGCTGCTTATTATGCTGCTTCTTCTGCTGCTAATTC
##CTATGTTGCTACTACCTATGCTGCCTATGCTGCTGATTAT
##GCTTCTGCTACCTATGCTTATGCTGCTGCTGCTGCTAATT
##CCTATTCTGCTGCTACTGCTACTGCTAAAAAGCAAGCGTG
##GTACATAGTTGCCTCCCAAAAACTAATTGAACTTTTAAAA
##GAAACACTATGACAGCATTAGACGCCTTTAACAACCCGAT
##TAAGCCCGGAGACCACGTAGGTTTATTTGATGGAAACAAA
##TTAGTAGATACAACCGTACACAGAGTAATTCGTATTAGTA
##AGTTAGAACATAACAGTATAATTATTGAATCAAATAACAT
##AGGATTATATCCGGCAAAACATTTTTTAAAACTATAACAA
##TGAAAATTGAATTAGAATCAGTTGAAAAAACGGCCTATGA
##ATTAGGCTATAAGGAAGGTATTGAACATAACAAAATTTAT
##GGCAATAAACAAATTAGTATTATTTGTTTAGTCGATCACA
##TAACTAAAATAGTATTAAATATGGAACAAACAGACGAACA
##TTTACGAATTGGACAGGTAAAAGGCATACTTTCTATTCTA
##GTTAATACATTAAATGATAATAGTTAACCCAGACCAGAAA
##TACTAGTAACACAAATGTTACTGATATACTTAAAAATACA
##TTCAAATATATAATAGAATAGTTATTCATTACTAATATAT
##TTACAAGAATAAACAACAAAAAACAATTAACCTAAAAACA
##AACAAACATGAAAACAGAAAATGATTTATCAGAATTAGGC
##ATTGCGCCTGTTGACAAAAGTCCGGGAAGTGATGACTGGC
##TAATAGCTTACAGGTCAACTCCTAGCTACATTGAACGTGA
##ACGGCTGCATGAAATTTATAAGCAGATGCCTATCGACAGT
##GAATTAACAAAGAAGTTAGGCGAAATTATTACGTATAATT
##CTACTAATGATTATTACTTTATGAGTATGGTATTAAGACA
##GATTACTGCAAGAATTAACTATTTAACGGGACTAACATTA
##TGAATAGCAGACAAGAACAGGCAGTGACCAGATTAATAAG
##TAGCTACTTCAAAGATACATTAAGACACATGGGAATTACG
##CGTAATTGTGGCTGCGCAGTAATGCAAATTACAAAAGCTG
##AACATCTTACAGATTTGATGGAGCATGATTTACCAAAAAT
##TAAATTTATAGATGCTGCTGGATATTCAAGCACAGAATTA
##TATGATATTGAAGCAACTTTTGAAGATTTCGGCATTCGTT
##TATCAGAAAAGGGGAGAGATTCATTCATTGGCCTTACAGC
##CGTATTTGACCTATTAGACAAACTAGACCCCGAAAACATT
##ACAGTTGACCTTAACAACCTAACCTACGCAATATGAGAGT
##ACACAAATCAATGGAAGAAATAGATAAGGCATATAACGAA
##CTTATTTATGAGAGTAATAAACGTTCAGCCTTAAGCATAT
##TTTTTGAAAAATACGTGTCACCTGTATTTCACTTAGTATT
##GATAGGACTATTGTTTTTCAGTATTTACGTAGCTTTTTTT
##GGCCTTTAACTAATTAAATTATTATGAAAAAAACAATCGA
##ACAAATTAGAATAGAAAAGGGATTCAAAACGGCTGGTGAA
##TTTGCCAATTATATTGGTATGGCTGGCCCGAATTATTCAC
##AGGTAGTTCATGGTAAAAAACCTGTAACTAGGAACATGAC
##TTTCAAGTTGAAAAAATGTTATCCCGATGAAGATTTTGAA
##TATCTTATTGACAATGATATTACACAAGTAGCACAGTCGA
##TAAAAAAAATTATAGATTATAATTTACTATACCCTAATTG
##TGAATTTAATAAAAGTGGTGAAGAGTTTATAAAGGCTATT
##TGTTATAGACTAGGTTTTCTAGACAAAGAATTAAGAGATC
##ACAACATTATATATCTTATTAGACAGATGGATAATAGAGA
##ATTAAACCAACTAATTAGTTTAGGTTATGTATCAAAATGG
##CATGATCAAGAAATATTGCAAAATCTTAATAACCCAAAAC
##CATGGTAAGATCATCAAGTTACAAAAGGTATTTTCCCGTA
##ATTAGTAAGACCACAAAGGAAGATTTGAAGTACGAAGGTT
##ACGCATATCTCGCTATAATAGCTATTGGCGTTACGTTGTG
##GCTTATAATTTGTTACCCACTAATATAAAATGATTAAATT
##TGCAGCTATGATAGATAAAAAAGCATTGGATAAAATTAAC
##CAATTTAACAAAGAACATCCTAGGCAGACGGCAATATTTG
##CCCTGTTAAAAAAATGGGATTTAAAGAAAACTCCGTTCTC
##AAAGATTATGAAAATGGCGCAAAGTTCTTTTATCAACAAA
##TCTGACCCAAAGCAAGACCGTTTTAATTTTAACGAACTAG
##AGCTTGACAGGATAACAGATATAATTCACATGCTATCAGA
##CGATCTGAAGGCTAATTGTCCACCTAAACCAAAATTATGA
##AGAGTTTGCTTTTATTAAGCATAGCATTACATCCATTATC
##TGACAGCGTATATAATTACGCTAAATCTATAGGAATATGC
##TATCCTGAAATATGCACATCACAGGCTGTACATGAATCAG
##CTAATTTTACAAGCTATTGTTATCGTACCCGTAACAACTG
##CTTAGGAATGAAGGGAAAAGATGGTAAGTACAAGGTTTTT
##GCATCTTGGAAGGAATGTATAGACTTTTATAAAGATTGGC
##AGCTGCGTAAAGGACATTGCAGTAGTTATAACTGTTACCT
##AAAATACGTATCACATAATTATGCCAGTGACCGAAAGTAT
##GGCAGGAAGTTAAGAGGTATTATCAATAGAACTTCGTATC
##GTGAACCAGATGTAGCTTATATTTACCACCTTTAATAGTT
##GTTGCATATTCTTATATTGTGTATATTTACATACACGATA
##TAAGAGTACAAATTGAAAGAATGGGAATTACAGAAGGCAT
##TAGTGTCATTCATTAGATTACAATATCCGAATGTTTTCCT
##CCTGACCGTACAATCAGAGGGCAAACGCACCCCAAAGAAT
##GCAGCAATCGCAAAAGCAATGGGGCTTACAGCAGGCATAC
##CAGATTTAATTTTTGCAGAACCAGTCGGTGAATGGGTTGG
##TCTTGCCTTAGAATTAAAGGTTGAAAAAAATAAGCTATCT
##CAGGTGCAGGTAGAATTTATGCGAAAACTACAGGCAAAGG
##GCTGGATGGTTGTTGAAATAAGAGATTTAAACTCAGGTAT
##AAGCACAATTAACTATTATTTTAAAAAAATTGGAAATGTC
##AAAAAACCACCAGAACAGACCGCACTATTCCCGTTATGAG
##GGGCCGTTAAAAGTATCACATACAGCATACCATACTCCGC
##ATACAAATAGCGCAGATGCTAAGGCAGACAGGGATGCCTA
##TCAGTTAAAGAAGCAACGTGAGAATGAGTTTTTGCAGGAG
##TATGACTATAAGAATGTCAAATTGCCCATATTATCTAAAT
##TTGATAAGTAACATATTTTTTACATACAAATAGTAATATG
##TAACTCACTTAAATATACATTTGATAAACAAACTAAACGA
##TAATATGCAGCCACGAATTAGTAAAGCCGACAAAGCCCTT
##AAGATAAGTTTTGAGGGATTGCGAAAAGTAAAACCTGTAG
##CCCGGTTGGGTAGAGACCCAAAGATACTGCTCTTAAATGC
##AGTAGCTACGGAGCTTGTAAAGCCAGCTTTTGCACAGTAT
##TACAATGTAGGCATAGACCCAGGAGGAGTGTATAAAGGAA
##GATTATTCCTGATACCCTCTGAAACTCCTACGCTATCAGC
##AGTCAGATTTCATGGCGGAGATAAGGAAATCAGGCCAAAT
##AGATTATACATAGCAAACTTGATATACAATGTACCGGGAT
##TTAATATGGGTGAAACTTGCACCTATGTAGTATCTGTACA
##GGTATTAGACCCTGAAAATGACCCTCGCAAAATAATAGTA
##CTAACAGAATTAAAATACCAACAATCTTAAACAAACTAAA
##CAAATGGAAACTACAAAGAACATTTACCAGACCCTGAATG
##AAATTATGAAGGAAGTTGGGGCTATCGAAAAGAATCAGGA
##AAATAAGGCACAAGGCTTTAAGTTCAGGGGTATTGACCAG
##TTTATGAACGAATTGCACCCGTTAATGGGTAAACATGGAC
##TTATAGCTATACCAACCTTTATCAGCTCTACTGTAACTCC
##CTGCCAGTCAAAAAACGGTTCTTCACAGTTCAGGGTAACA
##CAGCAGATTAAGTACACGTTCTACGCCCTAGACGGTACGT
##TTTTGGAAGCAGTTATTGAAGGAGAAGCAATAGACACAGC
##AGACAAAGGTTCAACCAAAGCAATGTCATCCGCTTTAAAA
##TACCTATTAATGCAGGTATTTATGATTCCTACAAAAGATT
##TGGAGGATGCTGACTCTTTCAGCCCAGAGATAGGCGCTGA
##ACGTAAGCCAATGGTTATTCCTAGCATGCAGTTTACTGAC
##GTTATAAGCGACGAAATATACGCTACTACCAATACCATTG
##ACCTAGCTGATATATGGCGTAAATATGCCTCGCTAAAGAC
##AGATGCAGGCTTTAAAGGTGCTGTTACAGCCCATGGTGAA
##ATGCTTAATAAGCCACAACAGGTAGCATCAGCATTCCTAA
##CACCTGATGATTTTTACGCAGGTGACGAGGAAGTACCCGT
##TACGCCAGTAGCAGCAAAGAACGTAGCACCAGCAGCGAAA
##CCAGTAGAATCATTCGCACAGCGTAAAGCAAGGGCTGCAA
##CAGCTATAGGAGGGAACAGAGTATGAATAGAGAAACTTGG
##CTGTCTGCCAGAGCATTGGGTATTGGAGGGAGTGACGCAA
##GTAGCATCATTGGACTGAACAAATTTAGCACTCCCTTTCA
##GGTATGGCTAGAAAAAACAGGACAGGTTCCTCCTATCGAA
##GATAATATGTACATGAAAGCAGGTAGGAAACTAGAACCAG
##TTGTATCTGATTGGTTCTTTGAAGAAAACCCTGACTGCAT
##GATTATTACGACAGAAGAGAACTGTCTGGCATACCATCCT
##ATTTACTCCTTTATTCTTGGTAGCCCTGACAGGCAGTTTA
##TCGACGATCAGGGTAGACTACAGGTCTTGGAGATTAAGAC
##GACACAGAATAAAATTGACCTTGACTTTCCTCCTGAATCA
##TGGTTTACACAGGCAGGATATTACGCGTACATATTAGGAT
##ATTCTCACTTCACAATCTGTGTGCTTGAAAGAGGTCTTGA
##ACTTAAGCATAAGACCTATGCTGTAGATGTAGACTACTGT
##GAATGGGTTGTACAGGAGTGTGTAGCATTCTGGACTGACC
##ATGTGCTTACAGGCATACCACCAGAACCAGTCAATGCAGA
##GGATGTAGTTAAGAGATACCCTACAGATTCCGGTGAATAT
##ATGGAAGCAGATTTTGAAGTAGTGGCACAGCACAGTGAGA
##TTATAAAACTTACCGAGCAGGAGAAGCAGATTTCAGATGC
##TATTGATACTATTAAGACTGAACTAAAAATCAGGCTAGGA
##AATAGCAGTGGATATGTGTTTGAGAACAAAGCACTGTTTA
##CCTACAAAACTAGCAAAGATGGTGTATCACTAGATACGGC
##AAAGCTGAAAGATGAACAGCCAGCGGTTTATAATGCCTAT
##TTAAAGCCTAAGAAAGGTAACAGATCATTCTTAGTTAAAC
##CACTATAAGATGAAACCAGGAGTAAAGCCTAAGCCCAAAA
##TATTTACAGTTGTCATTGAACCAGACTTTCAGGCAATGGA
##GCGAAAGAAAGAGTTTTACTTTCAGGCATATCTGTGTAAA
##GATTTCAAGCCACGAGAACATCTGGCCTCCGACAATACAT
##ACTTAGGGTTACGGCAAAAGGTGCTGGATGTTCTTAACAC
##TGACAAGTTACCCCGTGACAGAATCAACAACAATCAGTTA
##CAGTTCAAAATTTACTAGATGTACGATTTGCCTTTAATGA
##ATCATAAGCCAGAAAGTTTAGAATGCCAGGTTATCGCAAA
##CCTGATGGACAGCTGGCGTAGGAACCCTCTAATTATGGTT
##GAAATAATCGAAGAGGCCAAGGCAGATAAACATAACGGCA
##AGAATCTAAAGGCTGTTACGAACAGCATTATAGATTTTAG
##GCTTACCAGATCAAGATCACGCAAGGAGACAATAAAAAGA
##AAACAAAAAGCACTAAGGCTACTGGATAATTTTTCAGTTC
##AGGAGACTTCAATAATCACAGGGTTGGCAATTAAAACACT
##AAACATCTACCTAAATGACCAAAACACAACTGCAATCGCT
##GTATGAACTTGCTGAAATTTCATTAAAAGAAGCCTACGAA
##GCAGGAAGAGATAACCAGAGCCTACCACTAGGCAGGTTGG
##AATCAATCAAACGCATACTTCTACCGAGCCAAGTTGAAAG
##CGGACCTAAAACCGAGTACCAACGCTTTCAGTCGTACCTT
##GAAGCAAATGCACCAACACTGCTAAAGATGCGTGAACCAG
##TATCAGAAGCACAGTATGTAAAGTTATGTGAACTTGACGA
##TAAAAAGCTACTAATAAAGGTTATCGATAACATGTCGAAC
##TGGAAACCGCTATGCACTAAGAATATTTCAGCTTTCAAAA
##CAATGATTAACTGGTATAACAAAGATAATGATGGAAAACA
##AGGTACAGGTAACAAAGAAGCAGGAACTATCACTGATAGA
##GCCAAGTCAATTATTGAAAGAGCCATTGCCTAAGAATTTG
##ATGGTAATTGTTGATAACCCTGATGCCAAAGCACTGGCAT
##TCTATAAAAAGGAAGATCAACATTATGGCTACAAGTTTCT
##AGTACTTGCTTTACTTGAAGTCAATGAGCAGTTGAATATT
##GACAATAAAATGAGTGACGCTCAGATTAATTATTCTGCCA
##GACTCTTAGATACTAAATATTTCTTCTTTACGCCTGATGA
##TTTCAGGCTGGCATTTATCGAGGGTATCACTGGCAAGTAT
##GGAAAAGTGTATAATAGGCTGGATATAGGTGTTATCTGTG
##GGTGGCTTGATGAATACAATATGTCGAGAACTGAGTATGC
##TATCAGCAGGCACTCAAAATACAAAGAGAACTATGAGAGT
##AGAACGGGAAAGGTGAACAGCGAGGAGGTCTACAAAGAAG
##TATTTGCAAAGAACTATTCAGACCTTAAAAACAAAGCTAA
##ATGATACCAGAAATTATTTCACAGTGGGAAGAACGTAAAC
##ATTTATTAGGTGAGTATTTTATGATACAACTAGAAGAAAT
##ACCTGATGTATTTTCCGTTTCATACTTAGATATTCTTGCC
##TTGACTTTTAAGTATGTAATCACAGGTAGCATTTCTACCT
##ATCATGATGTAACTTGGACTGCACATAGAATAATATCAAT
##TAATGATGATAACTATGAGGGTACATTAATCCTAATTATA
##CCGCCTGATGATAATGCCCCTCTTATTGAAGATTATCTTA
##TTACAACTGTTGAATATGGCAGTCAGGATGCTTTACAGGA
##AGCTACGGGTGTATCTGATTATATGGAAATAGCATTTGGT
##ATGGTTAAAAAACTTAAACCCCTGTATAGCCATGCTTACT
##GACAACTCCCCGTTTCCTGTTCCCCGTTGCAAATTCTCAG
##GTGTTGCAATGTGTAATGTACCTGCCGAATACCTGCTATA
##TCTTTACAACCATGAAGTACCTGATGGCAATATAAAGGAG
##TATATCGAGGATAACTATGATCTTCTTGTGGAGCAGAAGA
##AAATAGAAGATCAGTCTTGGAAGGATGATAGAAATGAACT
##TATGAAAATTAAACGTGCAGAAGAAAAACTACTATGAATG
##TTCTTTATGGTGACAATCAAAACAAAGAATTTTAATATTT
##CCTGCATCAAGTCTCAGGTCAGGACGTAGTGACTTATGAA
##GTATGTGATGGAAGTGGACTATATTAAAATTCATGATACC
##TACACCGCACGTTTCACAATAATGAGCTTCACTACGTTCT
##TCCCAGATGCGCTTGAATAGCTGCCGTTCTCCCGTTACCC
##TACGCTTGGCAGGTCTACCTTTATACTTTATGCCTGCCTT
##TTTCTTAGCATCATTCGTTTTTTGGAGTATCTTATTGTAG
##CACTGCCTGCATACATGGAATTTAAAGATAATCTTTATAA
##ACCCGCAGGTAGGGCATACTTCACAGGCAGGGTGGTATGA
##TTCTTTTTTACCCGTTGTCATAAGGACAGTCTTACGCTTG
##CGCCAGGATAGGTTTCGCCTATACAGGGTATCTATACGCT
##TGATCTTGGCAAAGTATAGCTGTTCCTGCATTTTGGCAGG
##TATGACTTCCTCTATAAATCGGTCTTTACTCTTTACAGCA
##TTACTTTCTAGCTTCTTTACAAAGGTATCTAGGGTCTTTA
##GATTGGCCCTTTTTACCGTTACCTTTATGGTATAGGACTT
##GGGTTCAACCTTTGCCTTTTTAGCCTGTGCCTTGAGGTCA
##GCTATACGATCTTTGTAATACTTGGTTTTAGTTTTAGCCA
##TGCTATGAATAAGGCTCCCAGAATTAGTAACCCTAACCCT
##CCCCAACCCAGATTTTTTAAAAGGGTTGTATTGGTATCTT
##TTACTTTGGTTATTACTTTGGTTACAAGGGTTGTGGTATT
##GATGTGTACGTATACGGTATTGGTTAGATGCTTTACAATG
##ACTGCACTGGCATCATGAATCTTTACAAACCTTGTGATAG
##TTTCACCAGGAAGATAGATAGGCAGGTGGTTGCGTGACTG
##CTGAACATTTAGACTATCATAAAAAATTCCTAAAGATGTA
##CCTTTTAGGTATTCTGGAATGTGAGTTGATATCTTTTCTG
##TGGAGTCATGTACAGCCGTCCTGCTACTATCTGATGCTAT
##GTTTCTGATTGATTTGGTGCTATCATGTACTGTAGAATCT
##CTGCTGTTCGAATACTTGTTTACGTGTGATACTCCGCAAG
##CTGTGAGCATGAGCAGTATGAGTAGCTTCTTCATTGTGAT
##ACTTTCTGCTCCACCTGAGCATTAAGCACAGCATTATTGC
##GTACCGTCAGACGGCAGATTGTTGCTCCTACCACGCCTGC
##AATGATAAGCAGGTTTTGTAGTGACTGACCTTTCCATACG
##ATGATTGTACTGGCCATTGCTCCCAAACCTACGCCTGTGG
##CAGATACGATTACTAATGCACCACCTAAGTAGTTAAAGAA
##TGCCGAACTTTCACTGGTCAGGCGTAAAAATATTTCCCAG
##AATGCTTTTTTCATGATGTAGGTTTTACGTAGTGGTAGTT
##ACCGTTTGAAAATAATGCCCATTCGGATGCTCTTCGGTAT
##ACCAGACCTTTGTTTATCTCCTCAACACCGTTTACATGAA
##CTTTATTCCATACAAGCCAGTGTGGTTCTATGTCGTCCAT
##ATCAGCTTCTTCATTGATTAACCTGACTACGGATGAACCT
##GTAAAGCCTGAGTGTGCATCTCCTACGCCAATGTTGTAGC
##ATAATAGTACACAGGCATCAAATTGTGGGTTGGTAATATC
##TGCGGTGACGGCTTTATCGACACCATTTTCGTAGTGGCGT
##AATGTCTGCATGAGTAGATAACGGGCAACAGTTTCGTCAT
##GTAGTAAGTCATTCTTGCGTACTGGCCGTCCGTCCATATA
##CGTACACCCGTAGCCTATAGTCCAAACCCCTGCGCTATCC
##TGATATGCTTTAAGTTCTAGTTTTTCAAGACCGCATAATT
##TAGCTATGCCTGCGGGTGTCATTTTCATTGTAATCATATA
##CTAAAGTTACACAATACTATACAATTAAACGAAAATATTT
##AACTTTATTTTTTATTTTTTAACTGTTTTTTTACATGGTC
##TTTAAGTTCCATGTTGTGAATTTCAGCAATCGTTATCAGG
##GAATCAGTAAAATGCTTATAGTCTTTCAAAAACTTGTGGT
##TACGCTGTTGCAAGACAGTATGTACTGAATCACATTCTGA
##TACCTTTGTTGACTTATGAGGGCCAAATATTGTTACTAAA
##AGTAGACTTGCTAGTGTTAGACCTGCGCTAATTAATTTCA
##TATCCGTGACGTTTAATAATATGATTAAGATGCTTAGTAA
##GGGAATCAGTACTCCTAGAGAGTGAATCCATACGTGACAA
##ATTAACCGATTTCTCTTTTCTTAAATTCTCATTTAGTTCC
##CGATTTGAATTTTCAAGCATACTCTTAATATCATCCGTTC
##TAAGTTCACCACAGTGTACTACCTGATCGTTCAAGTGTAC
##GATGGTTGTGTTCTGTGAGATGATGTAATTTACCAATGCT
##GCAACTACTGCTACAATGAATGCAGACTCTATCCATAGGT
##TTTTCTGTTGTCGTTGCATTTGTTACAAATATACGAAATT
##GCCAGCATTCTTATTAATTGGTAATAGTAAGTGCGTATAC
##ATAAGTTCCTGCCTGTGTTATCTTAACAACCGTCTGTGGG
##GCGTTTATATCAATGATTGTATCGCCCGTTGGACCACTAA
##TCTTTGACCATGCGTAGCTTGTAATTGCCCCTGTTGGTGA
##CGTGCTGTTAGCCCCTGACAGGAATATGGTCTGCTGTGGC
##TGTTCGATATATATCGGTGGCTGCAATACAGGTAGCAGGG
##TCAAAGAGGTATAAACGGTTGGTGATACTGCGGGTATGGT
##ATCTGCTAGTAAGGTTATAAAGCAGGGTACTGATACAAGC
##GGTATAACACCTGCGGGTACAAGTTTCTTATAGCCTGTCT
##TAGTATAATTCCTATAGACCATATTTACGTTACCTGTTAC
##ACCTGGCAGCGCATATTCTACATATCCTACATCAAAGGCT
##GAACCTGCTATTGTTCCTGGATCTTGTGCTACAGCCCATA
##GACAGTAGCGGGTATTTCCTGCTACGTTGGTAAAGGCAGC
##ACCATTGACTGTTACAGGTAGGTTTAAAGCTATTGTCTTT
##GCAGCATCATACTTGTAGCCGTCAAGAATCATGGTGGTAG
##TATAATGAGCAAACCCCTGACTTGTTATAGTCTGGTTACC
##GAAAGAGGATTTCTTTAAGTTGTCAAAGAATCCCATGTAG
##TCAAAAGGGTTGGCTCCTACAGGTGCAGGGTAGTCATTTA
##CGTTACCCAGGTTATATACGTATGCTTGGGATAATCCTGC
##CTTCTGCAATAGAATATGTGCCTTTACAATGTAATCAGCT
##TCTATTTCCGTACCACCAACATTACCATTTGCCGATATTG
##GCTGTGATGGTATGTTATGCTCGGTAAGAATCATTTTCTT
##ACGTGGATAGTTTATACCGTCATAACCATACTGACTGAGG
##GTATTCTGCCAAGCCTGCATATCAAGTACTAGCTGATTAG
##CAAAGGCATCTGAATCATTGTAGTAGATAAATCCTGCTGA
##AGTATAGTACCTTCCACCTGTATAGAATGGGTAATCATGG
##AAAGACAGGCAGTCAAACCATGCTCCACCACCGTAAGGGT
##AGGTAGAATTACGTACTGTGCCGTCTGTAGGGTGATCTGA
##ACTGCGCAGGATAAAGTCTAGGAATGATACATAGCCTAAA
##CCTCCTGTACATACAAAGCTGTTAGGGTATAATGCTTTTA
##ATACCTCGTAGAATATCCTCAGCTCCCTGACATAGTAGTT
##AGGAGGGCAGTTAATATTTGGTAGCTGTGTAGCAGGTGGT
##GGTGCTGTGTACCAGTTACCTACTATAGAAGTATTTCCAA
##AGGCTTGAAATACATTATACGTAAAGTCTGGCTCATTCTC
##AACTTCCCAAAACTTTACATACGCGCCATAAGTGGTAATA
##ACATTAAAGAAAAAATTGGCAGCAAGGTTTGCAGGGTTGA
##TAGTCTTAGTAGCCTGATTGTTCCAGATAGGCAGGTAAAT
##ACCATTGAACATATTGCTAGGTGCTGAGCATCCAGGATAT
##GTTACCCTGTTACCGTTCACATCTACTTCACAGTTGGTAG
##GGTTAGCATTGCCAGTAATTGCTGATGTGTCCTGATAACC
##TGCTGCTGCATATCCCGTATGGTCTCCTATAAGACTGTTA
##AGTCCATTTGGTGTTAGGTAGTTGTCATTAAGTGTTACCC
##TCATAGACTTCACACCTAGTGATGCTCCAATCTGGGCAAG
##CTGTGAGTTAGAGAATCCTACCTGTCCTGTTGCTGATGGG
##TAGTAGCCTAAGTTTGAACCGTACAAGAACTTGTTGGCAT
##AGGTAGGTACACTCTGGTTTGCTGTTGGTGAAGTATCAGG
##GTTTGATATAACTGTGGGTGTTGCTACTGTTAGCGTAGCT
##GTTGTCGATGCTGTTAGACTTGTGCCTGTTAATATTGATA
##GACTCCATACATAAGCCCCTACAATAAGACCATTTACCTG
##TGTGATTGATGCTGATGGTGAAGCTATTGTTGCCCCTGTT
##GGTCCTGATACCTGTGACCAAGTGTATGAACTAATTGTTG
##AACCTGGTGCTGTAGAGCCTGAACCGTCAAGGGTATAGGT
##ATAAGGAGGGGGAGTTATCGTTGTTGACCCGCCTGCAATA
##ATTGCTATCGGTGGTGTAACTACTGCTACGTTGACAGTTG
##TGGCTACTGCTCCTGCTACCGTCTGGTTATTTGAATCCTG
##TACAAGTACAGAAAATACATAACTTCCTGCTGCAAGACCC
##GTAATGGTAGTATTCTGTGATGTAGGTGTAGTTATTGTTC
##CAGTAGATGGTCCTGACGTACGTGTCCATGAGTAACTTAT
##GATTGTTGCTCCCGCTTGTGTGGCTGTACCCTGTGATACT
##AAACTAACAGTTGAAACAGGTAGTGTTATTGACTGTGATG
##CAGATACTGTTACGGTTGGTGCAGAAAAGGTAGATACGGT
##AAGGTTAGCATACTGAGCAAACTTATTAGCCTGATGTTGC
##CACAGGTTATAGCCTGTTGAGCTGTCTGCTGCTGCGTTAG
##TAGGTGTATACCCGAGTGTCCATGAGTCATGTGCGCCTAC
##GTTAACACCGTCTGACATTACTACATCATAGGTAGGATAG
##GCAGCAAGCATAGCATCTCTGGCATTCGTTGATACGGAAT
##AGGCTACTGTTGGGTCACCAGGGTTATGCACTAGGCGAAG
##TGACTTGATATTATTCTTGGTGTTGACTGTGTTTGCTGTA
##ATACTAAATAGTACCCCGTCAAAGGAACTGAATGATAGCA
##GTGGTATTGTTGGCGTTGGGTAGGTAGCATCATTCCAGTA
##CTGTACCAGTGAGCCTCCCAGTGATAGCCCTGAACCTACA
##CAGCCGTTTGTATTATAGGAAAGTCCTAGTGTTGGCAGAA
##GCACATTCAGGTAGAAGTTGGTGATAGGTGCTGCATCCGT
##ATACTGGTTGTACTCGCAAATAATATACAGGAACTTGAAG
##GTAACACCACCAACAACCTTTGTCTCTGGCAGGTCACCTG
##CGTTATAGTGTACGCCTATACCATTGTTATAAAGTGGTGC
##AGGGGTTTTAGGAGAAGTATATTCTCCTTGCCCTGGTGCT
##GAAATCCAAAGGATAGTATGGGCCTGATCTACGGCTGCGT
##TAGATGATATAACCACCATAGCATAATCAGTGCCATGATA
##AGCACCTGCGCCTGCCCATCCTGTTGCTCCACCTGTGTAT
##TCTGTTCTAGTTAGTGCCATTATGCTGTACGTGAGAATAT
##GATTGCGTTAATAATTGGATATTTACCAGTTACTGGTGAC
##CCTGTTGAAATCCAGATTCTTCCTGAACTGTCTGGTGATA
##TATTAGAGAATGTTATTAGTGTAGATGCGTTAGCAGTAGC
##ATTTGGCTGCTGATCTGTACCACCATTTACAGATATTAGG
##AAGTTATCTGATGGTTGTAAAGAAGCATCTATAGCACTGT
##AAATTTGCATAGAGTATGTACCACCAACAACACAGCCAGT
##AAACAGCAGTACTGCTTTTGGTAATGTCTTATCATAAACT
##ATGTTCGTGAATAAGAACCATGCTGACTGGCCTACTGATA
##TTGGTACAACCGTTGACGAGCCTGTGTACGAAGTATTGTA
##CGTATTTGAAGTACTACCATTATTCCAGAACCAGTTAGCT
##GTAGCTACTGATGATAGCGTTACACCGTTTCCGATTGTTG
##CTGTATAAACAGTTGTATTTGTACCTGCTGATGATACGTC
##TAGCCAGTTAGATACATTTTGTGGCGTAGCGTTAAAGTTC
##AGGTTAGTAGTATATGCGGCTGCTGCTACGGCTGCTGCTG
##TAACAGTTGTTGTAGCTGATGCTGTTACACCGTTGCTGTC
##TGTTGCCGTAATCTTATAGGTATATGCGCCTGTTGTAAGT
##CCTGATACACCTGTAGTAAGCGCATTAGGCGTTCCAAGAA
##CATCTCCTGCGGGGCCTGATACCTTTGACCATACGGTCGA
##TACGATTGTTGCCCCACCGTTGCCTGTTGCTGTACCTACC
##AGTGAAGCTGTTGTTGCCCCTATTGCTAAGGTCTGGTTTA
##CACCTGCTGTAACGGTTGGTGCTACTGACTGTGATGCTGT
##TATTGTTATAGCAGAACTTGAAGATAGGCTGTTTGAAGCA
##TAGGCAGTAAGCGTAAACACATAGCTACCTGCAATAAGAC
##CTGTAACATTTGTTATTGCTGCTGATGCTGAAACAATAGA
##CGGTGCATTAGGTCCTGATGTTGTCACCCACCCGTAGGAA
##GTTATCGTTGAACCGTCCGTTGTACTGGCCGTTCCTGTCA
##GGGAAACTGTTGTAGCGTTTAAAGTAAGTGTCTGGTTAGA
##ACCTGCTGAAACTATTGGTGGTACAGATGATGCTGATGCA
##GTAACGGTAACTGTTCTTGATGACAGTAAGCCTAATGTAT
##CTTCTGATAGTAGCTGAAATACGTATGTGCCAGGAACAAG
##ACCTGATATATATACCTGTAAGTTACGTACACCTGCAAGT
##ATTGCGGTATTAGGTCCTGATAGCTGTGACCAGGTTGATA
##CAGCTATAGGGCTAATATTAACTGTCGTTGTTGCTGTTAG
##TGACAATCCTGTTGTGCCTGCTGCTAGTACCTGTGTGCCA
##GGTACACCTATTGTTGGACCTGACTGCAAAGTATTTATAA
##CTACTGTCTGGTTAAGTGTTGCTGTTAAGCCTCCTGTAGG
##AGGGTTTGCCTGCAAGGTTACCTGGTTACTTCCTGATAGC
##CCAAAGTTATCAATAACGGTAAGACTAAAAATATATGTTC
##CTGCAATAAACCTGGTAACGTTAAGGGTAGCATTCGTTAT
##CCCTGACAGGTATGCTGTATTTGGTCCTGATACCTGCGCC
##CATAGGTAGCTAGATATTGTACCACTTGATGTTGATGTTC
##CTGAACCTGCAAAGACAACACCTAGACTTGGTAGCGTTAA
##TGTCTGGTTAACTCCTGGAATAGATATAGGCGGTGTATTA
##AAGGAGAATGCTGTTATGCTATCTGTAAATGCGCCACCAC
##CTAGTGTATACATAGGGGTATAGGTAGACTTGGTGATACC
##CTGAACACCCTTGATTGTCGTTGTCACCTGCCCGTTTGTA
##GATGCTGCTGACGGTATCAGGTAGAAAGTTACGGCTGTAG
##TTCCTGTTGGATAAGTGCCTGTAAAGTCTCCTGTGGCCGT
##AAGTACGGCTGTGCCTAGCAGTGTTGCTGTACTTGACAAG
##TACTGAATACCGATACTAGACAGGTTAAGGTTACTAGGGT
##TGTGTATAAGTAGTGTTGATGCCCCTCCTGTGCCTGTAGA
##AATATTGGCAATCTTTGCATCTACCTGTGCTTTGGTATAG
##ACTGTTCCCTCAAAATATATGATATTATTGTTATTTGATA
##CGATTGTCTGTCCCTGCTGATTTACCGTTGTTGATAGGTT
##GGTGACAGTTGTCTGTAAGCCTGATATAGTCGTGTTTACT
##GTTGTTAGGTCTGCTGCGGGGCCTATTGGACCTGTGCTTC
##CTGCGGGTCCTGCGATACCTATAGGACCTGAAAGCCCTAT
##TACACCTACTGGCCCCTGAATACCTGCTGTACCAACAGCA
##CCTACTGTTCCCTGAATACCCTGCACGCCTGACGTGCCTT
##GTAGACCTGTGTTTCCTGTTGCTCCTTTAGCACCTACGGG
##GCCTGCGGGAATGGTAATGGTATTTCCACCTGATATAGTT
##AGTAAGCCTGCACTGTATGAGAGTGTCTGCTGTGGGGTGC
##TTGCTGACCCTGCACCAGGGTTCATGGCTGAGTTTAGTGC
##GTTAGTAAGTGTTAGAATATCATCTGATACCTCATAAGTC
##TGCTCATTAAGCTCGCCTGTGTCAAGCACCAAATAGGATT
##TTACTAGCGGTAGCTTGCCGTCTGTACCTCCCGGTTTTGA
##TATTAGCTGCAAGACAACTGCGGGGCTGATCAGTTCTAGT
##ACGCCCACACCATTAGGTGACAACTTGCTATTCTTGCGAT
##ACCATGTAATAGAAACTAGTCCACTCATTTCAGTAAGATT
##CTAAGCAGTTGACCTGCGTAAACAGTTGGGATATTTGGGT
##TCTCGGTAATGAAGTGCTTTAATAGTTCTACATCTGATTC
##ATCAAGCTCTAGTGACCCGTCTTTGTATAGCTTCTCAGCC
##CACCCCCAGAACTTTAGTGCCTGCTTGCCTGTGGGCATAG
##ACTGAATGAAGTCTGCCAGCGCATGTGACAATAAGTAAGG
##AGTATCAGAATTTGACCCGTCACTGTTAGCCCTATAAATA
##GGTGTTTCAAATAGGTTCTTTGCGGGTAGGTTAAAGTCGT
##ATGTCATGTTAAAATTGATACTGTGTTAGAAGCATAGTTG
##AGTGCGTACATCTTTCCGTTAGCAGGATTATAAATGGTAT
##CTACTGGTGACAGTCCTGATGATAAGGATGAACCTTGTGT
##GAATAAGGCTGTAGAAAATGTACTTACTGATGCAGAATTA
##TTTTGATAAAAGCCTACGTAGAAAACATTACGTACTGATG
##AATACATAATACTTGACGGTGATGTGCCTACAACTACATT
##GTTAATTATAGCAGTAGCAGGATTAGAAGCACCATGAATA
##ATATATACATTACTGTTTCCTGTATCGCATATATAGAAAG
##TATCAGGACTATCTGAACCATTATAGTAACATAAGCCTGC
##CATAAAATTTGATGGTATATTAGCAAGTCTATAAAGCAGG
##TTGTTTACTACACCAAGTGTTGAAAGGTTAATAACAGCAT
##ACTTAAATGAATAACTACATAGGTAGCAGAACCCGTTTCC
##TGGTGCTACACCTGAGTAAACTCTCATTGGATTGTAAAGT
##ACTGCTTCGTTTGCTGTTGGAAGATTTAGTGATATTAAGT
##TTGTCTTAAGATAATTATGTGGGTTTATTACATCTATTAC
##ACCTGTGTTTAGTAAGAAGTTAAATACCCTGTCAATATCT
##GGTACGTATATCATCTCATAGCCGTAACTGGTAGTTGATA
##AATCAGAAGGTGTTACTACAGGAGTGCTTGTAAACGTATT
##GGTATACGGGTTATACTCATAGATATAGTCTCCTTCATCC
##TTTACCCATATTCTATCGATACTTGGCACATAGATTACTG
##CTCTGGCATTTGAGCCTATTGCCGTTCCACTACCAGGATA
##TGCAGGTAGTGGTACTGATAGACTTGCTGTACTGTTAGCA
##GTGTTTAATGTTTTTAGCGTCCTGTCACCCATATTGCTGA
##TGAATAGGTTACCTGTTCCTGGGTGATATGCTCCGTAGTG
##GGGGGCATTGAATCCCTGTACTGTGGTTATTACTGTTACA
##GCTGCTGCCTTTGCTACTACTCTTGTTAGACCGTTGGTGA
##CTGTCGTAAAGTGATAGTTAGGCAGACTGCCTGATACTAC
##TGCTGTCAGTGTTCCCTGTGAGGTGATGCCAAAGGTTGAT
##ATGCCTGTTACTGATGAAACGGTAAAGTCATAACTACGTC
##CTGCGGGAAGTGTGCCTGATGCTGTGTAGGTAGTTCCTGA
##GCCTACAGTGGTGAAGGTAAATGTTGCTCCTGATGACAGG
##TCATGTGCTATATACTGTAGTGGCCCTACTTCATCTAAAA
##AGGTGACATTTGAATTGGCTGTTTGTGGTACGGCAATAAG
##TTCATCCCAGCGGGGAAGCTCTATACTGGTACGGTTAAGT
##ATTGGCTGTATATATACCCATGATACTACCTGTGAGGTCA
##TAAACCTATCAGTGTTGTTAGGTATTACTGCATTGGGTAT
##AAGTGTAAATGTACCCGCTGCTATAGCCCCTAGTAAATCT
##TTATTACTGCCCCTATCATTTCCTAGTGGCATATTTTTAA
##GTGTAGAATCTTGGTGAAGTGACTGTTCCTGTAACTATAA
##GATTTCCTGCTATGGAAACTGTACCTGATGAATTTATTGA
##TAGTACATTAAATGAACCAGCGTTATTATTACTTTCTACT
##CCACCATAACCTATAAAAAAGTTATTAGAAGCATCTATGC
##CAATATTCCAGGCTGCTTGTCCTGCTCTTGTCATAGAGTA
##GTATGAATAGGGATTTGTATTTGCAGGGGCTGTTACTGAC
##ATTATACCGTAAGGGTCTGCTGATGAACCGAATGCACTTA
##TAGACATAGGAACATTTGTAGTATTACCTCTAGCTGTTAC
##TGTCTGTAAGGTGTCAATATATACAGATGGTCCTTGTGGG
##CCTGTTATTCCTGCGGGACCTTGTGCGCCCTGAATACCCT
##GATTTCCCTGTGGTCCTTGTGCACCTATAGAACCCTGTGG
##TCCTACGGGGCCTGTTTGACCAATAGGTCCTGTTAATCCT
##GTTCCTCCTATTGCACCTGTAGCACCTGTTGGACCTGCTA
##CACCTGCACCTCCCTGTGGTCCTTGTGCGCCCAGACTACC
##TGTAGGACCTACTGGTCCTGTAATGCCTGTTGCACCCTGT
##GGACCTGTGTTGCCCGTAGGGCCTGGAAGTCCTGGAAGCT
##CTGACCAGTTGGTTACATCTGTCTTAGGTGTTAATGTAGA
##TACATAAGAAGTATTGAATGTAGATACCCAAAGGCTGTTT
##ACTGTTGTTGATGTTGAAGCTATAGAAAATACATAGTCAC
##CACTGTTGTAAGTAGTTCCTGATACCCATGCCTGTCTGTT
##GTTTAGACCATGACCTGCGGGGCCTGTTGAGCCTTGTGGC
##CCTTGAATACCTGCCGGGCCTGCGGGGCCGTTGTTTCCCT
##GTGGCCCTATTAACCCCTGAATACCCTGCGCCCCGTTAGA
##ACCTGCTGGGCCTGCTGGGCCTGTTGAACCTGAGGGACCT
##GCTGCGCCTACTGTACCCTGAATACCTTGGTTTCCTGGCT
##GACCAGTAAGACCTATAGGCCCTATAGGACCTAATGCTCC
##CTGTGAGCCGTTAAGTCCTGCTGCTCCTGGAAGTCCTGGC
##GCCCCGTTAGAACCTGCTGGTCCTTGTGGTCCTTGTATGC
##CTGATGGTCCTGTAGCACCTATTGGTCCTTGTGCGCCTGA
##TGTAGATACAATGGTTGTTACTGATGTTGCGAGTTGAGCA
##AGTGTTTCTGTTACCTCATATACGTTGAATATATTAGACT
##TGTATAACTTCTGTACAACTAAGGAGGAGTTTACCCCTAC
##GTGCTGTCCACCTGCACCGTTTATCAATGACGTGACTTTC
##ACAACTCTGTTAGAAGGTATTTGTAGTTTACCGTCTGCGG
##AGTCGTGAAAGGCTTTACCGTCAACCCATAACGGGGTAAC
##TTGTATCATCTGGCTCATGGGCTATTACGATGCTAGTAGT
##GTTATTGCTGCTGTTCCTGTAATACCTAGTCTGATTTTTG
##CTTTTAAGTTATGGGGTCCCTGAATGGATATTTCACCAAG
##TACGGTAGGGTTCTTACTATCCGTATAGTTAAGCACTTTG
##AACACAGCATCAGGATTTACATAGTATACTGTTGCAGGAC
##CTAACGTTAAACGGAAAGGTGATACTTCATAAAGTACGGT
##GAAAGCCTTTAGCCATGATAAGGCTGTTATATTCTCAACT
##ACCTGTGCTGTTGATACTTCATCATTATCATCCTGAATGG
##TGACAAAGTACTGCCCATTACGGGTATAAGCTCCTATCAT
##TCTAGGACTAACAATATTAATTTGTCTGTCGTTACCGTAA
##AAGATAGCTCCTAGGGGCTTGCCGATGATGGTAAACTGTC
##GGAATGGATATGCAAATGCCATGATATATAAATATTAGAA
##TATGAATAATTAAGAAGCTGTTCCTGAAAGTGTGACGGTA
##GATACCTGTCCTCTACGCATAGGGTCATTGACTGATAGCG
##ATATGACGAATGCCCCTGCGGTAGCAAAGTTGATTGTCGT
##AACGGCTGCCTGTGCTGAACCGAATGTAGGTACTGAACCT
##GATACTGCTGCCCATAAGTAGCCTAGACCTGATGCCTGAC
##CGCCTGTAGATGCTACTCCTGAATACGTACTGTTTACACC
##GTGTACAGGGGTTGCACTTCCTGATGGTATAGCAAGTAAT
##GTCTGAGCTGGTGCATAGATTGGTGGAGCAGGTACGGCTG
##TGATTCCTACAAATACGCCTGCAAGTGACTGCATGTAGAA
##TGAAGTGGCAGGAAATTTCCTTCCCTCTTCCATTGTTGTA
##CCAGTAATAGGTGCTGTCATCCAGTAGTAATATCCGTCTG
##GAAGGTTGATAAAAGCATTACCTTTTTCTCTTAATAGTAC
##ATTACCTGCTGCTAGAGCAGTAACATCATTCTTCTTTACA
##ACTCGCAATCTGCTAAACTGAGCGATCTCAAACCCTGATT
##GCAAGTACATCAAGTTGATTGCTAATGTAATAGCAGCAGC
##CGATGGTTGTGCAAACAATAAGGGTGTAGCAAAAGGGTTT
##ACAATAAAGCCTAATTCTGTGAATTGGTCTGGAATTGGAT
##TTTGTGGCATGATAAATAGTTTAAATGAGTTATAAATATT
##ACGTAAATATAACTATTTAAATTTATACTTCATAGTGCCA
##TTACATTCCTATAGTACAGGTTATCGTTTGAGAAGGACTG
##CTAGGGGCAATATATGGTGGTGTAACCAGACCCGGTGTAT
##TGTCTACTACCAGTGCTGTGCCTGCGTAACTGGCATCCGT
##TGACGGTACAACCTCATGCGCTCCGTCTGTATAGTAGAGT
##GCCTGCTGTAAGAAGAAACCTGCTCCTGTGTTCTTACCTG
##TGCTGATAACTGATACCCTTGAACCGCTGTAAGCAGGTGT
##AGTAACAGGTGTACCCAAATCGGTAATATACAAAGATGTG
##TTGCTGGCATTCCAGATTGGATAGAATATACGCTGAAAAC
##CTGACAGCTGTGTATTGCCTTTCAGGGCAAGGGTATTAGG
##GTCAAGCGTTAAGATTGTGGCTGTAACCTGGGTAGCATAA
##AGGCTATTGTTAGCATACAGAATACGGTCAATAGGTGCTG
##TAGAATTATAGGTAGTCGTAATCTGGTCTGTCAGACTGTT
##GATAATAAAGATACGCTGGCCTGCTGTAGATATAGCATAC
##AGGGTATTGCCGTTCAGGGCAAAGTTTCCTATAGGCGTAG
##TGGTAGTATAGGTAATACCTGGCTGTGGCAGGGCTAATAT
##AGTTACAGGCTGCTGTGCTGTTCCTGAAACGCTAAGAGCT
##ATCTGTGCTGTGGTATAGACAAATATCTGGTTGGTGTTAA
##ACGTGCCGATATATATCTTTTGGTTTGAAGGATTGTACTG
##AATAAAGGTAGGCTTAGCACCTGACGTAGGCAAAAGTATG
##GACTTTATAAATACCAGTGTCGAGGGATTATATAAGTCTA
##TGGAAAAATTAAAGTAGTTAGGGATAATCAGGTAGTTGAT
##ATTTACATCATTGATATAATATCCGCCTATGGTATAGCAA
##CCTGTATTGGTGGCAACAGTAGCATTTAGGGGTAGCTGTG
##GTGTGCCTGTAGCCCCTGTATCAGCATTAAGGGCAAGCAT
##AGTTCCATTCTCATAGAAAACTATGTGCTGATTTCCAATA
##CCTGATACACTGACATTGACAATATTTCTAGGCTTGCTGC
##TCGAAAATGCTGCTCCTAGGTTATAGGTAGACGTAACAGT
##GTTAGTAGTAGTGTTAAGTACCCCTACTGAGTTTCCTGTA
##TAGTTTACTACCAGAATATTTATGCCATATATAAGCGAGT
##ATATAGGTCCTAAGAATGGAGTAACATCTGTATTCTGACC
##CTTTACGCACGTTTCATTGATACCCTTGTAGGAAGCAGGA
##CGTGGCCCGCACGTAATACTTACCCACCCTCTGTCGGTAT
##AGATAGCATCATTCGTTACTACCTGATGCCATCCTCTGTC
##GGTATAGACTTGGGTAGTACATAGATCTGTAAATATGGCT
##CTGTCATTCTCAACACTTAAATTACCCATTAGGTCTGGTT
##TGCTATAAAGTAATCACCTATTCTAAAACTACCCGTTGTT
##GGTGGTACGGCTGTACCGTTACGGTAAAAGTGTGGGCTTG
##CTGTTAGGATAGCTATGGCTGCTGCATTGCTTGCTACCGT
##TGTTGACAGCGTTGTAACCGTTCCTGATAGGGTTGTTACT
##GATGTTGATAAGCCTGATACTGTCGCATTCGTAGCTGTTA
##GCGAGTTTATCGTGGCATACGTGCTATTGGCAAATACGGA
##TGTTACAAACACCGATACATCAGGAACCATAGGCATAGCG
##GCAAGTACTGTTCCCGTCGCTGACGGGTTGACTGTAACCA
##TAAAGCCTGCCTTACCTGCATAGGTAGAGTCTGCACTGTC
##TGATAACCCCAGATAGGGTACTGTAAATGAAATCTGATCT
##ATTCCCTGACCGCAAGCCATAGTAGTATGTTTTTATAATT
##GTCCAATATTTCAATATAATTTCTAATTTTAGAAATATCC
##TTGATTTGTTGTAATATCTAATGTATTTGCAATTCTTGTC
##ATTACACCCGATGCTGGTATCAATCCTGAACTTACTATAA
##GTGAAGAAAGTAAACGATGTCCTGAAACGTTCGGGTGTAT
##GTTATCAGAACCTAGGTGTGTAGCATTCACCCATCCTACA
##GATGAATCAATAAACTGACCAGGATATTGCGCCCTAACAA
##ATGTGTCAAGTACTGTTTGTGTGACTGTTGTTTCAGGTAT
##TGGTGTTAAATGAATAACTGTTATACCTGCTGCCACCAGT
##GCGTTAACAATAGCTATATAATTTGCTTGGTAAGTAGTTG
##ATGCCACCGCATTTGCAATATCGTTCCTTCCTATATTTAG
##CAGAACATACGTAGGGTTAAGTTTAATAGCGTTTGGAATA
##GATGATAGTATTTCAGCTGTATTATCAGCAGTACCTGCCC
##AACTAACAGTTTGTCCTAACTGGTTAATACTATTTGCCCA
##AGATATAGCAGGGTCAATAGAACCCCAACCCATTGTTTTG
##CTATCACCAATAACAAGTATATACGGGTTTAATGGCGATT
##GCGAACTAACTTCAATGCCGATAATATCCATCGTGCCACC
##GAGATTGTAAATAGCCACGTTAGATGCGTTCGGTAACTGA
##ACTGTTGCCCCACCAAGAATAAATGGAACATAATAAACAA
##AAGTGTTTTTTAAACCTTTTGATACATTATGATATACACC
##GAAAATAGTATTACCACGCTGGGAATATTTTATTCGGCAT
##AAGTCCCCTATGGCAGGCACCGTACCATAATTTGCGCTTG
##CTACGTTTCCAGCGATGGCGTTATTTGTGGCGACGACCAT
##TCCTGTCGTGCCCCCGTTCAGATCCAGAACGGCTGTTGAT
##ACTTTTATAAAAGCGTTATAACTTGTGCGGCCAATACCAA
##TACCGTTTAAAGAAGCAGCTGTTGGAACAGCTACCATCAA
##ATACGTCAATTCCAAATCCATGTTTTGATCGTTGTTTTGA
##CTATTATTGATAATTAAATAGTTATTGTAATCGTTCGTGC
##CGCCTGTAAATCTTATGGCATTATTAACGATGGTCGGTGT
##AACCGATCCCACCTGTGTGAAATCGGTAAGCGCTGACCAG
##TACGTTTTCTTATAGGACATATTACCAGCTTTAACCTTCG
##CAGGAGCAGTAGCATTCAGGTTTGAGGCTGTTAAGTAGTA
##GTTTGTACCATCATAATAGATACTGAAAATATCAATCTTA
##CCACTACCTAAAGAGTTTAGCAGTGTAAATCCTCCCTGCA
##TTTTATAACCTGACCAGGTAACTGTAAAGTTTCCTGACTG
##TGTAACCTGCAAGGTAGTGGTATCACCTGCTATCATACCC
##GTAGGTACGTTTATGGTTGTATTTCCTGACAGTGGTAACT
##GAAAAATATCAGTACTACTAAAGTTAGGTGTTAAAGTTGC
##TGCATAAGTAAGCGACGAAATATACCGCTGTCTTAATGCA
##CTGTTTGAGAAAGCCCTCCAATTTGTTCCGTCATACCATA
##AGTACATGGTGGTACTGTTAGGGAAGATAGTAATAGTCGT
##TCCTCTTACACCTATTATTGGGGTAACAAGTGTCCATGTA
##AACGCAGATGTGTTCTGGTTTGTGATCATGAAGAAATTAC
##TTACTACTGTTGTTGGGAAGGTAAAGGTCCTGTTAGCAGT
##AATTACTGGCAGTATGATACCACCGTAACCTGGTGTGACA
##GCATAGTTAGCATCAGTAGCTAGAGAATATGTTAATACAA
##GTGCCTTAGTTGTTACACTTGAAGTAGCAATTACACCAGA
##AGTATTTAAACCCCCTACCTGTAAGCTGTTATCATTTTTA
##AGGAAGTTACCTGCTGTCTTGTTGAAAGCACTTAATATCG
##TATCTGTTGCCAGTACAGCTGTGTAGGTTGTTCCTGATGA
##GTAACCTGTAAGAACTCCCGTTACTGCTGTTGATACAGTA
##AGATATGTTGTAGAGGCTGTAGCTATAGTCAGGTAGGTAG
##AACTTGCGGAAGCTGTAGTCAGGTAACTTGCTAGGGCAGT
##TGTTACAAAAGCAGTTGTAGCAATTTGTGTTGTACTTGTG
##GCAGCTGCTGCTGTAGGGGCTAGAGGCACACCTGTCAGCG
##TTGGTGAAGCAAGGGGAGCATACGTAGTAGCAGCTATGGC
##TGTTGTCAGGTATGGTGCTACAGCTGCTGTTACAAATGCC
##GTTGTAGCAAGCTGCGTAGTATTCGTACCTGCTGTTGCCG
##TAGGCGCAAGCGGTATACCCGTTAATGACGGACTGGCTAG
##TGGAGCATAGGTTGTTGCAGCTATTGTAGTTGTTAGATAA
##GAGGCTAGAGCAGTTGTAACAAAGGCTGTAGTTGCTATCT
##GGGTTGTACTTGTGGCGGCTGCTGCTGTAGGAGCAGTAGG
##TGTTCCTGTAAAGGCAGGTGATACGGTACTTACCGAATTG
##GCTATTACAAAAGCTGTTGTGGCTATCTGAGTTGTATTCG
##TAGCTACAGCAGCCGTAGGAGCAAGAGGTATACCTGTTAA
##ACTTGGGCTAGCTATCGGTGCATAGGTTGTTCCTGCAATA
##GCAGTAGTAAGGTACGGAGCAACGGCTGCAACTACGAAGG
##CGGTGGTGGCAAGCTGTGTGGTGTTTGTACCTGCTGTGGC
##TGTCGGTGCAACTGGAATACCCGTTAGTGACGGACTGGCA
##AGCGGTGCATATGTTGTTGCAGCTATTGCAGTTGTCAGAT
##AAGGGGCTACAGCTGCTACTACAAATGCTGTAGTTGATAA
##CTGTGTCGTGTTAGTTCCTGCTGTTGCTGTAGGTGCTGTA
##GGAATACCTGTAAAGGCAGGGGAAACAGTACTTACTGCGT
##TTGCCAGCACGAATGCTGTAGTAGCTATCTGTACGGTGTT
##TGTAGCTACAGCAGCTGTTGGTGCAGTAGGAACTCCCGTT
##AGTGCTGGTGAAGCAAGAGGGGCATAGGTTGTACCTGCTG
##TGGCTGTTGTCAGGTATACACTTAAACTTGATGTAAGCGC
##ATACGGTGTAAGAGCAGTTACTACAAAGGCAGTCGTTGCT
##ATCTGAGTTGTATTCGTACCTGCTGTGGCAGTAGGTGCTA
##ATGGTACGCCAGTAAATGTAGGACTTACTGTACTTACCGT
##ATTGGCAAGTACAAAAGCTGTTGTTGCAAGCTGTGTCGTA
##TTGGTAGCTACTGCTGCTGTAGGCCCTACAGGTATGCCTG
##TAAGTACAGGACTTGCCAATGGTGCATACGTTGTTGCTGC
##TATGGCTGTAGTAAGGTAAGGAGCAATAGATGATACTACA
##AAAGCCGTTGTAGCAAGTTGGGTAGTGTTTGTTCCTACCG
##TTGCAGTCGGTGCTGTTGGTATACCCGTAAAGGCAGGACT
##GGCAGTACTTACAGCGTTAGCTAGTACGAATGCTGTAGTC
##GCTATTTGCGTAGTATTTGTTCCTACAGTAGCTGTCGGAG
##CAAGCGGTACACCTGTAAATGTTGGTGATACCGTACTTAC
##TGCGTTTGCCAAAACAAATGCAGTTGTGGCAAGCTGTGTG
##GTGTTCGTTGATACTGCTGCTGTAGGAGCAGTAGGTATGC
##CTGTGAAGGCAGGGGATGCTAACGGTGCGCCACCACCAGC
##TGCTGATGCAGTAAGGGTTGTAAGCACATAGTTAGTACCA
##TCATTAAATATTGTAAAGTAATCTATCGCGTTTGCAGTAG
##GTGTTACTGTTGGAACAGCCAGTGACCCTGATGCTATATA
##TCCTGTAAATGTTACAGTAAAAGGTGTTGCTCCGTTGGTA
##ATGGCAAGTCTTACATACTCACCAGGATTTAAGTTTACAG
##GGGCAGATATAGTTGTGTTACCTGTAAGGGTAAGTTTCTG
##CACATCTGAACTTATAAAGTTAGGTGTGATAGTTGCTGCG
##TATGTTAATGATAAAACATATTTTGCACGTAGGTTAGAAT
##TTGAAAAGGCTCTCCAATTTGTTCCATCATACCATAAATA
##CATGGTAGTTAGGTTGGGGAATATTGTTATGGTATTACCT
##CTACCGTCAAGAATAGGTGTAACAAGTGTCCATGTGAAGG
##CTGTCGTATTCTGACTAGCTATCATGAAGTAGTTACCTGT
##ATTCGTTGTTGGAAAGGTAAATGTTCTGTTGGCAGTAATA
##GGAACTAATACTATACCTGCATACCCTGATATGCTTGAAT
##AGTTGGCATCACTAGCTGTAAAATAAGCTAACTGTAAAGA
##AGATAAAAGACCTCTTTGCCCTTGAAAGTTACCTCCTATC
##CAAAGGTTAAAATTGTTCTGAAAGCTACCATCGGTTTTAA
##AGTAGTTGCCTGCTATTTTATTAAAGGCACTTAGTATTGT
##GTCTGTGGCTACAACTGCTGAATAAGTTGTTCCTGCAACA
##TATCCTACAAGAGTTCCTGTGTTTGCGGTAGCAGTTGTTA
##AGTAGGTAGTTGAAGCAGTGGCTATCGTAAGATACGTAGA
##ACTTGCTGTTGCTGTTGTCAGGTACGGTGTCAACGCTGTT
##GTCACAAAGGCTGTTGTAGCAAGTTGAGTCGTGTTCGTAC
##CTGCGGTGGCAGTAGGTGCTAGGGGTACGCCTGTAAGACT
##AGCTGATACTAAAGGAGCATACGTTGTTCCTGCGGTGGCT
##GTTGTCAGGTAAGAACTAAGACTTGTTATAGTAGCATACG
##TAGTGCTAGCAGCTGCTGTTGTCAGGTAAGATGCTAAAGC
##TGTTGTTACAAAAGCGGTCGTTGCAATCTGTGTAGTACTT
##GTAGCTGCTGCTGCTGTAGGTGCTAAAGGAGTACCCGTAA
##AGGTGGGTGAAACTGTACTTACACTATTGGCAAGAACAAA
##AGCTGTTGTAGCTATCTGCGTAGTGTTGGTAGATAATGCT
##GCCGTAGGCGCAAGCGGTATGCCTGTGAAAGACGGACTGG
##CAGTACTTACAGCATTAGCTATTACGAATGCAGTAGTTGC
##AAGTTGGGTTGTATTTGTAGCCAATGCTGCCGTTGGGGCA
##GAAGGTGTTCCAGTGAATGTAGGCGAGGCTGTGCTTACCG
##CATTAGCCAATACAAAAGCTGTCGTTGCAATCTGGGTGGT
##ATTTGTTGATAAGGCTGCTGTCGGTGCTAGTGGTACGCCT
##GTAAAACTTGGACTGGCCGTACTTACGGAGTTTGCCAGTA
##CAAAGGCCGTTGTAGCAAGCTGCGTGGTGTTCGTAGAAAG
##TGCAGCAGTCGGTGCTACAGGTATTCCTGTCAGAGTTGGT
##GAAGCAAGGGGAGCATACGTTGTTCCTGCTGCTGAAGTAG
##TAAGGTATGCACTTAGACTTGCTGTTGTAGCATAAGAACT
##TAAACTAGCAATAGTAGCATATGTTGTCAGGTAAGATGCT
##AAGGCTGTTGTTACAAACGCTGTCGTAGCTATCTGGGTAG
##TACTTATTCCTGCCGCTGCTGTAGGGGCTAGAGGAACTCC
##TGTAAATGTAGGAGAAGCAGTACTTACACCATTGGCAAGG
##ACAAATGCGGTGGTAGCAAGCTGTGTTGTATTGGTAGCTA
##CAGCAGCTGTTGGTGCTGTCGGTACGCCTGTAAAGGCAGG
##ACTAGATAATGGTGCGCCAGAACCAGTAGCATTGGCAAGA
##ACAAAGGCAGTCGTTGCTATCTGAGTAGTGTTGGTAGCTA
##CAGCAGCAGTCGGTGCAGTAGGTATACCTATAAATGCAGG
##GCTAGAAAGAGGTGCGCCTGAACTAGTAGCATTTGCTAGT
##ACAAATGCCGTGGTAGCAATTTGGGTAGTGTTTGTGCCCA
##CAGTAGCAGTAGGTGCTAGTGGCACACCTGTTAAGGTAGG
##ACTAACCGAAGTAATATACGGTACAAGAGCATTGGTAATA
##TTCTGTACGTTAGTTCCATCAGTAGGATTAACTCCTAGTG
##CTACACTTGTTACAGAATTACCACCAAAATCAGCAGCGAA
##ATTTAATGAAATAGGTGTTGGCATAGCAGTTATTCTAAAT
##AAGTTTGACCGATTGTTGGTGTTGAATTTGTTACAAGCAC
##ATTGTTATTATCTATATACTGGACTTTCTCATAAGTAACA
##TTGCCATATATATCTACTACTGTCACTGTAGGTATACGTC
##CAAGATTGTGGTTTATAGCATACGTAAGACTAGGTGTAAA
##GAAGTTATATACCTGACCTGCTCCTGCAAGTAGGTAGGCT
##GAACCTGAGAACGGTGTTCCAAATGAGATAGATATATTAT
##TACTATCTACATATTTCAGCTTCATAAATGGTATTCTGTT
##ACCCGTAATATCTACAAGGGTTACATAAGGGAACCTGCCT
##AGATTATGTGGTATTATCCAGTTTGTTGAAGGTGTCCCCT
##GATTAAAAATTGTGACCTTTCCTGCAATGGCATAACCATA
##GCCTGTCTTAGCTGTGATACCCCATCCTGCTGTTACTGTC
##TGCTGGTTGTTGTAGACTACCGTACCATACATTACTTGAC
##CTGATAGGTCTGTGGTGACAATAGCAGGGTAAGTGTTCAG
##TGCATGGTTGATCGTCCATGAACTGTAGGCGGTAGTCGTT
##GCCAAGGTATAGGCATAGAATATCGGTGCTACAGTTGATG
##TTATTACCTTTGGTATGTTTGAACTTACTACCAAGTACTT
##GCCTGTGGTTGTCAGTGAGTATGACTTGCAGATACATGGC
##ATCTGGTAGTTCGTTGACAGCGATATATAGAAGTTTGACT
##GGTATCTATTGATAAGACCCTGCAAACGCTGCATGTATTG
##TAGCAGGTTTAAGTCCGTCAGATTGCCAGTATAATCCACC
##ATAAAGCCATAAACTGATAGATAACGCTGGATATAACTAT
##CAAAAACGTCCAGTTCGTCAAGCTCATGGGTTAGCTGCTG
##GTCATGGCCAAAAGTGGTATATAGCCTTAGCAGTAGGTTT
##AACCTAACAAGTCGTGCCTTTATATGTATGGCTTGCAGGT
##CTGTAACTAACATGCGCAACCTCCCCCGTCAAGGCATAAG
##TCTTGCAGTAGGTTTATCATGCTTTGGGCATCTACTAGGT
##CACCTGTTGCCATAGCTATATCCAGTGCATCAAATGAGTT
##TGAAATCTTCTTGTTAAGGAGTATTACATTCCTATCGTCC
##GTAATCTGTCCCTGAACGTAGAACTTATCTACGTTTTGCA
##GGAAGCACTGGTTGATAAAGGAGCAGGTATAGGTAGTCAC
##AAGGTTCGTATATACCGAGCCTGACTGTGCCTGCTGTGGG
##GTATAGGTAGTCGTAATTGATAGTACGGTGTCCCACATTA
##TGTTTGTAGGAATATTTATGGAATCTCCTGTCAGTGCCAT
##GATAGGCCATGATATGATTGTCCTTAAGGGTATTACAGAT
##AGGCTACCAATTGCATTCGGTAGTGGTGTGCCTGCTGAGG
##TAACTATGGTAAGCGTTCTTAGCGTGAAGTTACCAAGTAC
##ATCATTGCCATTTAGCAAGGAATTATCCATAAGCTGAATT
##ACACCAGGCGAAACAGACGTTACAGAAATTGAAGGGCTAA
##ATGACATTGCTTTAAATTTAAATATAAAGATACAAAATTG
##TTACGAGACTATTGCGGTGACTCTTCCTGTGCTACTGGTT
##CATCCCTCTTGATATTGGTCTTATGTTCTTCCTTAAATCC
##AGGGTACTTACTATAAAGTACTTTGTTTAAGGCGTACGAG
##TAAGAATCCTTTTCTGCCTTGTGAACTACTTTCTCTACTT
##CCCCAGTAGTATTGCCTTTCAGCGTGGTAAGAACTTTTAG
##CTTTGTAAGCCTCATAGATAAGTCCTTTGAATATATTTCA
##TCAACCTTTGGTATAAGCTCTCTATCCGTATAGATATTTA
##TATGATCTCCACTATAGGTAGTGAAGTTAGTATTTTTCAT
##CTTACTTGCTGCTGTCTGTATAGATATGCCTGTTACCTCT
##GATAGCTTTTTTGCTACCCCGTATGAGTCTGGTAGCTTAT
##GATCTGCCGAAGTCATAATCTTTTGAACACCGTTGTTATA
##CCTCTGTAGAATCGACCCTACATCAGCACCCATAAAAAGA
##CCACCAAATGTTGTAGCAAGCTGTGAATACAGTAGTGCAT
##TCTTATCCTTTTGTGTTGCCACCATACCCATCTGGTCATA
##TAATGACTTATGCCCATCACCACCCAAATAAGAAAATAAC
##CCCAAGTCAAGTACCTTTGAGTATGTGCCATATCCAAGTA
##TATTATCGCTTGAATGGAAAATAGTCTTTGGCATTGCTGC
##AATTTCTTCTGGGTCATTAAGACTTTTTACAATCATGTTT
##TGATAGACTTTATCAGCAGTCCAATCGAACCCTGACTGAA
##CAATCATATTTTGTGAGCCTATCAAAGCATTCTCTCCAAA
##CTGTAATAAGGAATTTAATAGCTGTCTTGGATTGTCTATA
##CCTAGTCCTGACCATTTCTGTATAAGGGTAAATTTCTTTT
##GTGTTAGTACCTTATTGCCCATCTTATCAGTAACATACTT
##ACCATCTTTATCTTTTTTTACGAATAGCCCTCTTTTAACA
##TCATCTGCAAACTGCTGTGCTTTAAGTTTATTGAAAGATT
##GATCTCCCATGATTTTTAGCAGTAGTGCATTCCCCACTAT
##ATTGAAGGCACTGTTAGCTATATATGTCTTAAATGCAGCA
##GAAGCAACCTGAGAAGCAAAATATCCCGTAAGCACCCTCC
##AATCTTTACCGTCACTAAGTTTATGAAACATATCCCTTGA
##AGCTATACGTGCTTCCATGTTAGCATGAATCTGGAAAGTC
##TGGAAGCGTGAAAGGAACTGCTTAAATTCCCCTAATCTTT
##CAGTGCTGTCAAACTTTAATACTGATGCCATAAATGCCTT
##TTGAACCTGTGCATTTGTCTGTTCAACGACACCATCAGCA
##TACGTAGAAGCATCTGGATGAAGGTCATGTGTCTTTAGAT
##ATTCAGCATTAAATTCTTCTGGTCTTTGAATTTCACCAAT
##ATTCATTAAGTGACTAACATGAGCAGAAACCCACGTATCA
##ATAGAAATACTTGCATCACCATGCTTTAATGGGTTCATTG
##TAGCATCTGAATATGACTTAAACCAATCTCTAGCCTTGTT
##GGTTATCATACCTACGTACCCTGTTTTCGTATGTGCATAA
##GCATCTGACATGTGCTGATTATGCTCTGCTTCTAAATCTC
##CAAACCTACTTACAAGCTGATTGCCATTCTCTATCCATTT
##CTGTCGCAATATATCATAAGCGTTATCTTTGTTTAATGTC
##TTGAACCTATACCCATATAGCTGTGCTTCTGAGTTACCAA
##TAATAGGTGCTGCTGACATGAAAGATTCCATATACTGCTT
##AGGTTGCTGTAGAACAGAACCAAGTGTAGCCTTGTAAAAT
##ATATTTCTTGGTACTTTAGTTGCCATTGCTAATAATGATA
##CCCCATCCATAAATGTATGTCTGGAATTTTGTGATTTACC
##ACTTGTGCCAAGTGCATCACCAACATTTTGCTTTATCAGT
##TCCCTGATATGTGCCGTGTTACTATTGCCCTTTTTAATAT
##TTTCCATGTTACCATCGAATAGCATATTCACCCTGTCATC
##AGCTAGGTTTGCTTGTAGCCTGCTTCTTTCTGATATAGTA
##AAGGCTGTCATAAGGTGCTTGTTTATCCCCTGCTCAAATG
##ATGACATTGCATCCATATTCAAGAAGTGCGTAGGGTCATC
##ACCACCTGGAAGAGTAGGTATTTTCTCCCTGCTAACAGTA
##TGCCTTCCTAAGCTAGTCATGCCTTCTACTTGTGAAAACT
##GACCTTCTGCTTCACTAAGTAAGTCTTTATTAGCTAGTCC
##CTGGGTACGTTTTTCTGGGCCTGATGCTATATAATCCATG
##TGGGTATAGTTTTCTATTTGATCTGGCTTAACTCCGTACT
##TCTGATATGTTCTTAAGATTAATGCTTCGTTTGATTCATG
##GGCTACGTCAAATTGTTTTATAAGTTCCCTGTGCTTATCT
##TGAATGCCTATAGTTTCACCAAATGTTTCAGGCTTAATAT
##CTTCATGTCTATTGACAAATAAATCATAAAGGCCACTAGA
##TTTAAGTAGCTTGAATTGTTTAACCCATTCATTCCCCTGA
##CGGAAGATGTTGTCTACGTCTAATGATTCTTCCATTAAAA
##GCATAGACTTTTTAATGATACCCTTGTATGCTTCAAACTG
##TGCGTCACCATCTAAGTTACTTGACCAGTTAAACTGCCTG
##AGTGTATTATAAATACCTACTCTAAGCCCATCTTCGGGGG
##CAATACCTAATTTTATATTCCTCTCCCTAATTGGTTTGTA
##CAGTTGCTGTATTCTAACTGATGCCTTTTCTATCCCTCTT
##TGAAAGGGTTCTGTAAACTTTTGATGCAAAAGTGTACTAT
##ACCTTTTATCAGAATTTAGCGCCTTAAATGTTTGTCTTGC
##TGTTAGCTTAGCCTTTCTCATGAATAGCGGTGAAGTTGTG
##GCTTCTACCCCATCAACGTTCTTGATCTTGGCAATAGCAA
##TATTCCAGTTCCAAAACTGTTTCTCTGCTGATTTCCTTGC
##AGGCTCTAGCTGTTCCTGATCTAAGTTATGCAGGTGATAT
##TGAACCATAGCATCAGTACCGTTAAGTAGTGCATCTTTGC
##CGTTCATTATAACGTTATGTATAGCAAAGTTTATAAGCCT
##TAAGTCTTTGGGGTCTTTAATGCTTGACGGGTCAATATTC
##CTGAGTGCATCTAGGGCTATCTTCTGATCTTTTGTAAGTA
##CATCATAACCCTGCTTCATCATTTCCTGAGCTGACTTAAT
##CATTTTAGTAAGCACCTCAGTTATATTAGGCTTACTTTCT
##ACTTCTTTCTTTGTTTCAGGGGTTGTTTCCTCACCAAAAT
##ATATGTTATACTCATTGGGGTCTAGAAACAAATCTCTGGC
##TGTAACATCTTCTGGAATAGATTCTCTGCCTTCTTTAGCA
##TCAGCATCTCTCATTTCATCCATAGACTTTTGAATAGACT
##CTATTGCCCGTTCAGTCCTAACCTGATCTGCATGACGCAA
##CTCTGCCTCTACATACTTATTGATGCTATAGGTAGATGCT
##GTCAAATTTCCCTTATCATCAAGTACACCTTGCTGTAGCT
##TTATATCTCTGGTTTCAGACTTACCTAATTCATCCTGAGA
##TTCTGATTTTGGCTTATTAGACTTGCCTGTTACCAGTTCA
##GCATAGCCATGAGGGTCTGATAAAAGGTCAGGGGTCTTAC
##CTAAATCAGATAGCCTTCTTAATGCTTCTGATACTGACGG
##GTCAACCTTTGAAAACTTCTTTGCTGTTTCTGATAGTTTA
##TTTGATGCCTTTAATGCTGCCTGCTCCCCTTCATTCTTGT
##ATATTTCATCTATGCGTTTAGCTATCTTTTCAATAGCCTT
##GCCCATACTTTTTTCATCATGTACACTAGAAACAATCTTT
##GCAATTTCAGGTATAAGTTTCTTGACATTTGCAGGAGCAT
##CTTTACCTATTTTTTGGGTAAGGTCTTTTACTTTCTCCAA
##TAATCCAGATTTGGCATTAACCATATCTTCATGTATTTTA
##TGAACTTCTAATTCATAGGCTTCATGCTGTTTAGTTACCC
##TTTCTATAATAGTTGCATTCTTTCCAGCATCCTTTCCAAT
##CTTTGCTTCATACTCCTGTTGTGTGTTTGAAACAGTTTCC
##ATAAGGGAATGAATCTTATTTGACATATCGGTAATGATAG
##TTGCATTCTTTCCAGCATCCTTTCCAATTTCTGCTTCATG
##TGCTGTCTGATTTTTGTCTGTCTTGGAATTAAATTTTGTT
##TCCTGTCTACCTAATGCTCTTTCTAGTGAGTTTACTTTAT
##TTTCTAGTGCTGTCTTATATCTGGTAAGTATCTTCTTTGT
##ATCTCCTTTAAAATCTTTCACTGTATCATGGAACATCTTC
##TTGGAATCTTCCATTGATACATATTCTTTGGGGTTGCTAT
##CACCTGTACTATTGTTTAGTACTACCTGTTTTTCAGTAGG
##GTTGCTGTCTACTGCTTCTAGCCTCTTCTGATCTTCGGGC
##TTAGCCTGCTCTTCAGGAGTTTCAGACTTCTTCTGTTCTG
##CGTTTGCTTCTACATCACTGGCAGGACTAGATTTGTCAAC
##TGATGCTGACTGCTTATCTTGTGCTTCTTTTGTCTTGCCG
##TTTACATATTCATCTCCTACCTGATCTTTTGGACGTACTA
##CAAAGTCACCGTCTTTACCTTCGATAACATGACTACCAGC
##TTTATCCTTGCCTTTAATCTCACCTTCTGTTGGCAGGCCG
##TCATCCCCTATATACTTTACCTTTGACCCTTTAGTCATAG
##GCTCATAGTTATTCTCTTTGTCTGCTCCGATTATCTCACC
##ACTGTCATGGGTTATATCCCCTGACTTATGTCCTTTTGTA
##ATATTGAATAGGCTTTTGCTATCGCTAGTCTGTTTATCTT
##TAATATCTTCTAATTGTACTTGTAACTTTGCTTTCTCTAT
##AGGGTTCTGCTCGCTAGATATTGACTTTGTTAGTTCGTCT
##ATCTGTGGCTGCGACTGCTGAATATTGGTTGATAACTCAT
##GTTGTTTTATTGCTATAGGGTTCTGAGTTTCTGCAATATC
##TGTCACTTTCTGACTTAATGCCTGCTTCTCTTCTGGCTCT
##AGGTCTGACTTATCAATAGCATCTAGTACAGCATGGTGGT
##TATCAACTATGTCGTGGCTTAGACCTTTAATATCGGCTGC
##ATTCTGTAAGGCTGTTGCTGCTGCAATCTTGACATTAGAT
##TCATCTGCACTCTCTGAATTTCCTGCATCTACGGCTAACT
##TTATTGCGTGAGCCTGAATATCTGTAGGGTCTGTCTTTAG
##CCCATTAATCGCATCTATCTGCTCAGGGGTAGCCTTAAGT
##AGTGATACTATTCTTGATGCCTGCTTTGTTTTGAATAAGT
##TTGTTAAATCTTCTGTGGCAGAATGTCCTAATCCTGGTAA
##CTCAAAAAGTCCACCAATACCCATATTTACTGCTACGTTA
##TGCCAATCTATAGGCTTTCCCTGTGCAATATCTTCTGTGG
##CTGACCCTGCACCGAATATACTCATTGTTGACATAGCCTT
##TATTGCAGAAGGTAATAATTTTCCTTCCTGTATAAGACCC
##ATGTTCTTTAGCTTTGAAACTAGTTTACCTCCTAGCTGAC
##CTCCTAGATAAGATTGTACTTCCATAGCTACGCCTGATGC
##AGCACCTTTTAGTCCTGCAACACCTGCGTTCTTGGCTGAT
##GTACCTATATCCTGCCCATTTGTTCTTGAAGAGCCGTAAG
##TACTGATACCTGCTACTCCCCCAAGTATTCCTGATATTTT
##TAACAGTCTAGGTATAGCCATAGCCATATCTGCACCACCA
##ATAGCACCTATAAATGATAGTGCTTTGGGAAGTTGTGTTA
##TTTCACCGCCTACAAGTGTTGATAGTAATAATGGTGCTGT
##CTGCACAGCACCCCTAATAAAATCTGTTGCTAAACTTCCT
##GACTCACCTGACGGCATTTTCTTATCTACATAATCCTGTG
##CATCTGAGAATATGTCTGTCTTATCTGTTCCTGCCAGACC
##TCCTGTTACATAGTTTATACCATCCTTTGTTAGCTGTGTG
##ATACCATGCAATGTACCTGCTGTCATATCTGTTGATGCCC
##TTGCTAGTGGCCTGATAACATTCAGGTCTACACTATTAAG
##AACATGACTAGCTATGGAAGGTACATTACTAGCCCTCATA
##CTTGCTTTTATAGGCGTAGTAGGCTGACTAATTTTATTCA
##GGCTATTATAACCTGCTGTCTGGGAGTTAAGTTTGTCTGA
##TAGCTTCTGGTCATCTGTCTGGTATGACTGATTACCTTTA
##GTAGTAAGCATAGAAGGGTTTGTACCGTTGACACCCTTTG
##TTGTTCCCTGAGCAGCTCCCATGAATGTATTTTGAGCATC
##ATCTGGTTTTACTCTGGTAGAAGCAAGATCAGTTTTAGTC
##TGGTCAGTAAACTCTTTAAGGCTCCCTACATTATACTTCT
##CAACTTTGGTAATATGGTTATACAATCCCTTAACAACTTC
##TGGGTTATCAAGGTTAGTCTTAAAATCATCGAAACTTCCT
##AAGTCAAGTTTCTTTTTAGCTATATCATAAACAGATTGTA
##AGTTCTGTGTAGCCTGGTCATCACCTGGTGGTATAGGAGC
##CTGTACTGCATCTTCTAATTCAGCCATTATTTACTTTTCT
##TATATCCTGGTAATGTCTTTCCATTAAATGACTCTTTAAT
##ATTTGCTTCATTTGTGGGGTTTGCCCGATTATTTTTTATC
##CGAAGGTCTTTTAGATAAGTTTGATTAGAAGCATTTGACT
##TTGCTTCTATACTCTTACCTGATGTTTTGCCAAATAGTGC
##GTTTCCAGGTAAATTTGCAGAAGGATAAAATACTTCTTTC
##TCTTGCGGACCATTACCATCTTCCCCTGGGAAGGTCATAT
##ACCCATGTGTAACATTTACCTTAGTAAAGTTTTTTGCCAT
##ATCACTGTTTGGGTGATCTTCAATATAACGTTCAGTTTTA
##TCATTTGCATATCCACCATCCATCTTGTGACCATTAACTG
##CTGTGCCAGGATTAAATTTATATTTATATGATGTACCTAC
##CATTTTAAATTCAGTTCCAGGATGTGCATCTATTGTTTTT
##CCATCAGCCACTGTAAATACTGGACCTCCTGCAACAGTAA
##TTTTCTTGCCACCATTACCGAAAATTCGATCGTAGTTCAT
##CCTATATTGAGTTTTTACTGTTGGCAACTCACCACCATTA
##TCATCTATAGACTTTTTAGATGCGTTAATATTTCCTACCC
##CTCCTGGTGTTATAACACCATTAAGTCCTTGTGATTCTTG
##TTCAGGCTGCTGACCACCAATATTAAATATGGTTGGTCTG
##GTTGGCTTGATAATATGATCTCCCTCTACATGATACCCTT
##TAGCAGTATTGTACTGGTCATTAGCTTTTATGGCATACCC
##TATCTGTGCTGAATTTGTTGGGTCAATATGGTATCTAGTG
##GCAAGGTTGGCTATAAGGTTTTTATTGGCCGGATTTTTCA
##TTGCTTCTTCTCCCATTTGCTTAAACTGGTTATCAGCTGC
##CGTATTATACCTACCATAATCAGCATAATGGTGATACATA
##GCAGTTGTATTAACGTTAATCCGTTCGTCACTATGAATAT
##CTTTATACCCTAACATATTAGAAGGGGTGTCTATCTTTTG
##CTTCTCATAAAGTGACCTAGCATCCATATCTAGTTTAGAC
##ATATCTACCTTTTGGTATTTACGGAAGTCACCCATATCTG
##CTTCTGCATCATCAGATTCCTTAGTACCCGATTGTGCTAA
##CTCAAATCTTCTTAGCTTTTTATTTATACCATCAACAAGT
##GTAGGGTCTATATTTTCATTTTGTGCTAATGTTCGGTAGT
##TCTTTAATTTCTCATTATTATCCTGTGACTGTCTACTAAG
##TTCTAATGCCTGAGCCATCAAGTTGTCTGATGTAATCTGA
##TGACTATATCTTTCTGTAGGGTTAGTTGCCATATTGCCTG
##CGATATACTCATCTCTGCCTCTATTAACAAAGCTTGCTAT
##GTTTTCTGCATCTACCCCCTTGATCTTAGACTGATCTATA
##TTTTGCAACGGGGCATTCCATGGCTTAGGCTGTGCGCGTT
##GCCGTTGCCGTGCCATGCCAAGTTTTACAAGGTCGTTTAA
##CCCTGCTGACTGCCCCATTACCTGTGCGCCACCTGCCGAT
##ATGCCTGTGCCGAATGAATCATTACCTCCTGGTATCATTA
##AGAACTAAAGTTTAATTGTGGTGCTTGACCTAATCCGTAA
##CCCATAAGGTTGTTATTTACTGATGCACTGTTTGTATTTA
##CTTTTGGCGTAAGACCTTGACTATTTACATTCCCTCCCCA
##ATATCCTAGTTGTCCAAGTACGCCTAGCTTGCCTAAATCT
##TGTGCTGAGTTCATCATGTTCTGCATACCTGCACCCTGAT
##AGTTTCGTGCTGCTGCTGCGTTGTTTGAGTACTGCTGTTT
##CTGATTCCAGTCAAAGGCTGACTGCTTCTGCTGACCAATG
##GTAGCATTCGCCTGCATAAGACCCTTAAGGTTATTCATAC
##GCATAGTAGCATCCTGAGCATTAAGGTTTGCTCCTGCCTG
##ATCTGTACGTGCTGTGAGTGCGCCTATACCGCCTACTGCT
##GACCCTCTACCCTGCAAGCCTGCCATACCATTTGCCTGAC
##CCTGATTGATCTGGTTCATCTGGTTGTTGTACTGCTGTGC
##AGGCATACCTGACTGTGCTGCCCGTTGAGCTAGTGCCTGA
##TTCTGGTAGTACTCTGAGCCTACTGTCTGTGTAGGAAATT
##GGTTTGCTGCTGCTAATTTCTTAGCATGAGCTGTTTGCAA
##TAGACCTGATACTAGCCCTACGGCTGACGGTATAAGTGAT
##AAGCCCATACTTACACCTGCTGTACCTGCTGCTGCGCCTG
##CTCCTGCTGCGCCTGCTCCTGCTGCCCCTGCACCACCCAT
##CCCTCCGAATAATCCTCCTAATCCATCTAAAAATCCCATA
##ATCTTATTTGTTAAAGCCCCGAATTAGGGCTGTATATACT
##GTTTAGTGTAACTGAAAATAATGATGTTTTTACTGTACTA
##GTACTAGTTAGTGTAGCAAATAGCTTGTTACCCTTAAGGT
##CATTACCATCTACAAGTGACCCGCCATTTGATGTATCACA
##TAATAAGTCTGCATAGTAAATATCTTCTGACTTATTATAT
##CCATCATCCAAATTAAAGGCAGCAGCAGGTAGTCTTGATG
##TCTGATTACTGGTAGTAACAATATTATCCCAAGTCCATAT
##TGAGTCTGACTGTACAGCAACATTCATAAATGACTTGTTT
##ACCTCTGGCTGATTGTTAAATACCATCCGTAATTGTGATG
##GGTACTGAACACCATAGAAATTATTGTATATACCTACACC
##CTTACTATCAACTAAGACCCCATGCTTATAGGCTAACCCG
##TTCTTCCATGAGTATACATCAGTAAAGGCTGCACCCATAT
##AGTCTGGGGCATAGCTAAACCTACTTGTCCACCGTTTTGT
##CTCCTGCTCTGAGCCGTCATGGAACTCTACTGTTAGTGTA
##GAGCCGTCACTGGCAGGACTGAAAGCAATAATAAGGGTAT
##CTCTATTCCTATCGTAACTGGTATATACTTTTGGTGGTAT
##ACCTATTGATTTATATTTGGCAAACTGGTTTATGAATAGT
##GTATTGGCAAGGTTATCTGAAATTACTACTACACCGTCAC
##CTGACAGCCTGCATATATTGGAGTTCTTGTAGTCAATGAA
##ATATTCTCCTGTCATGCCTATCTCAATAGATTCAGGGTTT
##TTGCCTATGCCTCCTGCATACGTATAATAGTTAATATTAT
##TAAGCAACGTCTGTGATAACTGTAAGCTGGTCTTACCATC
##ACCTGCAAGTGTTATCTGCTGATTGATAGGAATAAATCCT
##ACACGTAGCTCCTGAAAAATCATTGCCTTCTGACCCTTTA
##CAAGTATATACTGTATAGACTGGTAGTTACGGTCATACTC
##CTTGAAATTCTGGTAGTAGAACGTAGCAAGACCGTTTATA
##GTCGTATTGCTAAAGTATGACTGTGAGAAGTTAATCTGTG
##TATAGTAGTTTACCAAAGCTGAGTTAGGGTCTTCTGCCAT
##TGGCCTACCGTTATCAGACTTGCTACTGATATATGTATCG
##TTGTAGTTAGGGTCTGTGACAATCTCTGATACTAACCCTA
##GCTTATTATAATTATGTACATAGTTATCTTGTGGGTAATA
##ATACCCTCCCCAAAATACCATTGACCTTGCTTTCTGAAAT
##ACGTCACCACGTTTGAATGTGCCTGATGTTACCGAGTGCT
##GACCGTTAATAACATCATACCTTTCACCAAACTCAAAGTA
##GGTATTCTGTACATCAGAAGCAGACTTTCTAGGAGTCCAT
##AATTCTACCAGGTGTGTATTGGTATAGGGAAACGGTGGTG
##TCTGACAGGTTATAGCATCACCATACTCGAATATATCAAA
##CGTATCAACTATTGCATTAGCACTGGAAGAATCAAGTTGT
##AATGTTAATATAGCATTGCCAGAAGATAAATCATAAGCTG
##TATGCTTACCAACTATCATCTTTGATGTACCTCCAAAAGA
##TATGAACTTTCCTGCTACTTCACCCAGTACTGATGTGTCG
##GTCATAAAGTAAGACCTTGTTGGCCCTGTACCATTTACAC
##CGTTTACCGATACCGAAGCATTGTTTATAACACCATTCTG
##TGCATAGGTCTTACGTGGGTTCTGAATGAAACTTGTAATC
##TCTGTTTCAAAGTAAGGAGTGAATGACTGTGTGGCTAGAT
##TATTAGGGTCATACTTTTTGATGAATGTAATCCTGTCGCC
##TACCGTAAAGCTGTATTTAATAACCGAGTTTGGTAGTGTC
##CCTGAATTATTAGATATTGAACCATCTGTATTTCGTATAC
##CGTTTCCAATACCCGATAGCCTAATACCGTCAACAAATAC
##TTTTACTTCATTCTTATTGCTGTCGCTTGCTTCTATCTTG
##TTGGTAAACCACTGAACAAAACTCTGATCTTTAAGTCTTG
##TTGACCTGCCCCAACTATAGTATCTAGCCCAGGCAGGGGG
##GTTGTGATTAATCTGCCAGTTGATATTGCTTAATGCACCG
##TTTGTTGTATCAAGCGTTGGAGTATTTACTGTGGAGTTAA
##ATCCTGTTACCTTATAAGAAGTGTCCTGCTGTGCTGCACC
##AGGTCTACCAAATTCATCTTTGTAACTAAGAACAAATACA
##TACCTATTAGCATCTTTATAAGCAAACTGTGAGGGGTAGA
##AACTCTTTGTATTAAGTCCAGGTGTTACACTAGGTCCAGG
##GGCTACAAATCCATAACTATTATCTATTGAATGTTTTAAT
##ATACTTGGGTTTGTAGAATAAACAGAAGAGTAAGGGAAAC
##CCCCTATAAGGGCAGAAAGAGCTGTTATAATTGAAACAAG
##CGTATCACCTGAAGCTACTGTGTAAAAATACTTATAAACA
##GTGCTACCATTAGTAATCGCATAGCCTACTTTATCACCAA
##TATTAGGTGTTCCAGTTACCTGAATGTAATAATCATTGTA
##GGGTGAGTTTCCTGGTTGTGGACTAGAATACTCTACAAAC
##ATAACAAACGGCTGTGTGGCTACAAGCGTTGTCGGTGTTG
##TATTCAGATTTATATTCATAGTAATAGGGTTACCATTACT
##ATCTACGTCATTGTTTAGGTTCGGTCTGCCTTTGGTAACA
##TTACCTAGAAGAATAGTATTACCATTGGCAACACTAGATG
##CTCCTACAGTAAAGGGTACATCATCGAAGTTTGATGACGT
##GTCAATGATAGGTACAGGTGTGCCTATGTTGTTATTGAAG
##AACACAAACTTATCATCAGGGTAAGGGGTAAGACTAGATG
##TATATTGTGCCTGACCCCAAATGGTATTGTCTGGAATACT
##ATCTAGCACCTTATCAGCAGTCTTAAATATTGCCCAGTTC
##AGGCCATCTGCTGAATAAGCAAAGTCTATCTTACGTACGT
##ATCTATTGCCTGTAAAGAAAGTGAACTTTATACCATTGTT
##ATTGGTGTTTATTGTATTTACTATGTTACTATTCTCATTA
##AGTGGTAACGGAGTACGTGATGCTCCTGACCATGCTGAGT
##GCAGGTTATCTTCGTACTGGTATCTGTATTTAATCTGGAA
##TAGCTGTTTCTTTAGGTTATTGGCATTGATTAAACTATTA
##GATATATAAGTCGGAGCTGCTGAAACAGGATTACCATTCT
##GGGTATAGTCAAGGTCGGCATATCCTGGAACATATTGTGG
##CTGTGCTTTTATAAGCATGATGCTCTGTGGGGTAGTATAA
##TACCCTTGCTTTGCCAGTGCTATATCTATCAGTCGTGGTG
##GGTTGACATTATCACTGAACAAAATCATCTTGTTATCGAT
##AACATTTACACTACCTATAACGGCTGTTGAAAAGTTAAGT
##ATTGGCCCTTGCAAGATAGCAACTATGGCAAGGGTATTCA
##TATCTAGTTCATAGATACCGTCATTTGTGCCTGTCAGGTG
##GTGATTGAAATAGTACATCTTACCCATAGACTGCTGTTCA
##AAACAGCCAATGGTAATATAGTTAATACCATCTGATGCAA
##TGCTTGCTGTGTCTACAAGCATGTTTCCCTGCGTATTCGT
##TACGTTCAGCTTACCACCTGTGGAGTTATCATGTAACCGT
##ACATTCAGTGCATCAAGAAGGCTGTTAGGAGGAAACAAAT
##CGTTTGAGTGATCTGAGTCTATGCCTAGAAAGTTCTTCTT
##TACATCTGGTCGTATCTGTGCCATACTAGTAGTTTATGGC
##TTTCATAGTTGTTTCCCTTACTGCTTCATTGATATGGTGT
##AGCTGCATACCACTACGTCTACCTTTAGCTATACGCTTCT
##GGTTATAGTATTCTTTACGTAGCATCATTACTGCATTTGC
##AGGCCCTTTCTTCCCTTGAATATCTTTCCATCCGCACCAA
##GCAAGTAATGCTTCCTGAGCTTCTATGGAGATACTTTCTT
##CGGTGACATCATCCTTTCCTGATGACAAATACTCCATGAC
##AACTGTCTGAGTAGTTGCAGTAGGGTTAAGCATAATGATA
##TTTGCCTGCTTGTCGATCTTGAAGTTTGCTCGTGAAGTTG
##GCGCACTACCTACTCCTAGAGATTGAAAAGTTCCTACTAT
##GTTTACCCCTGCTGTCTGGTTTGGGTAGACTGTAGCATTG
##TATATATTCTGGTCTGCTACTATAAAACTATTGTTTAACC
##TGTCGTAGTCAAGTCCCTTGAAGGCTGTTAGGTTATGATT
##GTATGATAGTGATTCAATCTCCCCGTTGGAGTTTACCAGA
##CCTACCCTGACGTAGTTGATAAAGTCTGGTGGCAGGGAGC
##CTGTCTTATTAAAGTTTATGTCAATGTTTACCGTATTTAG
##CCTGCCTGTAACATCCATGTCAAGGTCTAGTCTGCCTCTC
##TGGGCTATGGTATAGATACGCTGATAGGCATGGCTTGATG
##TATCGTTTTCTGATAGGTAGAGTGATACAATTTGCGCTAG
##TGGTACTCTCATTAGTTGTCTACTTTATCGTTGCTTAAAT
##CAACTTGTAATCCTTTTTCTACCAGTAGCATCTTTACAAT
##ATCCTGTACAAGTAGTGGTATGTAGTTAGCAGGTAAATTC
##AGTTCAGCAAGGGGGTTACTACCTGCACAAATAATGTTGA
##AACTTACAAGACCTAACTGCTTTGCAAGTCCGTTCTTATT
##GAAGTACATATTGCCATTATCCAAGTACCACTGTATGCCT
##GGAATTTTAGGCAGGTTTGCTAGGTAAGATCGCTGTTTGG
##CAGATATGAATATTGCACTACAGTTCGCTCCTGGGAAGTA
##AACGTGGTCGATCTCTCTGTTTCCTGCCAGGCTGACGGGA
##GCAGAAGGAAGGGTGATGTAAAATCTTCCTCCGACATCGG
##TAAGTACTGGTAGGGTGTACTTAAGGTAAAACTGGTCGTT
##GCTGTAATATCCTTCATCTGCTTTCTGGTTTACTTGTGCA
##TCTGTGACAGCGTACTTGCAAGCACCGTTGAACACATGAA
##ATAGTACGTCACGTTCGTCAAGGTCGCTGTCCTGTTGGGG
##AGCAAACTTGTAGTACATACGGAAGATTTCTTCTGCTACT
##GCTGATGCTGTCATTAGTCGCCTGTTTTAAGTTTAAGGTT
##TGCGTACTGCTCAGAACTAGGGTCTTTCATTGCAAGACCA
##AACATGCCGATAACAATATCTATGATGTGGTTAATCTCCA
##TCTCATACCACTGAGGGTCTAAAGATAGAGTAGGAGAATA
##TACTGGCATTCCACTAACGGGGTCTAACGTATATCCCCAG
##AACCCATACACAGGACTTGCTATATACGTACAGTTTAATA
##AAGGTGCAGGGTTAGGCCAAATTTTGATCTTTCCTGGATA
##CTCAGTATAAAAAATATGGTTCTGATCGGGGGCAATAATG
##GAACTCGACAGGATAGTATTTATAGCATCATGCTGGATAT
##ACTTGATCTTACGGATAGCATTAGGGTATACCTGTGGGGT
##GATTGTGTCAATATAGTAATAGCCTAGTGGCAGTATGGCT
##GTACCATCTGGTAACTGTGTTAGAGGAACAGTACGCACGA
##ACGGTAACAGGGAGTCTGTCATGCGCTGTGACTTGTCTAG
##GGCTACTGCTGAGGTAGCTGTCTTTGATTCATCTGCCTGT
##GGCCTGCCTAGATATTCGTTAAAGGCTGAACGCTCAGCTG
##CTGCCCAAAGGCTGTTGAACTGTGTCGGACGAATAGACCC
##CTGCTGATTCTTGCGAAGCAGAAAACGTACTTGCTGATAT
##ACTTGGTCTATCGTCATTAAATTTAAATATCTGTAATTGT
##AAAGATACAAAAAAAAACGCACAGGGGCTTTAAACCTGTG
##CGCCCAAACCAAGAAACTTTCTTATCTATTTTATGCTTCC
##AGTAACTCGCTAAGCAAGTTCAGGAATACCTTTCCTCTTT
##CATCTGCTGCTGCCCATCGGCCTGCATGTGATACAGGGTC
##TGCTCCTGGTGGTATCAGAACTACAGGTGCTGACTCTGGG
##GATTTAGCCCAGTATATAGCACCATTACGCAGTTCAATAA
##TATATTTTTGCAAGCCTAAATATACACAATAATTTGCTTC
##CGAAGTATTGTCTTTTCTAAGTTTATTAAATTTTTTATAG
##TCAGATTCTGCAAGTAACACAAAACTTGAACGTACTCTAT
##CTTCTGATCTTTTGATGTCTACACCCATACTCCATGCCTT
##AGCATACAGTTCATCGGTATCACATTCCATAGCATAACTC
##ATAGCCTTAAACCGCTCCTTAGAATTATCAAGGTCTAGTA
##GTTCTTTCTTTGCCACATCGTACTTCCTAAAGACTGGCAT
##CTTCTTTGAAATACGGTTATGATTATCCTCATTTGAGTCA
##TGTGCATCAAGAAACTCTATCAGGATCGGGTTATTCTTAT
##TCACCCTTAGCACACCATTTAAAAAAGTAATGTCAAAGGC
##TACTGCTGTTTTTTTAACATCCTTACCACCTTCTTCTATC
##TGATCTACTTCATGAATAGAACTGAACCCAGGAATGTACC
##TGATTACTTCTCTCTTTTTACCATTAAATATTTCACTCTC
##ACAGGCAAGAATCTGCTTGTAACGGCTTTTATCGGTAAGT
##TCATAAATCACCATCTCGCCACCTTCTGTATCGGCATCGT
##AAATAGCTAAGGTCTTTTTAGACTTCTTTGGGGCTTCCTC
##TTTTAGTGGTCTTCCAAATGCGCCTTTCTTTTCTTTTTCT
##AGGTTTATACCTACTGCTTCCATCTTTTCTTTATTAGTAA
##AAAACTAGGGGGTTTTTAGCCCCCTAATCTGTAATGCTTA
##TTTTTGAACGATAAGGTAACGTTGTGCGCCAAACACCTGA
##ACACCCTTGTACGTAATCATTGATACGGTCAAGTTAGCTA
##CAGGAGTCTGGTTGCTAGGAGCAAACATACCTGCGTAAGT
##TGTCTTAATCTCACCATCACCGCCATCTGGTCCACCAAAG
##GTACGTACACAGAAAGAAGGGATAGCCTCAGAAGTCTTTG
##CATCGATCATTGAATCTTGTGGAATCAAGATACCAAAGTT
##CTGGTAGTAGGTTCCTTCGTTAGCCACACCATAAACAGTA
##GACTGGTTAAAGCCTGCATATTTATTGAAGTTCACCTTAC
##GGTTAAATAAGGATAGTGACTGGAAGTTTCTACGAATATC
##TATCTGCTGCGCTCCTGACTGATCGTACAGGATAGCACCA
##TTCTGAAATTCTGTACCAATACCATTCTGAATATCAATAC
##CCTGATCGGTATCATATAGCCAGTCATACTCATTTGCTCC
##ACCTTCAGCATCCAGGTATCTGGTGATCTGGGCCAGTGTG
##TTTACAGTGTTGAACGTACCATAAGATAGTGAACCACCGT
##CACGCTGAATACGTGGAATAACACCCTCAGAACCTGTTGC
##TCCATTTGATAGCTGTGTTGCATCACCTTGTGGGGCAAAC
##ATCAACTTCCAGTCTACATAGTTTACAAAACGCTGGGTAA
##GGTTATCTACTGCAATATACTTGATGTAACTCTGACCTGT
##CTTTGGGTCTACGAAGTCAATCTTTTCTTTCAGGGCAAGG
##TCAGATATAATATAGTCATCACGAATTTCTGTCGTGTAGT
##TGACAATTTTGTTATATAGCTTCTCTTGTGTTGCCTGTAA
##TCCTGACTGCTCACCAATATCAAGAATACCTCTAAATCCT
##AACGTGTCTCCTACAGATACCGACGCATTGTCTAAGGCTC
##TTAGGGGGGTTAGGGTAGCAGTATATGCTCCTGGAACTGA
##TGTGTTGATAGCAGTAATTGTAGAATATACACCTGTGTAT
##AAATTCTGTACCTGCTCGTTCAGTCTGATTGCTGACTTAC
##CGTCATAAATATCAGAAGCACCGATTGTAATGGTTGCAGG
##TGCGCCTGCTGCTACTGTTACTGCTGAAACTGCTGTTACT
##GAAAAATGATTCTTACTTCTATCTTCATAGTGAAAGAACA
##TCTTGTTATCAGTAGCTAGCTTCATATTACCAAGACCTTG
##CTGGATCATGGTATAATTCTGCATACCGTATTTACGGATC
##AGCTTTGGGTATGCGTTCGGACGGATGATGTTAAAATCAT
##TTATAAGGGTCGTCCTTAAAGTTGTGCCTGTGGTTACACC
##TGCGGGAAATTGTGCCATTTTTTGTTAGGGGATTAACGTT
##TGTTGTTTAAAAACATGTCCTCCATCCTAGATGCTTCTTC
##TTCATCAGTCGATTGCGTTCCAGTTGGAGAAGTTCTTTCC
##AAATTCACGTTATTGAGTGTCTTTACCATCTTTAGCTTTT
##CAGCTACGGCCTGCTGTTTTGTGGCAGCACGTATGATTGT
##GTCCTTATTTTTAATTAAGTACATATCATGGGCTAGTTTC
##GGAAGGTTTTCTTTACCGTCTTTATCTACCCATCCCAGAT
##CATTAAAGATTGACGAGATATTCGCACTACGTAAATTTGT
##TTTTAACTGATTTTTTTCCGTTTCAGATAAATTATATTCA
##ACTTCCGTGTTGTCCGATAACTTAAACCTCATTGGTGGTA
##TTACTGAAAGCTCCTTGTCAACCGTTTGTTGCCATGTGAT
##ACTTGCAGCCTTCTGTGACTCTACCATCTTTGCTTCCTCG
##CCTTTCAGGTATGAGCTGATCACTTCTTCATTATTTACAC
##TTCCTTGTGCCGTTTTAAACTGCTCAGGTATCGATAGGGG
##CTTCTTTGTGCCTTCTAAGAATACCTGTGCTTGTGAAGCA
##TCCATCTTTAGGGCTACTCGGCCTTTGCGAGATGCTTTGT
##CGTCATAGTCCTGATGCTCCTCACCGTATAGGTGGTATTT
##GTCCTGTATATATTCGTTCAGGTCATTTTCATCAAGGTCT
##GGTGACTGCTTGCGTAATTGTGCTTTAATTTTGTCTATAG
##GGGCTAGTTTTGAGTAATCAGCTAGGCTTGCGTTAAGCAT
##ATCCTTGACTTCCTCTAACTTGCCTGCTTTAAGCATTTCA
##AAGAGACGCTTGGAATCTTCATTGGCAAACTCTGGTTCTG
##CCTGCACTTGTGGTGCTTGCTCTCTACGCTCTTCACGTAA
##TGGCTCTACTTCCCGTACTGGTTCTGGGGTGACGGGTGCT
##GATGACTGTACATCATCGGTAGTAGATTCAATAATGGTGA
##ACCTGTCTAAATCTTCATCAACCTCGGTAGCCACTTCTTC
##GGCTACAGGTATAGGGGTTTCTACAGCAACAGGAACTACT
##GGTTCTGCTACTGCTACTTCTGTCTCTTCGCTGAAAGATT
##TTACAAAATCTTCGAAAATCTCATTGTTATTTTCTGCCAT
##AAAATTGTTACTCAAATATACAACTAAATATTTATATTTC
##TATTTAGTGCATATTACTGCTGAACTGGTTGCCCTTGTTG
##TGAAGGGTCTTGTGGTTGACTAGGGTCTTGTCCCTGACTA
##GGGTCTTGCCCTTGTTGTGATGGGTCTTGTCCCTGATTTG
##GGTCTTGACCTTGTTGTGACGGGTCTTGTCCCTGACTAGG
##GTCTTGCCCACCGCCTTGCTGAGCTTGTGCCTGTTGCTGC
##TGTGCCTGTGCTTGTGCTTGCTGCTGTTCTTCCTGCTCAG
##CCTGCAATAGATGCTGATATGCCTGCTGAACTTCGGCAGA
##CTCTAGCTGTAGGAATGTTTTCTCAACGATAGCCTGAATA
##TCTGCTGGCAGTGGTACGCCTGCTGTAATGCAGGCAATAC
##GGATAGCACCAATGTTGTTGATAGTAGCTAGTTGCAGGGC
##TGCTGACTGTGCCTGAGATTCTTTGGCCATAGAAATCTGG
##CCTTTTAACTGCTCTAGCTGCTGCTGCAACTGGCTTGTCA
##CCTGCGCTGATTGCTGTTGCGCCTGTGCCGTATTCTGCAT
##ATTCTGCTGGTCTTGCTGCTGCTTCTCCTTCGCCTTCTCT
##TTTATACAGTGGTTAAGATAGAGATAAGCCTGCTTGGAAT
##TACGTAGCTGTTTGATCTTAAATATATCGTCAATGTCAAT
##CGTCTGCTCCTGTAAGGCTGTATTTAATGCCTGCTGTAAG
##TCCTGCTGATCTGATTTAGACATACTTGTATCTAAGTACA
##TATCAAACATAATATCATTACTGCCTACGTTTTCTTTAAG
##GTTCTTAACCCTATCAATTCCGAAGAGCAGTATATATTCA
##TCTTTGGGGTTAGTGGCAAACATAATCCTATCCCATAGCA
##TGCGGGAGACTACTTTTGATGCTTGCCGTAAAACGGATGT
##ATATGCTCTGTATAAATGCTGTGTGGCGTTGTTAGATGAC
##TGCTCTGCTTGCTGGGCTACATCTCCTGACATACGGGGCT
##TATAACCCGTTCCCTCTAAGAACTCATTATATCCTATCAT
##ATCATTCATGCGCTTTATCTCAAAGTTGTAGTCGGTGATA
##GCAGCATTCAGCTTTGACTCAAAGTTGTAAGCAAGCTGTG
##TAATGGGCGGACCAAACTTTTCATCTCCTGATTCCGTACG
##AGACCTGCCAAAGACAGCTCCTGTACGCTTTACTAATTTC
##ACATATTCTAGTGGTGCTAATGCGCCTGCTCCCTGGCCTA
##AGTCTACACCCTCAATAGCATCAAGGTCATAGAAGATAAG
##GTCTGGTGGCAAATTTGCCATTAATAGCTGTTTATTGGCA
##TAGGCAATCTCGGCAGCCTTAATACAGGGTATCATCTTTT
##CCATGATACTCTTTACTGTCATGTGGTAGTTGTTGGGTAA
##ATATAGTGCGTAAGGGTGTATTACTTCTTCCAGTGAATCA
##GGGTTCCTAACTTGGTTAATAGCTTTTGACCAAGTAAGTA
##CGCCAGCTTTAGATAAATCAACGCCTGCAACAAAGCATAG
##GTCGTATCGTGACTCATAAGACCTGGAAACAGTTTCAGGA
##TTCGATAGCTGTATTTTCTTTTCTGCTCCATTCTCGTTTA
##TGGCTGTCTTACCATATCTATCTTTGCCTGTCTCAAACGA
##TATACCCAGAATCAGTTTAACAGATAAATCGTAGACAGGT
##ATGGTGTAATCATCGTAAGGACGTGATATTGAATTATTGT
##AATTGGTATTCCATCCAGTGTCAAGCATACTACTTGGGTT
##GTCGAATACATTCGGACATGATTTCGCCCACTCATGCCAT
##TTTTCTTCGGCAACTCTTGGCCATTTTCGTCTTGCATCAG
##CTATCTTATAAGGTACTACCTCGCCTATATACCAAGAATC
##TGAACAGTCTTGTAATTCAGAATACGTGACTACCAAGTTC
##TCTGGCTTGCACCTTTTGATCTTTAGCCGTTTGTTCTGGT
##CATAGAAAACCTTTGTGAAAATCACATCCGTCTCTACCAG
##ATCACTTGCTAACATCGCCTTGATGTTCTCCCAGTTACTA
##TCAGTAAGTACCTTATCAATGCCCTGCTCCATGAATATTT
##CCTGGTCTAGCTTAAAGCCAAAGTCAAAGTAATAGTCAAG
##TTCCTGCTGACTAGCGGGGGTCTGCTTATGTGGTTCGTGA
##AAGGGTATGCCTGTATGCTGGGCCAGTGCTTGTAGCTTAT
##CCATATTCTGCATACGGAACTGTGCATCCTGCTTCTCTTT
##CTCCTTCATCGTTGCTGACCAAGGGTCAAGGGTTGAGCAT
##ACTACCTTTTCATTCTGTGATATTAAATTTTCTACCAGTA
##CATTCTTAATCTTATTGCCAATAGCGTCTGGTTGAAAGTC
##AATGTTTACAAATGACTCCCTGCCGTCTATCTCTAGCTGA
##TTCATGATGCTTGACATAGACTGTGTACCCTGACCGTATG
##AACGGGCAATGTTATAGCGTTTCTGCAACGTTACCCACCC
##AACATTTGACGTACCCTTATGGCGTGCAAATATGGCAGTA
##GCTAATTTCTGACCGTACTCAATGGTATCTTTTTCACTAT
##CAGTTGCGTTAGGGTCGGGAAAATTTATTGCGCTATACAT
##AATTTAATTTAGACATACAAATATAATTATTTTTATTTAA
##TGTAAGCCAAAGGTCTTATGCAGGTTATAGACTTTCATAA
##GTTGTGGTTTTTTAGCATCTACCTTGACATTCTTAGGTGT
##AGGTGCATCTATTCCTCCTAACAGGCACATCTGGAAAGCA
##ACAGTATCATCAAAAGGTGTACGCTCATAGTGGTCATACT
##CTAGGAAGTCATCCAACAGTTCCATGAACTCTATCTTATA
##GCAGTGGTGGATAATATAGGTGATAAGTACTTTTAGCTGT
##GCGTTCAGGGCAAAGGGGTCTTTAGAGGGTGTGCCGTACC
##ACTTTCCTTCATTCCTATTCTTCTTGTTCTTATCCTTTGT
##GAACTCTGGCCTGCGCATGATGAATTTAAGCCTACCCTGA
##TACTTAAAGTATTCATAGAAGTCATCAAAGTCACTCTCAT
##AGTTTGCCTCACAGGAGAAGTACTCACATAGCATAAGCAC
##ATCCTCGTGCATCATATCTTTTTCCCTTTGTCGGTAGCAG
##TATCTTACAATCGGCTTGCAGGAGTTCTCGGGGTCTTTGT
##CATTGTACTTCATGAACACATAGATACAGCCGTTAGAGCC
##TTTGCCTACTGTCATGTTTGAGCCGAAGGGGTCAACGCCT
##ATACTAAACCTATGGGTGTTTACAGGTACGGTATGCCCTC
##CTGCTACACCTGACTTATTAGCCTCAGCTGGATACTGAAA
##ATCCCAAAGGACATGGAACTTGCCATGCTTGGCATTGTCT
##CTCCACTTAACCGTTCCGTCAAGCTCTCTGTAGAAGTCTA
##CTCTACGCGGTTTTGAAGCAGGGTCGGTTATGTTTCTGAT
##CTCTAACTCTTCCTTAACTTTAAGGACTATATCTAGGGGT
##AGCTGAGAGTTTGATGTTGCCATCGAAAAGGCATGAGCTT
##CTGTGAGCGGATTCTTCTGCTGCTCGGCAATAAGCAAGTT
##CTCTGGCAGACCTTCCCATCCTGATAAGATATAATTTGTA
##GCAAAATCAATCTTTGAGTAACCATATTCATCAATAAAGA
##ACTCTTTTGTAATAGGGTGAAAACCCTGATAGCCTTTGGC
##AGCTGAAGAGAAGTACCGTATCATCAGTGACTTGGTTCTG
##CCAAATACCATTGTTAGCAGTGAACACTCGTCCCATAGCT
##CCTTTGCCATTTTACCACCACCTCTGGTCATCTCCTCGAC
##GGTAGTAATATAGAAAGCCTTACCCTGAATGGTTGACCCT
##TTTGTCAAACAGTACTTATGTACCCGGTGGCGTTCCTGCA
##CGTCTACCTCTTCGCACTTGCCAAATTCATCTACCAGGTA
##GTCATTAAGCTCTTCACCGTCATAGGCATTTACCGTTGAT
##GACCTGTAGTCAATCTTTGATTCAAGGACTACTTGCTCAT
##GCTGGTTATCTTCTTTCTTAACGCTTTTAGTGGCAGGAGC
##AGTAAACGATAACTCCGTACGAGGGTCAGAAAAACCGTTA
##TCAATAGGTCGTATAAAAGAGGGCATCTTACGCCACCTTT
##TGACAATTTTAATAAAAATTCCCTTCGCATCATCCGATTT
##TTTAGACTGAATACCTGTATAGTGATTCTTGTGTGTTATC
##GTTCGGTGATATACCTTGCACATAGCCACCTCGGTCTTTC
##CAGAACGCCTGTTGGCCACTATACAAACACCACCAATATT
##CGGGTCATTGTCACCCTTTAAAGCAAGCAGGAAATAGTTC
##TGCTGTTCATCTATAAAATGTGGGTATAACCCGTTTAAAT
##CCCAGTAGGTAAGGAAGAAATAATTTGCTCCTGTCAGGTA
##TTCAATATTGCCATTGTTCATAAAGAATACCCCGTTGTAA
##ATACGTTCGTACTCACGTTGTAATATGGCTATGTACTCTT
##CATTTCCTGAGTCATAAATTTTATCACTAGACATCTTCCA
##CATAGCCTTTGGGAACTCTGGCCTAGTCCACTTCTGCAAG
##GTCTTGTGAATATCAACATTAAGTATCATGCTTCGCTCAG
##GAAGTTTAGGCATAATAATCTCATGCTCCCCGACTAGCCG
##TATAGGTAGGTAATTCTCAACAGCCTTTAGATACGTTGAG
##TCGTCAGGGTATAATAACTCAATATCCATTATTTTGCCAT
##TGCCTCAACAGATACCCTGGTCTGTTCTGTTTTTTTCTTC
##GTTTCCTCTGGTTCAGGGTCAAACCGTAGGACTTTAATGA
##GTGCTTCCTGCATAGCTATTACTTTCACTATACGGTCAAA
##AATCTTGTCATCACCATCGAGTATCTTTAGTCCTCCTTCA
##TACTTACCACCTTTGGCTATATTCTTAATATCAGCCGTTA
##GGGATATAGTGAACTCCATAAGACTCTCCTGAAAGTTCTT
##AATCGTAGCCTGCACATCTCTAGCTATCGTAAAGTCTACA
##TCATGGATATTAGACTCTTCCACAACCGTTCTGATCAAAG
##CCGGAAAGGATTCCACTTTTTTTTTCATGGGCTAATTTTG
##TTTTCTCTACTTGTGAAATATTGTTGACCGTAGGTGCTTC
##TGTCTTTGTTGCTGTTTCAATTATATGGTATGGGTTAACA
##CCAGACAATCTTGGAAGGTGAATTTGATATGGATCTGTGG
##GGCCTTTGAGGAAGTTGTCAAAGTTCTCATTTTGTGAACT
##TGTGTATGGGTCTGATTTTAATACTTCTCCTTCCTGAATA
##GCCATTGTAAGCAGGTGCAGGTAGTTAATCAAATCACTAG
##CCGAATCGGACACAGATTCATTCAATGGGCTTTTATCATT
##GCCTAATAAGTTTCCTAACCGTACTACTTTGTTGGCGATA
##TGCCCGAATATATCTTTGATTGGCGTGCTACCCTCTAGCT
##TTGCTACTAGCTTAAAGTTGCTAAGCACATCCTCATTTGC
##ATAGTCATTGGACTTGCTGATCATTATCTCTTTGCACCTA
##GCATTATTAGCATCTAGTATTGCAATCTGTGTTGCTCTGG
##TCATATTTTATTAGTTAGAATTTCCATCGTAAATAATTCC
##CTGATACTGGCACTTGCCATTGATAACAGGTATAGGCTCT
##CCAAAAAAGATATATTTTCCTGGTGTTTCTTCATAAAAAG
##TAATGGATAGAAAACCTGATTGCCAGTTAGCAATTACACC
##AGTTGGCAAATACTCAACTTCCTCTATAAGCCTTGTGCAA
##CCTGATTGAAACCAGACAAAGTTTCCTTTCTTGTTTGTTA
##GATAATGAGGTGATAGTCTATGGGTATGTCCTGTTGTACC
##TGAACCCATGTAATCAACTATGTTCTTTTCACTAGTATTT
##TTGGCTAATGATAGCCCATGAACTACATCAAATATGTTAA
##AGTAATTAGCACATGGTGTAGGGTCATAGATCATATCCAT
##TTTATTTAGTTGTAGCATCTCGCTATACTCCGTTGTACCT
##AGATTCTTATAGAGTATTGCAAGGTTTGCTAATTGGCCTT
##TACCTAGTAAATACGGCTTTGTAATTCTTTCACAATGATT
##ACCAAGCCTGATTGTTATTCGTGCGTTTGTAGAAGCTCTC
##AGTGGCTGTAATATTTGCTCAACCGTATATCTTATCTCTT
##CTGTTTCAGTATATCCTTTTAATATTCCATCACTGTATAG
##TCTTTTATTATGTGCAGATAAATACGGCATATCAGTAACA
##TCACCGTTACAAACAACTTCATCAAACTTGTTTTTCTGAA
##GGACTTTATTAATACAACGAAGTGCTTTTAAGTCTGCCAA
##CCATCCATGACAATCTGAAAATACCACCATACGATAAACT
##TTCTTATCGAACATCTTACGTTCTTTATAAGTATCATATT
##CTGATTCTGACATACGGGGTCTACTTTGAGCCATTATTTA
##ACTAGTTTATAATCGGGGAGAATTGCTTCAATATCTGTTG
##ACTTAACTTTTACATACTGTACTCTGTCCAGTTCCATTGT
##ATATCCGCATCCATGTTTGTTGGTAGCCACATAGTCACCT
##ACTGATACATACTCTTCTGTTTCATGGACTTTGATTATTT
##CAGCTACATCTTTTAAGGGTACATTTCTGAACTCTTTAGG
##AACCATGCTATGAAACCTATCAGGGTTAGTTACCTGCTTA
##CCTAAGCAGTAGCCTTTAAGTGGGTATAATTCACCATCAC
##GAACTTCAAACATCAAGCAGGAGTCATGTATCTTATAATA
##CATGGTCTGTGTTTCAGGTATGTAGAACTCATTCCACTCT
##GCCCATGAAAGGTAATGGACATACATCTTCATGCCTACAG
##GATAGTCCTCTGAGTACGTTCCTACAACGGTACATACTTC
##TGGGTCACGTGTTCTTTTGTTCTCTTGAAAACGTGTCTCT
##AGCTGAATAGTAATATTTGTATTTGCTAGTGTTACCTGCT
##GTTTATGGGTATCATCTCTTGATACTATCAGGTATGGCTT
##AATTGATTTCATCTGTCTGTATGTATGTTATCTGACTTTC
##TTTAACTTCTGGCAATCCAAATATTACAGCGTAGTTATTA
##AGAGTTAATATGGAAATCTCTTTAGCTAACTCAGCTGAAT
##GGTAACCATCTTGCCATGTATTTAAACCATTAGTTTTATA
##ATAAAACATGCTACATCCATCATCTTCATATTGAAGTATT
##TCAATTACATACTTTTGTTTTTCCTGTGGTTTTTTAATAT
##CTCGTTCGTCACTCATAATTTTATTTAGTTTCTGTTAAAA
##GTTCGATTAGTTTTTGGGAGGCAGATATGTACCAAGCTTT
##CTTTTTGGCAGTATCAGTAGCAGAAGCAGAATAGGAAGTA
##GCATTAGCATAAGCATAGGCATAGGCAGCAGAATAAGCAG
##CATTAGCAGCAGCATCATAAACAGCATAATAAGCATAATA
##AGCAGCAGCATAATAAGCAGCAGCAGAATAAGCAGCAGCA
##GCAATAGCAGCATTTCTTAATTCTTTCCATCTTTCAACTG
##ACACTGATGTTGTAATATCGTCAGCGTAGGCATCTGCAAT
##GTCCTGAACTAATTTCTTGTTCTCAACGTGTTGCACTACA
##CCGTATTCGGAATCTGTTAATAGCCATATTGCAAAGTAGT
##TCCAGACTTTTGATAAGTCTGCACCCACAGTTATGGCCGA
##TAGAAATTGTAACGGAAACTCTTTAGCCAGTTTATTTGGC
##AACCCCTCAAATATTTCATCTTCAAGCTTTGAAAGTATTC
##GTGGAATACCTAGTTCTGTTTCAAATGCCAAATGATTGCT
##TGAATGTACTGTACAGCCTACTGCACACCCTTTTCCGTTT
##CCCCAGTATGTGCCCTGAATAATTTCATCTGCCTTGTAAT
##GATCTTTTAATCTTTGCAGGTACTTCTCTTTAATTAGTGG
##GTCGTTATGGAATGCTTTCATGTTTTGTGTTATTTTTTCT
##ATATCTTTAAAAAAGGCGTTTTCAAGGGTTTAAAGGGCTA
##TTCTCATTAATCAGTTTGATCATAGTAAGGGGGTAGCAAT
##GGTGAATAAACGAATGTGCAATTCATCATGAAGGCGTTGT
##ATTATACTTCCTGTATTCCTGAAATAGTAAAGACTATTAG
##AATAATTGTAAACGCCATTTTTATAATTGTAAAAACCCTC
##TATATTGACCCCTGTAAATAGGACCAATCTTTTAGTCTTA
##GCAACCATATAGCCTAGACTAGTAGCTGACTTCTTATATA
##CCTGTGCGGTACATCTTGATATGTTTAGCAATCGGGATAT
##ACCCGTTATTGAAAGACCTGTGTACTTCCTGGTGTTGTCG
##TATCTTTTCTCAAAGGTTTTGTAGACTTTATTTTTCTTAC
##TATACTTTTCAGATACTGACTTATCAATATGGTACTGTTG
##ATCTTTTAAGTTCAGCCCGATTATGGCTGTCTGCAATATT
##AGCTGTTGATTCTCATTGTCTATTGGAATAGGTAAACTGA
##AAGACCCCTTTTCATAACGGCTTTTAATCTTATCATTACC
##TAGGCAGCATAGGTTACCACTGTGCTTAGATAGGAGTCCT
##TTGGCCTTAAGAAAGATTATGTATCGTGAAAGAGTAGGTA
##CTGGTATATGTAGGACTTTAGACAGCTTTTTTAGGCTGTG
##ATTATAATATACAGAGTTGGTATAGATAGATTTTAGACGC
##AAAAATACTGACAACTGAGCCATCCACTTATCATCTCTAG
##CTTCTTTGAGAAGCATAATAGGAAGATTCAGAGTGTTTTG
##TGCCATAAATTATAAGACAAATATACATTATAATTACTAT
##TTTAGGTATACTTTTGAAATTTATTTATAAATTATTATCA
##TTTTTTGGCGTGATTGTTGTATAACTAATGATACGCACAG
##CTACCATGATGTGCTATTAATGGTTAAGTAACCCTAAATA
##CAAATCTTTTTATTTTACGAGTATATGAACTGTAGAGACT
##TTTCTACGGTATTGTGGAAATATTTCCCACTATTTTAAAA
##TGGTATAATATAAATACCACTTTAAACATCTGTAAACAAC
##TTTTAATAATTATTTTTTTGGGAATGATTATTGATTAGTG
##TAATACATATTGAAGTACTAAAAATTTTATTTTAATTAAA
##ACAATACAAATACTATAATCCTTTATATAGTATTGTACTA
##TAGAAACTATTATTATGTCAAGAAGAGAAGTTATTATTAG
##ACGAATGAAATCCATTGATGACACACCAATTCATCCTGGG
##GACTTATTGAAAGAATATGCTATGCGAAACGGCCTTACAC
##AAGCACAGATAGCCAGCATGTGTGACTTTAACAGTAGCAA
##TTTTGGACATTATATAACACAGCTAAGACGGTGGCCTGAG
##AAGCTGTTTATAACAGCAGGAAACGTTATTGATTACGACC
##CAGAAGATTTGATGATACTTGAATACAGGTACTGGAAATT
##TCAGCGTAATAAAGTTTCATCAGAAGAATACCGTAAGTCA
##AGTGTAAAAAGATAGGTTTGTAACAATCCTAAAACATTTA
##AACATTTGTGTTCAGTATCAATTCTGATATGATTATATTT
##GATATGTGATTTAATCCCCATAAAAATATGTATCAGGACG
##AGCAGGATAGGCAGGACAGTTTAGATTTTAGTAGGTGTCA
##ACGTGAACTGGCACTAGAGTTAGCAGTAGTTTTATTAAAG
##GACTCTGGTGAGAAATCCGCACTTAAAGTACTTGGAGTAG
##CATTAGATTTTGAGAACTACTTAAATGGTTCTATTCCTAA
##AGATGCTACTGAAGAAATTAAAAGATTGAATAGGTGAACT
##ACTATCCTATCTGATTTAAAACAAGAATAGCCCCACTGAT
##AGTAGGGCTATTTTAGTTTAATACCTGTTGTATTAGTTTT
##CTTTAAGACCCTCGATAACGGTCTTAGTAATACGGGCAGT
##TTCAAGGTTCAGAAAACCTATAATTTCATATAGTGAGAAC
##CCACCCTCTTGCTTGCCTATCTCTAGCGTGCCTTCACCTG
##TTTCCTTTACCTGGTAAACAAATGTTCTTAACTGTGGCTC
##AGGGCTTGCGATTGGTGACTCTCCTAAGATGTGTGCTTCT
##TCTACGTTCTTCATAACTTTTTTCATTTTTTTAATGCTCA
##TTTTATTTTTAAGGATTTGATATTCAATTTCTGTCATACT
##AGTATTTAACAAAGGTTGTGCTATCTTCATCACGAGATGA
##TAAAGACCTGCGTATATCCTGTTCTAGTTTCATTTTATTA
##CCTGCCCACTGATAAAGACCATTTAAACCAAGGACAAGAT
##CGGTTGTAGGATCATACTCATTAAAATTTGCAATATCTCC
##ACGTGTATCATACCCCCTTAATTCAGAAGGCCCATGCCAA
##AAATGTTGGACAGCACCCATTACGTAGCCAATGTTTTCAC
##GTATAACTTCATGTGCATTGTCACCCCAATTTTTAATATA
##CTTTGCAAAACCCGGTGTCATACCCTCTTTAACATGTAAA
##AATGAATCTCCCTTAAAAGAATTTATCATATAGGTATCTC
##CTGAGCCTGCAATGCAAATATCTAGCAAACCGCCAATAGC
##CAGGTAATCTTCTTTTTTAATTGCCCATGCTAAACCTGGA
##TGACCTGTCTTAATATCTTTAAGTTCAATCTCAGGATCTT
##GATGAAAACCACGCTGGTCAAACATATAACATTCTGACTG
##GCACTTCCAGTTTGACTCATAGGTAGGCAGAATAAACTGT
##GCCTCTGAGAACGGCTGTATGACACTATAATGATGTAGGG
##CATAAACAGTCTCTTCAACCCATCCTTTACGAGTAAAAGC
##AATATCTGAATCTATCCAAGCACAGTATCTTGCTGTAGGT
##ATTTGTTTGAATAGCTGCTCAAAACCTAAATTAAGACCAC
##GTTCCTTATGCCACAGCTCTGTGTTTGTATGCAGCTGCAA
##ATTCATAGGGTCATTGGGGCTTGTTACCTCAAAAGGTCTT
##TCTCCAAAGGATATTTCTACAGTAAATAGTTTAGCCCCTG
##ATGCTTCCATGTGTGTTTTAAAATCTCGATATAGATTATA
##CCTAGACTTAAATCTTCGGGGGTTAAAAATTACAGTTATT
##ACATAAAGATTGTTATTGCCCATCGGCTATTGGTTCGTTT
##AGGTAGTTTTCAAAAGCTCTTGATGCAAGGACAACCATAT
##CAAAATTTTGATTAGGACTTAATTTTACAGCAAGATAAAG
##AGCAGTAACTCTGTTTTTAGCTTTATTAAGGTAATTATTC
##ATTTCAATATGTTCTTCTAATTCTTCCATAATGTCGTTAC
##TTTCTTTTTGGTCCATTTGATAATACTGATATGACAACTA
##TAATAGATACTATAAGTAGTAGTATGTATATAGCATCTAT
##GGTCATATCACTTTGATTGATTTAAATAGTAGCCGTTCTG
##GTCCTGATGACATTAAGTTTATTCCTAGTGCTGTTTTTAA
##TGCTTTGACAATAGTTTTCTGTATTTGCTCGTCTGATTCA
##TTAGCTTCAACTTCTATCTCTCCTTCTATGTTTGAAAGAG
##CAGTGTTTGGTATGTTCTTTATTATGAACCTAACGGTAGG
##CATTGTAGTAGTTACTTATGGGCATTGAGAACATCTAAGT
##ACATGGTGTAAAGCATATCGTAACTGTCCATTGATGACCT
##TGCCATTTTTGTATATTGCTGAAGAAGGTCTTTGTGAAAG
##TCAAGTTCAGACTCTAAGTGCTGGATGTCTATTTTTAGTT
##CTGATACTTCTTCTGTTAGTTCAAGGATTATTTCATCCTT
##TTCATACGTTGTTACCACTAGCTCTATCATATATAGTTAT
##ATTCCCTGACTTGTTAGAAACTCTCCAAAAGGCATAAATT
##CACGTACTAGTTCATGTCTATACCACTCTTCGAACATTCT
##AATAATAGTAGCCCTTACGACTAGCTTTAGAATATCTTCT
##TTGTCAGTCTCTGGCAAATCACCAAGAAGTGTATTTAAAA
##AATCCTCACTTAATGCGACTGCTTCCTCTTTTGTATAATT
##AATCATATACATTTATTTATATACAAATATACATAAATAT
##AAGTTTAAATTGTACGTTACTAGTGTAACATTCGTGGTAG
##GTACAAACAAAAAAACCCCGTAGCCGAGACTAAGGGGTAA
##TATATCCATCAGGATAGCGGAAGTCTAGCTTCCTTTCACC
##TAAAAAGCCCGCCACAAAGGGGCAGGCTAATTAGAATAAA
##CAAACCAAACAAACCAAACTGTTGGCGGGAGCAGGACTTG
##AACCTGCGACCTTCGGATTAGTCCGACAAGCTACCAGCTG
##CTCTACCCCGCAATGTAACCTAATATTCGATAAACACTAG
##GTACTCTCATTCACTTACCTTATTGACATAACAAATATAC
##AATACTTATTAATACAATACAAATATTTAGAGTAATAAAT
##ATTTTATTTCACTAATAATGAAACTATGCCGATAATTTCA
##TTTTTTTTGAAACATTCCTACTATTCTTAAAGCAGGCATT
##GCTACAGTGCTGCCTGGCATTGAACCTATTAGTACATTCT
##TTGCGTATAGGGTATTTGCCTTCAACCCTGATAATGTTTT
##TCGTAAAATACTTATTGCAGGCTATGCACAGCTTGTATTC
##AGAAGCAAAGATTACCTTTTCAGTTTTTGCTTCTTTCAGG
##TATCGCTTTTTATCCCTGCACTGAGCTGAGCAGTATTTGC
##GCCTTTTAAAATCCCCCCAGTTTTCAATATTGCCTGTATT
##GGTAAGTTGCCTGGTATATTCGTTGCCACATACGAGGCAT
##TTTTTAAATGGCTGTTCTACAAGATCAATCATAGCACAAA
##TGTACATATTTACGGTAATACTCTTTGTATATGGATGATA
##ATTTAAGTATATTTGTTACAATGAAAAAATCCCTTAAACT
##ATTGCTAAGCCTGGTATTAATACTATCCACAGGCTCACTA
##CTAGCACAGACAACATTCACATTTACCCTAAGTAATTCTT
##TTCGTACATCGGCAGGTGTGTTCAAAACAGACGGCACACT
##GATAAGGGCTTTATGGAAAGATGTTACCTACCCACAGGGA
##ACATTCACCTCTACCTGGGATAACAAAGATGACATTGGCG
##CAGTCGCTCCCGCAGGAAACTACCAGATAAGAGTACTCTA
##CCACAACATGCAGTATGTATGGGACGGCTCAATAGGGCAA
##ACATCAGCATCACCCGTAGGACAACATACCTATAAGGGTT
##ATCAAAGCTTCCAGAGTTTTGCTGCCTGTGATACAGCTGT
##ATTCTATACTATGGGTTACAATGAAATGGTCTATGACCTA
##CACTGGTTTCCGAAAGCAAATATTACCAACCCTACAGGAT
##TTTTTCAGAATGATAACTTTACAGCAATAGGTCTAGTAGC
##CACAGACGGTATTATGGTTTACTCAGCCGACAATCAGGGA
##GGATTTGGAACAGCGGGAAGAAGTTCATTTATATGGGCAA
##ATAAGCTAACTACCCCTAATAATATAACTAACCCTACAAA
##GAATATATATAATTTCCCTAGTGGCAGGGTTGTACTATTA
##AACGGGTGGCGGAGTGTAACATATTATGGTATAGACTATG
##ACTCATTATCAGTAATACCTGCTACATCTAGTGGCTTTCC
##ATTTATTCAGAATGGTGCATCAGGACTGGCTGTACAGGTA
##ACAGGAAACTTACTTGCCGTAAGTCATTATACAGCAAACC
##AGATACGGCTATTTGATAAGACCAGTGGCGCACTACTATC
##AATAATAACAGCTACAGCACCAAAGCAAGTATCATTTTCA
##TCAGAAGGTGACCTATGGGCAATCGTAAATGGTAACGTAG
##TAAGATATACTAACCCCGGCACAACACCTGTAATAGCTAC
##AACCATAGCAAGCCTTCAACACCCACTATCAGTATGCGTA
##GACCCTGTAAATCCAAACGTTGTCATGGTAGCAGATGGTG
##GAACAAGTCAGCAGGTAAAAGCCTTTGATAAATTTGGTAA
##TACCCTATGGACATTAGGAGAATACAATGCCTATCCTGTA
##GGCGGCACACAGGTTCGTAATGATAAGTTCTGGTTTTATG
##GCGGCGGACAGGGAGAGGAAGCATGTATAGCTATTCTTAA
##AGACCATAGCTTCTGGCTATCAGATAATTTTAATAACAGG
##TTATTACATTATAGCGGTGGCATACCCACATTTATTGAGC
##AGATTATATCACAGCCTGCAACATACGCTATGGGCATAGA
##TGCTAATGACCCCACGAGAATTTTTAATGTCTACCACGAA
##TTTTCAGTAGACTATACCAAGCCACTGGCACAAAGTTGGA
##CGTATGTAAAGAACTGGTCAGCTAACTTAGATAAGATTCA
##AAGTTCAGGGTTTATGGCAGGAATCAGACAAATGGTAACA
##GATGCCCCATCAGGTAAAACATTTGGAATAACTAAAATAG
##GAAGCGGTAGTTCACTTATTGTTTTACCTAGTGATAGATC
##ATCAAATATTAAATTTACAGGCCAATTATTAGGTAATATT
##TCCAACTACCAACTTACACTTAATAAAGACTTATCAATAA
##CACTTGCCCCTAATGCTGGTAATGCAGGAACAACAGTAAC
##GTGGTTAAAATACCCTGTACCCAGTGTTGATACTTCAGGT
##AAATTTACTTATGGAGCTTCATCAGTCATAGCATCAGCAG
##TAGAAATAGGCACAGACCCACTACCAAATGCACCCGCATT
##TACAGATGACCATGCCTATATATCAAGCAGTAATATTCTT
##GTCAGCTATAACACAGCAAACTCTAATAAAATGTGGCATG
##TAGGAGGCATGAATATTGGTGGTACACAATGGCTATGGAA
##ATCAGGACGTGTAGGATCAATAAACCGTAAGGGTGCTTAT
##GATTTAGATCATGGCTCACAGTATCAGGGAGATGTTGTAA
##ATGTTCAGGGAAGGAATATTGTATGTGGTTTTCATGGAGA
##GTTTTGGAATCAGGCACAGGCAGGACAGTTTATGCACTAC
##TATGATGACGGGCTATTTGTAGGTCAGTTTGGGAATAGTA
##GCTACGGTTATTCTTTTGGAGTAGGCAATATTCCAGGATT
##TGCAGGAAACGGCTTATCTCCTGTTATGTGTACGGTAAAT
##GGTGAAGTGTACCTATGGGTTAATGATGAAAGTTGCAATG
##GCCCGCAACGGTGGCATCTGGTAGGAGCAAATAATATCCA
##CGAACAGGCAGCAACAATTACACTTAATGGTAGTGGCACA
##TTATCTTTTTTGAATTAAACACAAGTAGAATATTACTATG
##AAACGAATTTCAGAAGTAAGTACATTTAAAGATATTGAGA
##AACTAGAAAAGGCTATAAGCGTACTATTAGAATATAGTGT
##TATAGCTGATAATGATATTAAACTTATCTGGGCTAAAGAA
##CAGATTTCCTATATAAAAAATAAGTTATGTGATAAATATT
##GGAATAGGTGTATAGATATTATGGAAAAAAACGAACCTAA
##AAATGATCTTAAGGATGATTCACAGGTGTAGCTCTTAGTG
##CCAGAATGTTTGCCAGCAGCGTAGGGAAGTCTAGCCCCAA
##GAAGTCTGATGATGATGATTCCGTCCATATTGCTGTAGGA
##TTAGTGTCATGGATATTTACAGGCTTAAATGAAACGGTAT
##CATTGTAACATCGGTAGCTGATATATCGGTCTATGTAAAC
##AGGCACACCTGCAACAACGTTATCTCTTATATGCTCCTTT
##AAGTCGAAGGTAACAACATACATGGACCCTTGCTGAACAG
##ATGCAGGGTTAGCATATATCTGCACTCCATTGCCGTTGTC
##ACCAACAAGTGACCAAGTCTGCGCTTTTATATGTGCCGAA
##ATAAAAAATAGGGATATAAGTGGTAGGAATTTAAAGTATC
##TCATAATACAAATATACTAAACTAGAAATGCACAATAAAG
##TTGTTAGGTTTATTGTGCATAATCCAATAAAGTTGTTAGG
##TTTATTGTAGATAATCGGTTTATAACCGTTTAAGTTATAT
##TAAAATGGCAGGCCGTCTACTGCTTCTTTCTTGACGTATG
##TGTTGAGAACTATACTATGGGTATCACCATAGGTTCCTAC
##TTCTTTTCGCTTGGTAATATCGAAATTGATATAGCCTTTC
##TCATTGGTATTCTCAGCAATGAAGTTATAAAAATCTTCGG
##CTTTAAAGCTGATAGCAATCACTGATACCAATTCACCGTC
##TGTACCTTTAAATGTGCGCTCTTTAGCTGTACTCTTTGGT
##ACATAAATTACTTTCTTTTTTTCTTCCATGTTATTTGTTG
##TTAATCTTCTAAAACTTCTTCTTCATAGATTACATAATTA
##TCATAACAATCTAATTTACGTACTGCAAATAAATTAGCTA
##TTGCTTTTTCTGCTCCTTCTCTGGTCTTATGTATACTTTC
##AAATCCTATACGTGAAAAATCTATATCCCAAAAAACCATG
##TAAACTGTCATTTTCTATTATTTTCTTGACTAAAGGTACT
##GAATATCAGTGATATTGTGAAATTTAATTACATATTTAAG
##CGTATAGCTTTAATTTATTTCAACTTTTTAAAGTAATAGC
##TTTATAATTCTCATATAGGTCATCTATACTTGTAAACTTA
##GCTGTATTAAAGAGTCCTGCAAAGTAAGCTTTCTTTTCAA
##TAGCGTTTACTTCTTCCTGTGTGTAGGTACGTTCAGTAGG
##TTGAAATACTTTCATGCGCTCTATGCCGTCAATTATTGTG
##TTAGCCATTTATTCTGTGCTTTTAACTGCTGTATATATTC
##TTCAATCTTCTCTTTTTGATATGCAAATGATTTATTTGCA
##AAGTTCAGTGCATTCCACATAGCATCTATCAGCTGCTGTT
##CGGTGTATATCTTGTCGTTCATTTTACAAGTATTGTTACG
##ATTGATGCAAGTAAAACTATTATTGACTCTAGCATGGCTA
##TACCACTCAGTACAATCATTATAATCAGGAGTCTGGTCAT
##AACGTTTCCCTTGTTACTAGGGTCTTTTAGATTCCAGTAT
##ATAGCGTAAGATATAAATCCTACGACAATACCCAGACTTA
##CTAATCCTATAATCCCAATAGGACTACGTACTAAGTTTAC
##TAATTCTACATGTTTGCTCATAGTCTATTTTTTAGGTTCG
##GCTTAATAGCCCTGTTAAATGTTCTCATAACAAAATCCTG
##GTGTACTACCATCTTCCCATTCTTCTATTTCTGCTAAAAC
##TAACTGACGAGACCATTCTATAATTAATGTCTCATAGCAA
##TTATTAATATATTCCCCTTTTGAAAAATCACATCCAGCCT
##CACTAGAAATTCTAGTATAATCATCAGTTATTTTATGAAT
##CTTATCTCTAATAAAATCTGTCTTTGCGCTCATAATTTTG
##GTAGTTCAGGTATTGGCATCCAGTGTGTAATATCTTCATC
##TTTATAAGACCATTCATCATAGGTATTGGCATCCAGTGTG
##TAATATCTTCATCTTTATAAGACCATTCATCAGAATGCCA
##AACTCGAAAATCTCCTATAGCTTCGCCTAGTTTATTATGG
##TAATAGTGTAATACATAATTAAAATCTCCAATTACTGCAA
##GTATATCAGACTCATCTCTGGGCGCATTCTCAATGTCTGT
##TCTCCATGGGGAAACAGGTTTCTGCTTTTCAAATTGCAAC
##ACTGTTTTTATTTTGCTCATAGGTTATAAGTTGAATGTAT
##AATGATAACACTGTTTTTATTTTGCTCATAGGTTATAAGT
##TGAATGTATAATGATTTTAATTACGATCAGAAGCAAAAAT
##GCAAATGCCAAGTACTTCAACATGGTTATTTCCCGTTTAA
##GATTATTGTTGCCCATAGGGTGTTTGATTTAAATATTATT
##CCCATACCCAAAAAATTAATTTACAAACAACAGACACTGC
##AAACACTCCCAAGAATATAGCAAATGAAATAGGTACATGT
##GGTGTTACCATAAAGTCATAAATACCTGTTGAAAATATCA
##CACCCAATAGTGATAGTAGTAATACTGTTGTTGCAATCTT
##ATGTGGTATCTCCATTTTTAGGTTCGGCTTAATAGCTTAA
##TTTGTTAGTGCTTTAAATATTTCGTATGCTACCTGTGGGA
##CTATGGCGTTACCGTACGCTTTAATTTGTTTGGCTCTATT
##TCGCACCAATCGGCCGGATACCCCATCAATTCTGCCACAA
##ACCGGGGGTTGAGATGGCCATTGAATCCGGATCGGATCAA
##ATCGCCTGGTATTGAATGTCTCGTTGATTGTGAAGGGGGT
##AGACTGCTGTTCTTGTAATCGCTGACGGTTGGGGTGTTCA
##TAATCTGTGGTATCAAGCCTGAGTGTGCCAGATCTTGAAG
##TTTCGCACTGAAAATCTGACCCGAAGGTCTTGTAACTTTC
##TTTGACATTACTATTGCTGCACCCCCAGAACCGTCCATTA
##CTGTTGGCGTTGGCAACAAACCAAACTCGTTCCCGTTGGT
##GGTACGCACCGACGCCCGCAGCTGGAATAATAACCGGTTG
##TACTTCGTACCCTTCGCTTTCCAAGTCAAGAAGCACGGAT
##TCGAAAACCAACCCGTCTGAAATATTAATGATTCCAGAAA
##CGTTCTCCGCCACGACGTAATTAGGCCGGACTTCGTGTAT
##AATTCTAAGCATTTCAGGCCAGATTGCTCGAGCATCTGCG
##ATTCCTTTTCTTTGGCCGGCTTGGCTAAAGGGCTGACAGG
##GGAATCCTCCTGTGAGAATAGTTCTTTCTGTACATTCATG
##TAAGTGGAGGTTAAAAATGTCTGTTGATATTGGAATATTA
##GGAAAGTTCTTATTAAGTACTTCTCTGGCAAAAGGCTCTT
##TCTCGCAGAATTGTACTGTTTCCCAACCCATCCATCTAGC
##TGCTAGTGCAAAACCGCCAATACCAGAAAATAGGTCAATG
##TGCTTCATATAAGGTGTTTGTTACTCTAGCTTTATAACTA
##ACTAGACAGTAAACAAATATACACATATAAGTACAGAATC
##AGCCATAAATCATAGATCATTGTGTAATAATTTTATAGTA
##TAATTAGTACAAATTGAGCCATAAATAGGTATGTATTGAG
##CCAATTACCCAGTTTTTTCGGATCACAAACATTGTGCCAC
##TAATATAGGTTACAAACAACTAGTAGTAACAGTAATCTTA
##CACAAATAGTTTACGGCTTATTTTAAAGAGATCTAACGAA
##CGATAATATCTTGACCACATAAATATATAGCTTTAGTATT
##TTGATGGCTTAGACGTGAGATAAATAGGCAAGGCTTAAAA
##GATACAGCCCTGATACGATAACTACCAATATGATACATTG
##AGCCATAAATAGGTATGTATTGAGCCAATTACCCAGTTTT
##TTCGGCTCACAAACATTGTGCCACTAATATAGGTTACAAA
##CAACCAGTAGTAACAGTAATTTTACACAAATAGTTTACGG
##CTTAAAGAGATCTAACGAACGATAATATCCTGACCACATA
##AGTATATGGTTTTAGTATTTGGATGGCTTAGACGTGAGAT
##AAATAGGCAAGGCTTGAAAGATACAGCCCTGATACGATAA
##CTACCAATATGATACGATAGTGTGACTACTAGGATAAGGC
##AGCAAGACTGTAATATGACTAGGATGTACTGTAGATTGGT
##TGTAAGGGCAAAAAAAAATTGTAAAAATTTTTAACATGAG
##TGCCTAAACATGTTAAGGGAATGGGAAAAGGTTAACATGA
##AGAAAAAGTTGGGTAGATAGGAGGTGAGAGGGTTACCCTG
##GCTGGCTGCGACTGCCGGGTGCTGTGGGGTTTTAAACTTT
##ACAACCGGGTGGCCCGAATTACGGACTGCAAGGGGAGAAT
##GAGATGGTTCAAAGGTTTGGGGTTATTTATGGGTCAATAG
##GGCAAATGGAGAAACGAATGATGGTTGTTAGGGTTGTGGA
##ATGGTTATGGAGCAAATGCTGTTTGAAAACAAATAATGCG
##TACAGTACCATATAAACGAAAATATATATATGAGGTTTGG
##TTGAATCGCTTAGAATCGGCTGTACGAAAGTGATCAAGAC
##AATTATCCGTACGATCTATTCTCATGCTACCCTCAGCCCA
##CTATTCATTGTTATACCCTCAGCAGGTTATTCATTATTTA
##TCTTATCAATGGCTAATAGGTGCTTCGCATTTAAGGCTTC
##GTGTAAAGCATGGTATTTCTTGTCTAAACACGCTAATTTT
##CGCACTTTCTTTGTCTTGGATATGGATAAATAGATGCATT
##TAAGGCAATTCTTACTTAATCCACAGGTATTGGTAAGGTT
##ATAAGCCTTAAATTCGTTCAGTTCTTTGAACTTATTGCAG
##GTAAAACACTTTTTCATGCTCATAGTCTTTTGTTACAAAG
##GTAACGTTCTCGTGGTATTAAACAAAATGGTGTCTCAACA
##CGGTTTTTGAGGGCATATTATTCGATTGAGTCCGCTCGTA
##TTGTTTGGCATGATGATTGATATGGGATTTATTTCTACAG
##TATGGGTAATATCGGGATAATGGGGTATTGCTTCAGGACT
##GCATTAGCTCACTTCTAAGACACTTTGTACCGTTTTGATG
##TATTGGTATCGCTTTTTAATTTAGATTCGTTAGGTGAGAG
##CTGAGGTGGTCACCCTGCCTCCCCCTTGTTGTTTTCTATT
##CCTGCTTACTTTCAACGCCCTTAGAATTGGCTGTAGGATA
##TTCGCAATCCCTTAGTACGGTATATATTACTCTCACAA
##end-DNA
Cryophage_ALPS	Geneious	extracted region	59261	59941	.	+	.	Name=Extracted region from Consensus
Cryophage_ALPS	Geneious	CDS	33769	40347	.	-	.	Name=Hypothetical protein
Cryophage_ALPS	Geneious	CDS	26269	32184	.	-	.	Name=GDSL lipase  Tail fibre 
Cryophage_ALPS	Geneious	CDS	42691	46464	.	-	.	Name=Phage stabilization protein
Cryophage_ALPS	Geneious	CDS	13974	17180	.	-	.	Name=Glycoside hydrolase 39
Cryophage_ALPS	Geneious	CDS	17180	19948	.	-	.	Name=Endoglucanase
Cryophage_ALPS	Geneious	CDS	52054	54600	.	-	.	Name=Phage portal
Cryophage_ALPS	Geneious	CDS	64831	67218	.	+	.	Name=PA14
Cryophage_ALPS	Geneious	CDS	54637	56709	.	-	.	Name=TerL
Cryophage_ALPS	Geneious	CDS	20244	21752	.	-	.	Name=propeller
Cryophage_ALPS	Geneious	CDS	21757	23169	.	-	.	Name=Collagenlike
Cryophage_ALPS	Geneious	CDS	49518	50858	.	-	.	Name=MCP
Cryophage_ALPS	Geneious	CDS	8423	9328	.	+	.	Name=YqaJ
Cryophage_ALPS	Geneious	CDS	69997	70848	.	-	.	Name=DNA cytosine MTase
Cryophage_ALPS	Geneious	CDS	62159	63010	.	-	.	Name=Glycosyltransferase
Cryophage_ALPS	Geneious	CDS	57571	58413	.	-	.	Name=Phosphoesterase 
Cryophage_ALPS	Geneious	CDS	7644	8426	.	+	.	Name=ERF
Cryophage_ALPS	Geneious	CDS	60020	60766	.	-	.	Name=Transcriptional  regulator Crp
Cryophage_ALPS	Geneious	CDS	11432	12121	.	-	.	Name=HNH
Cryophage_ALPS	Geneious	CDS	47814	48497	.	-	.	Name=Phage structural
Cryophage_ALPS	Geneious	CDS	12851	13348	.	-	.	Name=Lysozyme
Cryophage_ALPS	Geneious	CDS	1615	2109	.	+	.	Name=ArdA
Cryophage_ALPS	Geneious	CDS	9895	10353	.	+	.	Name=Argonaute
Cryophage_ALPS	Geneious	CDS	6117	6515	.	+	.	Name=Glucosaminidase 
Cryophage_ALPS	Geneious	CDS	6573	6959	.	+	.	Name=VRRNUC
Cryophage_ALPS	Geneious	CDS	61175	61495	.	+	.	Name=Repressor
Cryophage_ALPS	Geneious	CDS	40347	41918	.	-	.	Name=orf00001
Cryophage_ALPS	Geneious	CDS	24401	25789	.	-	.	Name=orf00107
Cryophage_ALPS	Geneious	CDS	50873	52000	.	-	.	Name=orf00013
Cryophage_ALPS	Geneious	CDS	32190	33167	.	-	.	Name=ORF
Cryophage_ALPS	Geneious	CDS	48591	49463	.	-	.	Name=orf00010
Cryophage_ALPS	Geneious	CDS	41918	42679	.	-	.	Name=orf00002
Cryophage_ALPS	Geneious	CDS	46466	47212	.	-	.	Name=orf00006
Cryophage_ALPS	Geneious	CDS	59261	59941	.	-	.	Name=orf00006
Cryophage_ALPS	Geneious	CDS	23650	24330	.	-	.	Name=orf00106
Cryophage_ALPS	Geneious	CDS	3190	3852	.	+	.	Name=orf00068
Cryophage_ALPS	Geneious	CDS	47212	47814	.	-	.	Name=orf00007
Cryophage_ALPS	Geneious	CDS	58434	59012	.	-	.	Name=orf00021
Cryophage_ALPS	Geneious	CDS	33167	33727	.	-	.	Name=orf00118
Cryophage_ALPS	Geneious	CDS	57010	57564	.	-	.	Name=orf00019
Cryophage_ALPS	Geneious	CDS	12082	12594	.	-	.	Name=orf00092
Cryophage_ALPS	Geneious	CDS	5224	5688	.	+	.	Name=orf00075
Cryophage_ALPS	Geneious	CDS	10361	10804	.	+	.	Name=orf00086
Cryophage_ALPS	Geneious	CDS	23185	23622	.	-	.	Name=orf00105
Cryophage_ALPS	Geneious	CDS	25789	26220	.	-	.	Name=orf00108
Cryophage_ALPS	Geneious	CDS	7205	7630	.	+	.	Name=orf00080
Cryophage_ALPS	Geneious	CDS	10801	11202	.	+	.	Name=orf00087
Cryophage_ALPS	Geneious	CDS	67449	67844	.	-	.	Name=orf00043
Cryophage_ALPS	Geneious	CDS	64424	64807	.	-	.	Name=orf00039
Cryophage_ALPS	Geneious	CDS	4680	5036	.	+	.	Name=orf00073
Cryophage_ALPS	Geneious	CDS	9597	9926	.	+	.	Name=orf00084
Cryophage_ALPS	Geneious	CDS	456	773	.	+	.	Name=orf00056
Cryophage_ALPS	Geneious	CDS	56709	57023	.	-	.	Name=orf00018
Cryophage_ALPS	Geneious	CDS	69288	69602	.	-	.	Name=orf00050
Cryophage_ALPS	Geneious	CDS	13628	13939	.	-	.	Name=orf00097
Cryophage_ALPS	Geneious	CDS	19945	20247	.	-	.	Name=orf00101
Cryophage_ALPS	Geneious	CDS	5830	6120	.	+	.	Name=orf00076
Cryophage_ALPS	Geneious	CDS	4408	4683	.	+	.	Name=orf00072
Cryophage_ALPS	Geneious	CDS	67960	68229	.	-	.	Name=orf00044
Cryophage_ALPS	Geneious	CDS	12591	12854	.	-	.	Name=orf00094
Cryophage_ALPS	Geneious	CDS	58999	59256	.	-	.	Name=orf00022
Cryophage_ALPS	Geneious	CDS	61873	62121	.	-	.	Name=orf00029
Cryophage_ALPS	Geneious	CDS	9330	9578	.	+	.	Name=orf00083
Cryophage_ALPS	Geneious	CDS	11192	11437	.	+	.	Name=orf00088
Cryophage_ALPS	Geneious	CDS	68819	69061	.	-	.	Name=orf00048
Cryophage_ALPS	Geneious	CDS	13405	13641	.	-	.	Name=orf00096
Cryophage_ALPS	Geneious	CDS	816	1049	.	+	.	Name=orf00057
Cryophage_ALPS	Geneious	CDS	67238	67471	.	+	.	Name=orf00042
Cryophage_ALPS	Geneious	CDS	177	404	.	+	.	Name=orf00054
Cryophage_ALPS	Geneious	CDS	4040	4267	.	+	.	Name=ORF
Cryophage_ALPS	Geneious	CDS	2925	3152	.	+	.	Name=orf00067
Cryophage_ALPS	Geneious	CDS	69095	69313	.	-	.	Name=orf00049
Cryophage_ALPS	Geneious	CDS	63572	63790	.	-	.	Name=orf00034
Cryophage_ALPS	Geneious	CDS	6916	7131	.	+	.	Name=orf00079
Cryophage_ALPS	Geneious	CDS	63797	64012	.	-	.	Name=orf00035
Cryophage_ALPS	Geneious	CDS	61588	61797	.	+	.	Name=orf00027
Cryophage_ALPS	Geneious	CDS	63093	63296	.	-	.	Name=orf00031
Cryophage_ALPS	Geneious	CDS	63363	63563	.	-	.	Name=orf00032
Cryophage_ALPS	Geneious	CDS	68500	68688	.	-	.	Name=orf00046
Cryophage_ALPS	Geneious	CDS	3849	4037	.	+	.	Name=ORF
Cryophage_ALPS	Geneious	CDS	2574	2756	.	+	.	Name=orf00065
Cryophage_ALPS	Geneious	CDS	2170	2350	.	+	.	Name=orf00063
Cryophage_ALPS	Geneious	CDS	69796	69975	.	-	.	Name=orf00051
Cryophage_ALPS	Geneious	CDS	68241	68399	.	-	.	Name=orf00045
Cryophage_ALPS	Geneious	CDS	5051	5209	.	+	.	Name=orf00074
Cryophage_ALPS	Geneious	CDS	68673	68822	.	-	.	Name=orf00047
Cryophage_ALPS	Geneious	CDS	1399	1515	.	+	.	Name=orf00059
Cryophage_ALPS	Geneious	CDS	2834	2935	.	+	.	Name=orf00066
