# Supplementary material for: Flexible genes establish widespread bacteriophage pan-genomes in cryoconite hole ecosystems
Source: Nat Commun. 2020 Sep 2;11:4403. doi: 10.1038/s41467-020-18236-8 (PMC7468147; doi:10.1038/s41467-020-18236-8)
Supplement: Supplementary file 7 — Source Data [file 41467_2020_18236_MOESM7_ESM.zip › Figure_2_source_data/MGIs_fasta/7KB_Hypothetical_protein_MGI.fasta]

>7KB_HYP_ML09
ATGGCAGAAGAATTAGATCAGTCAGCACCAGATGTAGCATTAGATGCAGCACCAAATGAAGTAACACCAAATCAGGTATC
ACCAGATGCAATACAAAATCAGGTAGCACCAGAATCAGTACAGCCACAACCGACAGACCCTAATCCCTGGACAGCTAAGT
TACAGAATGTATATAATATTATTACAAATGCTGTAGACCCTAAAACAAATAAGAAATATAATATAGGCGACTTCAATGAA
TTTAAAACTAAAATTATAGACCCTACCAGAGCAGGTGCTTTATTTGATGTTGTAAGCAAGGCAGTAAACTTCGGTACTAA
AAAGGAATTTATCGGTAAGATAACTGGCTATGCACAAAGTTCACAACGCCTAGAATCAATGAATCAGTCTAAAGCAAATA
CTGCCAGTGACTTGACAAATTGGAATAATAGGTTTAAGAATAATGAAAATAAAGATCACTCAAAAGACCTTTATAATCTA
GGTCCAATAGGAGATTCATTAAGACCCAATGCTAATAACTGGCTTTCACCAAGAACTAAAAAGCCCTTACTGCCAACACT
TGCTTTTTCATCAGGTAAGAATCTTACTGATATGGACACTAGGCAGCCAGACTTTTCAGATTTAGACCGTAAGAATGTTA
CTAAGTTTTCCATAGACCCCAATACAGGACAGCCTACAACTAGAGATACAGGAGCAAACGACAAGCAGAACGTACATTCT
ACTGACCCTATTACTGGACTAGGTGACTTTGGAGCAGCACTAAGTTCTGTTCTTCTTAAAGGAACAGCAGGACTACTTAG
AGGTGCAGCCTATATAAACCCACTTGTAAAGGAGGGAGATGAAACATCTAATGTAGTCAATCAGGGTGCTAATGATTTAT
CCAAGACAGCCGATGAAGCTGAGCAGGTAGCAAACTCTAGTGCTATGGGTAGGGTAGGTATGTTTATGCGACTTCCTGCA
CAGATAGGTGGTGCAGTTATGTCAGGAGGTACATCTATAATGGCAAACCTATTAGTACTTGCCCCCGCATACGAAGATTT
CTATAAGGGTGGTAAGAATAATGGGCTATCAGAAGGAAGTTCAAATCTGTACGCAGCTCTAGCAACAAGTGGACTAGCAG
CAACAACACCCTTTTTAGGTAAGCTAAGCAGTGCTGCATCAGGAGCAGTTCAGAAGTACCTAGCAGTAGGAGCAATAAAG
GCAACAGTTCAGAAGGCTGAACAGATGGGCGAAGAAAAGATTACTATGGCAGGCTTACATAAAGCACTGGAAGGTAATAT
CAGCAAGTTCAAAGAAACACTTCTAGGTCAGGGTGGTAAGAATTTTCTACATGCTGTTATTGGTGAAGCAGCAGCAGGAG
CAACAAACCATGAGTATAATCAAGCCTTACAGTATGGTTTTGATAAGTTAGACAATGGAAAGTTTAAACTTGAATCACTA
GGACAGAATATAATTGGTATGGGTGAAGATGCAGCTACCTGGGGCGCACTTGGTGCAATGGGAGGTGTTGCTAAGTTTGC
TGTAGAAGCACATCATGCAGACCCGCTAACAGCACGTATCACAGAGATTGTTGCAGCACATCCAGACAATGCCAATGCTA
TACGCCAATATGCTGACAAGGCACTGGCAGAGAAAGTAAAAATACCAGAAGAGCAGACACCAGGCGCACCACAAATGGGT
GAAGAGCGTTACAATAAAATACAGGATAAAGTTTCAGCAGCCGAAGCTATATCAGCAAAAATACCTGATACAGTAACAGA
CCCAGAAGTAAGAGGTAAAGCTATTGTTATTATCAGTGCCAAGAATGAAGTTCAAAACTCCATTGATGAATTAAAGCACC
AGATGACTACCACTGATGAAGCATTTACAGATGGCCATGCTAAGCGTATAGAAGTACTGGAAGAAAAGAAAGATGGTTTA
AACAGTCAGCTTAAAGAGATCATTGCTACTGGCAAAGCTAGTGATAAAGCAAAGGCAGAACAGCCACAGGAAGGCACACC
TGTAAATTTTGTTGACTCAGAAGGTATGCCCAAAGAAGGACAGCATATATCAACAGACAGTGATACAGGGAATGTACTTA
TCAAAGATACTCAAGGCGCACAGCATATCGTTGACCCAAAGAATGTAGGTGATGATGTACATCAGGCAGCACTAGAAAAT
CATCCCCCAGAAGAAGAAAAGCAGGTAGTACTAAATAATAGTACATCAACTGATAATCCTGTAGCGTATAAGAACATATC
TGAAACAAGGCAGAAGCTGAATGATCTTGCTACTAAGTTCAAAGAAGAAGCAAAGGGTAAGGCAGATGATATTAAGGAGT
CTAAAGATAATTTCCTGAAAGGAACTAAAGACATATTGGTAAAGCTAGGTGACAATGCTCCTGCAAATGTCAAAAGGATA
TTGCCACAAATAATAAAACTTGCCAATAGCGTAAAGAATGAAAAGTCACTGGGTAAAGCACTAGACAAGATTTCTTCTAT
AGTGGATGACATACACCATAAGGAATCACAGACTGAAGCGACAAAGGCAGGAAGCAAGTTAAAGCAGACAGCAGGTAAGT
TTATAGGTGTTGACCCAGAGCTTGCAAGGGCTATGATGAAGTTAGGGCAGTTAGGTAAGGATGCTAATGTTATGAAAGAC
CCTCATGCCTACTCAGACTTTGCTTCATCAGTAATAGATAAGAACGGTTCTATCTTAAAGTCAGCTACAGATATAAATAA
TTTTGGCCTAGACTTAAAAAAGGAAATAGACACATTCAAAACAGATAAGGCCATACGTGCTATTCAGGTAAAGCTAGATG
CACATGAAGCAGAACATGGTGAAACAGGGTATACAGCACAAGATTTATATGCAGACCCTAAACTGCAAGAAGTATTAGAA
AATCCTGCAAAGGAAAAAGATAAATCAATACGTGCTATTCAGGTAAAGCTAGATTCGTATGAACTTAAAAATGGTAAAAC
AGGATATACAGCACAGGATTTATACGCAGACCCTGAACTGCAAAAAATATTAGAAGAACCTTCAAAGACAGCTATACTCA
ACAAGCTAATAAAAGATGGTCAGCAGGAACTTTTAAAAACACCTTTCGAACAACTGTCTCGTGAAAAACTAAATTTACTT
AGGGCTTTAACATCAGTAAATACAGAGAATGAAGAAGGTAAGCTAAACCTATCAGATGAAAATAGAAAGGCTATAAACTT
TATTATAAACAATATTTTGCAGAATGGTGAAGAAGCCATACTAAAAGGTAGTGACTTTGTATTGCAGTACCATGATGCAG
ATATACTACTTAAAGGCTTAAAGCTACTGGCAGAAACAAAGAGTAAATCATTTGTTAATTGGGCAAAAGGAATTAAAAAA
ATTAAAGGATTTACAGACCCCAATTTTAAACTTAAACAGTCAGAGGATAAAGTAACATTGCTGCAAGGACTAAAGAACCT
AAATCCAGACCCAGAGTTTGTCACTAGGGTTTATCAAGGATATTTTGAGGGCATAACAAGAAGTTTTACTAGGTCACAAG
CGATAGTAGGGAAATTTTCTCGTGACTTACATACCCTAAATAGGCATTTAGACATAACACAGTCTGATGGTGTTAAGATA
CGTGCCTTCATGATTCTTAGACAGATAGACAGAAGTAGCAAGGCATCAGTAGAAGATCAGTTTGAACACCTAAAGGGTGT
CGTGCGTGATTCATTTATTGGTATGCAAAATAAGTTTAAGAGTGGTGATGTAGAAAGCATCAGCAATATGCACAAAGATC
AGGTAGACCTTCTTGAAACTATTAAGAAGTCTGGCATATATGATTTGTTTACTGGTGACCTAAGTAAAATTACCAAAGAA
AATATGGCTGAACAGTTTGGCATAGGTGATAAACATAAAAAAGTTATCAACTTTATGGACGAGGCGCATGAAAAAACTAG
GCCAGGTATACTACGTGCCTATGAAAAATATGGAATAGAAGCTAGTGATATAGACCACTATACTCCTATGGACTTTCTTA
GCTTTGCCAAAGACCATGTTAAAGAATCTGTAGGCACAACACAGTCATTACAGAAGTCAGAGAATGATTTTAATTTAGGT
AAGGCAATGGACAGGATGGGAGGACAGATAACCAAACGTCAGGACATTGCTTCGTTACCACAGCTTCTAGGAGGCACTAG
TGAGCCTACCCATTTCCTTAATATGGATATGGTAAGTCCGTTTGACAGGGGTATTCATAATCAGGTTTTAGAATCTGAAA
CAATATCTGATAGGATAATGATGCACAACCTGCTGAATGACCCTAGATCAAATATTATATTCGACGGTTCAATGAAACAT
AAAGGGGGGCTAAATACAAATACTGAGTTCTTTAGGTCTCTTTCCAGAGCAAGTGTACTTGATGCGCTAGGGCGTGACCC
AACATCAACTTCACAAGGGCATACCTTTTTGAATGCAGATGGTGTACTTGATATGATAAACAATGCTGCTAAGGGTGCTT
TTTACAGACAGACACTTGGTAGCGGAATGCAAGTAGTACAGCAATATGGAGAGTCATTTTCAAATGCAGCTATGCTTTTA
GGTGACCCAATGGCACAATATCATGGTATTAAATTTGCCAATGCAAAAGATGGTGGCTATGACTTTTTAATATCAAAGCT
AGTAGATAAGGGTGTAGGAGTTGTTGCTAGAATGGCTGATTATGAAAGGCTCGTTCACCAATCTTTAGGCCATGCGTATA
AAGCTGAAACTACAGGATATTCAAATCTATGGACAGTAGCTAAAGAGTCTGCTAGAAAAGTTGATGAAGCATTGCTATAT
CCTTTAAAAAAGGGTGACTCTATGGTATCTACTCATACATGGATAGCAGCCTATATGAAGAAAGCAAAAGAACTTGGTGT
TCTTACTAAATATAGTGACTTTAATAAAAAGTTTCTGGAAACACATGAGTTTAATAAAGATGCCATGACTTATGCTGATG
GTATTGTTAAAAGTTCTAACGCTGAAGTATCAGAACCATTTAAGGCAAGAGTACTAAGAGAGAATGTAGGACCTTTCAAA
TCATTTCTCTATAATATGAAAACGTTTCAGCTTCATGCTAACGTAGAAGCAAGGGTTGCTCTTAGAAACCTTGTCACTCC
TGGACTTTCAAGTGGTAGTGATTGGAGGCAGCTATTTGGATATTTGGCAGCACAGGCAACTTCTATTGGAATAAAATCAA
CACTTAAACCAGCTATACAGAATCTTGGTAGTAATTTAATTCTTCGTGTTGCAATGGGTTCAACAGCATATCATCAAGCA
AAAGTAGATCAGTTTGAAGATCAAAAGAAAAAGGGTTTTGTTGCAGATAATTTAAATTATGATGATATTAATACTCTATC
AAAACTTACAGGTATTGGTATAACTACGAAGCACCTTTTAGTAAATGGATTTATAAGGTCTGTATCTGACGCATTCTTAG
GACAGCAAAATAATATTGTTCAGTCTATTGGTGAAGCCACAGTAGATCTTTCTTACAAAGAATTATGGTATACACAACTG
CATAATAAGATTAATAAGGAGCAATCCCGTAAGTCCATATTTAATTCTGATGCCAACGTTATTGGAACAGGAGTATATAC
TGCTTTCTATAATGCAGTAGTAAAGCCTATGGCAGGTCTGGGTAGTAAGTCTATAATTGACCAAGTAAAAGGTGTTGCAA
CAACAAAAGATAGATTATCATTGGCTGGTGCGCAGTTTGTTGCTTCCACACTTCAATTATATGGAGGAGCAGATTTAGGC
AACATATCACGACAGGCAAATATGGAATGGCAAAAGGCTATTATGAGTAAATCTTCTATACTTCCAGACTATTATGGCCT
TGCTAAGGAACTTGTAGACAAAACTGATATTGAAATTAAGCCTTTCGATAAACAGGCTAATACAGGTAAATATGAAGATG
CTAGTGGAAATCCTATTGAATGGACTAGTAGCAAAATCAAGGATGTTGATGAAGAATTTGCTAAGCAGATTAATATAAAT
CTAAAATCAGCAGGTGGTTTATCTATAGCAGACAAGAAAGATGCTAAAGAAATTATTGAGTCTAGCAAGAAGGAAGCTCT
TTCATCAGCACTTGATAAGATTGTACCAGGATGGAAAGAAAATAAGAATACAGCAGAACAAGAAGTGATTCCTGAAAGTG
AAAATAATAACAGTACTAAGACAACTATATCAAACTAA
>7KB_HYP_Green
ATGGCAGAAGAATTAGATCAGTCAGCACCAGATGTAGCATTAGATGCAGCACCAAATGAAGTAACACCAAATCAGGTATC
ACCAGATGCAATACAAAATCAGGTAGCACCAGAATCAGTACAGCCACAACCGACAGACCCTAATCCCTGGACAGCTAAGT
TACAGAATGTATATAATATTATTACAAATGCTGTAGACCCTAAAACAAATAAAAAATATAATATAGGCGACTTCAATGAA
TTTAAAACTAAAATTATAGAYCCTATTAGTGCAGGAAAGCTATTTGATACTGTTAGTAAAGATGTAAATTTTGGCTCTAA
AAAGGAATTTACCGATAAGGTTACTGGCTATTCACAAAGTTCACAACGCCTAGAATCAATGAATCAGTCTAAGGCAAATA
CTGCCAGTGACTTGACAAATTGGAATAACAGGTTTAAGAATAATGAAAATAAAGATCACTCAAAAGACCTTTATAATCTA
GGTCCAATAGGAGATTCATTAAGACCCAATGCTAATAACTTGCTTTCACCGGGAACTAAAAAGCCCTTACTGCCAACACT
TGCTTTTTCATCAGGTAAGAATCTTACTGATATGGACACTAGGCAACCAGACTTTTCAGATTTAGACCGTAAGAATGTTA
CTAAGTTTTTCATAGACCCCAATACAGGACAGCCTACAACCAGAGATACAGGAGCAAACGACAAGCAGAACGTACATTCT
ACAGACCCTATTACTGGACTAGGTGACTTTGGAGCAGCACTAAGTTCTGTTCTTCTTAAAGGAACAGCAGGACTACTTAG
AGGTGCAGCCTATATAAATCCACTTGTAAAGGAGGGAGATGAAACATCTAATGTAGTCAATCAGGGTGCTAATGATTTAT
CCAAGACAGCCGATGAAGCTGAGCAGGTAGCAAATTCTAGTGATATGGGTAAGGCAGGTATGTTTATGCGACTTCCTGCA
CAGATAGGTGGTGCAGTTATGTCAGGAGGCACATCTATAATGGCAAACCTATTAGTACTTGCCCCCGCATACGAAGATTT
CTATAAGGGTGGTAAGAATAATGGGCTATCAGAAGGAAGTTCAAATCTGTACGCAGCTCTAGCAACAAGTGGACTAGCAG
CAACAACACCCTTTTTAGGTAAGCTAAGCAGTGCTGCATCAGGAGCATTTCAGAAGTACCTAGCAGYAGGAGCAATAAAG
GCAACAGTTCAGAAGGCTGAACAGATGGGCGAAGAAAAGATTACTATGGCAGGCTTACATAAAGCACTGGAAGGTAATAT
CAGCAAGTTCAAAGAAACACTTCTAGGTCAGGGTGGTAAGGATTTTCTACATGCTGTTATTGGTGAAGCAGCAGCAGGAG
CAACAAACCATGAGTATAATCAAGCCTTACAGTATGGTTTTGATAAGTTAGACAATGGAAAGTTTAAACTTGAATCACTA
GGACAGAATATAATTGGTATGGGTGAAGATGCAGCTACCTGGGGCGCACTTGGTGCAATGGGAGGTGTTGCTAAGTTTGC
TGTAGAAGCACATTATGCAGACCCGCTAACAGCACGTATCACAGAGATTGTTGCAGCGCATCCAGACAATGCCAATGCTA
TACGCCAATATGCTGACAAGGCACTGGCAGAGAAAGTAAAAATACCAGAAGAGCAGACACCAGGCGCACCACAAATGGGT
GAAGAGCGTTACAATAAAATACAGGATAAAGTTTCAGCAGCCGAAGCCATATCAGCAAAAATACCTGACACAGTAACAGA
CCCAGAAGTAAGAGGTAAAGCTATTGTTATTATCAGTGCCAAGAATGAAGTTCAAAACTCCATTGATGAATTAAAGCACC
AGATGACTACCACTGATGAAGCATTTACAGATGGTCATGCTAAGCGTATAGAACTACTGGAAGAAAAGAAAGATGGTTTA
AATAGTCAGCTTAAAGAGATCATTGCTACTGGCAAAGCTAGTGACAAAGCAAAGGCAGAACAGCCACAGGAAGGCACACC
TGTAAATTTTGTTGACTCAGAAGGTATGCCCAAAGAAGGACAGCATATATCAACAGACAGTGATACAGGGAATGTACTTA
TCAAAGATACTCAGGGCGCACAGCATATCGTTGACCCAAAGAATGTAGGTGATGATGTACATCAGGCAGCACTAGAAAAT
CATCCCCTAGAAGAAGAAAAGCAGGTAGTACTAAATAATAGTACATCAACTGATAATCCTGTAGCGTATAAGAACATATC
TGAAATAAGGAAGAAGCTGAATGATCTTGCTACTAAGTTCAAAAAAGAAGCAAAGGGTAAGGCAGATGATATTAAGGAGT
CTAAAGATAATTTCCTGAAAGGAACTAAAGACCTATTGGTAAAGCTAGGTGACAATGCTCCTGCAAATGTCAAAAGGATA
TTGCCACAAATAATAAAACTTGCCAATAGCGTAAAGAATGAAAAGTCACTGGGTAAAGCACTAGACAAGATTTCTTCTAT
AGTGGATGACATACACCATAAGGAATCACAGACTGAAGCGACAAAGGCAGGAAGCAAGTTAAAGCAGACAGCAGGTAAGT
TTATAGGTGTTGACCCAGAGCTTGCAAGGGCCATGATGAAACTGGGGCAGTTAGGTAAGGATGCTAATGCTATGAAAGAC
CCTCATGCCTACTCAGACTTTGCTTCATCAGTAATAGATAAGAATGGTTCTATCTTAAAGTCAGCTACAGATATAAATAA
TTTTTCCCTAGACTTAAAAAAGGAAATAGATACATTCAAGACAGATAAGGCCATACGTGCTATTCAAGTAAAGCTAGATG
CATATGAAGCAGAACATGGTGAAACAGGGTATACAGCACAAGATTTATATGCAGACCCTAAATTGCAAGAAGTATTAGAA
GAACCTGCAAAGGCAGAAGGTGAAGAGCCAGTAAAAGAAAGTAAAACAGCTATACTTAATAAGCTAATAAAAGATGGTCA
GCAGGAACTTTTAAAAACACCTTTCGAACAACTGTCTCGTGAAAAACTAAATTTACTTAGGGCTTTAACATCAGTAAATA
CAGAGAATGAAGAAGGTAAGCTAAACCTATCAGATGAAAATAGAAAGGCTATAAACTTTATTATAAACAATATTTTGCAG
AATGGTGAAGAAGCCATACTAAAAGGTAGTGACTTTGTATTGCAGTACCATGATGCAGATATACTACTTAAAGGCTTAAA
GCTACTGGCAGAAACAAAGAGTAAATCATTTGTTAATTGGGCAAAAGGAATTAAAAAAATTAAAGGATTTACAGACCCCA
ATTTTAAACTTAAACAGTCAGAGGATAAAGTAACATTGCTGCAAGGACTAAAGAACCTAAATCCAGACCCAGAGTTTGTC
ACTAGGGTTTATCAAGGATATTTTGAGGGCATAACAAGAAGTTTTACTAGGTCACAAGCGATAGTAGGGAAATTTTCTCG
TGACTTACATACCCTAAATAGGCATTTGGACATAACACAGTCTGATGGTGTTAAGATACGTGCCTTCATGATTCTTAGGC
AGATAGACAGAAGTAGTAAGGCATCAGTAGAAGATCAGTTTGAACACCTAAAGGGTGTCGTGCGTGATTCATTTCTTGGT
ATGCAAAATAAGTTTAAAAGTGGTGATGTAGAAAGCATCAGCAATATGCACAAAGATCAGGTAGACCTTCTTGAAACTAT
TAAGAAGTCTGGCATATATGATTTGTTTACTGGTGACCTAAGTAAAATTACCAAAGAAAATATGGCTGAACAGTTTGGCA
TAGGTGATAAACATAAAAAAGTTATCAACTTTATGGACCAGGCGCATGAAAAAACTAGGCCAGGTATACTACGTGCCTAT
GAAAAATATGGAATAGAAGCTAGTGATATAGACCACTATACTCCTATGGACTTTCTTAGCTTTGCCAAAGACCATGTTAA
AGAATCTGTAGGCACAACACAGTCATTACAGAAGTCAGAGAATGATTTTAATTTAGGTAAGGCAATGGACAGGATGGGAG
GACAGATAACCAAACGTCAGGACATTGCTTCGTTACCACAGCTTCCAGGAGGCACTAGTGAGCCTACCCATTTCCTTAAT
ATGGATATGGTAAGTCCGTTTGACAGGGGTATTCATAATCAGGTTTTAGAATCTGAAACAATATCTGATAGGATAATGAT
GCACAACCTGCTGAATGACCCTAGATCAAATATTATATTCGACGGTTCAATGAAACATAAAGGGGGGCTAAATACAAATA
CTGAGTTCTTTAGGTCTCTTTCMAGAGCAAGTGTACTTGATGCGCTAGGGCGTGACCCAACATCAACTTCACAAGGGCAT
ACCTTTTTGAATGCAGATGGTGTACTTGATATGATAAACAATGCTGCTAAGGGTGCTTTTTACAGACAGACACTTGGTAG
CGGAATGCAAGTAGTACAGCAATATGGAGAGTCATTTTCAAATGCAGCTATGCTTTTAGGTGACCCAATGGCACAATATC
ATGGTATTAAATTTGCCAATGCAAAAGATGGTGGCTATGACTTTTTAATATCAAAGCTAGTAGATAAGGGTGTAGGAGTT
GTTGCTAGAATGGCTGATTATGAAAGGCTCGTTCACCAATCTTTAGGCCATGCGTATAAAGCTGAAACTACAGGATATTC
AAATCTATGGACAGTAGCTAAAGAGTCTGCTAGAAAAGTTGATGAAGCATTGCTATATCCTTTAAAAAAGGGTGACTCTA
TGGTATCTACTCATACATGGATAGCAGCCTATATGAAGAAAGCAAAAGAACTTGGTGTTCTTACTAAATATAGTGACTTT
AATAAAAAGTTTCTGGAAACACATGAGTTTAATAAAGATGCCATGACTTATGCTGATGGTATTGTTAAAAGTTCTAACGC
TGAAGTATCAGAACCATTTAAGGCAAGAGTACTAAGAGAGAATGTAGGACCTTTCAAATCATTTCTCTATAATATGAAAA
CGTTTCAGCTTCATGCTAACGTAGAAGCAAGGGTTGCTCTTAGAAACCTTGTCACTCCTGGACTTTCAAGTGGAAGTGAT
TGGAGGCAGCTATTTGGATATTTGGCAGCACAGGCAACTTCTATTGGAATAAAATCAACACTTAAACCTTGGGTACAGAC
TTTTGGTACTAATATAGTTCTTCGTGTTGCAATGGGTTCAACAGCATATCATCAAGCAAAAGTAGATCAGTTTGAAGATC
AAAAGAAAAAGGGTTGGGTTGCAGATAATTTAAATTATGATGATATTAATACTATATCAAAACTTACAGGTTTGGGTATA
ACTACGAAGCATCTTTTAGTAAATGGATTTATAAGGTCTGTATCTGACGCATTCTTAGGACAGCAAAATAATATTGTTCA
GTCTATTGGTGAAGCCACAGCAGATTATTCCTACAAAGAGTTATGGTATTTACAACTGCATAATAAGATTGATAAGGAGC
AATCCCGTAAGTCCATATTTAATTCTGATGCCAACGTTATTGGAACAGGAGTATATACTGCTTTCTATAATGCAGTAGTA
AAGCCTATAGCAGGTCTRGGTAGTAAGTCTATAATTGACCAAATAAGAGGTGTTGCAACAACAAAAGATAGATTATCATT
GGCTGGTGCGCAGTTTGTTGCTTCCACACTTCAATTATATGGAGGAGCAGATTTAGGCAACATATCACGACAGGCAAATA
TGGAATGGCAAAAGGCTATTATGAGTAAATCTTCTATACTTCCAGACTATTATGGCCTTGCTAAGGAACTTGTAGACAAA
ACTGATATTGAAATTAAGCCTTTCGATAAACAGGCTAATACAGGTAAATATGAAGATGCTAGTGGAAATCCTATTGAATG
GACTAGTAGCAAGATCAAGGATGTTGATGAAGAATTTGCTAAGCAGATTAATATAAATCTAAAATCAGCAGGTGGTTTAT
CTATAGCAAACAAGAAAGATGCTAAAGAAATTATTGAGTCTAGCAAGAAGGAAGCTCTTTCATCAGCACTTGATAAGATT
GTACCAGGATGGAAAGAAAATAAAAATACAGCAGATGAAGAAGTAGCACCTGCAAGTACAGAACCAGATATACCATCAGT
TAGTATAATGAAGAAATAG
>7KB_HYP_AB09
ATGGCAGAAGAACTAGAGCAGGCAGTACCTGATACACAACCAGATCAGGCACAACAGCCTATACCACCTGATAAGGTAAA
GACATTATATGATGCGCTTTCAGCAGATCATTATGAACTTGGGGATATAAACCAGTTCAGACAGAAGATGACCGACCCTG
AAAAGGCAGGTAAGCTATATGATGCAGCAACAGCAGATCACTATCAGCTTGGGGCAAAGGATGAATTTATAGGTAAAATG
GCAGGTCAGCTAAAGCAACAGCCACAGCAGAACTTAGTGAATGCTGATAGCGTAGGCACACGCCCTGCTACCAACAACTA
TGTATCTAGCCTTGACCCCAGAGTAAACAGCCTTAAGAGTCAGCCTAAAGACTATAAACCTACACTTGGCAGTGTAAAGC
CTACAAGCAATGCAAAAGTATCTAAAGACGGTATGATTAACAGTACTATTGATATGTTTAAGTCAATAGCTTCGTTAGTA
CCTGAAACAGCTTCATCAATACTTCGTGCAGGGTCAAGACTATTAAATATGACAGACCCTACATCTTATGCTAAGCAAAC
ATTATTAGATCAGCATGGTGGAAAGAGTGATGCTGATAATCTAGCTGATAAGATTGATAAATTTGGAGAAAGCCTGAATA
GCAATTCAGGGGGTAGTAAGTTGGGGCAAACATTAAAGTTACCTGCAATGATAACCACAGGTCTTATGACAGGTGACGCA
CCACTTGCATTACAGGCTCTTGCACCAATGATGATGGCAGGAACTATGCACAATTCTGCTTACCATGAAGCACTACAGGC
AGGAGCAAGCAACGGCACAGCAAACTTATTTGGCACAGTTTCAGCCTCAGCAGGCATGCTTATAAACGGTGCAGCAATGG
CAGGCGTTAGTGGTGTAGTAAAAAGCCTTGCATCAAAGGTAATTGCCAAAGCAGCCATACAGGAGCTTGCAGAATCAGGA
GCAGAAAAGATCACAATAGATGCTTTCCAACAGGCAATATCTAAGAACACAGCAAGTGTTATAACAAAGATCAGAACAAA
CGCAGGTGGTGACTTTCTTAAAGTACTAGGCTATGAAGCAGGAGCAGGTATAGCCAGTCATGAGTTTGACCAGTTTGCCA
AGTACGTACATAACCACGCAGAAGCAGGTGTTAATCACCACATAGAAACCTTTGGTGAGAATGCTCTGGCAGCAGTAAAG
CAAGGAAGTCTATATGCACTTATGGGTTCTATAGGAGCAGGAGCAAAGTTGATTAATGATATACATGGCTCGGATGCAGT
AGGTGACCATATAGTTAATGCTATATCCCATGACCCTGCTAGTGCTGATGTTATGCGTAATCATGCAGACCAGTTACTAG
AGAATAGCCATATTGACCCAGCAGAAAGGGAAAGCCCTTTTGCCATAAATGCAGATCAGCATGAAGAGATACACCAAAAG
ATTGATAGGGTAGAAGCAATAAATAGCTCTATACCAGATCATGTATCAGAGCCAGAAGATAGGGCTAAGTCAATAGGTAT
CATCAGTCAGCGTAATGAGATTGATAACCATATTGCAGAACTAGAGGTACATAAGTCTACACTTGATGAAGCATACCATG
AACCAATAGATAACAAAATTGATAAGCTAACAGAGATAAGAGATGGTCTTACAACTAGCCTTAAGAATATAAAGGGTAGT
GAAGAGGATATGCCTACACCACATGACAAGCTACTAGGTAAAGATACCAATCCTGATTCAGAACCTAGTCAGCCAGAAGA
GTCAGTAAAAGATGCTGTACCTGAAAAGGAGAAACCACAAGACCCTAATGAGAAGTGGTCAGAAGATAAGCAGGTAATAC
TTAATAACAGCAGTGATGACAGCCCTAAAGAATATAAGGGTATATCAGAAGCAAGACAGCAGTTTAAAGACCTTGTAGAT
ACCTATAAGGAATCAGCCAAAGCAAAGGACACAGATAGGGAAACATCAAAGAAAGAGTTCCTAAAAGGCACAAAGGACTT
GTTAAAGAAAATTGGCAAAGATGCACCTGCCAATGTTAAGGCTCTTTTACCACAGGTGATAAAGCTATCTAATACAATCA
AAGATACTAAAACTAGAGATATTGCCCTTGATAAAATGTCAAGTATAGTAGATGATATTCACCAGAAAGAAGGTGAGCAG
AATGCAGGCTTAGCATCAAAGAAACTTACTAAGACTTCATCTTTATTCAAAGGTGTAGACCCACGCCTTACAACAGCTAT
TCAGCAACTGGCAAAACTTGGCAAGAAGCCACAACAGCTATCAGACCCACATGAGTACGCAGACTTTGCTAAGAGTATAG
TAGATAAGAATGGTAACCTTACAGTAAAGACAAATGATATTGAAAGGTATGTAAATGAGCAGATGACTCATATCAAAGCT
AGTCTTAAAGACAATGCTATTGCAGGCATCCAGAAGAAGATAGATGAAATGGAAGCTAAGGAAAAGGGTTCTACACATAA
TATCAAGGCAGAAGATGTATATGACAGTGACAGCCTTCATTCAGCCTTCTTTACAGATACCGAAGCTACAGCCAAAGAAT
CAGCAGAACCAGAGCCAACGGTAATAGAGCTTGTTACAGGCATGATTAAAGATGCACAGACAGTCTTACCAAGTGAGGAA
GGTCTATCACCAAAGCAGGCAGCAACACTCAGGGCTTTAAAGAATATAGACCCTGATATGGAGTTCAATAAAATGAGTCT
TGCTGATAGGAAGATTCTAAACTTTGCCCTTCACAATATCATACACAACGGCCCTGATACTATTCTTAAGGGAACGGATG
AATTAGTACAGTACTATCTTTCCAATGAACTGCATAAAAGTATAGAATCATCTCGTAAGGACTTCCAAGATACGTATTTC
AACTTCTTAAAAAGATGGAGATTAGACAAAGTAAGACTTATCGATGGTGCTATAAAGTCAAATCTATTACCAACCTTTCG
TAAAGATAAGGTCACTTTCAACCAAGCAGTAAAGGGGCTTAACCCAAATGCAGAGTTTGTACGTAAGGTTTATGGCTCTT
ACCTGAAACCATTTGAGCTTGACTATGGTAAGGCTAAGGGTGAAGTAACACTTCACGTTAAGAACTTATTACACCTACAT
AAAGAAATAGGTGCTACCAGAGAAGATGGTGCAAGAATGCGTATATTTTCTATACTAAGGCAGGTAAACTTGTCAAGTCC
TCAGTCAGAAGATTCACAGTTTCAGGCATTAAAGGAAACGGTGGCAAAGTCTATGGAGGTAATGACAGATCACTTTAAAG
GAGTTCAGGGTAATACATTTAAAAGGCAGTCAGAGTTAATAGATATTCTTCATAAGTCAGGACTAGCAGACCTATTTAAA
AACCATATAGACGAAATTACTAAAGACAATATGGAAAACCTGTTAGGCATAACAGATAGGCACATGAAAGTTATTGACGC
TATGGACTTAGCACATGCAAAAGTCAAGCCCGAAATTATGGAGATGTATGAGAAAATGGGTATAGATGCCAGTGATGTAC
ATAACTATACACACATGGACTACTTGCACCTAAAGGATGCACAGCAGGTAGGTATGGCAACCCGTAAAAGTACAGAAGCT
GTTGCAAAGGCGTTCTTTGGTAAATCTGATATAGACAACTTAGGGCCACACGTAACAGCCCGTCAGGATTTGGCACATAC
TCCACCAGACTCATACCTGAACTTAGATCAGGCAAGTTCATTTACCAGAGGCATGAATAAGCAGTTAATGTCTGCTCATA
CTATATCTAACAGGATGCTCATTCATAACATGATGAATGATACCCGTACAAGCAATGTCTTTGACAGGACAATGGATGCT
GATGTAGTAAACAAAGAAGATACCAATGCCAAGTTCTTCAAGAACATGATTCACCAGAATATAGGTGATGCTATGGGTAC
AACACAAAGGGCTCAGGGTGGGTGGATGGATGCCCAGAACTGGATGACCGTATTGCTTAATGATTCTAAATCACTATTCT
ATCGGGGTACCCTTGGTTCTGTTTTCCAGTACCCTAAGCAGTATGTAGAGTCAGGCACAGCAGCAGCAGTACTTTTAGGA
AACCCCAAAGCATACCTTCATGGTATGGGATTTATTAAAAATCATCCCGAAGCATGGGGTGAATATAAAAAATTGCTTAT
AGATGACGGTAGCCCTGTACTAAGGAGAATGGTTGATAGGGAAGATTTACATTCTAGCGCACTAGATGATGCTTATTCAT
CAGAGTCAACAGGGTATGTAGACTTCCATGATTCATTTACCCGCAAATCTCATGAGTTAAATGAAATGCTTATTGGCCCA
CTTAAAAGGGGAGATGCAGCAGTTTCATTGCATACTCATATATCAGCTTATTCATTATCACTAAAAAGGCAAGGTATCAT
AAAGAACTTTAGTGACTTCAATGAAGATTTTTTAAAGACCCACAAGCTAGATAAGATTGCTTCGGCTTATGCTGATGATA
TGGTTGAGAGAACCAACGCAAAGGTAGAAGGTCCATTCAGAGCGGGTGTATTACAAAATAGTGGAGAGAAAACATTAAAA
AGTTTGTTCTGGAACATGAAAACGTTTCAGCTTCACTCTAATATAGAAGCACGTTTAGCCCTGCGTAATATAATGGCAGG
TGTTGACGGTCAGCAGTCAGCACGTCAGATACTTGCCTATGGTGCTTCACAGGTAGCATCAGGGGCTATGAAATTGCGTA
TGATTAATCCTATTCGTACAACTATAGCAATGGGCATTGTTCACATGCTACTTGGAGATGAAAAATTTGATAAGCTACAA
CAGCAACGAATAGAACTACTTCATAAAGGGGGTAGGCTTGTAAATCAGGACAAATTAACTAAGTGGCAAACTTACACAGG
TCTTGGAGTGAATGATGGCAGGAATATTATGAACGTAGGATTGCAGATAACATCAGATATATTCATGGGTTCACAAGATA
ATATAACTCAGGGCGCAAAACAATTCGCTTCTGACTACTTGTATAAAGAGTTTATATATAAGGCTATTCAGGGTCAGATG
GAAAAGGCCGATGCCAGAAAAAGTCTGTTTTATTCTGATGGTAATTTCTTTGGTTACGGTTCTTACCAAGCATTAGTGAA
CGGTGTAGTTACGCCTATGTTCGGCAATGGTGCAGGTGGTAAGGGTATTGTGGATAGGGTAAAAGATGTAGCCGAAACAT
CAGATAAGGTAAAGCTAGGAGCAGCACAATTTGTAGCTTCATCAGCACAGCTATTTCTAGGTGCTGATGCAGGAAGGGTA
GCACAGATGGTAAACTCAAACCTTCAAAAGTATATGGAGAACAATGAGTTTAAACTTGACAGCTACTATGAAGGGCTTAA
AGAGCTTGTAGAGAAAACAGGTATACCCATATCTCCAATGAATCTAGATGCAGTAAACAAACTTGACCTACGTGATAATG
ATGGTAAGGAACTTATGCTTACTGGCCAACAAATTAAAGACTTGGATAGAGCGTATGCTATTCAGCTTAAGGATAACCTA
GACCCAGAAGAATTAATCAGTGGTGACATAGATGAAGCCAAAGAAGAAGTTGCTAAGGAAAAGAAAGAAGCACTCAACAA
TGCACTTGATGAAATACTAGGTGAAGATACCTATAAGCTAGGTGCTGAATTTAAGAAAGAGCAAAAGTCAGAGAATGACC
CTGCGCCTGCACAGAACTTTGAGAATATGAGCGTATCAGAAACAAGGACTTTTGACAATAAGAAATAG
>7KB_HYP_ML13
ATGGCTGAATTAGAAGATGCAGTACAGGCTCCTATACCACCAGGTGATGACCAGGCTACACAGAACTTACAGTCTGTTTA
TGATATAGCTAAAAAGAAACTTGACTTAGGAAGTTTCGATGATTTTAAGACTAACCTTGATAACCCAGAAGTTGTTAAGG
GATTGTATAACCATATTACCAAAGTTGAGAAGTATAATGTAGGGAGCCTTAAGGAGTTTACTGACCAGACTAAAACTGAT
CTTGCTTCTACCAGAGTAAAGCCAGATGATGCTCAAAATACATTCATGGGAGCTGCTCAGGGAACAACAAAGGGTGTCAA
CGGTACAAACCCTTCTATGCTTACTACTAAAGGTAATCAGTCATACCAGACAGATGACCAGAAGCTATCAGACAAACTTA
ACTCACAGACAGCAGGTTATAATAGCCTGAATAAAATTAGTCAGCCTACTACGCCTATAAAAGCAAGTATGAGGGCTAGT
AATGTACCGTCCATAGCTAGTCATGTTCTTACCAGTGTAGACCTGAATGTTATGAGGCCACTAGCAAGGGCAACAACAGA
TATGACAGCAGGTACATTGCATGGTATCACACAGCTAACAAAGGATGGTATAAACTATGTAACAGGAGGTCTTGCAGGAA
CGGATAAGACAGACATATTCTCAGATGCACAGGATTATGTAGATAAGAAAATGCCGTCAGGTGAGTCAGGAAGTTTAGCA
ACAGATTTTATTAGGGGTGCTGTGCAGACAGCACCATTATTACTATCGACACTTGTAGGCGGTGAAGTAACACAACTCCC
CAAAGCACTATCATTCATAGGTGCTATTGGTGGTGCAGATATGGCTATAGCTATACCAAGACTGTTAAAAATATCAGGAA
TACTTGGAGGAGTAGCAGGGCTAAGTACTTACGGCTCTTCAAGAACAAATGGGCAGGATATAAGCACATCAGCTAAGAAC
GCAGGTGTTGCAGGACTAAAAGGTGTTGCATCAGGAGCTGCAATGGAACTACAATCTTATCTAGGAGGTCAGCTAGGAGG
TAAGCTAGTTTCAAAGCTAGAGAACATGGGTCTTATGCAGGAAGGAAAATTATTACCTTCTGCAATAAAGGCTATGTCAA
CAATGAGTGTATTCGGTGCAGGGTCAGCCACAGAAGATATTGCACAGGGAAAACCTATAAATTATCACAACGTAGCAGTA
AACATGGGTATTGGTGGACTTTTTGAGTTACCAGGATTAGGACATTCAGTTACAGAAGATTTAACAAGCCTATTCAAAGC
AAAGCAGGCATCAAGAATAGTATCACTACTTAAGGCTACCCCTGAGCAGATAGATGCGATCAATGGGCTAAATACAGACC
CTACCGATATTCAGGCACATGCAATAAAACTTGCCGTAGATGCAGGAAACTCAGATAGTGCAGATGAATCTAATGTCAAG
ATTGCAGCAGCAACAGCCTTACAAAATGCTGCCGATATTAAAGGGCTAAGCCACGATATAGTTGATAACCACCACGCTGT
ACTAGATGCCATTGATAAGTCAGACCTAGAGCCAGAAGAGAAGCAGGCATTGAGTCAGAAGGTGACAGATATTGCAGAAA
CTCAAAACCCTATAGCAATAAAGCAACATGAGTTATCAACCAATATTCAGCAGTCACAGCCACAGATAGACGAACTAACA
AAGTCAATATCTAGCGAGCAGAACCCTATAGAGAAAGCAAAGTTACAAGTACAGTTAGAAGATATTAAAGATAAGCAGAC
TAGCGATAGCAAGAGCCTATTCAATATTACCAAAGGACATAAGTCAGGGGATATTACCCATGATAGCGGTGAGATAATCG
GAGCAGACAAAGAGAATAACTATGAGCCTATGACTAAAGGGTCAAAGGTAAAGTATATAGGGGATGACGGCCTGCCAACA
GAAGGTGAGATTAAAGGCAAGGATAAAGCTGGTAGTCATGTTATCGAAGGTAAAGACGGTGACTTTATAGTACGTCCAAA
AGATCAGGTAGGAGATGAATATGTAAACGGCAAGATTAAAGAAGCTCAGGATAAGCAGTCAGCATCAGTTGATAAGGCAG
GTCCTGCCAGTGACGTAGAAGCAAAGGCAGAGCAGAAGAAGTCTGAAACTCCCGAAGAGCAGGCTAAACCCGAAGATCAG
AAGAAGCTAGAAGCAGTAGACAGTAAACCCAAAGAAAAGCAGGTAGTACTAAACAATAAAAGTGCATCAAATGATAATCC
CAAGCCCTATATAAATTTTAAGGAAGCTAGAGATGCGATACGGGAAATGGCTGATAAATTCAATGATGATGCAAAGCAAG
CATTCAAAGATTTTGATGACGCTGTTACCAAAAAAGGGTATGAGAGAAACTCTATCGTTAAGCGTAACGCTAAGGCAAAA
CAAAAGCTGATAGAGATGAAAAATAGCTTCTTAGATAAAACAAGGAAGCTAGTAAATGAATTAGGAGTTGATGCCCCAAG
TGATGTAAAAAAGGTGATAACACAAGTAGTTGGTATTACTAAGGGGATTAAAAGCGAGAAAACATTAGAAAAAGCACACG
ATCAAATAAAGGGGCTAATAGATGAAATATACAAGAATGAAGGGGAGCAGGCAGCATTAAAGGCATCAAAGAAATTATCA
GAAACAGCAAAGAAGTTTGCTAAGGTTGACCCGTCAGTATCAGAAGCACTTAAAAAATTATCTGATTTAGGTAAGACCCC
TGACCTTTTATCAGACCCTCATGGCTATGCTGAACTGGTAACAGGCAAGTCTAATAAGCCAAAGTCAGAATCTCAGGATG
AATTAGGTAAGTCTGAAACCAGAGATATAAAGCTACAGCAAGGTGTACTTGATGATAAGGGAAATTTGACAGCATCTACC
TATAGCATCAATAAGTATGTAGAGGCAGAGTTGCGTCATGCAGATCAGGTTAGGACTGAACGGGCAATAGAGTCTATTCA
AAAGTCTATGGATGAAATGAGAGATGCTGATGCTAAAGAAGGCAGAGAATCTATTCCAGAAGATGTTACAGCGAGAGATT
TGTTCCTAGACCCCAATGAGTATAACATATATTTTGGTGAGGAAACAACCCATGAAACAAAGAAAGAAGTAGAAAGCAAG
CCTAATATAACTGAGGTGCTTACTAAAATGATTAAGTCAGCTCAGTGGAGCATGAATAAGTGGTATATTATGCTTTCATC
AGATCAAAAGATAGCCCTAGATGCACTCAGGAATATAGACACGACAAATATTAAAGACCCCAAAGACTTAAGGCTTATAA
ACTTTGCTATTCATAATGTTATAATGAACGGCAAAGATGCACTACTTAATGGTACTGATGCTATGGTTCAATACCACCTG
CACAATTTAGATCAGGTTAAACTAGAGCCTGCAAGAAAAGCAGCAGAGAAACAGTTTTGGAACTGGAACATAGCCATAGC
AAAAATGAAAGAGGCTGATGGTGTAAAAACAGCAGATGGAAATTTATTCTATATGCGTAAATCTAAACTAACAGCCAGAC
AGACATTTAAGGCATTAAACTCCAATAAGAAATATAACAGACTTTTACACAAAATTTTTAATGAGCCTTTTCAAAAATCA
ATAGAAAGAGCATCAGTAAGAATACAACAGCAATATAAACCCATTGCAAAATTAAATGGAGATGATTATCTAAATATACA
ACCAGAGGACGGATTAAGAATAGGTATATATAATACTTTAAGACAGTTTAACTGGTCAAGTAACTTAGATGGGCATGCAC
AGTTTGAAGCATACAAAGCTATTATAAAAAACTCTATACATCTAATGGAAGAATCATTAGATGTAGATAACATTTTTCGT
CAAGGAAATGAATGGGTCAAGCAATTTAAACTACTTAAATCTAGTGGCCTTTATGATCTTTTTGTAAATAGACATGAAGA
TATTAAGCCTGAAAACTTTGGGGAAGTATTAGGAATAGGCGACAAGCATAAGAAGTTAATAGAAAAAATAGATGCAGTTC
ATGAATCAAATAAACAACTAATATTAAGAACATACCAGAAGTATGGTGTTAAGCCTGATGATATAGAACACTATACTCAT
ATGGATTATATAGCATCAGGGCCAGAAAAACGTACACAAGGATTAGCTAATAAAGATTTACTTAGTGAAGCAGAGGGTCA
GTTTTCACAGTCAGAAGGTATGACTAGTTTAGGAAGACATACTGTTAGCAGGGAGAAAATACCCACTCTTCCAGGTGGTG
ATGAACCTACACACTTCTTAAATATGGATGCAATGTCATCTTTTGAGCAGGGGATAAACAAGCACCTTATGACAGCTTTT
ACTATATCTGAAAGAAGCAGGCTACAAGCAAACCTAGCAGATGATAGGGTAAACAAGCTATTCGATGGTAACATGGAAAA
TGCTAAAAAGGGTAATAGTAATACGGCACATATAAGGGAGCTTATAAAACAGAATGTTGGTGATGCACTTGGTACAAGTG
GAAAATCACAAAATTCCAGGCATACATTTATGGATGGTTTGTCATTATTAGCAATGGCAAGTAAAGCACCAAGAAATATA
TTTTACAAGGCAACACTTGGTTCTTTTCTCCAACACCCTAAACAGTATCTAGAAACTTTTATGTCAGCGGCTCCTATTAT
TGGTAACGCAGAAGCGCAAATATATGGGGCTAGATTTAAAACCTTGAACACTGACAATGGATATGATATATTACGTCAGA
AGTGGATAGATAATGGTAATCAGCTTATAAGTAGGTTTGGGGATTTAGAAGCAGAGCATAATCAACATATGTCAGATGCT
TATGCACATACCAAGACAGGATATGCAGGTATGATAACTAATAAGGCGAAAGATTGGTTTAAATCCTATTCAGATAATAC
CATGAATCCGTTAAAGAATGGGGATGCAAGTGTTTCTATTGATACATGGACAGGAGCATATATTAGTCACAAAATGGAAA
CAGGGCAGTTTAAAAGCCCTCATGAATTTAATGCAGAATACTTAAAAACACATGACCTAGACCCTGATGCTTCTAGTTAT
GCTGATGGTCTTGTAGAGCAGACAAATGCACAAGTTCAGAAGGCATTTATGGCATCAGTATTAAAGTTTGACTCTACTGA
AAGGTTAGGTGAATTTAAACAGTTTCTTTCACGTTTCCAGACTTTTCAGATTCATGCTAATATGGAAGCACGTATTGCTA
TCAGAGATATGTTTCATAGCCTAAGTGATGGTAAAGATTGGAGAGTACTTACAGGATATTTTGCATCTCAAGCTGCTTCT
GCTGCATTTAAAACATATCTAGCAAATACTGCATATAACATAGTAGGAAATGCATTAGTATATGGTGTAATGGGGGCTAA
CTCATTTAATAAACTTAAAGCACAGCAGTTTGCTGATGATGTAAAGCGTGGATTATTTGTTAAGAAAGATAAAGATGGTA
AGTATATTTATGATAAACTAGGTCATAAGGTACTAACCCAAAAAGAATTTACGCAAGTACAAAAGTGGACAGGATTAGGG
ATAGATAATTTGAGACAACTATTAAATGTTGGACTTCAATTTGGTGAAACACTTTTAATAGGCTCACAAAATATGATTTT
TCAGGCAAGTTTCGAATGGGCTGCTGACAAGGAATATTTATACAGCATAATAAAAAGTCTTAATGACCCTGATGAAATTG
CATCAATGCCTAAAACTATTTTCCACTCTACAGATAATATAGTTGGATATGGTACTTATGCTAAATTACTTGACTTAGGA
GTATTCTCTTATACAGGTGGAGACGGTCATAAGTCACTATATGACCAGATGGGAGAGGTGGCAACACAAAAAGATAAGAA
TATGCTACTATATTCACAGCTTGCAACTACAACAGGTGGATTATTTTTAGGGGCTGATGTAGGTTCTATTCTACAGCGTT
ATAATAACGGTATTCAAAAGATTATGACAGCAGCTTATCGTAAGCTACCAGACTCATACGGGGTAGCAAAGAATCTATCA
GAGGTAACAGGCATATCTATACAGACAGCAGCAAGTAAGATGAAAAATACCAACTTCACTACATATAGTGGAGACCATAT
AAATATCTATACGGATAAAAACCTGATACCAAAAGTTGATGAAATATATTCAAAGGATTTATCTGTCAGGCTTACAAAGT
TAAATGTAATGAATAACCTTAAGGGAAAAACTCAGAATGATGTAGAAAAGATAGTTCATGCAGCGGAGAAGGATTCTTAC
TCGTACGCCTTAAACAAAGTACTTTATAGTAAGTACCCTGGATTCAAGGAAGAACATAAGACCAGTATCAAGCGGGATCA
ACCAGTAGCACAGGAAGAGCCCAGAGCCACCGCAATAG
>7KB_HYP_ALPS
ATGGCTGAATTAGAAGATGCAGTACAGGCTCCTATACCACCAGGTGATGACCAGGCTACACAGAACTTACAATCTGTTTA
TGATATAGCTAAAAAGAAACTTGACTTAGGAAGTTTCGATGATTTTAAGACTAACCTTGATAACCCAGAAGTTGTTAAGG
GATTGTATAACCATATTACCAAAGTTGAGAAGTATAATGTAGGGAGCCTTAAAGAGTTTACTGACCAGACTAAAACTGAT
CTTGCTTCTACCAGAGTAAAACCAGATGATGCTCAAAATACATTCATGGGAGCTGCTCAGGGAACAACAAAGGGTGTCAA
CGGTACAAACCCTTCTATGCTTACTACTAAAGGTAATCAGTCATACCAGACAGATGACCAGAAGCTATCAGACAAACTTA
ACTCCCAGACAGCAGGTTATAATAGCCTGAATAAAATTAGTCAGCCTACTACGCCTATAAAAGCAAGTATGAGGGCTAGT
AATGTACCTTCCATAGCTAGTCATGTTCTTAATAGTGTAGACCTGAATGTTATCAGGCCACTAGCAAGGGCATCAACAGA
TATGACAGCAGGTACATTGCATGGTATCACACAGCTAACAAAGGATGGTATAAACTATGTAACAGGAGGTCTGGCAGGAA
CAGATAAGACAGACATATTCTCAGATGCACAGGATTATGTAGATAAGAAAATGCCGTCAGGTGAGTCAGGAAGTTTAGCA
ACAGATTTTATTAGGGGTGCTGTGCAGACAGCACCATTATTACTATCAACACTTGTAGGCGGTGAAATAACACAACTTCC
CAAAGCACTATCATTTATAGGTGCTATTGGTGGTGCAGATATGGCTATGGCTATACCTAGACTGTTAAAAATATCAGGAA
TACTTGGGGGAGTAGCAGGTATCAGTACTTACGGCTCTTCAAGAACAAATGGGCAGGATATAGGTACATCAGCCAAGAAC
GCAGGTGTTGCAGGACTAAAAGGTGCTGCATCAGGCGTAGCTATGGAAGTACAATCTTATCTAGGAGGTCAGCTAGGAGG
TAAACTAGTTTCAAAGCTAAAGAACATGGGTCTTATACAGGAAGGAAAATTATTACCTTCTGCAATAAAGGCTATGTCAA
CAATGAGTATATTCGGTGCAGGGTCAGCCACAGAAGATATTGCACAGGGAAAGCCTATAGATTGGCATAACGTAGCAGTA
AATATGGGTATTGGTGGACTTTTTGAGTTACCAGGATTAGGACATTCTGCCACAGAAGATTTAACAAACTTATTCAAAAC
AAAGCAGGCATCAAGAATAGTATCACTACTTAAGGCTACCCCTGAGCAGATAGATGCGATTAATGGGCTAAAGACAGACC
CTACAGATATTCAGGCTCACGCAATAAAGTTAGCCGTAGATGCAGGAAATTCAGAGAGTGCAGATGAATCTAATGTCAAG
ATTGCAGCAGCAACAGCCTTACAGAATGCAGCCGATATTAAAGGTCTAAGCCACGACATAGTTGATAACCACCATGCTGT
ACTAGATGCTATTGATAAGTCAGACCTAGAGCCAGAAGAGAAGCAGGCATTAAGTCAGAAAGTGACAGATATTGCAGAAA
CTCAGAACCCTATAGCAATAAAACAACATGAGTTATCAACCAATATTCAGCAGTCGCAGCCACAGATAGACGAACTAACA
AAGTCAATATCTAGCGAGCAGAACCCTATAGAGAAAGCAAAGTTACAAGTACAATTAGAAGATATTAAAGATAAACAGAC
TAGCGATAGCAAAAGCCTATTCAATATTACAAAAGGACATAAGTCAGGGGATATAACCCATGACAGTGGTGAGATAATCG
GAGCAGACAAAGAGAATAACTATGAGCCTATGACTAAAGGGTCAAAGGTAAAGTATATAGGGGATGACGGCCTGCCAACA
GAAGGTGAGATTAAAGGCAAGGATAAAGCTGGTAGTCATGTTATCGAAGGTAAAGACGGTGACTTTGTAGTACGTCCAAA
AGATCAGGTAGGAGATGAATATGTAAACGGCAAGACAAAAGAAGCACAAGATAAGCAGTCAGCATCAGTTGACAAATCTA
GTCCTGCCAGTGATGTAGAAGCAAACGCAGAACAGAAGAAGTCTGAAACTCCTGAAGAGCAGGCTAAGCCCGAAGATCAG
AAGAGGCTAGAAGCAGTAGACAGCAACCCTACTGAAAAACAGGTAGTACTAAACAATAGTACAGGTGATAGCAACCCCAA
AGAATATGTATCAATGGAAGATTCCAAGAAGATGTTCCATGATACAGTGAAAGATTTTAAAGGAGATACAAAGAAGATAC
TTACCAGATATAAGACAGCACTAGAAAATAAAGTAAACTCACTAGAAAGAGCATTAGGTAGACAGGAAACAAAATTTAAT
TCCAAGACAGACAAAAATCAGACAGCACATGAAGCAGAAATTGGAAAGGATGCTGGAAAGAATGCAACTATCATTACCGA
TATGTCAAATAAGATTCATTCCCTTATGGAAACTGTTTCAAACACACAACAGGAGTATGAAGCAAAGATTGGAAAGGATG
CTGGAAAGAATGCAACTATTATAGAAAGGGTAACTAAACAGCATGAAGCCTATGAATTAGAAGTTCATAAAATACATGAA
GATATGGTTAATGCCAAATCTGGATTATTGGAGAAAGTAAAAGACCTTACCCAAAAAATAGGTAAAGATGCTCCTGCAAA
TGTCAAGAAACTTATACCTGAAATTGCAAAGATTGTTTCTAGTGTACATGATGAAAAAAGTATGGGCAAGGCTATTGAAA
AGATAGCTAAACGCATAGATGAAATATACAAGAATGAAGGGGAGCAGGCAGCATTAAAGGCATCAAATAAACTATCAGAA
ACAGCAAAGAAGTTTTCAAAGGTTGACCCGTCAGTATCAGAAGCATTAAGAAGGCTATCTGATTTAGGTAAGACCCCTGA
CCTTTTATCAGACCCTCATGGCTATGCTGAACTGGTAACAGGCAAGTCTAATAAGCCAAAATCAGAATCTCAGGATGAAT
TAGGTAAGTCTGAAACCAGAGATATAAAGCTACAGCAAGGTGTACTTGATGATAAGGGAAATTTGACAGCATCTACCTAT
AGCATCAATAAGTATGTAGAGGCAGAGTTGCGTCATGCAGATCAGGTTAGGACTGAACGGGCAATAGAGTCTATTCAAAA
GTCTATGGATGAAATGAGAGATGCTGATGCTAAAGAAGGCAGAGAATCTATTCCAGAAGATGTTACAGCCAGAGATTTGT
TTCTAGACCCCAATGAGTATAACATATATTTTGGTGAGGAAACAACCCCTGAAACAAAGAAAGAAGTAGAAAGTAAGCCT
AATATAACTGAGGTGCTTACTAAAATGATTAAGTCAGCTCAGGAAATGATGAAGCAGGGTTATGATGTACTTACAAAAGA
TCAGAAGATAGCCCTAGATGCACTCAGGAATATTGACCCGTCAAGCATTAAAGACCCCAAAGACTTAAGGCTTATAAACT
TTGCTATACATAACGTTATAATGAACGGCAAAGATGCACTACTTAACGGTACTGATGCTATGGTTCAATATCACCTGCAT
AACTTAGATCAGGAACAGCTAGAGCCTGCAAGGAAATCAGCAGAGAAACAGTTTTGGAACTGGAATATTGCTATTGCCAA
GATCAAGAACGTTGATGGGGTAGAAGCCACAACTTCACCGCTATTCATGAGAAAGGCTAAGCTAACAGCAAGACAAACAT
TTAAGGCGCTAAATTCTGATAAAAGGTATAGTACACTTTTGCATCAAAAGTTTACAGAACCCTTTCAAAGAGGGATAGAA
AAGGCATCAGTTAGAATACAGCAACTGTACAAACCAATTAGGGAGAGGAATATAAAATTAGGTATTGCCCCCGAAGATGG
GCTTAGAGTAGGTATTTATAATACACTCAGGCAGTTTAACTGGTCAAGTAACTTAGATGGTGACGCACAGTTTGAAGCAT
ACAAGGGTATCATTAAAAAGTCTATGCTTTTAATGGAAGAATCATTAGACGTAGACAACATCTTCCGTCAGGGGAATGAA
TGGGTTAAACAATTCAAGCTACTTAAATCTAGTGGCCTTTATGATTTATTTGTCAATAGACATGAAGATATTAAGCCTGA
AACATTTGGTGAAACTATAGGCATTCAAGATAAGCACAGGGAACTTATAAAACAATTTGACGTAGCCCATGAATCAAACG
AAGCATTAATCTTAAGAACATATCAGAAGTACGGAGTTAAGCCAGATCAAATAGAAAACTATACCCACATGGATTATATA
GCATCAGGCCCAGAAAAACGTACCCAGGGACTAGCTAATAAAGACTTACTTAGTGAAGCAGAAGGTCAGTTTTCACAAGT
AGAAGGCATGACTAGCTTAGGAAGGCATACTGTTAGCAGGGAGAAAATACCTACTCTTCCAGGTGGTGATGACCCTACGC
ACTTCTTGAATATGGATGCAATGTCATCATTTGAGCAGGGGATAAACAAGCACCTTATGACAGCCTTTACTATATCAGAA
AGAAGCAGGCTACAAGCAAACCTAGCTGATGACAGGGTGAATATGCTATTCGATGGTAACATGGAAAATATTAAAAAGGG
CAATAGTAACACGGCACATATCAGGGAACTGATAAAGCAAAATGTTGGTGATGCACTTGGCACAAGTGGTAAATCACAAA
ATTCCAGACATACATTTATGGATGGGGTATCATTATTAGCAATGGCAACTAAAGTACCAAGAAATATATTTTACAAGGCT
ACACTTGGTTCTGTTCTACAGCAACCTAAGCAGTATATGGAATCTTTCATGTCAGCAGCACCTATTATTGGTAACTCAGA
AGCACAGCTATATGGGTATAGGTTCAAGACATTAAACAAAGATAACGCTTATGATATATTGCGACAGAAATGGATAGAGA
ATGGCAATCAGCTTGTAAGTAGGTTTGGAGATTTAGAAGCAGAGCATAATCAGCACATGTCAGATGCTTATGCACATACG
AAAACAGGGTACGTAGGTATGATAACCAACAAGGCTAGAGATTGGTTTAAGTCATATTCAGATGCTACAATGAACCCATT
AAAGCATGGTGATGCAAGTATTTCTATTGATACGTGGGTTTCTGCTCATGTTAGTCACTTAATGAATATTGGTGAAATTC
AAAGACCAGAAGAATTTAATGCTGAATATCTAAAGACACATGACCTTCATCCAGATGCTTCTACGTATGCTGATGGTGTC
GTTGAACAGACAAATGCACAGGTTCAAAAGGCATTTATGGCATCAGTATTAAAGTTTGACAGCACTGAAAGATTAGGGGA
ATTTAAGCAGTTCCTTTCACGCTTCCAGACTTTCCAGATTCATGCTAACATGGAAGCACGTATAGCTTCAAGGGATATGT
TTCATAAACTTAGTGACGGTAAAGATTGGAGGGTGCTTACGGGATATTTTGCTTCTCAGGTTGCTTCTGCTGCATTTAAG
ACATATATAGCTAACAGTGCCTTCAATATAGTGGGGAATGCACTACTGCTAAAAATCATGGGAGATCAATCTTTCAATAA
ACTTAAAGCACAGCAGTTTGCAGATGATGTTAAAAGAGGGCTATTCGTAAAAAAAGATAAAGATGGTAAGTATGTTACTG
ATAAGATGGGCAATAAGGTACTAACACAAAAGAAATTTACCCTTATACAGAAATGGTCAGGACTAGGTATAGACAATCCA
AGACAGCTATTAAATTCCTTATTACAGTTTGGAGAGAATGCTTTGATAGGCTCACAAAATATGATTGTTCAGTCAGGGTT
CGATTGGACTGCTGATAAAGTCTATCAAAACATGATTGTAAAAAGTCTTAATGACCCAGAAGAAATTGCAGCAATGCCAA
AGACTATTTTCCATTCAAGCGATAATATACTTGGATATGGCACATACTCAAAGGTACTTGACTTGGGGTTATTTTCTTAT
TTGGGTGGTGATGGGCATAAGTCATTATATGACCAGATGGGTATGGTGGCAACACAAAAGGATAAGAATGCACTACTGTA
TTCACAGCTTGCTACAACATTTGGTGGTCTTTTTATGGGTGCTGATGTAGGGTCGATTCTACAGAGGTATAACAACGGTG
TTCAAAAGATTATGACTTCGGCAGATCATAAGCTACCAGACTCATACGGGGTAGCAAAAAAGCTATCAGAGGTAACAGGC
ATATCTATACAGACAGCAGCAAGTAAGATGAAAAATACTAACTTCACTACCTATAGTGGAGATCATATAAATATCTATAC
GGATAGAGAGCTTATACCAAAGGTTGATGAAATATATTCAAAGGACTTATCTATGAGGCTTACAAAGCTAAAAGTTCTTA
CCACGCTGAAAGGCAATACTACTGGGGAAGTAGAGAAAGTAGTTCACAAGGCAGAAAAGGATTCTTACTCGTACGCCTTA
AACAAAGTACTTTATAGTAAGTACCCTGGATTTAAGGAAGAACATAAGACCAATATCAAGAGGGATGAACCAGTAGCACA
GGAAGAGTCACCGCAATAG
