# Supplementary material for: Flexible genes establish widespread bacteriophage pan-genomes in cryoconite hole ecosystems
Source: Nat Commun. 2020 Sep 2;11:4403. doi: 10.1038/s41467-020-18236-8 (PMC7468147; doi:10.1038/s41467-020-18236-8)
Supplement: Supplementary file 7 — Source Data [file 41467_2020_18236_MOESM7_ESM.zip › Figure_2_source_data/MGIs_fasta/Tail_fibre_MGI_extraction.fasta]

>Tail_fibre_Green
CGTTAGTAATAACAAGTCTTACATATTCTCCTGCCAGTAAATTGATAGGGGCTGATATAGTTGTGTTAGCTGTAAGAATA
AGTTTTTGTACATCTGAACCTGCAAAGTTTGGAGTAATGGAAGATGCAAATGTAATAGTAGAAAGTGCTTTATACCTAAC
GTTTGATGTAGATACCAAATGGTAAGTTGTACCATCAAAGTATATCCAGTGAATCGTATTGTTTGGTATTACTGTTATTG
TGTTTAATCTGGCATCCTTTAGTGGACTTGCATAAGACCATGTAAATGCTGATGTTCCTGCACTATTGTCAACTACAAAT
ATATTACCTGTACTCGTGGTATTGGTAAATGTTAATATTCTATTTGCCGTAATTGTAGAAGGTAGAATGTTTAAAGCATT
TCCAGAAGAACTGTTTGCATCAGTTGAAGTGATGATTTGATAAAACACATTTGCAAGACTTATTCTACCGCCAATATTAA
TATTAGTAGTAGGCATTGATGCACCGTCACTTCTTATAAAGTTAGCATACGCAAAAGCCGTTGTAGCTATTTGTGTAGTG
TTTGTTCCTGCCGTAGCCGTAGGAGCTAAAGGTACGCCTGTTAATGCAGGACTAGCAAGTGGTGCATACGTTGTAGTGGC
AAGTGCTGTTGTTAAGTAGGTAGTTGAAGCAGTGGCTATCGTAAGATACGTAGAACTTGCTGTTGCTGTTGTCAGGTACG
GTGTCAACGCTGTTGTCACAAAGGCTGTTGTAGCAAGTTGAGTCGTGTTCGTACCTGCGGTGGCAGTAGAAGGAGTACCC
GTAAAGGTGGGTGATACAGTACTTACACTATTGGCAAGAAC
>Tail_fibre_AB09
CATTGGTAATAACAAGTCTTACATATTCACCTGCCAGTAAATTGATAGGGGCAGATATAGTTGTGTTAGCTGTAAGGATA
AGTTTCTGCACATCTGAACCTGCAAAGTTTGGAGTAATGGCAGATGCAAATGTAATAGTAGATAATGCCTTATACCTAAC
GTTTGATGTAGATACCAAATGGTAAGTTGTACCATCAAAGTATATCCAGTGAATCGTATTGTTTGGTATTACTGTTATTG
TGTTTAATCTGGCATCCTTTAGTGGACTTGCATAAGACCATGTAAATGCTGATGTTCCTGCACTATTGTCAACTACAAAT
ATATTACCTGTACTCGTGGTATTGGTAAATGTTAATATTCTATTTGCCGTAATTGTAGAAGGTAGAATGTTTAAAGCATT
TCCAGAAGAACTGTTTGCATCAGTTGAAGTGATGATTTGATAAAACACATTTGCAAGACTTATTCTACCGCCAATATTAA
TATTAGTAGTAGGCATTGATGCACCGTCACTTCTTATAAAGTTAGCATACGCAAAAGCCGTTGTAGCTATTTGTGTAGTG
TTTGTTCCTGCCGTAGCCGTAGAAGGCGTTCCAGTGAATGTA
>Tail_fibre_ALP
CGTTGGTAATGGCAAGTCTTACATACTCACCAGGATTTAAGTTTACAGGGGCAGATATAGTTGTGTTACCTGTAAGGGTA
AGTTTCTGCACATCTGAACTTATAAAGTTAGGTGTGATAGTTGCTGCGTATGTTAATGATAAAACATATTTTGCACGTAG
GTTAGAATTTGAAAAGGCTCTCCAATTTGTTCCATCATACCATAAATACATGGTAGTTAGGTTGGGGAATATTGTTATGG
TATTACCTCTACCGTCAAGAATAGGTGTAACAAGTGTCCATGTGAAGGCTGTCGTATTCTGACTAGCTATCATGAAGTAG
TTACCTGTATTCGTTGTTGGAAAGGTAAATGTTCTGTTGGCAGTAATAGGAACTAATACTATACCTGCATACCCTGATAT
GCTTGAATAGTTGGCATCACTAGCTGTAAAATAAGCTAACTGTAAAGAAGATAAAAGACCTCTTTGCCCTTGAAAGTTAC
CTCCTATCCAAAGGTTAAAATTGTTCTGAAAGCTACCATCGGTTTTAAAGTAGTTGCCTGCTATTTTATTAAAGGCACTT
AGTATTGTGTCTGTGGCTACAACTGCTGAATAAGTTGTTCCTGCAACATATCCTACAAGAGTTCCTGTGTTTGCGGTAGC
AGTTGTTAAGTAGGTAGTTGAAGCAGTGGCTATCGTAAGATACGTAGAACTTGCTGTTGCTGTTGTCAGGTACGGTGTCA
ACGCTGTTGTCACAAAGGCTGTTGTAGCAAGTTGAGTCGTGTTCGTACCTGCGGTGGCAGTAAAAGGAGTACCCGTAAAG
GTGGGTGAAACTGTACTTACACTATTGGCAAGAAC
>Tail_fibre_ML09
CATTGGTAATAACAAGTCTTACATATTCACCTGCCAGTAAATTGATAGGGGCAGATATAGTTGTGTTAGCTGTAAGGATA
AGTTTCTGCACATCTGAACCTGCAAAGTTTGGAGTAATGGCAGATGCAAATGTAATAGTAGATAATGCCTTATACCTAAC
GTTTGAAGTAGATATTAAGTGAAATACTGTACCATCATTATATATCCAATGTGTTGAATTATTAGGTATAGTTGTTATTG
AGTTTCCTCTGGCATCTTTTAGTGCTGTTACATAAGACCATGTAAAGGCTGATGTTCCTGCACTGTTATCTACTATAAAT
ATATTACTTGAATTTGAATCTATAGTAAGTGTTATTGTTCTATTTGCTGTTATAACACTAGGAAGAATATTTATTACGTT
ACCTGCACTATAATTAATATCACTTGCACCACTTGCATTATAAAATACTGCATAAGACCTAACCCTATTAATAGTTATTG
TAGTATTTTGATTACTACCGTCATTCTTTAAAAAGCTATTGGTCACATAGCCCATTGTGGCTATCTGCGTTGTTCCTGCG
TACCCTGACCCTGTAGGAGCTGTCGGTACGCCTGTTAATGCAGGACTAGCAAATGGTGCGTACGTTGTAGTGGCAAGTAC
TGTTGTTAAGTAGGTAGTTGAAGCAGTGGCTATCGTAAGATATGTAGTACTTGCTGTTGCTGTTGTCAGGTACGGTATCA
ACGCTGTTGTCACAAAGGCTGTGGTAGCAAGTTGAGTCGTGTTTGTTCCTGCGGTAGCTGTTGAAGGAGTACCCGTAAAG
GTGGGTGAAACTGTACTTACACTATTGGCAAGAAC
>Tail_fibre_ML13
CGTTGGTAATGGCAAGTCTTACATACTCACCAGGATTTAAGTTTACAGGGGCAGATATAGTTGTGTTACCTGTAAGGGTA
AGTTTCTGCACATCTGAACTTATAAAGTTAGGTGTGATAGTGGCTGCGTATGTTAATGATAAAACATATTTTGCACGTAG
GTTAGAATTTGAAAAGGCTCTCCAATTTGTTCCGTCATACCATAAATAYATCCAATGTGTTGAATTATTAGGTATAGTTG
TTATTGAGTTTCCTCTGGCATCTTTTAGTGCTGTTACATAAGACCATGTAAAGGCTGATGTTCCTGCACTGTTATCTACT
ATAAATATATTACTTGAATTTGAAATTGTTCTATTTGCTGTTATAACACTAGGAAGAATATTTATTACGTTACCTGCACT
ATAATTAATATCACTTGCACCACTTGCATTATAAAATACTGCATAAGACCTAACCCTATTAATAGTTATTGTAGTATTTT
GATTACTACCGTCATTCTTTAAAAAGCTATTGGTCACATAGCCCATTGTGGCTATCTGCGTTGTTCCTGCGTACCCTGAC
CCTGTAGGAGCTGTCGGTACGCCTGTTAATGCAGGACTAGCAAATGGTGCGTACGTTGTAGTGGCAAGTACTGTTGTTAA
GTAGGTAGTTGAAGCAGTGGCTATCGTAAGATACGTAGWACTTGCCGTTGCTGTTGTCAGGTACGGTGTCAACGCTGTTG
TCACAAAGGCTGTTGTAGCAAGTTGAGTCGTGTTTGTTCCTGCGGTRGCTGTAGAAGGAGTACCCGTAAAGGTGGGTGAT
ACAGTACTTACACTATTGGCAAGAAC
