# Supplementary material for: Flexible genes establish widespread bacteriophage pan-genomes in cryoconite hole ecosystems
Source: Nat Commun. 2020 Sep 2;11:4403. doi: 10.1038/s41467-020-18236-8 (PMC7468147; doi:10.1038/s41467-020-18236-8)
Supplement: Supplementary file 7 — Source Data [file 41467_2020_18236_MOESM7_ESM.zip › Figure_2_source_data/MGIs_fasta/Endoglucanase_MGI_extraction.fasta]

>Endoglucanase_Green
ACCTAACGCACCATCTATTGTTTCAGCATCATCAGCAATAACAAACGTTACGGGTCTCGTTGCAGGTAGTTATGTGTTTA
CCCTTACTGCCTATGCTTCAAACAGCCTATCTTCAAGTTCAGCTACAACGGTCACAGCATCACAGTCAATAGCACCAACT
GTTACAGCAGGTGTAAACCAGACCTTATCAATAGGAGCAACAACAGCCTCACTGGTAGGCACAGCCACAGGAAACGGTGG
AGCAACAATCGTATCAACGCTATGGTCAAAAGTATCAGGCCCCGCAGGAGATGTTCTTGGAACGCCTAGCACTCTTACTA
CAGGTATATCAGGACTTACAACAGGCGCATATAGCTATAAGATTACGGCAACAGACAGCAACGGTGTAACTTCATCCGCT
ACAACAGTAGTCACAGCAGCAGCCGTATCAGCAGCAGCCTACACTACTAACCTGAACTTTAATGCTACCCCTCAAAATAT
AACAAACTGGTTAGATATATCATCATCAGGAGGTACAAATAATACTGTTTATACGTCAACAATCGGTAACGGTGTAACAC
TATCATCAGTAGCTATAGCCAACTGGCCTTGGAATAATGGTTCTGGTGCAAATACAGGTAACGGTATATACTCAGGTTCT
TCAACGGTTGTTCCAATAGCAGTAGGTCAGTCAGCATGGTTCACCGCAAACACAGGCATATACAACAAAACGCTTGCAGG
CGCACTCTTACTGTTTACAGGTTGCGTAGTAGGTGGTATATACTCTATGCAGATTTACAGTACAATAGATGCTGCTTACC
AACCATCGGATAACTTCCAGTTATCAGTAAATGGCGGTACAGACCAGTCAGCAAATGCTACGGTAAACCCATCAACACTG
CTAACATTCTCAGGACTTTCACCAGATGCTTCTGGCAGACTATGGGTATCAGCAGGATATTTAGTAGCAGCAGGTAAATA
CCCAATTATTAACGCAATCATATTCTCACGTATATCATAA
>Endoglucanase_ML13
ACCTAATGCACCGTCTATTGTTTCAGCATCAGCAGCAATAACAAATGTTACAGGTCTTATTGCAGGTAGCTATGTGTTTA
CACTTACCGCCTATGCTTCAAACGGCCTATTCTCAAGTTCTGCTACAACAATAACAGCATCACAGTCAGTAGCACCAACT
GTTACAGCAAGTGCTAACCAGACACTAGCAGTAGGGGTAACAACAGCCTCACTGGTAGGCACAGCCACAGGAAACGGTGG
AGCAACAATCGTATCAACGCTATGGTCAAAAGTATCAGGCCCCGCAGGAGATGTTCTTGGAACGCCTAATGCGCTTACTA
CAGGTGTATCAGGACTTACAACAGGCGCATATACCTATAAGATTACGGCAACAGATAGCAACGGTGTAACTTCATCCGCT
ACAACAGTAGTCACAGCAGCAGCCGTATCAGCAGCAGCCTACACTACTAACCTGAACTTTAACGCTACCCCACAGAGTGT
TTCCAACTGGATAGACGTATCATCAGCAGGAGGTACAAATACCAGTGTTTATACGTCAACAATCGGAAACGGTGTAACAC
TATCATCGGTATCTATAGCTAACTGGCCTAGAGCTGGTGGAAGTAATACGTACAATACTTCGTACACAGGCTCTTCAACG
GTTGTTCCTATAGCAGTAGGTCAGTCAGCATGGTTCCTTATCAATAACGGTACGTATGATAAGACACTYGCAGGYGCAMT
YTTACAGTTCACAGGTTGCGTAGTAGGTGGTACATACTCTATGCAAATTTATTGTGCTATAGATGCTGCTTTCCAACCAT
CGGATAATTTCCAGTTATCAGTAAATGGCGGTACAGACCAGTCAGCAAATGCTACGGTAAACCCATCAACACTGCTAACA
TTCTCAGGACTTTCACCAGATGCTTCTGGCAGACTATGGGTATCAGCAGGATATTTAGTAGCAGCAGGTAAATACCCAAT
TATTAACGCAATCATATTCTCACGTATATCATAA
>Endoglucanase_ALPS
ACCTAATGCACCGTCTATTGTTTCAGCATCAGCAGCAATAACAAATGTTACAGGTCTTATTGCAGGTAGCTATGTGTTTA
CGCTTACTGCCTATGCTTCAAACAGCCTATCTTCAAGTTCTGCTATAACAATAACAGCATCACAGTCAGTAGCACCAACC
GTTACAGCAGGTGTAAACCAGACCTTAGCAATAGGGGCAACAACAGCTTCACTGGTAGGTACAGCAACAGGCAACGGTGG
GGCAACAATCGTATCGACCGTATGGTCAAAGGTATCAGGCCCCGCAGGAGATGTTCTTGGAACGCCTAATGCGCTTACTA
CAGGTGTATCAGGACTTACAACAGGCGCATATACCTATAAGATTACGGCAACAGACAGCAACGGTGTAACAGCATCAGCT
ACAACAACTGTTACAGCAGCAGCCGTAGCAGCAGCCGCATATACTACTAACCTGAACTTTAACGCTACGCCACAAAATGT
ATCTAACTGGCTAGACGTATCATCAGCAGGTACAAATACAACTGTTTATACAGCAACAATCGGAAACGGTGTAACGCTAT
CATCAGTAGCTACAGCTAACTGGTTCTGGAATAATGGTAGTACTTCAAATACGTACAATACTTCGTACACAGGCTCGTCA
ACGGTTGTACCAATATCAGTAGGCCAGTCAGCATGGTTCTTATTCACGAACATAGTTTATGATAAGACATTACCAAAAGC
AGTACTGCTGTTTACTGGCTGTGTTGTTGGTGGTACATACTCTATGCAAATTTACAGTGCTATAGATGCTTCTTTACAAC
CATCAGATAACTTCCTAATATCTGTAAATGGTGGTACAGATCAGCAGCCAAATGCTACTGCTAACGCATCTACACTAATA
ACATTCTCTAATATATCACCAGACAGTTCAGGAAGAATCTGGATTTCAACAGGGTCACCAGTAACTGGTAAATATCCAAT
TATTAACGCAATCATATTCTCACGTACAGCATAA
>Endoglucanase_AB09
ACCTAATGCACCGTCTATTGTTTCAGCATCAGCAGCAAYAACAAATGTTACAGGTCTTATTGCAGGTAGCTATGTGTTTA
CACTTACTGCCTATGCTTCAAACGGCCTATTTTCAAGTTCYGCTACAACAATAACAGCATCACAGTCAGTAGCACCAACC
GTTACAGCAAGTGCTAACCAGACACTAGCAGTAGGAGTAACAACAGCTTCACTGGTAGGCACAGCCACAGGTAATGCAGG
GGCAACAATCGTATCAACGCTATGGTCAAAAGTATCAGGCCCCGCAGGAGATGTTATTGGAACACCTAATGCGCTTACTA
CAGGTATATCAGGACTTACAACAGGTGCATATAGCTATAAGATTACGGCCACAGACAGCAACGGTGTAACGGCATCAGCT
ACAACAACGGTTACAGCAACAGCAGCTGTGACAACACTTTATACTACTAATCTTAACTTTAACGCTACACCACAAAATGT
AACAAACTGGCTTGATGTAAGTAGTGCTACAGGACCTAATTTAAGTGTATATAGCGGTTCAATAGGTAATAGTATTACTG
TATCATCAGTAGCTACAGCTAACTGGCCTTGGAATGGTGGTGCAAGTGCTGGTGCAAGTAATGTTCCATACTCAGGCGCA
TCAACAGTTGTTCCAATAGCAGTAGGTCAGTCAGCATGGTTCACCGCAAACACAGGCATATACAATAAAACGCTTGCAGG
YGCAMTTTTACAGTTCACAGGTTGCGTAGTAGGTGGTACATACTCTATGCAGATTTATTGTGCTATAGATGCTGCTTTCC
AACCATCAGATAATTTCTATCTATCGGTAAATGGTGGTACAGATCAGCAGCTAAATGCTACAGCTAACGCATCAACAATA
CTAACTTTCCCAGGACTTGTACCAGATGCTTCTGGCAGACTATGGGTATCAGCAGGGCAACTAGTAGCAGGTAAATATCC
AATTATTAATGCAATCATATTCTCACGTACAGCATAA
>Endoglucanase_ML09
ACCTAATGCACCGTCTATTGTTTCAGCATCAGCAGCAATAACAAATGTTACAGGTCTTATTGCAGGTAGCTATGTGTTTA
CACTTACCGCCTATGCTTCAAACGGCCTATCTTCAAGTTCTGCTACAACAATAACAGCATCACAGTCAGTAGCACCAACC
GTTACAGCAAGTGCTAACCAGACACTAGCAGTAGGGGTAACAACAGCTTCAATGGTAGGCACAGCCACAGGTAATGCAGG
AGCCACAATTGTATCAACGCTATGGTCAAAAGTATCAGGCCCAGCAGGAGATGTTCTTGGAACGCCTAATGCGCTTACTA
CAGGTGTATCAGGACTTACAACAGGCGCATATACCTATAAGATTACGGCAACAGACAGCAACGGTGTAACGGCATCAGCT
ACAACAGTAGTCACAGCAACAGCAGCATCAGTAACAGTATATACTACTAACCTGAACTTTAACGCTACCCCACAGAGTGT
TTCCAACTGGATAGACGTATCATCAGCAGCAGGTACAAATACCAGTGTTTATACGTCAACAATCGGAAACGGTGTAACAC
TATCATCGGTATCTATAGCTAACTGGCCTAGAGTTGGTGGAAGTAATACGTACAATACTTCGTACACAGGCTCTTCAACG
GTTGTTCCTATAGCAGTAGGTCAGTCAGCATGGTTCCTTCTAAATACAGGAACTTATGATAAGACACTCGCAGGTGCAAT
TTTACAGTTCACAGGTTGCGTAGTAGGTGGTACATACTCTATGCAAATTTATTGTGCTATAGATGCTGCTTTCCAACCAT
CAGATAATTTCTATCTATCGGTAAATGGTGGTACAGATCAGCAGCCAAATGCTACAGCTAACGCATCAACACTGATAACC
TTCTCAGGCTTACTACCAGATGCTTCTGGAAGATTATGGCTATCAGCAGGATTCCCTACAACTGGTAAATATCCAATTAT
TAACGCAATCATATTCTCACGTACAGCATAA
