# Supplementary material for: Flexible genes establish widespread bacteriophage pan-genomes in cryoconite hole ecosystems
Source: Nat Commun. 2020 Sep 2;11:4403. doi: 10.1038/s41467-020-18236-8 (PMC7468147; doi:10.1038/s41467-020-18236-8)
Supplement: Supplementary file 7 — Source Data [file 41467_2020_18236_MOESM7_ESM.zip › Figure_2_source_data/MGIs_fasta/Endoglucanase_Full_gene.fasta]

>Endoglucanase_ALPS
ATGAGTGGACTAGTTTCTATTACATGGTATCGCAAGAATAGCAAGTTGTCACCTAATGGTGTGGGCGTACTAGAACTGAT
CAGCCCCGCAGTTGTCTTGCAGCTAATATCAAAACCGGGAGGTACAGACGGCAAGCTACCGCTAGTAAAATCCTATTTGG
TGCTTGACACAGGCGAGCTTAATGAGCAGACTTATGAGGTATCAGATGATATTCTAACACTTACTAACGCACTAAACTCA
GCCATGAACCCTGGTGCAGGGTCAGCAAGCACCCCACAGCAGACACTCTCATACAGTGCAGGCTTACTAACTATATCAGG
TGGAAATACCATTACCATTCCCGCAGGCCCCGTAGGTGCTAAAGGAGCAACAGGAAACACAGGTCTACAAGGCACGTCAG
GCGTGCAGGGTATTCAGGGAACAGTAGGTGCTGTTGGTACAGCAGGTATTCAGGGGCCAGTAGGTGTAATAGGGCTTTCA
GGTCCTATAGGTATCGCAGGACCCGCAGGAAGCACAGGTCCAATAGGCCCCGCAGCAGACCTAACAACAGTAAACACGAC
TATATCAGGCTTACAGACAACTGTCACCAACCTATCAACAACGGTAAATCAGCAGGGACAGACAATCGTATCAAATAACA
ATAATATCATATATTTTGAGGGAACAGTCTATACCAAAGCACAGGTAGATGCAAAGATTGCCAATATTTCTACAGGCACA
GGAGGGGCATCAACACTACTTATACACAACCCTAGTAACCTTAACCTGTCTAGTATCGGTATTCAGTACTTGTCAAGTAC
AGCAACACTGCTAGGCACAGCCGTACTTACGGCCACAGGAGACTTTACAGGCACTTATCCAACAGGAACTACAGCCGTAA
CTTTCTACCTGATACCGTCAGCAGCATCTACAAACGGGCAGGTGACAACGACAATCAAGGGTGTTCAGGGTATCACCAAG
TCTACCTATACCCCTATGTATACACTAGGTGGTGGCGCATTTACAGATAGCATAACAGCATTCTCCTTTAATACACCGCC
TATATCTATTCCAGGAGTTAACCAGACATTAACGCTACCAAGTCTAGGTGTTGTCTTTGCAGGTTCAGGAACATCAACAT
CAAGTGGTACAATATCTAGCTACCTATGGGCGCAGGTATCAGGACCAAATACAGCATACCTGTCAGGGATAACGAATGCT
ACCCTTAACGTTACCAGGTTTATTGCAGGAACATATATTTTTAGTCTTACCGTTATTGATAACTTTGGGCTATCAGGAAG
TAACCAGGTAACCTTGCAGGCAAACCCTCCTACAGGAGGCTTAACAGCAACACTTAACCAGACAGTAGTTATAAATACTT
TGCAGTCAGGTCCAACAATAGGTGTACCTGGCACACAGGTACTAGCAGCAGGCACAACAGGATTGTCACTAACAGCAACA
ACGACAGTTAATATTAGCCCTATAGCTGTATCAACCTGGTCACAGCTATCAGGACCTAATACCGCAATACTTGCAGGTGT
ACGTAACTTACAGGTATATATATCAGGTCTTGTTCCTGGCACATACGTATTTCAGCTACTATCAGAAGATACATTAGGCT
TACTGTCATCAAGAACAGTTACCGTTACTGCATCAGCATCATCTGTACCACCAATAGTTTCAGCAGGTTCTAACCAGACA
CTTACTTTAAACGCTACAACAGTTTCCCTGACAGGAACGGCCAGTACAACGGACGGTTCAACGATAACTTCCTACGGGTG
GGTGACAACATCAGGACCTAATGCACCGTCTATTGTTTCAGCATCAGCAGCAATAACAAATGTTACAGGTCTTATTGCAG
GTAGCTATGTGTTTACGCTTACTGCCTATGCTTCAAACAGCCTATCTTCAAGTTCTGCTATAACAATAACAGCATCACAG
TCAGTAGCACCAACCGTTACAGCAGGTGTAAACCAGACCTTAGCAATAGGGGCAACAACAGCTTCACTGGTAGGTACAGC
AACAGGCAACGGTGGGGCAACAATCGTATCGACCGTATGGTCAAAGGTATCAGGCCCCGCAGGAGATGTTCTTGGAACGC
CTAATGCGCTTACTACAGGTGTATCAGGACTTACAACAGGCGCATATACCTATAAGATTACGGCAACAGACAGCAACGGT
GTAACAGCATCAGCTACAACAACTGTTACAGCAGCAGCCGTAGCAGCAGCCGCATATACTACTAACCTGAACTTTAACGC
TACGCCACAAAATGTATCTAACTGGCTAGACGTATCATCAGCAGGTACAAATACAACTGTTTATACAGCAACAATCGGAA
ACGGTGTAACGCTATCATCAGTAGCTACAGCTAACTGGTTCTGGAATAATGGTAGTACTTCAAATACGTACAATACTTCG
TACACAGGCTCGTCAACGGTTGTACCAATATCAGTAGGCCAGTCAGCATGGTTCTTATTCACGAACATAGTTTATGATAA
GACATTACCAAAAGCAGTACTGCTGTTTACTGGCTGTGTTGTTGGTGGTACATACTCTATGCAAATTTACAGTGCTATAG
ATGCTTCTTTACAACCATCAGATAACTTCCTAATATCTGTAAATGGTGGTACAGATCAGCAGCCAAATGCTACTGCTAAC
GCATCTACACTAATAACATTCTCTAATATATCACCAGACAGTTCAGGAAGAATCTGGATTTCAACAGGGTCACCAGTAAC
TGGTAAATATCCAATTATTAACGCAATCATATTCTCACGTACAGCATAA
>Endoglucanase_Green
ATGAGTGGACTAGTTTCTATAACATGGTATCGCAAGAATAGCAAGCTGTCACCTAATGGTGTGGGCGTACTAGAACTGAT
CAGCCCGGCAGTTGTCTTGCAGCTAATATCAAAACCGGGAGGTACAGACGGTAAGTTACCGCTAGTAAAATCCTATTTAG
TCCTTGACACAGGCGAGCTTAATGAGCAGACTTATGAGGTATCAGATGATATTCTGACACTTACTAACGCACTAAACTCA
GCCATGAACCCTGGTGCAGGGTCAGCAAGCACCCCACAGCAGACACTCTCATACAGTGCAGGCTTGCTAACTATATCAGG
TGGAAATACCATTACCATTCCCGCAGGCCCGGCAGGTGCTAAAGGAGCAACAGGAAACACAGGTCTACAGGGCACGTCAG
GCGTGCAGGGTATTCAGGGAACAGTAGGTGCTGTTGGTACAGCAGGTATTCAGGGGCCAGTAGGTGTAATAGGGCTTTCA
GGTCCTATAGGTATCGCAGGACCCGCAGGAAGCACAGGTCCAATAGGCCCCGCAGTAGACCTTACAACAGTAAACACCAC
TATATCAGGATTGCAAACAACTGTCACTAACCTTTCAACAACAGTAAATCAGCAAGGGCAGACAATCGTATCAAATAACA
ATAATATCATATATTTTGAGGGAACAGTCTATACTAAAGCACAGATAGATGCAAAGATTGCCAATATTTCTACAGGCACA
GGAGGGGCATCAACGCTTACTATACGTAATACCAATAACCTTAACCTTTCAAGTATTGGTATTCAGTATCTGTCAAGTAC
AGCCACACTGCTAGGCACAGCTGTACTTACAACCACAGGAGACTTTACAGCCACCTACCCTACAGGAACTACAGCCGTAA
CTTTCTACCTGATACCCTCAGCATCATCTACAAATGGGCAGGTGACAACAACAATAAAGGGTGTTCAGGGTATTACCAAG
TCTACTTATACCCCTATGTATACACTAGGTGGTGGAGCATTTACAGACAGTATAACAGCATTTTCATTCAATACACCGCC
TATATCTATTCCAGGAGTCAACCAGACAGTAACGCTTCCAAGTCTAGGTGTTGTCTTTATAGGCTCAGGAACATCAACAT
CAAGTGGCACAATATCTAGCTACCTATGGGCGCAGGTATCAGGACCAAATACAGCCTACCTTGCAGGGGTAACTAATGCT
ACCCTTAACGTTACTAGGTTTATTGCAGGAACATATATTTTTAGTCTTACCGTAATTGATAACTTCGGACTATCAGGAAG
TAATCAGGTAACCTTGCAGGCAAATTCTCCTACAGGGGGCTTAACAGCTACCCTTAACCAGACGGTAACAGTAAATACCC
TTCAGTCAGGACCAACAATAGGAATGCCTGGAAATCAGATACTACCCGCAGGCACAACAAACTTAGCACTAACAGCTACC
ATAACTACAAACATCAGTCCTTTAGCTGTATCAACTTGGTCACAGGTATCAGGACCTAATGCAGCAATACTGGCAGGTGT
ACGTAATTTACAGGTATTTATATCAGGTCTTGTTCCTGGAACATACGTATTTCAGCTGCTATCAGAAGATACGTTAGGCT
TACTGTCATCAAGAACAGTTACCGTTACTGCATCATCATCATCTGTACCACCAATAGTTTCAGCAGGTTCTAACCAGACA
CTTACTTTAAACGCTACAACAGCTGTACTTACAGGAACGGCCAGCACATCAGACGGTTCAACGATAACTTCCTATGGGTG
GGTGACAACATCAGGACCTAACGCACCATCTATTGTTTCAGCATCATCAGCAATAACAAACGTTACGGGTCTCGTTGCAG
GTAGTTATGTGTTTACCCTTACTGCCTATGCTTCAAACAGCCTATCTTCAAGTTCAGCTACAACGGTCACAGCATCACAG
TCAATAGCACCAACTGTTACAGCAGGTGTAAACCAGACCTTATCAATAGGAGCAACAACAGCCTCACTGGTAGGCACAGC
CACAGGAAACGGTGGAGCAACAATCGTATCAACGCTATGGTCAAAAGTATCAGGCCCCGCAGGAGATGTTCTTGGAACGC
CTAGCACTCTTACTACAGGTATATCAGGACTTACAACAGGCGCATATAGCTATAAGATTACGGCAACAGACAGCAACGGT
GTAACTTCATCCGCTACAACAGTAGTCACAGCAGCAGCCGTATCAGCAGCAGCCTACACTACTAACCTGAACTTTAATGC
TACCCCTCAAAATATAACAAACTGGTTAGATATATCATCATCAGGAGGTACAAATAATACTGTTTATACGTCAACAATCG
GTAACGGTGTAACACTATCATCAGTAGCTATAGCCAACTGGCCTTGGAATAATGGTTCTGGTGCAAATACAGGTAACGGT
ATATACTCAGGTTCTTCAACGGTTGTTCCAATAGCAGTAGGTCAGTCAGCATGGTTCACCGCAAACACAGGCATATACAA
CAAAACGCTTGCAGGCGCACTCTTACTGTTTACAGGTTGCGTAGTAGGTGGTATATACTCTATGCAGATTTACAGTACAA
TAGATGCTGCTTACCAACCATCGGATAACTTCCAGTTATCAGTAAATGGCGGTACAGACCAGTCAGCAAATGCTACGGTA
AACCCATCAACACTGCTAACATTCTCAGGACTTTCACCAGATGCTTCTGGCAGACTATGGGTATCAGCAGGATATTTAGT
AGCAGCAGGTAAATACCCAATTATTAACGCAATCATATTCTCACGTATATCATAA
>Endoglucanase_AB09
ATGAGTGGACTAGTTTCTATTACATGGTATCGCAAGAATAGCAAGCTGTCACCTAATGGTGTGGGCGTACTAGAGCTGAT
TAGCCCCGCAGTTGTCTTGCAGCTAATATCAAAACCCGGTGGTACAGACGGCAAGCTACCGCTAGTAAAATCCTATTTGG
TGCTTGACACAGGCGAACTTAATGAGCAGACCTATGAGGTATCAGATGATATTCTGACACTTACTAACGCACTAAACTCA
GCCATGAACCCTGGTGCAGGGTCAGCAAGCACCCCACAGCAGACACTATCATACAGTGCAGGCTTGCTAACTATATCAGG
TGGAAATACCATTACCATTCCCGCAGGCCCCGTAGGTGCTAAAGGAGCAACAGGAAACACAGGTCTACAAGGCACGTCAG
GCGTGCAGGGTATTCAGGGAACAGTAGGTGCTGTTGGTACAGCAGGTATTCAGGGGCCAGTAGGTGTAATAGGGCTTTCA
GGTCCTATAGGTATCGCAGGACCCGCAGGAAGCATAGGACCTATAGGCCCCGCAGTAGACCTTACAACAGTAAATACTAC
TATATCAGGATTGCAGACAACTGTCACCAACCTATCAACAACAGTAAATCAGCAGGGACAGACCATCGTATCAAATAATA
TTAGTGTATTAGCTTTTGAGGGTACAGTCTATACAAAGGCACAGGTAGATGCAAAGATTTCCAATATTCCTACAGGCACA
GGAGGGGCATCAACACTACTTATACACAACCCTAGTAACCTTAACCTGTCTAGTATCGGTATTCAGTACTTGTCAAGTAC
AGCAACACTGCTAGGCACAGCCGTACTTACAGCCACAGGAGACTTTACAGGCACTTACCCTACAGGAACTACAGCCGTAA
CTTTCTACCTGATACCCTCAGCAGCATCTACAAACGGGCAGGTGACAACGACAATCAAGGGTGTTCAGGGTATCACCAAG
TCTACCTATACCCCTATGTATACACTAGGTGGTGGCGCATTTACAGATAGCATAACAGCATTCTCCTTTAATACACCGCC
TATATCTATTCCAGGAGTTAACCAGACATTAACACTGCCAAGTCTAGGTGTTGTCTTTGCAGGTTCAGGAACATCAACAT
CAAGTGGTACAATATCTAGCTACCTATGGGCGCAGGTATCAGGACCAAATACAGCATACCTGTCAGGGATAACGAATGCT
ACCCTTAACGTTACCAGGTTTATTGCAGGAACATATATTTTTAGTCTTACCGTCATTGATAACTTCGGACTATCAGGAAG
TAACCAGGTAACCTTGCAGGCAAATCCTCCTACAGGGGGCTTAACAGCAACACTTAACCAGACAGTAGTTATAAATACTT
TGCAGTCAGGTCCAACAATAGGTGTACCTGGCACACAGGTACTAGCAGCAGGCACAACAGGATTGTCACTAACAGCAACA
ACAACAGTTAATATTAGCCCTATAGCTGTATCAACCTGGTCACAGCTATCAGGACCTAATACCGCAATACTGGCAGGTGT
ACGTAACTTACAGGTATATATATCAGGTCTTGTTCCTGGCACATACGTATTTCAGCTGCTATCAGAAGATACATTAGGCT
TACTGTCATCAAGAACAGTTACCGTTACTGCATCAGCATCATCTGTACCACCAATAGTTTCAGCAGGTTCTAACCAGTCA
CTAGCCTTAAATGCTACAACTGTTGCCCTGACAGGAACGGCCAGTACATCCGACGGTTCAACGATAACTTCCTACGGGTG
GGTGACAACATCAGGACCTAATGCACCGTCTATTGTTTCAGCATCAGCAGCAAYAACAAATGTTACAGGTCTTATTGCAG
GTAGCTATGTGTTTACACTTACTGCCTATGCTTCAAACGGCCTATTTTCAAGTTCYGCTACAACAATAACAGCATCACAG
TCAGTAGCACCAACCGTTACAGCAAGTGCTAACCAGACACTAGCAGTAGGAGTAACAACAGCTTCACTGGTAGGCACAGC
CACAGGTAATGCAGGGGCAACAATCGTATCAACGCTATGGTCAAAAGTATCAGGCCCCGCAGGAGATGTTATTGGAACAC
CTAATGCGCTTACTACAGGTATATCAGGACTTACAACAGGTGCATATAGCTATAAGATTACGGCCACAGACAGCAACGGT
GTAACGGCATCAGCTACAACAACGGTTACAGCAACAGCAGCTGTGACAACACTTTATACTACTAATCTTAACTTTAACGC
TACACCACAAAATGTAACAAACTGGCTTGATGTAAGTAGTGCTACAGGACCTAATTTAAGTGTATATAGCGGTTCAATAG
GTAATAGTATTACTGTATCATCAGTAGCTACAGCTAACTGGCCTTGGAATGGTGGTGCAAGTGCTGGTGCAAGTAATGTT
CCATACTCAGGCGCATCAACAGTTGTTCCAATAGCAGTAGGTCAGTCAGCATGGTTCACCGCAAACACAGGCATATACAA
TAAAACGCTTGCAGGYGCAMTTTTACAGTTCACAGGTTGCGTAGTAGGTGGTACATACTCTATGCAGATTTATTGTGCTA
TAGATGCTGCTTTCCAACCATCAGATAATTTCTATCTATCGGTAAATGGTGGTACAGATCAGCAGCTAAATGCTACAGCT
AACGCATCAACAATACTAACTTTCCCAGGACTTGTACCAGATGCTTCTGGCAGACTATGGGTATCAGCAGGGCAACTAGT
AGCAGGTAAATATCCAATTATTAATGCAATCATATTCTCACGTACAGCATAA
>Endoglucanase_ML13
ATGAGTGGATTAGTTCCTGTTACCTGGTATCGCAAGAATGGCAAGCTGTCACCTAATGGTGTGGGCGTACTAGAACTGAT
CAGCCCCGCAGTTGTCTTGCAGCTAATATCAAAACCCGGTGGTACAGACGGCAAGCTACCGTTAGTAAAATCCTATTTGR
TTCTTGACACAGGCGAGCTTAATGAGCAGTCTTATGAGGTATCAGATGATATTCTAACGCTTACTACTGCAATAAACTCA
GCCATGAACCCTGGTGCAGGGTCAGCAAGTACCCCACAGCAGACACTMTCATACAGTGCAGGCTTACTAACTATATCAGG
TGGAAATACCATTACCATTCCCGCAGGCCCCGTAGGTGCTAAAGGAGCAACAGGAAACACAGGTCTACAAGGCACGTCAG
GCGTGCAGGGTATTCAGGGAACAGTAGGTGCTGTTGGTACAGCAGGTATTCAGGGGCCAGTAGGTGTAATAGGGCTTTCA
GGACCTATAGGTATCGCAGGACCAGCAGGAAGCATAGGACCTATAGGTCCTTCAGTAGACCTTACAACAGTAAACACGAC
TATATCAGGCTTGCAGACAACTGTCACTAACCTTTCAACAACGGTAAATCAGCAAGGGCAGACAATCGTATCAAATAACA
ATAATATCATATATTTTGAGGGAACAGTCTATACTAAAGCACAGATAGATGCAAAGATTGCCAATATTTCTACAGGCACA
GGAGGGGCATCAACGCTTATTATACGTAATACCAATAACCTTAACCTTTCAAGTATCGGTATTCAGTACTTGTCAAGTAC
AGCCACACTGCTAGGCACAGCTGTACTTACAACCACAGGAGACTTTACAGCCACCTACCCTACAGGAACTACAGCCGTAA
CTTTCTACCTGATACCCTCAGCATCATCTACAAATGGGCAGGTGACAACAACAATAAAGGGTGTTCAGGGTATTACCAAG
TCTACTTATACCCCTATGTATACACTAGGTGGTGGAGCATTTACAGACAGTATAACAGCATTTTCATTCAATACACCGCC
TATATCTATTCCAGGAGTCAACCAGACAGTAACGCTTCCAAGTCTAGGTGTTGTCTTTATAGGCTCAGGAACATCAACAT
CAAGTGGCACAATATCTAGCTACCTATGGGCGCAGGTATCAGGACCAAATACAGCCTACCTTGCAGGGGTAACTAATGCT
ACCCTTAACGTTACCAGGTTTATTGCAGGAACATATATTTTTAGTCTTACCGTAATTGATAACTTCGGACTATCAGGAAG
TAATCAGGTAACCTTGCAGGCAAATTCTCCTACAGGGGGCTTAACAGCTACCCTTAACCAGACGGTAACAGTAAATACCC
TTCAGTCAGGACCAACAATAGGAATGCCTGGAAATCAGATACTACCCGCAGGCACAACAAACTTAGCACTAACAGCTACC
ATAACTACAAACATCAGTCCTTTAGCTGTATCAACTTGGTCACAGGTATCAGGACCTAATGCAGCAATACTGGCAGGTGT
ACGTAATTTACAGGTATTTATATCAGGTCTTGTTCCTGGAACATACATATTTCAGCTTCTATCAGAAGATACGTTAGGCT
TACTGTCATCAAGAATAGTAACAATAACAGCATCAGCATCATCTGTACCTCCAATAGTTTCAGCAGGTTCTAACCAGGCA
CTAGCCTTAAATGCTACAACTGTTGCCCTGACAGGCTCAGCCAGTACATCCGACGGTTCAACGATAACTTCCTACGGGTG
GGTGACAACATCAGGACCTAATGCACCGTCTATTGTTTCAGCATCAGCAGCAATAACAAATGTTACAGGTCTTATTGCAG
GTAGCTATGTGTTTACACTTACCGCCTATGCTTCAAACGGCCTATTCTCAAGTTCTGCTACAACAATAACAGCATCACAG
TCAGTAGCACCAACTGTTACAGCAAGTGCTAACCAGACACTAGCAGTAGGGGTAACAACAGCCTCACTGGTAGGCACAGC
CACAGGAAACGGTGGAGCAACAATCGTATCAACGCTATGGTCAAAAGTATCAGGCCCCGCAGGAGATGTTCTTGGAACGC
CTAATGCGCTTACTACAGGTGTATCAGGACTTACAACAGGCGCATATACCTATAAGATTACGGCAACAGATAGCAACGGT
GTAACTTCATCCGCTACAACAGTAGTCACAGCAGCAGCCGTATCAGCAGCAGCCTACACTACTAACCTGAACTTTAACGC
TACCCCACAGAGTGTTTCCAACTGGATAGACGTATCATCAGCAGGAGGTACAAATACCAGTGTTTATACGTCAACAATCG
GAAACGGTGTAACACTATCATCGGTATCTATAGCTAACTGGCCTAGAGCTGGTGGAAGTAATACGTACAATACTTCGTAC
ACAGGCTCTTCAACGGTTGTTCCTATAGCAGTAGGTCAGTCAGCATGGTTCCTTATCAATAACGGTACGTATGATAAGAC
ACTYGCAGGYGCAMTYTTACAGTTCACAGGTTGCGTAGTAGGTGGTACATACTCTATGCAAATTTATTGTGCTATAGATG
CTGCTTTCCAACCATCGGATAATTTCCAGTTATCAGTAAATGGCGGTACAGACCAGTCAGCAAATGCTACGGTAAACCCA
TCAACACTGCTAACATTCTCAGGACTTTCACCAGATGCTTCTGGCAGACTATGGGTATCAGCAGGATATTTAGTAGCAGC
AGGTAAATACCCAATTATTAACGCAATCATATTCTCACGTATATCATAA
>Endoglucanase_ML09
ATGAGTGGACTAGTTTCTATAACATGGTATCGCAAGAATAGCAAGCTGTCACCTAATGGTGTGGGCGTACTAGAACTGAT
CAGCCCCGCAGTTGTCTTGCAGCTAATATCAAAACCCGGTGGTACAGACGGCAAGCTACCGTTAGTAAAATCCTATTTGG
TGCTTGACACAGGCGAGCTTAATGAGCAGACTTATGAGGTATCAGATGATATTCTAACACTTACTAACGCACTAAACTCA
GCCATGAACCCTGGTTCAGGGTCAGCAAGCACCCCACAGCAGACACTATCATACAGTGCAGGCTTGCTAACTATATCAGG
TGGAAATACCATTACCATACCCGCAGGACCCGTAGGTGCTAAAGGAGCAACAGGAAACACAGGTCTACAAGGCACGTCAG
GCGTGCAGGGTATTCAGGGAACAGTAGGTGCTGTTGGTACAGCAGGTATTCAGGGGCCAGTAGGTGCAATAGGAAATTTA
GGAGGTATAGGCCCCGCAGGCCCGGCAGGAAGCATAGGACCTATAGGCCCCGCAGTAGACCTTACAACAGTAAATACTAC
TATATCAGGCTTGCAGACAACTGTTACTAACCTATCAACAACGGTAAATCAGCAGGGACAGACAATCGTATCAAATAACA
ACAGCATTATATCCTTTGAGGGAACAGTCTATACTAAAGCACAGATAGATACAAAGATTGCCAATATTTCTACAGGCACA
GGAGGGGCATCAACACTACTTATACACAACCCTAGTAACCTTAACCTGTCTAGTATCGGTATTCAGTACTTGTCAAGTAC
AGCAACACTGCTAGGCACAGCCGTACTTACGGCCACAGGAGACTTTACAGCCACTTACCCTACAGGAACTACAGCCGTAA
CTTTCTACCTGATACCCTCAGCAGCATCTACAAACGGGCAGGTGACAACGACAATCAAGGGTGTTCAGGGTATCACCAAG
TCTACCTATACCCCTATGTATACACTAGGTGGTGGCGCATTTACAGATAGCATAACAGCATTCTCCTTTAATACACCGCC
TATATCTATTCCAGGAGTTAACCAGACATTAACGCTACCAAGTCTAGGTGTTGTCTTTGCAGGTTCAGGAACATCAACAT
CAAGTGGTACAATATCTAGCTACCTATGGGCGCAGGTATCAGGACCAAATACAGCATACCTGTCAGGGGTAACGAATGCT
ACCCTTAACGTTACCAGGTTTATTGCAGGAACATATATTTTTAGTCTTACCGTTATTGATAACTTTGGGCTATCAGGAAG
TAACCAGGTAACCTTGCAGGCAAACCCTCCTACAGGAGGCTTAACAGCAACACTTAACCAGACAGTAGTTATAAATACTT
TGCAGTCAGGTCCAACAATAGGTGTACCTGGCACACAGGTACTAGCAGCAGGCACAACAGGATTGTCACTAACAGCAACA
ACAACAGTTAATATCAGCCCTATAGCTGTATCAACCTGGTCACAGCTATCAGGACCTAATACCGCAATACTGGCAGGTGT
ACGTAACTTACAGGTATATATATCAGGTCTTGTTCCTGGCACATACGTATTTCAGCTACTATCAGAAGATACACTAGGCT
TACTGTCATCAAGAACAGTTACCGTTACTGCATCATCATCATCTGTACCACCAATAGTTTCAGCAGGTTCTAACCAGTCA
CTAGCCTTAAATGCTACAACTGTTGCCCTGACAGGAACGGCCAGTACATCCGACGGTTCAACGATAACTTCCTATGGGTG
GGTGACAACATCAGGACCTAATGCACCGTCTATTGTTTCAGCATCAGCAGCAATAACAAATGTTACAGGTCTTATTGCAG
GTAGCTATGTGTTTACACTTACCGCCTATGCTTCAAACGGCCTATCTTCAAGTTCTGCTACAACAATAACAGCATCACAG
TCAGTAGCACCAACCGTTACAGCAAGTGCTAACCAGACACTAGCAGTAGGGGTAACAACAGCTTCAATGGTAGGCACAGC
CACAGGTAATGCAGGAGCCACAATTGTATCAACGCTATGGTCAAAAGTATCAGGCCCAGCAGGAGATGTTCTTGGAACGC
CTAATGCGCTTACTACAGGTGTATCAGGACTTACAACAGGCGCATATACCTATAAGATTACGGCAACAGACAGCAACGGT
GTAACGGCATCAGCTACAACAGTAGTCACAGCAACAGCAGCATCAGTAACAGTATATACTACTAACCTGAACTTTAACGC
TACCCCACAGAGTGTTTCCAACTGGATAGACGTATCATCAGCAGCAGGTACAAATACCAGTGTTTATACGTCAACAATCG
GAAACGGTGTAACACTATCATCGGTATCTATAGCTAACTGGCCTAGAGTTGGTGGAAGTAATACGTACAATACTTCGTAC
ACAGGCTCTTCAACGGTTGTTCCTATAGCAGTAGGTCAGTCAGCATGGTTCCTTCTAAATACAGGAACTTATGATAAGAC
ACTCGCAGGTGCAATTTTACAGTTCACAGGTTGCGTAGTAGGTGGTACATACTCTATGCAAATTTATTGTGCTATAGATG
CTGCTTTCCAACCATCAGATAATTTCTATCTATCGGTAAATGGTGGTACAGATCAGCAGCCAAATGCTACAGCTAACGCA
TCAACACTGATAACCTTCTCAGGCTTACTACCAGATGCTTCTGGAAGATTATGGCTATCAGCAGGATTCCCTACAACTGG
TAAATATCCAATTATTAACGCAATCATATTCTCACGTACAGCATAA
