# Supplementary material for: Flexible genes establish widespread bacteriophage pan-genomes in cryoconite hole ecosystems
Source: Nat Commun. 2020 Sep 2;11:4403. doi: 10.1038/s41467-020-18236-8 (PMC7468147; doi:10.1038/s41467-020-18236-8)
Supplement: Supplementary file 7 — Source Data [file 41467_2020_18236_MOESM7_ESM.zip › Figure_2_source_data/MGIs_fasta/beta_propeller.fasta]

>beta_propeller_Green
ATGCCACTAGGAAATGATAGGGGCAGTAATAAAGATTTACTAGGGGCTATAGCAGCGGGTACATTTACACTTATACCCAA
TGCAGTAATACCTAACAACACTGATAGGTTTATGACCTCACAGGTAGTATCATGGGTATATATACAGCCAATAACTAACC
GTACCAGTATAGAGCTTCCCCGCTGGGATGAACTTATTGCCGTACCACAGACAGGTACTTCCTCTACAGTAACCTTTACA
GATGAAGTAGGGCCACTACAGTATGTAGCACATGACCTGTCATCGGGAGCAACATTTACCTTCACCACTGTAGGCTCAGG
AACTACCTACACAGCATCAGGCACACTTCCCGCAGGTCATAGCTATGACTTTACCGTTTCATCAGTAACAGGCATATCAA
CCTTTGGCATCACCTCACAGGGAACACTGACAGCAGTAGTATCAGGCAGTCTGCCTAACTATCACTTTACGACAGTCACC
AACGGTGTAACAAGAGTAGTAGCAAAGGCAGCAGCTGTAACAGTAATAGGCACTGTACAAGGTTTCAATGCCCCACACTA
CGGAGCATACCACCCAGGAACAGGCAACCTATTCATCAGCAATATGGGTGACAGGACGCTAAAAATATTAAACACTTCTA
CCAGTACAGCAAGTCTATCAGTACCACTACCTGCATATCCTGGTAGTGGAACGGCAATAGGCTCAAATGCCAGAGCAGTA
ATCCATGTGCCAAGTATCGACAGAATATGGGTAAAGGATGAAGGAGACTATATCTATGAGTATAACCCGTATACCAATAC
ATTTATAAGCACTCCTGTAGTAACACCTTCTGATTTATCAGCAGTAAACTATGGTTATGAGATGATATATGTGCCAGATA
TTGACAGGGTATTTAACTTCCTACTATTATCAGGTCACATAGACGTAATCAATCCGCATAACTATCTTATAACAAATACT
ATAAGCCTTCTTTTAAAGCAAAGTAATTATAGCGCACAGTCAGCTCCTACTCTTGTCAAGTGCTATTCAGGTGTAGCCCC
AGGAAACGGGTTCTGCTATATATCAAGCTATTCTTTTGTATATGTAGTCATAAACTTGTCAACACTTACAGCAGTTAATA
ATACGTGTTACGCATTAGGTCCTGCATCTAACTTTATGGCAGGACTAACCTATTATAATGGGTCTGATAGTCCTGATACT
TTCTATATATGTGATACAGGGTCATCCTATGTATATATTATTAAAGGAGCTACAAATCCAGTTACGGCTACCATTCAGAT
TATAACTGTAGGCACATCACCATCAAGTATTATGTATTCATCAGTACGTAGTGTTTTCTACGTAGGCTTTTACCAAAATA
ATTCTGCATCAGTAAGCACATTTTCTACAGCCACATTCACACAAGGTTCATCCTTATCATCAGGACTATCACCCGTAGAT
ACTGTTTACAATCCTGCTAACGGAAAGATGTACGCACTCAACTATGCTTCTAACACAGTATCAATTTTAACATGA
>beta_propeller_AB09
ATGCCACTAGGAAATGATAGGGGCAGTAATAAAGATTTACTAGGGGCTATAGCAGCGGGTACATTTACACTTATACCCAA
TGCAGTAATACCTAACAACACTGATAGGTTTATGACCTCACAGGTAGTATCATGGGTATATATACAGCCAATAACTAACC
GTACCAGTATAGAGCTTCCCCGCTGGGATGAACTTATTCCTGTAGTACAAGTAGTTAATTCAAATGTCACCTTTGCAGAT
GAAGTAGGGCCACTACAGTATGTAGCACATGACCTGTCATCAGGAGCAACATTTACCTTCACTACTGTAGGCTCAGGAAC
TACCTACACAGCATCAGGCACACTTCCAGCAGGACGTAGCTATGACTTTACCGTTTCATCAGTAACAGGCATATCAACCT
TTGGCATCACCTCACAGGGAACACTGACAGCAGTAGTATCAGGCAGTCTGCCTAACTATCACTTTACGACAGTCACCAAC
GGTGTAACAAGAGTAGTAGCAAAGGCAGCAGTTGTTGCAGTGGTAACTACAGTACAGGGATTTAATGGCCCACATTATGG
AGCATATCATCCGGGAACAGGTAATTTATTTATTAGTAATATAGGTGACAGAACATTAAAAACATTAAATACTTCTAATA
ATACAGCAAGTTTATCAGTACCATTACCTGCATATCCGGGTGGAGCAACAGCAACAGGTTCAAATGTTAGAGCAGTAATT
CATGTACCAAGTATTGATAGAATATGGGTAAAAGATGAAGGAGACTATATCTATGAGTATAACCCGTATACCAATACGTT
CACAAGCACTCCTGTAGTAACACCTTCTGATTTATCAACTACCAGTTACGGCTATGAGATGATATACGTACCAGATATTG
ACAGGGTATTCAACTTCCTACTCAACACAGGTGTAATAGATGTAATAAACCCACATAATTATCTTAAGACAAACTTAATA
TCACTAAATCTTCCAACAGCAAACGAAGCAGTACTTTACAATCCAATGAGAGTTTACTCAGGTGTAGCACCAGGAAATGG
GTTCTGCTACCTATGTAGTTATTCATTCAAGTATGCTGTTATTAACCTTTCAACACTTGGTGTAGTAAACAACCTGCTTT
ATAGACTTTCTCAAATACCATCAAATTTTATGGCAGGCTTATGTTACTATAATGGTTCAGATAGTCCTGATACTTTCTAT
ATATGCGATACAGGAAACAGTAATGTATATATTATTCATGGTGCTTCTAATCCTGCTACTGCTATAATTAACAATGTAGT
TGTAGGCACATCACCGTCAAGTATTATGTATTCATCAGTACGTAATGTTTTCTACGTAGGCTTTTACCAAAATAATTCTG
CATCAGTAAGTACATTTTCTACAGCCTTATTCACACAAGGTTCATCCTTATCATCAGGACTATCACCCGTAGATACTGTT
TACAATCCTGCTAACGGAAAGATGTACGCACTCAACTATGCTTCTAACACAGTATCAATTTTAACATGA
>beta_propeller_ML13
ATGCCACTAGGAAATGATAGGGGCAGTAATAAAGATTTACTAGGGGCTATAGCAGCGGGTACATTTACACTTATACCCAA
TGCAGTAATACCTAACAACACTGATAGGWTTMYKRYMKBACAGYYAATTCAAATGTCACCTTTGCAGATGAAGTAGGGCC
ACTACAGTATGTAGCACATGACCTGTCATCAGGAGCAACATTTACCTTCACTACTGTAGGCTCAGGAACTACCTACACAG
CATCAGGCACACTTCCAGCAGGACGTAGCTATGACTTTACCGTTTCATCAGTAACAGGCATATCAACCTTTGGCATCACC
TCACAGGGAACACTGACAGCAGTAGTATCAGGCAGTCTGCCTAACTATCACTTTACGACAGTCACCAACGGTGTAACAAG
AGTAGTAGCAAAGGCAGCAGCTGTAACAGTAATAACCACAGTACAGGGATTCAATGCCCCCCACTACGGAGCATATCACC
CAGGAACAGGCAACCTATTCATCAGCAATATGGGTGACAGGACGCTAAAAACATTAAACACTGCTAACAGTACAGCAAGT
CTATCAGTACCACTACCTGCATATCCTGGTAGTGGAACGGCAATAGGCTCAAATGCCAGAGCAGTAATCTATGTGCCAAG
TATCGATAGAATATGGGTAAAGGATGAAGGAGACTATATCTATGAGTATAACCCGTATACCAATACGTTCACAAGCACTC
CTGTAGTAACACCTTCTGATTTATCAACTACCAGTTACGGCTATGAGATGATATACGTACCAGATATTGACAGGGTATTT
AACTTCTTACTAAACACAGGTGTAATAGATGTAATAAACCCTCATAATTATCTTAAGACAAACTTAATATCACTAAATCT
TCCAACAGCAAACGAAGCAGTACTTTACAATCCAATGAGAGTTTACTCAGGTGTAGCACCAGGAAACGGGTTCTGCTACC
TATGTAGTTATTCATTCAAGTATGCTGTTATTAACCTTTCAACACTTGGTGTAGTAAACAACCTGCTTTATAGACTTGCT
AATATACCATCAAATTTTATGGCAGGCTTATGTTACTATAATGGTTCAGATAGTCCTGATACTTTCTATATATGTGATAC
AGGAAACAGTAATGTATATATTATTCATGGTGCTTCTAATCCTGCTACTGCTATAATTAACAATGTAGTTGTAGGCACAT
CACCGTCAAGTATTATGTATTCATCAGTACGTAATGTTTTCTACGTAGGATTTTATCAAAATAATTCTGCATCAGTAAGT
ACATTTTCTACAGCCTTATTCACACAAGGTTCATCTTTATCATCAGGACTGTCACCAGTAGATACTGTTTACAATCCTGC
TAACGGAAAGATGTACGCACTCAACTATGCTTCTAACACAGTATCAATTTTAACATGA
>beta_propeller_ALPS
ATGCCACTAGGAAATGATAGGGGCAGTAATAAAGATTTACTAGGGGCTATAGCAGCGGGTACATTTACACTTATACCCAA
TGCAGTAATACCTAACAACACTGATAGGTTTATGACCTCACAGGTAGTATCATGGGTATATATACAGCCAATACTTAACC
GTACCAGTATAGAGCTTCCCCGCTGGGATGAACTTATTGCCGTACCACAAACAGCCAATTCAAATGTCACCTTTTTAGAT
GAAGTAGGGCCACTACAGTATATAGCACATGACCTGTCATCAGGAGCAACATTTACCTTCACCACTGTAGGCTCAGGAAC
TACCTACACAGCATCAGGCACACTTCCCGCAGGACGTAGTTATGACTTTACCGTTTCATCAGTAACAGGCATATCAACCT
TTGGCATCACCTCACAGGGAACACTGACAGCAGTAGTATCAGGCAGTCTGCCTAACTATCACTTTACGACAGTCACCAAC
GGTCTAACAAGAGTAGTAGCAAAGGCAGCAGCTGTAACAGTAATAACCACAGTACAGGGATTCAATGCCCCCCACTACGG
AGCATATCACCCAGGAACAGGTAACCTATTCATCAGCAATATGGGTGACAGGACGCTAAAAACATTAAACACTGCTAACA
GTACAGCAAGTCTATCAGTACCACTACCTGCATATCCTGGTAGTGGAACGGCAATAGGCTCAAATGCCAGAGCAGTAATC
TATGTGCCAAGTATCGATAGAATATGGGTAAAGGATGAAGGAGACTATATCTATGAGTATAACCCGTATACCAATACGTT
TACAAGCACTCCTGTAGTAACACCTTCTGATTTATCAACTACCAGTTACGGCTATGAGATGATATACGTACCAGATATTG
ACAGGGTATTTAACTTCTTACTAAACACAGGTGTAATAGATGTAATAAACCCACATAATTATCTTAAGACAAACTTAATA
TCACTAAATCTTCCAACAGCAAACGAAGCAGTACTTTACAATCCAATGAGAGTTTACTCAGGTGTAGCACCAGGAAACGG
GTTCTGCTACCTATGTAGTTATTCATTTAAGTATGCTGTTATTAACCTTTCAACACTTGGTGTAGTAAACAACCTGCTTT
ATAGACTTGCTAATATACCATCAAATTTTATGGCAGGCTTATGTTACTATAATGGTTCAGATAGTCCTGATACTTTCTAT
ATATGCGATACAGGAAACAGTAATGTATATATTATTCATGGTGCTTCTAATCCTGCTACTGCTATAATTAACAATGTAGT
TGTAGGCACATCACCGTCAAGTATTATGTATTCATCAGTACGTAATGTTTTCTACGTAGGCTTTTATCAAAATAATTCTG
CATCAGTAAGTACATTTTCTACAGCCTTATTCACACAAGGTTCATCCTTATCATCAGGACTGTCACCAGTAGATACCATT
TATAATCCTGCTAACGGAAAGATGTACGCACTCAACTATGCTTCTAACACAGTATCAATTTTAACATGA
>beta_propeller_ML09
ATGCCACTAGGAAATGATAGGGGCAGTAATAAAGATTTACTAGGGGCTATAGCAGCGGGTACATTTACACTTATACCCAA
TGCAGTAATACCTAACAACACTGATAGGTTTATGACCTCACAGGTAGTATCATGGGTATATATACAGCCAATAACTAACC
GTACCAGTATAGAGCTTCCCCGCTGGGATGAACTTATTGCCGTACCACAGACAGCCAATTCAAATGTCACCTTTGCAGAT
GAAGTAGGGCCACTACAGTATGTAGCACATGACCTGTCATCAGGAGCAACATTTACCTTCACCACTGTAGGCTCAGGAAC
TAACTACACAGCATCAGGCATACTTCCCGCAGGACGTAGTTATGACTTTACCGTTTCATCAGTAACAGGCATATCAACCT
TTGGCATCACCTCACAGGGAACACTGACAGCAGTAGTATCAGGCAGTCTGCCTAACTATCACTTTACGACAGTCACCAAC
GGTGTAACAAGAGTAGTAGCAAAGGCAGCAGCTGTAACAGTAATAACCACAGTACAGGGATTCAATGCCCCCCACTACGG
AGCATATCACCCAGGAACAGGCAACCTATTCATCAGCAATATGGGTGACAGGACGCTAAAAACATTAAACACTGCTAACA
GTACAGCAAGTCTATCAGTACCACTACCTGCATATCCTGGTAGTGGAACGGCAATAGGCTCAAATGCCAGAGCAGTAATC
TATGTGCCAAGTATCGATAGAATATGGGTAAAGGATGAAGGAGACTATATCTATGAGTATAACCCGTATACCAATACGTT
CACAAGCACTCCTGTAGTAACACCTTCTGATTTATCAACTACCAGTTACGGCTATGAGATGATATACGTACCAGATATTG
ACAGGGTATTTAACTTCTTACTAAACACAGGTGTAATAGATGTAATAAACCCTCATAATTATCTTAAGACAAACTTAATA
TCACTAAATCTTCCAACAGCAAACGAAGCAGTACTTTACAATCCAATGAGAGTTTACTCAGGTGTAGCACCAGGAAATGG
GTTCTGCTACCTATGTAGTTATTCATTCAAGTATGCTGTTATTAACCTTTCAACACTTGGTGTAGTAAACAACCTGCTTT
ATAGACTTGCTAATATACCATCAAATTTTATGGCAGGCTTATGTTACTATAATGGTTCAGATAGTCCTGATACTTTCTAT
ATATGTGATACAGGAAACAGTAATGTATATATTATTCATGGTGCTTCTAATCCTGCTACTGCTATAATTAACAATGTAGT
TGTAGGCACATCACCGTCAAGTATTATGTATTCATCAGTACGTAATGTTTTCTACGTAGGATTTTATCAAAATAATTCTG
CATCAGTAAGTACATTTTCTACAGCCTTATTCACACAAGGTTCATCTTTATCATCAGGACTGTCACCAGTAGATACCATT
TATAATCCTGCTAACGGAAAGATGTACGCACTCAACTATGCTTCTAACACAGTATCAATTTTAACATGA
