# Supplementary material for: Flexible genes establish widespread bacteriophage pan-genomes in cryoconite hole ecosystems
Source: Nat Commun. 2020 Sep 2;11:4403. doi: 10.1038/s41467-020-18236-8 (PMC7468147; doi:10.1038/s41467-020-18236-8)
Supplement: Supplementary file 7 — Source Data [file 41467_2020_18236_MOESM7_ESM.zip › Figure_2_source_data/MGIs_fasta/Phage_stabilization_protein_MGI_extraction.fasta]

>Phage_stabilization_protein_AB09
TATAAACTTAAGCACAACAAATTTAATAAAAGTAGCCACACAACCATTCTTTGCTTACTTAGCTTTACAATATCCTTTAG
CTTATGGAGCTAATCAAGAAAATGCCAGAGTATACCAGATAGCACTTTCAGGCACTCCACTTGTAGGAGATAATATAAAT
ATGACTTTTGCTAATGGTACAAACCTATATGCCTATAACTATGTTGTAGTAGTAGGAGATACATTAACAACAGTTATAGC
AAAACTAATAATATTACTAGGGCAAGGTGCTTACGTGTCTACGCTAAACCCAAATTCATTTTTCTATATTTTAGGAGGAA
ATGGTAATGGTATATACTTAGAGGGTGTAGCAGTAGTAGCATCTGGTGGTAGTATTATGGGATTTTCAAAATTACCAAAT
GTAATTCTTTCTGCTGCCAGTCAGTTAATTTATAAAAGTGCGCCAAGATATAAAGATTCTAATAGGTATGTATTTGTTCT
TAGTTACAAAGATGAATTTGGTAGACCTGGTTCAGCACAGCAGGACACTTCTTTTAAATTATCAGGGTATAATTCTACCA
TAAATACCCCTAGTCTATATGCAACAGGTGGTTCATTATGTGCTATAAACTGGAACATTTATCACAATCCTCCTGCTTGG
GCTAAATACTATAGTTGGGGTAGGTCAACAAGACTTAAAGATCAGGGATTTGTACAGTGGTTTACCAATAAGATTGAGCC
TAGTGATAATAATAAGTCAGAGATAAAAGTATTTATTGATGGTATCAGATTATCTGGTATAGGTAGCCCAACAAAGAATT
TAGATAATACCGTATCAGCTAACAATGGTACACTTCCAAACTCAATTATTAAATACCAGTTTTCAGTAGGTGACAGAATA
TCATTTATTAAAACGTATAACCAAAATAATATAGCTGACACAGCTTTTGGGTTTTGCCCATTTTTTGATACAGAGATTAC
CAGTTTCATACAAAATCCTACTAAGACCTATGCACAATCTGGTTTTACTGATACAGGTATAATAGTTTTAGGCGGAACAT
TATTTCAAACAGATATAACTACTATTAATACTGTTGATGTAATAGGTAAATTTCTTGTTGCAGGTGGATTTACTAAGCGT
ATAAACTATGTAGTAACTACTTCTAACTTCTTAGCACAATTTCCTGGACACGTAGGTTTTGTGCTTGATTCACCAACACA
GAATATACACGTTGATTCTTTTGAGATTTTAGAATTTGGTGATGTTATTACTTGTTCAGCACCACCTTATACTGTTACCA
ATGTAAGTCTAGTAGAATTATATACGCCTAGAAAACCTGCTACAGGTGTTCAAGATACCTATTATGAGTTTGGTGAAAGG
TATGATATTATTAATGGTCAGCATTCGGTAACATCAGGACAATTTACCAGAGGTGATATTTACCAAAAGGCAAGGTCAAT
GGCTTTCTATGGAGGTTATATTTATCCTCAGGACAACTATCTAAACCAATATCCTAAACTACCAACAGCATTAGAGATTG
TCACAGACCCTAACTATAA
>Phage_stabilization_protein_Green
TATAAACTTAAGCACAACAAATTTAATAAAAGTAGCCACACAACCATTCTTTGCTTACTTAGCTTTACAATATCCTTTAG
CTTATCAAGCTAATCAAGAAAATGCCAGAGTATACCAGATAGCACTTTCAGGCACTCCACTTGTAGGAGATAATATAAAT
ATGACTTTTGCTAATGGTACGAACCTTTATGCCTATAATTATATTGTAGTAGTAGGAGATACATTAACAACAGTTATAGC
AAGACTAATAATATTACTAGGTCAAGGTGCTTACGTGTCTACGTTAAACCCAAATTCATTTTTCTATATTTTAGGAGCAA
ATGGTAATGGTATATACTTAGAGGGTGTAGCAGTAACAGCATCCCAAGGTAGTATTATGGGATTTTCAAAATTACCAAAT
GTAATTCTTTCTGCTGCCAGTCAGTTAATTTATAAAAGTGCGCCAAGATATAARGATGCTAACAGGTACGTRTTTGTACT
TAGTTACAAAGATGAATTTGGCAGACCTGGTGCAGCACAGCAGGACACTTCTTTTAAATTATCAGGGTATAATTCTACCA
TAAATACCCCTAGTCTATATGCAACAGGTGGTTCATTATGTGCTATAAACTGGAACATTTATCACAATCCTCCTGCTTGG
GCTAAGTACTATAGTTGGGGTAGGTCAACAAGACTTAAAGATCAGAGTTTTGTTCAGTGGTTTACAAACAAGATAGAAGC
AAGTGACAATAATAAGTCAGAGATAAAAGTATTTATTGATGGTATCAGATTATCTGGTATAGGTAGCCCCACAAAGAATT
TAGATAATACCGTATCAGCTAACAATGGTACACTTCCAAACTCAATTATTAAATACCAGTTTTCAGTAGGTGACAGAATA
TCATTTATTAAAACGTATAACCAAAATAATATAGCTGACACAGCTTTTGGGTTCTGTCCATTTTTTGATACAGAGATTAC
CAGTTTTATACAAAATCCTACTAAGACCTATGCACAAGCTGGTTTTACTGATACAGGTATAATAGTTCTAGGCGGAACAT
TGTTTCAAACAGATATAACTACTATTAATACTGTTGATGTAATAGGTAAATTTCTTGTTGCAGGTGGATTTACTAAGCGC
ATAAACTATGTAGTAACTACTTCTAACTTCTTAGCACAATTTCCTGGACACGTAGGTTTTGTGCTTGATTCAGCAACACA
AAATATGCACGTTGATTCTTTTGAGATTTTAGAATTTGGTGATGTTATTACTTGTTCAGCACCACCTTATACTGTTACCA
ATGTTAGCCTTGTAGAATTATATACGCCTAGAAAACCTGCTACAGGTGTTCAAGATACTTATTATGAGTTTGGTGAAAGG
TATGATATTATTAATGGTCAGCATTCGGTAACATCAGGACAATTTACTAGAGGCGATATTTACCAGAAGGCAAGGTCAAT
GGCTTTCTATGGAGGTTATATTTATCCTCARGACAACTACACAMACCMCTATAATAAGCTAGGATTAGTGAATGAGATTG
TCACAGACCCTAACTACAA
>Phage_stabilization_protein_ML13
TATAAACTTAAGCACAACAAATTTAATAAAAGTAGCCACACAACCATTCTTTGCTTACTTAGCTTTACAATATCCTTTAG
CTTATGGAGCTAATCAAGAAAATGCCAGAGTATACCAGATAGCACTTTCAGGCACTCCACTTGTAGGAGATAATATAAAT
ATGACTTTTGCTAATGGTACGAACCTTTATGCCTATAATTATATTGTAGTAGTAGGAGATACATTAACAACAGTTATAGC
AAGACTAATAATATTACTAGGTCAAGGTGCTTACGTGTCTACGTTAAACCCAAATTCATTTTTCTATATTTTAGGGATGA
ATGGTAATGGTATATACTTAGAGGGTGTAGCAGTAACAGCATCCCAAGGTAGTATTATGGGATTTTCAAAATTACCAAAT
GTAATTCTTTCTGCTGCCAGTCAGTTAATTTATAAAAGTGCGCCAAGATATAAAGATTCTAATAGGTATGTATTTGTTCT
TAGTTACAAAGATGAATTTGGTAGACCTGGTGCAGCACAGCAGGACACTTCTTTTAAATTATCAGGGTATAATTCTACCA
TAAATACCCCTAGTCTATATGCAACAGGTGGTTCATTATGTGCTATAAACTGGAACATTTATCACAATCCTCCTGCTTGG
GCCAAATACTATAGTTGGGGTAGGTCAACAAGACTTAAAGATCAGGGATTTGTACAGTGGTTTACCAATAAGATTGAGCC
TAGTGATAATAATAAGTCAGAGATAAAAGTATTTATTGATGGTATCAGATTATCTGGTATAGGTAGCCCAACAAAGAATT
TAGATAATACCGTATCAGCTAACAATGGTACACTTCCAAACTCAATTATTAAATACCAGTTTTCAGTAGGTGACAGAATA
TCATTTATTAAAACGTATAACCAAAATAATATAGCTGACACAGCTTTTGGGTTCTGTCCATTTTTTGATACAGAGATTAC
CAGTTTCATACAAAATCCTACTAAGACCTATGCACAATCTGGTTTTACTGATACAGGTATAATAGTTTTAGGCGGAACAT
TATTTCAAACAGATATAACTACTATTAATACTGTTGATGTAATAGGTAAATTTCTTGTTGCAGGTGGATTTACTAAGCGT
ATAAACTATGTAGTAACTACTTCTAACTTCTTAGCACAATTTCCTGGACACGTAGGTTTTGTGCTTGATTCACCAACACA
GAATATACATGTTGATTCTTTTGAAATTTTAGAATTTGGTGATGTTATTACTTGTTCAGCACCACCTTATACTGTTACCA
ATGTAAGTCTAGTAGAATTATATACGCCTAGAAAACCTGCTACAGGTGTTCAAGATACCTATTATGAGTTTGGTGAAAGG
TATGATATTATTAATGGTCAGCATTCGGTAACATCAGGACAATTTACCAGAGGTGATATTTACCAGAAGGCAAGGTCAAT
GGCTTTCTATGGAGGTTATATTTATCCTCAGGACAACTATCTAAACCAATATCCTAAACTACCAACAGCATTAGAGATTG
TCACAGACCCTAACTATAA
>Phage_stabilization_protein_ALPS
TATAAATCTGAATACAACACCGACAACGCTTGTAGCCACACAGCCGTTTGTTATGTTTGTAGAGTATTCTAGTCCACAAC
CAGGAAACTCACCCTACAATGATTATTACATTCAGGTAACTGGAACACCTAATATTGGTGATAAAGTAGGCTATGCGATT
ACTAATGGTAGCACTGTTTATAAGTATTTTTACACAGTAGCTTCAGGTGATACGCTTGTTTCAATTATAACAGCTCTTTC
TGCCCTTATAGGGGGTTTCCCTTACTCTTCTGTTTATTCTACAAACCCAAGTATATTAAAACATTCAATAGATAATAGTT
ATGGATTTGTAGCCCCTGGACCTAGTGTAACACCTGGACTTAATACAAAGAGTTTCTACCCCTCACAGTTTGCTTATAAA
GATGCTAATAGGTATGTATTTGTTCTTAGTTACAAAGATGAATTTGGTAGACCTGGTGCAGCACAGCAGGACACTTCTTA
TAAGGTAACAGGATTTAACTCCACAGTAAATACTCCAACGCTTGATACAACAAACGGTGCATTAAGCAATATCAACTGGC
AGATTAATCACAACCCCCCTGCCTGGGCTAGATACTATAGTTGGGGCAGGTCAACAAGACTTAAAGATCAGAGTTTTGTT
CAGTGGTTTACCAACAAGATAGAAGCAAGCGACAGCAATAAGAATGAAGTAAAAGTATTTGTTGACGGTATTAGGCTATC
GGGTATTGGAAACGGTATACGAAATACAGATGGTTCAATATCTAATAATTCAGGGACACTACCAAACTCGGTTATTAAAT
ACAGCTTTACGGTAGGCGACAGGATTACATTCATCAAAAAGTATGACCCTAATAATCTAGCCACACAGTCATTCACTCCT
TACTTTGAAACAGAGATTACAAGTTTCATTCAGAACCCACGTAAGACCTATGCACAGAATGGTGTTATAAACAATGCTTC
GGTATCGGTAAACGGTGTAAATGGTACAGGGCCAACAAGGTCTTACTTTATGACCGACACATCAGTACTGGGTGAAGTAG
CAGGAAAGTTCATATCTTTTGGAGGTACATCAAAGATGATAGTTGGTAAGCATACAGCTTATGATTTATCTTCTGGCAAT
GCTATATTAACATTACAACTTGATTCTTCCAGTGCTAATGCAATAGTTGATACGTTTGATATATTCGAGTATGGTGATGC
TATAACCTGTCAGACACCACCGTTTCCCTATACCAATACACACCTGGTAGAATTATGGACTCCTAGAAAGTCTGCTTCTG
ATGTACAGAATACCTACTTTGAGTTTGGTGAAAGGTATGATGTTATTAACGGTCAGCACTCGGTAACATCAGGCACATTC
AAACGTGGTGACGTATTTCAGAAAGCAAGGTCAATGGTATTTTGGGGAGGGTATTATTACCCACAAGATAACTATGTACA
TAATTATAATAAGCTAGGGTTAGTATCAGAGATTGTCACAGACCCTAACTACAA
>Phage_stabilization_protein_ML09
TATAAACTTAAGCACAACACCAACAACGCTTGTGGTATCACAGCCGTTTATCATGTTTGTAAATCTTGTAGTTCCTGGAA
ATAATATTGCACAGAACAATTACTATATACAGCTAACTGGAACACCTAATATTGGTGATAAAGTAGGATATGCGATTACC
AATGGTACTACAACATATAGTTATTTTTATACTGTCGCAGCAGGAGACACACTAATTTCAATATCTACTTATCTAGTAAA
TTTAGTAGGTAACTCCGTATATGCTTCACAAATAACTACGACCCCTTGCGTATTCAGGCATCTTATAGATAGTAACTACG
GATTTGTATCCCCTGGACCTAGTGTAACACCTGGTCCTAATACAAAGACTTTCTACCCTTCACAATTTGCTTATAAAGAT
TCTAACAGGTATGTGTTTGTACTTAGTTACAAAGATGAATTTGGCAGACCTGGTGCAGCACAGCAAGATACTTCTTATAA
AGTAACAGGCTTTAACTCCACAGTAAATACGCCAACGCTAGATACAACAGGAGGTGCATTAAGCAATATCAACTGGAATA
TATACCATAACCCACCTTCTTGGGCTAGGTACTATAGCTGGGGCAGGTCAACAAGACTTAAAGATCAGAGTTTTGTACAG
TGGTTTACAAACAAGATAGAAGCAAGCGACAACAATAAGAATGAGGTAAAAGTATTTATTGATGGTATCAGGCTGTCAGG
TATAGGAAATGGTGTACGTAATACAGATGGTTCAGTATCTAATAACACAGGTACACTACCAAACTCGGTTATTAAATATA
GCTTTACGGTAGGAGACAGGATTACATTTATCAAAAAGTATGACCCTAATAACCTAGCCACACAATCATTCACACCTTAT
TTTGAAACAGAGATTACAAGTTTTATTCAAAACCCACGTAAGACCTATACACAGAATGGTGTTATAAACAATGCTTCGGT
ATCAGTAAATGGTATAAATGGAACAGGGCCAACAAGATCATATTTCATTACCGATACATCAGTACTGGGTGAAGTAGCAG
GAAAGTTTATATCCTTTGGTGGTACATCAAAGATGATAAGAGGCAAGCATACTGCCTATGATATATCTACTGGCAATGCC
ATAGCTACATTAGAGTTAGATTCTTCCAGTGCTAGTGTATCAGTTGATACCTTTGATATATTCGAGTATGGTGATGTAGT
AACTTGTCAGACTCCACCGTTTCCGTATACCAATACACACTTAGTAGAATTATGGACTCCTAGAAAGTCTGCTTCTGATG
TACAGAATACCTACTTTGAGTTTGGTGAAAGGTATGATATTGTTAATGGTCAGCATTCGGTAACATCAGGCACATTCAAA
CGGGGTGACGTATTTCAAAAAGCAAGGTCAATGGTATTTTGGGGAGGGTATTTTTACCCACAAGACAACTATACACGTAC
CTATAATAAACTAGGATTAGTGAATGAAATTGTCACAGACCCTAACTACAA
