# Supplementary material for: Flexible genes establish widespread bacteriophage pan-genomes in cryoconite hole ecosystems
Source: Nat Commun. 2020 Sep 2;11:4403. doi: 10.1038/s41467-020-18236-8 (PMC7468147; doi:10.1038/s41467-020-18236-8)
Supplement: Supplementary file 7 — Source Data [file 41467_2020_18236_MOESM7_ESM.zip › Figure_2_source_data/MGIs_fasta/Phage_stabilization_protein_Full_gene.fasta]

>Phage_stabilization_protein_ALPS
ATGGCACAGATACGACCAGATGTAAAGAAGAACTTTCTAGGCATAGACTCAGATCACTCAAACGATTTGTTTCCTCCTAA
CAGCCTTCTTGATGCACTGAATGTACGGTTACATGATAACTCCACAGGTGGTAAGCTGAACGTAACGAATACGCAGGGAA
ACATGCTTGTAGACACAGCAAGCATTGCATCAGATGGTATTAACTATATTACCATTGGCTGTTTTGAACAGCAGTCTATG
GGTAAGATGTACTATTTCAATCACCACCTGACAGGCACAAATGACGGTATCTATGAACTAGATATGAATACCCTTGCCAT
AGTTGCTATCTTGCAAGGGCCAATACTTAACTTTTCAACAGCCGTTATAGGTAGTGTAAATGTTATCGATAACAAGATGA
TTTTGTTCAGTGATAATGTCAACCCACCACGACTGATAGATATAGCACTGGCAAAGCAAGGGTATTATACTACCCCACAG
AGCATCATGCTTATAAAAGCACAGCCACAATATGTTCCAGGATATGCCGACCTTGACTATACCCAGAATGGTAATCCTGT
TTCAGCAGCTCCGACTTATATATCTAATAGTTTAATCAATGCCAATAACCTAAAGAAACAGCTATTCCAGATTAAATACA
GATACCAGTACGAAGATAACCTGCACTCAGCATGGTCAGGAGCATCACGTACTCCGTTACCACTTAATGAGAATAGTAAC
ATAGTAAATACAATAAACACCAATAACAATGGTATAAAGTTCACTTTCTTTACAGGCAATAGATACGTACGTAAGATAGA
CTTTGCTTATTCAGCAGATGGCCTGAACTGGGCAATATTTAAGACTGCTGATAAGGTGCTAGATAGTATTCCAGACAATA
CCATTTGGGGTCAGGCACAATATACATCTAGTCTTACCCCTTACCCTGATGATAAGTTTGTGTTCTTCAATAACAACATA
GGCACACCTGTACCTATCATTGACACGTCATCAAACTTCGATGATGTACCCTTTACTGTAGGAGCATCTAGTGTTGCCAA
TGGTAATACTATTCTTCTAGGTAATGTTACCAAAGGCAGACCGAACCTAAACAATGACGTAGATAGTAATGGTAACCCTA
TTACTATGAATATAAATCTGAATACAACACCGACAACGCTTGTAGCCACACAGCCGTTTGTTATGTTTGTAGAGTATTCT
AGTCCACAACCAGGAAACTCACCCTACAATGATTATTACATTCAGGTAACTGGAACACCTAATATTGGTGATAAAGTAGG
CTATGCGATTACTAATGGTAGCACTGTTTATAAGTATTTTTACACAGTAGCTTCAGGTGATACGCTTGTTTCAATTATAA
CAGCTCTTTCTGCCCTTATAGGGGGTTTCCCTTACTCTTCTGTTTATTCTACAAACCCAAGTATATTAAAACATTCAATA
GATAATAGTTATGGATTTGTAGCCCCTGGACCTAGTGTAACACCTGGACTTAATACAAAGAGTTTCTACCCCTCACAGTT
TGCTTATAAAGATGCTAATAGGTATGTATTTGTTCTTAGTTACAAAGATGAATTTGGTAGACCTGGTGCAGCACAGCAGG
ACACTTCTTATAAGGTAACAGGATTTAACTCCACAGTAAATACTCCAACGCTTGATACAACAAACGGTGCATTAAGCAAT
ATCAACTGGCAGATTAATCACAACCCCCCTGCCTGGGCTAGATACTATAGTTGGGGCAGGTCAACAAGACTTAAAGATCA
GAGTTTTGTTCAGTGGTTTACCAACAAGATAGAAGCAAGCGACAGCAATAAGAATGAAGTAAAAGTATTTGTTGACGGTA
TTAGGCTATCGGGTATTGGAAACGGTATACGAAATACAGATGGTTCAATATCTAATAATTCAGGGACACTACCAAACTCG
GTTATTAAATACAGCTTTACGGTAGGCGACAGGATTACATTCATCAAAAAGTATGACCCTAATAATCTAGCCACACAGTC
ATTCACTCCTTACTTTGAAACAGAGATTACAAGTTTCATTCAGAACCCACGTAAGACCTATGCACAGAATGGTGTTATAA
ACAATGCTTCGGTATCGGTAAACGGTGTAAATGGTACAGGGCCAACAAGGTCTTACTTTATGACCGACACATCAGTACTG
GGTGAAGTAGCAGGAAAGTTCATATCTTTTGGAGGTACATCAAAGATGATAGTTGGTAAGCATACAGCTTATGATTTATC
TTCTGGCAATGCTATATTAACATTACAACTTGATTCTTCCAGTGCTAATGCAATAGTTGATACGTTTGATATATTCGAGT
ATGGTGATGCTATAACCTGTCAGACACCACCGTTTCCCTATACCAATACACACCTGGTAGAATTATGGACTCCTAGAAAG
TCTGCTTCTGATGTACAGAATACCTACTTTGAGTTTGGTGAAAGGTATGATGTTATTAACGGTCAGCACTCGGTAACATC
AGGCACATTCAAACGTGGTGACGTATTTCAGAAAGCAAGGTCAATGGTATTTTGGGGAGGGTATTATTACCCACAAGATA
ACTATGTACATAATTATAATAAGCTAGGGTTAGTATCAGAGATTGTCACAGACCCTAACTACAACGATACATATATCAGT
AGCAAGTCTGATAACGGTAGGCCAATGGCAGAAGACCCTAACTCAGCTTTGGTAAACTACTATACACAGATTAACTTCTC
ACAGTCATACTTTAGCAATACGACTATAAACGGTCTTGCTACGTTCTACTACCAGAATTTCAAGGAGTATGACCGTAACT
ACCAGTCTATACAGTATATACTTGTAAAGGGTCAGAAGGCAATGATTTTTCAGGAGCTACGTGTAGGATTTATTCCTATC
AATCAGCAGATAACACTTGCAGGTGATGGTAAGACCAGCTTACAGTTATCACAGACGTTGCTTAATAATATTAACTATTA
TACGTATGCAGGAGGCATAGGCAAAAACCCTGAATCTATTGAGATAGGCATGACAGGAGAATATTTCATTGACTACAAGA
ACTCCAATATATGCAGGCTGTCAGGTGACGGTGTAGTAGTAATTTCAGATAACCTTGCCAATACACTATTCATAAACCAG
TTTGCCAAATATAAATCAATAGGTATACCACCAAAAGTATATACCAGTTACGATAGGAATAGAGATACCCTTATTATTGC
TTTCAGTCCTGCCAGTGACGGCTCTACACTAACAGTAGAGTTCCATGACGGCTCAGAGCAGGAGACAAAACGGTGGACAA
GTAGGTTTAGCTATGCCCCAGACTATATGGGTGCAGCCTTTACTGATGTATACTCATGGAAGAACGGGTTAGCCTATAAG
CATGGGGTCTTAGTTGATAGTAAGGGTGTAGGTATATACAATAATTTCTATGGTGTTCAGTACCCATCACAATTACGGAT
GGTATTTAACAATCAGCCAGAGGTAAACAAGTCATTTATGAATGTTGCTGTACAGTCAGACTCAATATGGACTTGGGATA
ATATTGTTACTACCAGTAATCAGACATCAAGACTACCTGCTGCTGCCTTTAATTTGGATGATGGATATAATAAGTCAGAA
GATATTTACTATGCAGACTTATTATGTGATACATCAAATGGCGGGTCACTTGTAGATGGTAATGACCTTAAGGGTAACAA
GCTATTTGCTACACTAACTAGTACTAGTACAGTAAAAACATCATTATTTTCAGTTACACTAAACAGTATATACAGCCCTA
ATTCGGGGCTTTAA
>Phage_stabilization_protein_Green
ATGGCACAGATACGACCAGATGTAAAGAAGAACTTTCTAGGCATAGACTCAGATCACTCAAACGATTTGTTTCCTCCTAA
CAGCCTTCTTGATGCACTGAATGTACGGTTACATGATAACTCCACAGGTGGTAAGCTGAACGTAACGAATACGCAGGGAA
ACATGCTTRTCGACACAGCAAGCATTGCATCAGATGGTATCAACTACCTTACCATTGGCTGTTTTGAACAGCAGTCTATG
GGTAAGATGTACTATTTTAACCACCACCTAACAGGCACAAATGACGGTATCTATGAACTAGATATGAATACCCTTGCCAT
AGTTGCTGTCTTGCAGGGGCCAATACTGAACTTTTCAACAGCCGTTATAGGTAGTGTAAATGTTATCGATAACAAGATGA
TTTTGTTCAGTGATAATGTCAACCCACCACGACTGATAGATATAGCACTGGCAAAGCAAGGGTATTATACTACCCCTCAG
AGCATCATGCTTATAAAAGCACAGCCACAGTATGTTCCAGGCTATGCCGACCTTGACTATACCCAGAATGGTAATCCTGT
TTCAGCAGCTCCGACTTATATATCTAATAGTTTAATCAATGCCAATAACTTAAAGAAACAGCTATTCCAGATTAAATACA
GATACCAGTACGAAGATAACCTGCACTCAGCATGGTCAGGAGCATCACGTACTCCGTTACCACTTAATGAGAATAGTAAC
ATAGTAAATACAGTAAACACCAATAACAATGGTATAAAGTTCACTTTCTTTACAGGCAATAGATATGTACGTAAGATAGA
CTTTGCTTATTCAGCAGATGGCCTGAACTGGGCAATATTTAAGACTGCTGATAAGGTGCTAGATAGTATTCCAGACAATA
CCATTTGGGGTCAGGCACAATATACATCTAGTCTTACACCCTATCCTGATGATAAGTTTGTATTCTTCAATAACAACATA
GGCACACCTGTACCTATCATTGACACGTCATCAAACTTCGATGATGTACCCTTTACTGTAGGAGCATCTAGTGTTGCCAA
TGGTAATACTATTCTTCTAGGTAATGTTACCAAAGGCAGACCGAACCTAAACAATGACGTAGATAGTAATGGTAACCCTA
TTACTATGAATATAAACTTAAGCACAACAAATTTAATAAAAGTAGCCACACAACCATTCTTTGCTTACTTAGCTTTACAA
TATCCTTTAGCTTATCAAGCTAATCAAGAAAATGCCAGAGTATACCAGATAGCACTTTCAGGCACTCCACTTGTAGGAGA
TAATATAAATATGACTTTTGCTAATGGTACGAACCTTTATGCCTATAATTATATTGTAGTAGTAGGAGATACATTAACAA
CAGTTATAGCAAGACTAATAATATTACTAGGTCAAGGTGCTTACGTGTCTACGTTAAACCCAAATTCATTTTTCTATATT
TTAGGAGCAAATGGTAATGGTATATACTTAGAGGGTGTAGCAGTAACAGCATCCCAAGGTAGTATTATGGGATTTTCAAA
ATTACCAAATGTAATTCTTTCTGCTGCCAGTCAGTTAATTTATAAAAGTGCGCCAAGATATAARGATGCTAACAGGTACG
TRTTTGTACTTAGTTACAAAGATGAATTTGGCAGACCTGGTGCAGCACAGCAGGACACTTCTTTTAAATTATCAGGGTAT
AATTCTACCATAAATACCCCTAGTCTATATGCAACAGGTGGTTCATTATGTGCTATAAACTGGAACATTTATCACAATCC
TCCTGCTTGGGCTAAGTACTATAGTTGGGGTAGGTCAACAAGACTTAAAGATCAGAGTTTTGTTCAGTGGTTTACAAACA
AGATAGAAGCAAGTGACAATAATAAGTCAGAGATAAAAGTATTTATTGATGGTATCAGATTATCTGGTATAGGTAGCCCC
ACAAAGAATTTAGATAATACCGTATCAGCTAACAATGGTACACTTCCAAACTCAATTATTAAATACCAGTTTTCAGTAGG
TGACAGAATATCATTTATTAAAACGTATAACCAAAATAATATAGCTGACACAGCTTTTGGGTTCTGTCCATTTTTTGATA
CAGAGATTACCAGTTTTATACAAAATCCTACTAAGACCTATGCACAAGCTGGTTTTACTGATACAGGTATAATAGTTCTA
GGCGGAACATTGTTTCAAACAGATATAACTACTATTAATACTGTTGATGTAATAGGTAAATTTCTTGTTGCAGGTGGATT
TACTAAGCGCATAAACTATGTAGTAACTACTTCTAACTTCTTAGCACAATTTCCTGGACACGTAGGTTTTGTGCTTGATT
CAGCAACACAAAATATGCACGTTGATTCTTTTGAGATTTTAGAATTTGGTGATGTTATTACTTGTTCAGCACCACCTTAT
ACTGTTACCAATGTTAGCCTTGTAGAATTATATACGCCTAGAAAACCTGCTACAGGTGTTCAAGATACTTATTATGAGTT
TGGTGAAAGGTATGATATTATTAATGGTCAGCATTCGGTAACATCAGGACAATTTACTAGAGGCGATATTTACCAGAAGG
CAAGGTCAATGGCTTTCTATGGAGGTTATATTTATCCTCARGACAACTACACAMACCMCTATAATAAGCTAGGATTAGTG
AATGAGATTGTCACAGACCCTAACTACAATGATACGTATGTAAGCAATAAGTCTGATAACGGCAGGCCAATGGCAGAGGA
CCCTAACTCAGCACTTGTAAATTATTATACACAGATTAACTTCTCACAGTCATATTTTAGCAATACGACTATAAACGGTC
TTGCTACGTTCTACTACCAGAATTTCAAGGAGTATGACCGTAACTACCAGTCTATACAGTATATACTTGTAAAGGGTCAG
AAGGCAATGATTTTTCAGGAGCTACGTGTAGGATTTATTCCTATCAATCAGCAGATAACACTTGCAGGTGATGGTAAGAC
CAGCTTACAATTATCACAAACCTTGCTTAACAATATTAACTATTATACGTACGCAGGAGGCATAGGCAAGAACCCTGAAT
CTATTGAGATAGGCATGACAGGAGAGTATTTCATTGACTACAAGAACTCCAATATTTGCAGGCTGTCAGGTGACGGTGTA
GTAGTAATTTCAGATAACCTTGCCAATACACTATTCATAAACCAGTTTGCCAAATATAAAGCAACAGGTGTACCACCAAA
AGTATATACCAGTTACGATAGGAATAGAGATAGTCTTGTTATTGCTTTCAGCCCTGCCAGTGACGGCTCAACACTAACAG
TAGAGTTCCATGACGGCTCAGAGCAGGAGACAAAGCGGTGGACTTCAAGATTCAGCTATGCCCCAGACTATATGGGTGCA
GCTTTCACCGACCTTTACTCATGGAAGAACGGACTAGCCTATAAGCATGGAGTCTTAGTTGATAGTAAGGGTATAGGTAT
ATACAATAACTTCTATGGTGTTCAGTACCCATCACAATTACGGATGGTATTTAACAATCAGCCAGAGGTAAACAAGTCAT
TTATGAATGTTGCAGTACAGTCAGACTCAATATGGACTTGGGATAATATTGTTACTACCAGTAACCAGACATCAAGACTA
CCTGCTGCTGCCTTTAATTTGGATGATGGATATAATAAGTCAGAAGATATTTACTATGCAGACCTATTATGTGATACATC
AAATGGCGGGTCACTTGTAGATGGTAATGACCTTAAGGGTAACAAGCTATTTGCTACACTAACTAGTACTAGTACAGTAA
AAACATCATTATTTTCAGTTACACTAAACAGTATATACAGCCCTAATTCGGGGTCTTAA
>Phage_stabilization_protein_AB09
ATGGCACAGATACGACCAGATGTAAAGAAGAACTTTCTAGGCATAGACTCAGATCACTCAAACGATTTGTTTCCACCTAA
CAGCCTTCTTGATGCACTGAATGTACGGTTACATGAYAACTCCACAGGTGGTAAGCTGAACGTAAACAATACGCAGGGMA
ATATGCTTGTAGATACAGCTAGCATTGCATCAGATGGTGTTAACTATATTACCATTGGCTGTTTTGAACAGCAGTCTATG
GGTAAGATGTACTATTTCAATCACCACCTGACAGGCACAAATGACGGTATCTATGAACTAGATATGAATACCCTTGCCAT
AGTTGCTGTCTTGCAGGGGCCAATACTTAACTTTTCAACAGCCGTTATAGGTAGTGTAAATGTTATTGATAACAAGATGA
TTTTGTTCAGTGATAATGTCAACCCACCACGACTGATAGATATAGCACTGGCAAAGCAAGGGTATTATACTACCCCTCAG
AGCATCATGCTTATAAAAGCACAGCCACAGTATGTTCCAGGCTATGCCGACCTTGACTATACCCAGAATGGTAATCCTGT
TTCAGCAGCTCCGACTTATATATCTAATAGTTTAATCAAYGCCAATAACTTAAAGAAACAGCTATTCCAGATTAAATACA
GATACCAGTACGAAGATAACCTGCACTCAGCATGGTCAGGAGCATCACGTACTCCGTTACCACTTAATGAGAATAGTAAC
ATAGTAAATACAGTAAACACCAATAACAATGGTATAAAGTTCACTTTCTTTACAGGCAATAGATACGTACGTAAGATAGA
CTTTGCTTATTCAGCAGATGGCCTGAACTGGGCAATATTTAAGACTGCTGATAAGGTGCTAGATAGTATTCCAGACAATA
CCATTTGGGGTCAGGCACAATATACATCTAGTCTTACACCCTATCCTGATGATAAGTTTGTATTCTTCAATAACAACATA
GGCACACCTGTACCTATCATTGACACGTCATCAAACTTCGATGATGTACCCTTTACTGTAGGAGCATCTAGTGTTGCCAA
TGGTAATACTATTCTTCTAGGTAATGTTACCAAAGGCAGACCGAACCTAAACAATGACGTAGATAGTAATGGTAATCCTA
TTACTATGAATATAAACTTAAGCACAACAAATTTAATAAAAGTAGCCACACAACCATTCTTTGCTTACTTAGCTTTACAA
TATCCTTTAGCTTATGGAGCTAATCAAGAAAATGCCAGAGTATACCAGATAGCACTTTCAGGCACTCCACTTGTAGGAGA
TAATATAAATATGACTTTTGCTAATGGTACAAACCTATATGCCTATAACTATGTTGTAGTAGTAGGAGATACATTAACAA
CAGTTATAGCAAAACTAATAATATTACTAGGGCAAGGTGCTTACGTGTCTACGCTAAACCCAAATTCATTTTTCTATATT
TTAGGAGGAAATGGTAATGGTATATACTTAGAGGGTGTAGCAGTAGTAGCATCTGGTGGTAGTATTATGGGATTTTCAAA
ATTACCAAATGTAATTCTTTCTGCTGCCAGTCAGTTAATTTATAAAAGTGCGCCAAGATATAAAGATTCTAATAGGTATG
TATTTGTTCTTAGTTACAAAGATGAATTTGGTAGACCTGGTTCAGCACAGCAGGACACTTCTTTTAAATTATCAGGGTAT
AATTCTACCATAAATACCCCTAGTCTATATGCAACAGGTGGTTCATTATGTGCTATAAACTGGAACATTTATCACAATCC
TCCTGCTTGGGCTAAATACTATAGTTGGGGTAGGTCAACAAGACTTAAAGATCAGGGATTTGTACAGTGGTTTACCAATA
AGATTGAGCCTAGTGATAATAATAAGTCAGAGATAAAAGTATTTATTGATGGTATCAGATTATCTGGTATAGGTAGCCCA
ACAAAGAATTTAGATAATACCGTATCAGCTAACAATGGTACACTTCCAAACTCAATTATTAAATACCAGTTTTCAGTAGG
TGACAGAATATCATTTATTAAAACGTATAACCAAAATAATATAGCTGACACAGCTTTTGGGTTTTGCCCATTTTTTGATA
CAGAGATTACCAGTTTCATACAAAATCCTACTAAGACCTATGCACAATCTGGTTTTACTGATACAGGTATAATAGTTTTA
GGCGGAACATTATTTCAAACAGATATAACTACTATTAATACTGTTGATGTAATAGGTAAATTTCTTGTTGCAGGTGGATT
TACTAAGCGTATAAACTATGTAGTAACTACTTCTAACTTCTTAGCACAATTTCCTGGACACGTAGGTTTTGTGCTTGATT
CACCAACACAGAATATACACGTTGATTCTTTTGAGATTTTAGAATTTGGTGATGTTATTACTTGTTCAGCACCACCTTAT
ACTGTTACCAATGTAAGTCTAGTAGAATTATATACGCCTAGAAAACCTGCTACAGGTGTTCAAGATACCTATTATGAGTT
TGGTGAAAGGTATGATATTATTAATGGTCAGCATTCGGTAACATCAGGACAATTTACCAGAGGTGATATTTACCAAAAGG
CAAGGTCAATGGCTTTCTATGGAGGTTATATTTATCCTCAGGACAACTATCTAAACCAATATCCTAAACTACCAACAGCA
TTAGAGATTGTCACAGACCCTAACTATAATGATACGTATGTAAGCAATAAGTCTGATAACGGCAGGCCAATGGCAGAAGA
CCCTAACTCAGCACTTGTAAATTATTATACACAGATTAACTTCTCACAGTCATATTTTAGCAATACGACTATAAACGGTC
TTGCTACGTTCTACTACCAGAATTTCAAGGAGTATGACCGTAACTACCAGTCTATACAATACATACTTGTAAAGGGTCAG
AAGGCTATAATCTTTCAGGAGTTACGTRTAGGATTTATYCCTATCAATCAGCAGATAACACTTGCAGGTGATGGTAAGAC
TAGCTTGCAGTTATCACAGACGTTGCTAAATAATATCAACTACTATGAGTACGCAGGAGGCATAGGTAAGAATCCTGAAT
CTATTGAGATAGGCTTGACAGGAGAGTATTTCATTGACTACAAGAACTCCAATATTTGTAGGCTGTCAAATGACGGTGTA
GTATCAATTTCAGACAACCTTGCCAATACACTATTCATAAACCAGTTTGCCAAATATAAAGCAACAGGTGTACCACCAAA
AGTATATACTAGTTACGATAGGAATAGAGATAGCCTTATTATTGCTTTCAGCCCTGCCAGTGATGGCTCAACACTAACAG
TAGAGTTCCATGACGGCTCAGAGCAGGAGACAAAGCGGTGGACTTCAAGATTTAGCTATGCCCCAGACTATATAGGTGCA
GCCTTTACCGATGTTTACTCATGGAAGAACGGACTAGCCTATAAGCATGGAGTCTTAGTTGATAGTAAGGGTGTAGGTAT
ATACAATAATTTCTATGGTGTTCAGTACCCATCACAGCTACGTATGCTCTTTAACAATCAGCCAGAGGTTAACAAGTCAT
TTATGAATGTAGCTGTACAGTCAAATTCGTTATGGACGTGGGATAATATTGTTACTACCAGTGGGCAGACTTCAAACCTT
CCTGCTGCTGCTTTTAATTTGGATGATGGATATAATAAGTCAGAAGATATTTACTATGCAGACTTATTATGTGATACATC
AAATGGCGGGTCACTTGTAGATGGTAATGACCTTAAGGGTAACAAGCTRTTTGCYACACTAACTAGTACTAGTACAGTAA
AAACATCATTATTTTCAGTTACACTAAACAGTATATACAGCCCTAATTCGGGGTATTAA
>Phage_stabilization_protein_ML13
ATGGCACAGATACGACCAGATGTAAAGAAGAACTTTCTAGGCATAGACTCAGATCACTCAAACGATTTGTTTCCTCCTAA
CAACCTTCTTGATGCACTGAATGTACGGTTACATGATAACTCCACAGGTGGTAAGCTGAACGTAACGAATACGCAGGGAA
ACATGCTTGTAGACACAGCAAGCATTGCATCAGATGGTATAAACTACCTTACCATTGGCTGTTTTGAACAGCAGTCTATG
GGTAAGATGTACTATTTCAATCACCACCTGACAGGCACAAATGACGGTATCTATGAACTAGATATGAATACCCTTGCCAT
AGTTGCTGTCTTGCAGGGGCCAATACTTAACTTTTCAACAGCCGTTATAGGTAGTGTAAATGTTATCGATAACAAGATGA
TTTTGTTCAGTGATAATGTCAACCCACCACGACTGATAGATATAGCATTGGCAAAGCAAGGGTATTATACTACCCCTCAG
AGCATCATGCTTATAAAAGCACAGCCACAATATGTTCCAGGCTATGCAGACCTTGATTATACCCAGAATGGTAATCCTGT
TTCAGCAGTTCCGACTTATATATCTAATAGTTTAATCAATGCCAATAACTTAAAGAAACAGCTATTCCAGATTAAATACA
GATACCAGTACGAAGATAACCTGCACTCAGCATGGTCAGGAGCATCACGTACCCCGTTACCACTAAATGAGAATAGTAAC
ATAGTAAATACAGTAAACACCAATAACAATGGTATAAAGTTCACCTTTTTTACGGGTAATAGATATGTACGAAAAATAGA
CTTTGCCTATTCAGCAGATGGCCTGAACTGGGCAATATTCAAGACTGCTGATAAGGTGCTGGATAGTATTCCAGACAATA
CCATTTGGGGTCAGGCACAATATACATCTAGCCTTACACCCTATCCTGATGATAAGTTTGTATTTTTTAATAACAATATA
GGCACACCCGTACCTATCATTGACACTTCATCAAACTTCGATGATGTACCCTATACTGTAGGAGCATCTAGTGTTGCCAA
TGGTAATACTATTCTTCTAGGTAATGTTACCAAAGGCAGACCGAACCTAAACAATGACGTAGATAGTAATGGTAACCCTA
TTACTATGAATATAAACTTAAGCACAACAAATTTAATAAAAGTAGCCACACAACCATTCTTTGCTTACTTAGCTTTACAA
TATCCTTTAGCTTATGGAGCTAATCAAGAAAATGCCAGAGTATACCAGATAGCACTTTCAGGCACTCCACTTGTAGGAGA
TAATATAAATATGACTTTTGCTAATGGTACGAACCTTTATGCCTATAATTATATTGTAGTAGTAGGAGATACATTAACAA
CAGTTATAGCAAGACTAATAATATTACTAGGTCAAGGTGCTTACGTGTCTACGTTAAACCCAAATTCATTTTTCTATATT
TTAGGGATGAATGGTAATGGTATATACTTAGAGGGTGTAGCAGTAACAGCATCCCAAGGTAGTATTATGGGATTTTCAAA
ATTACCAAATGTAATTCTTTCTGCTGCCAGTCAGTTAATTTATAAAAGTGCGCCAAGATATAAAGATTCTAATAGGTATG
TATTTGTTCTTAGTTACAAAGATGAATTTGGTAGACCTGGTGCAGCACAGCAGGACACTTCTTTTAAATTATCAGGGTAT
AATTCTACCATAAATACCCCTAGTCTATATGCAACAGGTGGTTCATTATGTGCTATAAACTGGAACATTTATCACAATCC
TCCTGCTTGGGCCAAATACTATAGTTGGGGTAGGTCAACAAGACTTAAAGATCAGGGATTTGTACAGTGGTTTACCAATA
AGATTGAGCCTAGTGATAATAATAAGTCAGAGATAAAAGTATTTATTGATGGTATCAGATTATCTGGTATAGGTAGCCCA
ACAAAGAATTTAGATAATACCGTATCAGCTAACAATGGTACACTTCCAAACTCAATTATTAAATACCAGTTTTCAGTAGG
TGACAGAATATCATTTATTAAAACGTATAACCAAAATAATATAGCTGACACAGCTTTTGGGTTCTGTCCATTTTTTGATA
CAGAGATTACCAGTTTCATACAAAATCCTACTAAGACCTATGCACAATCTGGTTTTACTGATACAGGTATAATAGTTTTA
GGCGGAACATTATTTCAAACAGATATAACTACTATTAATACTGTTGATGTAATAGGTAAATTTCTTGTTGCAGGTGGATT
TACTAAGCGTATAAACTATGTAGTAACTACTTCTAACTTCTTAGCACAATTTCCTGGACACGTAGGTTTTGTGCTTGATT
CACCAACACAGAATATACATGTTGATTCTTTTGAAATTTTAGAATTTGGTGATGTTATTACTTGTTCAGCACCACCTTAT
ACTGTTACCAATGTAAGTCTAGTAGAATTATATACGCCTAGAAAACCTGCTACAGGTGTTCAAGATACCTATTATGAGTT
TGGTGAAAGGTATGATATTATTAATGGTCAGCATTCGGTAACATCAGGACAATTTACCAGAGGTGATATTTACCAGAAGG
CAAGGTCAATGGCTTTCTATGGAGGTTATATTTATCCTCAGGACAACTATCTAAACCAATATCCTAAACTACCAACAGCA
TTAGAGATTGTCACAGACCCTAACTATAATGATACGTATGTAAGTAATAAGTCTGATAACGGCAGGCCAATGGCAGAAGA
CCCTAACTCAGCACTTGTAAACTATTATACACAGATTAACTTCTCACAATCATACTTTAGCAATACGACTATAAATGGTC
TTGCTACGTTCTACTACCAGAATTTCAAGGAGTATGACCGTAACTACCAGTCTATACAGTATATACTTGTAAAGGGTCAG
AAAGCAATGATTTTTCAAGAGCTACGTGTAGGATTTATTCCTATCAATCAGCAGATAACACTTGCAGGTGATGGTAAGAC
TAGCTTGCAGTTATCACAGACGTTGCTTAATAATATTAACTATTATACGTATGCAGGAGGCATAGGCAAAAACCCTGAAT
CTATTGAGATAGGCATGACAGGAGAATATTTCATTGACTACAAGAACTCCAATATTTGCAGGCTGTCAGGTGACGGTGTA
GTAGTAATTTCAGATAACCTTGCCAATACACTATTCATAAACCAGTTTGCCAAATATAAAGCAACAGGTGTACCACCAAA
AGTATATACTAGTTACGATAGGAATAGAGATAGTCTTGTTATTGCTTTCAGCCCTGCCAGTGACGGCTCAACACTAACAG
TAGAGTTCCATGACGGCTCAGAGCAGGAGACAAAGCGGTGGACTTCAAGATTCAGCTATGCACCAGACTATATCGGTGCA
GCTTTCACCGACCTTTACTCATGGAAGAACGGACTAGCCTATAAGCATGGAGTCTTAGTTGATAGTAAGGGTGTAGGTAT
ATACAATAATTTCTATGGTGTTCAGTACCCATCACAATTACGGATGGTATTTAACAATCAGCCAGAGGTAAACAAGTCAT
TTATGAATGTTGCTGTACAGTCAGACTCAATATGGACTTGGGATAATATTGTTACTACCAGTAATCAGACATCAAGACTA
CCTGCTGCTGCCTTTAATTTGGATGATGGATATAATAAGTCAGAAGATATTTACTATGCAGACTTATTATGTGATACATC
AAATGGCGGGTCACTTGTAGATGGTAATGACCTTAAGGGTAACAAGCTATTTGCTACACTAACTAGTACTAGTACAGTAA
AAACATCATTATTTTCAGTTACACTAAACAGTATATACAGCCCTAATTCGGGGTCTTAA
>Phage_stabilization_protein_ML09
ATGGCACAGATACGACCAGATGTAAAGAAGAACTTTCTAGGCATAGACTCAGATCACTCAAACGATTTGTTTCCTCCTAA
CAGCCTTCTTGATGCACTGAATGTACGGTTACATGATAACTCCACAGGTGGTAAGCTGAACGTAACAAATACACAGGGAA
ACATGCTTGTAGACACAACAAGCATTGCATCAGATGGTATCAACTACGTTACCATTGGCTGTTTTGAACAGCAGTCTATG
GGTAAGATGTACTATTTCAATCACCACCTGACAGGCACAAATGACGGTATCTATGAACTAGATATGAATACCCTTGCCAT
AGTTGCTGTCTTGCAGGGGCCAATACTTAACTTTTCAACAGCCGTTATAGGTAGTGTAAATGTTATCGATAACAAGATGA
TTTTGTTCAGTGATAATGTCAACCCACCACGACTGATAGATATAGCACTGGCAAAGCAAGGGTATTATACTACCCCTCAG
AGCATCATGCTTATAAAAGCACAGCCACAATATGTTCCAGGCTATGCCGACCTTGACTATACCCAGAATGGTAATCCTGT
TTCAGCAGCTCCGACTTATATATCTAATAGTTTAATCAATGCCAATAACTTAAAGAAACAGCTATTCCAGATTAAATACA
GATACCAGTACGAAGATAACCTGCACTCAGCATGGTCAGGAGCATCACGTACTCCGTTACCACTTAATGAGAATAGTAAC
ATAGTAAATACAGTAAACACCAATAACAATGGTATAAAGTTCACTTTCTTTACAGGCAATAGATACGTACGTAAGATAGA
CTTTGCTTATTCAGCAGATGGCCTGAACTGGGCAATATTCAAGACTGCTGATAAGGTACTGGATAGTATTCCAGATAATA
CCATTTGGGGTCAGGCACAATATACATCTAGCCTTACACCCTATCCTGATGATAAGTTTGTATTTTTTAATAACAATATA
GGCACACCCGTACCTATCATTGACACTTCATCAAACTTCGATGATGTACCCTATACTGTAGGAGCATCTAGTGTTGCCAA
TGGTAATACTATTCTTTTAGGTAATGTTACCAAAGGCAGACCGAACCTAAACAATGACGTAGATAGTAATGGTAACCCTA
TTACTATGAATATAAACTTAAGCACAACACCAACAACGCTTGTGGTATCACAGCCGTTTATCATGTTTGTAAATCTTGTA
GTTCCTGGAAATAATATTGCACAGAACAATTACTATATACAGCTAACTGGAACACCTAATATTGGTGATAAAGTAGGATA
TGCGATTACCAATGGTACTACAACATATAGTTATTTTTATACTGTCGCAGCAGGAGACACACTAATTTCAATATCTACTT
ATCTAGTAAATTTAGTAGGTAACTCCGTATATGCTTCACAAATAACTACGACCCCTTGCGTATTCAGGCATCTTATAGAT
AGTAACTACGGATTTGTATCCCCTGGACCTAGTGTAACACCTGGTCCTAATACAAAGACTTTCTACCCTTCACAATTTGC
TTATAAAGATTCTAACAGGTATGTGTTTGTACTTAGTTACAAAGATGAATTTGGCAGACCTGGTGCAGCACAGCAAGATA
CTTCTTATAAAGTAACAGGCTTTAACTCCACAGTAAATACGCCAACGCTAGATACAACAGGAGGTGCATTAAGCAATATC
AACTGGAATATATACCATAACCCACCTTCTTGGGCTAGGTACTATAGCTGGGGCAGGTCAACAAGACTTAAAGATCAGAG
TTTTGTACAGTGGTTTACAAACAAGATAGAAGCAAGCGACAACAATAAGAATGAGGTAAAAGTATTTATTGATGGTATCA
GGCTGTCAGGTATAGGAAATGGTGTACGTAATACAGATGGTTCAGTATCTAATAACACAGGTACACTACCAAACTCGGTT
ATTAAATATAGCTTTACGGTAGGAGACAGGATTACATTTATCAAAAAGTATGACCCTAATAACCTAGCCACACAATCATT
CACACCTTATTTTGAAACAGAGATTACAAGTTTTATTCAAAACCCACGTAAGACCTATACACAGAATGGTGTTATAAACA
ATGCTTCGGTATCAGTAAATGGTATAAATGGAACAGGGCCAACAAGATCATATTTCATTACCGATACATCAGTACTGGGT
GAAGTAGCAGGAAAGTTTATATCCTTTGGTGGTACATCAAAGATGATAAGAGGCAAGCATACTGCCTATGATATATCTAC
TGGCAATGCCATAGCTACATTAGAGTTAGATTCTTCCAGTGCTAGTGTATCAGTTGATACCTTTGATATATTCGAGTATG
GTGATGTAGTAACTTGTCAGACTCCACCGTTTCCGTATACCAATACACACTTAGTAGAATTATGGACTCCTAGAAAGTCT
GCTTCTGATGTACAGAATACCTACTTTGAGTTTGGTGAAAGGTATGATATTGTTAATGGTCAGCATTCGGTAACATCAGG
CACATTCAAACGGGGTGACGTATTTCAAAAAGCAAGGTCAATGGTATTTTGGGGAGGGTATTTTTACCCACAAGACAACT
ATACACGTACCTATAATAAACTAGGATTAGTGAATGAAATTGTCACAGACCCTAACTACAATGATACGTATGTAAGCAAT
AAGTCTGATAACGGCAGGCCAATGGCAGAAGACCCTAACTCAGCACTTGTAAACTATTATACACAGATTAACTTCTCACA
GTCATACTTTAGCAATACGACTATAAACGGTCTTGCTACGTTCTACTACCAGAATTTCAAGGAGTATGACCGTAACTATC
AGTCTATACAGTATATACTTGTAAAGGGTCAGAAGGCAATGATTTTTCAGGAGCTACGTGTAGGATTTGTTCCTATCAAT
CAGCAGATAACACTTGCAGGTGATGGTAAGACTAGCTTGCAGTTATCACAGACGTTGCTTAATAATATTAACTATTATAC
ATATGCAGGAGGCATAGGCAAAAACCCTGAATCTATTGAGATAGGCATGACAGGAGAATATTTCATTGACTACAAGAACT
CCAATATTTGCAGGCTGTCAGGTGACGGTGTAGTAGTAATTTCAGATAACCTTGCCAATACACTATTCATAAACCAGTTT
GCCAAATATAAAGCAACAGGTATACCACCAAAAGTATATACTAGTTACGATAGGAATAGAGATAGTCTTGTTATTGCTTT
CAGCCCTGCCAGTGACGGCTCAACACTAACAGTAGAGTTCCATGACGGCTCAGAGCAGGAGACAAAGCGGTGGACTTCAA
GATTCAGCTATGCACCAGACTATATCGGTGCAGCTTTCACCGACCTTTACTCATGGAAGAACGGACTAGCCTATAAGCAT
GGAGTCTTAGTTGATAGTAAGGGTGTAGGTATATACAATAATTTCTATGGTGTTCAGTACCCATCACAATTACGGATGGT
ATTTAACAATCAGCCAGAGGTAAACAAGTCATTTATGAATGTTGCTGTACAGTCAGACTCAATATGGACTTGGGATAATA
TTGTTACTACCAGTAATCAGACATCAAGACTACCTGCTGCTGCCTTTAATTTGGATGATGGATATAATAAGTCAGAAGAT
ATTTACTATGCAGACTTATTATGTGATACATCAAATGGCGGGTCACTTGTAGATGGTAATGACCTTAAGGGTAACAAGCT
ATTTGCTACACTAACTAGTACAAGTACAGTAAAAACATCATTATTTTCAGTTACACTAAACAGTATATACAGCCCTAATT
CGGGGTCTTAA
