# Supplementary material for: Flexible genes establish widespread bacteriophage pan-genomes in cryoconite hole ecosystems
Source: Nat Commun. 2020 Sep 2;11:4403. doi: 10.1038/s41467-020-18236-8 (PMC7468147; doi:10.1038/s41467-020-18236-8)
Supplement: Supplementary file 7 — Source Data [file 41467_2020_18236_MOESM7_ESM.zip › Figure_2_source_data/MGIs_fasta/PA14_Full_gene.fasta]

>Cryophage_ALPS__PA14
ATGGATGATAATTTAAGTATATTTGTTACAATGAAAAAATCCCTTAAACTATTGCTAAGCCTGGTATTAATACTATCCAC
AGGCTCACTACTAGCACAGACAACATTCACATTTACCCTAAGTAATTCTTTTCGTACATCGGCAGGTGTGTTCAAAACAG
ACGGCACACTGATAAGGGCTTTATGGAAAGATGTTACCTACCCACAGGGAACATTCACCTCTACCTGGGATAACAAAGAT
GACATTGGCGCAGTCGCTCCCGCAGGAAACTACCAGATAAGAGTACTCTACCACAACATGCAGTATGTATGGGACGGCTC
AATAGGGCAAACATCAGCATCACCCGTAGGACAACATACCTATAAGGGTTATCAAAGCTTCCAGAGTTTTGCTGCCTGTG
ATACAGCTGTATTCTATACTATGGGTTACAATGAAATGGTCTATGACCTACACTGGTTTCCGAAAGCAAATATTACCAAC
CCTACAGGATTTTTTCAGAATGATAACTTTACAGCAATAGGTCTAGTAGCCACAGACGGTATTATGGTTTACTCAGCCGA
CAATCAGGGAGGATTTGGAACAGCGGGAAGAAGTTCATTTATATGGGCAAATAAGCTAACTACCCCTAATAATATAACTA
ACCCTACAAAGAATATATATAATTTCCCTAGTGGCAGGGTTGTACTATTAAACGGGTGGCGGAGTGTAACATATTATGGT
ATAGACTATGACTCATTATCAGTAATACCTGCTACATCTAGTGGCTTTCCATTTATTCAGAATGGTGCATCAGGACTGGC
TGTACAGGTAACAGGAAACTTACTTGCCGTAAGTCATTATACAGCAAACCAGATACGGCTATTTGATAAGACCAGTGGCG
CACTACTATCAATAATAACAGCTACAGCACCAAAGCAAGTATCATTTTCATCAGAAGGTGACCTATGGGCAATCGTAAAT
GGTAACGTAGTAAGATATACTAACCCCGGCACAACACCTGTAATAGCTACAACCATAGCAAGCCTTCAACACCCACTATC
AGTATGCGTAGACCCTGTAAATCCAAACGTTGTCATGGTAGCAGATGGTGGAACAAGTCAGCAGGTAAAAGCCTTTGATA
AATTTGGTAATACCCTATGGACATTAGGAGAATACAATGCCTATCCTGTAGGCGGCACACAGGTTCGTAATGATAAGTTC
TGGTTTTATGGCGGCGGACAGGGAGAGGAAGCATGTATAGCTATTCTTAAAGACCATAGCTTCTGGCTATCAGATAATTT
TAATAACAGGTTATTACATTATAGCGGTGGCATACCCACATTTATTGAGCAGATTATATCACAGCCTGCAACATACGCTA
TGGGCATAGATGCTAATGACCCCACGAGAATTTTTAATGTCTACCACGAATTTTCAGTAGACTATACCAAGCCACTGGCA
CAAAGTTGGACGTATGTAAAGAACTGGTCAGCTAACTTAGATAAGATTCAAAGTTCAGGGTTTATGGCAGGAATCAGACA
AATGGTAACAGATGCCCCATCAGGTAAAACATTTGGAATAACTAAAATAGGAAGCGGTAGTTCACTTATTGTTTTACCTA
GTGATAGATCATCAAATATTAAATTTACAGGCCAATTATTAGGTAATATTTCCAACTACCAACTTACACTTAATAAAGAC
TTATCAATAACACTTGCCCCTAATGCTGGTAATGCAGGAACAACAGTAACGTGGTTAAAATACCCTGTACCCAGTGTTGA
TACTTCAGGTAAATTTACTTATGGAGCTTCATCAGTCATAGCATCAGCAGTAGAAATAGGCACAGACCCACTACCAAATG
CACCCGCATTTACAGATGACCATGCCTATATATCAAGCAGTAATATTCTTGTCAGCTATAACACAGCAAACTCTAATAAA
ATGTGGCATGTAGGAGGCATGAATATTGGTGGTACACAATGGCTATGGAAATCAGGACGTGTAGGATCAATAAACCGTAA
GGGTGCTTATGATTTAGATCATGGCTCACAGTATCAGGGAGATGTTGTAAATGTTCAGGGAAGGAATATTGTATGTGGTT
TTCATGGAGAGTTTTGGAATCAGGCACAGGCAGGACAGTTTATGCACTACTATGATGACGGGCTATTTGTAGGTCAGTTT
GGGAATAGTAGCTACGGTTATTCTTTTGGAGTAGGCAATATTCCAGGATTTGCAGGAAACGGCTTATCTCCTGTTATGTG
TACGGTAAATGGTGAAGTGTACCTATGGGTTAATGATGAAAGTTGCAATGGCCCGCAACGGTGGCATCTGGTAGGAGCAA
ATAATATCCACGAACAGGCAGCAACAATTACACTTAATGGTAGTGGCACATTATCTTTTTTGAATTAA
>Cryophage_Green__PA14
ATGGACGATAATTTAAGTATATTTGTTACAATGAAAAAAGCCCTTAAACTATTGATAAGCCTAGTATTAATACTATCTAC
AGGCTCACTATTAGCACAGACAACATTCACATTTACCCTTAACCGTTCTTTCCGCACATCGGCAGGTGTGTTCAAAACAG
ACGGCACACTGATAAGGGCTTTATGGAAAGATGTTACCTACCCACAGGGAACATTCACCTCTACCTGGGATAACAAAGAT
GATATTGGCGTTGCCGCTCCCGCAGGTAACTACCARATAAGAGTACTCTACCACAACATAAATTATGTTTGGGATGGCTC
AATAGGACAAACATCAACATTGCCAATAGGGCCTCATACTTATAAAGGCTATATGACATTTCAAAGTTTTGCTGCTTGTG
ATACAGCCATATTTTTTAGTAACGGATATAATGAGATGGTTTATGACCTTCACTGGTTTCCAAAATCAAATACTGGTAAC
CCTACAGGTTTTTTTAACTCAGATAATTTTACAGCAATAGGTCTAGTAGCAACAGATGGTATACTTTTATATGCTGCCGA
TAATGAAGGAGGGTTTGGTTCAGGTGGTTTAAAAACATCTTTTATATTTGCTACAAAAGTAGTAGACAAAAGCCTTAACA
TATTTCCTACAGGCACAGTAATGAAACTTAATGGTTTTAGAAGTATTATTTATAATGGTATAGACGTAGATACTACTTCA
TCGACAACAGTACCTATGGGGCCTTCAAATCCAAATGTATTTACTCAAAACGGTGCGTCAGGACTTGCTGTACAGGTAAC
AGGAAATTTGCTTGCCGTAAGCCATTTTACAGCAAACAAAATACGGCTATTTGATAAGACAAGTGGCGCACTGCTATCAA
CAATATCAGCTACAGCACCAGGTCATATATCTTTTTCATCAGAAGGTGACCTATGGGCAATCGTAAACGGTAACGTAGTA
AGATACACTAACCCTGGCACAACACCTGTAATAGCTACAACCATAGCAAGCCTTCAAAGACCATTATCAGTATGCGTAGA
CCCTGTAAATCCAAACGTTGTTATGGTAGCAGACGGTGGAACAAGCCAGCAAGTAAAAGCYTTTGACAAACTTGGAAACA
CCCTATGGACATTAGGAGAATACAATGCCTATCCTTTAGGAGGAACACAGGTACGTAATGATAAGTTCTGGTTCTATGAC
GGTGGTATGGGTGAAAAAGCATTTGTCTGTATAGTTAAAGATCATACTTTCTGGGTATCTGACCCATTTAATCATAGGGT
ACTACATTTTAGTGGTGGTATACCTACTTATATTGATCAAATTATATCACAGAATGCAACTTATAGTATGGGTATAGATG
CTAATGACCCCACTAGAATATTTAATGGCTATCAGGAATTTTCCATAGACTATACCAAACCCTTAAAACAAAGCTGGACG
TATGTAAAAAACTGGTCTGCTAATTTAGATAAAATTCAAAGTACATCATTTGGAGCAGGTATCAGACAAATGGTAACAAA
TGCTGCGTCAGGAAAAACATTTGGCATATCTAAAGTAAATAGTACTAGTTCACTTATTGTTTTACCTAATGACAGAACAT
CAAACATTAAATTTACAGGAGAATTATTAGGCAATATTCCAAATTATTTGACAACATTAAATAAAGATTTATCTATAACG
CTTGCTCCTAACTATGGTGCAAACGGTACAACAGTAACATGGTTAAAATATCCTGTACCTACTATTGATACATCAGGTAA
ATTTACCTATGGAGCTTCAACAGTTATAGCATCAGCAGTAGAGATAAGTACAGACCCATTACCAAATGCACCTAATTTTA
CAGATGATCATGCTTACATATCAAGCAATAATATTCTTGTCAGCTACAACACAGCAAATTCTAATAGAATGTGGCATGTA
GGAGGAATAAGTATTGGTGGCACACAGTGGTTATGGAAGTCAGGACGTGTAGGAGCAATGAACCGTAAGGGTGCTTATGA
TTTAGATCATGGCTCAACTTATCAGGGAGATGTTGTAAATGTGCAGGGAAGAAATATTGTATGTGGTTTTCATGGTGAGT
TCTGGATGCAGGCACAGGCAGGACAATTTATGCACTACTATGATGACGGACTATTTGTAGGTCAATTTGGTAATAGTAGC
TATGGTTATTCTTATCAAATAGGAAATATTCCTGGGCTTGCAGGTAATGGGTTTTCTGCTGTTATGTGTACTGTAAATGG
TGAAGTATACCTATGGGTGAATGATGAAAGCTGTAATGGCCCGCAGCGTTGGCATTTGGTAGGAGCAAACAATATCCACG
AACAGGCAGCAATTATTACACTTAATGGTAGTGGCACATTATCTTTTTTGAATTAA
>Cryophage_AB09__PA14
ATGGACGATAATTTAAGTATATTTGTTACAATGAAACAAGCCCTAAGACTATTGCTAAGCCTGGTATTAATACTATCTAC
AGGCTCACTATTAGCACAGACAACATTCACATTTACCCTTAACCGCTCTTTCCGCACATCGGCAGGTGTATTCAAAACAG
ACGGCACACTGATAAGGGCCTTATGGAAAGATGTTACCTACCCACAGGGAACATTCACCTCTACCTGGGATAATAAAGAT
GATATTGGCGTTGTCGCTCCCGCAGGAAACTACCAGATAAGAGTACTCTACCACAACATGAATTATGTTTGGGACGGCTC
AATAGGTCAAACATCAACATTGCCAATTGGGCCTCATACTTATAAAGGCTATATGACATTTCAAAGTTTTGCTGCTTGTG
ATACAGCCATATTTTTTAGTAACGGATATAATGAGATGGTTTATGACCTTCACTGGTTTCCAAAATCAAATACTGGTAAC
CCTACAGGTTTTTTTAACTCAGATAATTTTACAGCAATAGGTCTAGTAGCAACAGATGGTATACTTTTATATGCTGCCGA
TAATGAAGGAGGGTATCATTCAGTTGGTTTAAAAACATCTTTTATATTTGCTACAAAAGTAGTAGACAAAAGCCTTAACA
TATTTCCTACAGGCACAGTAATGAAACTTAATGGTTTTAGAAGTATTATTTATAATGGTATAGACGTAGATACTACTTCA
TCGACAACAGTACCTATGGGGCCTTCAAATCCGCATGTATTTACTCAAAACGGTGCATCAGGACTAGCTGTACAAGTAAC
AGGGAACTTGCTTGCAGTAAGTCATTTTACAGCAAACCAGATAAGGCTATTTGATAAAACTAGTGGCGCACTACTATCAA
CAATAACAGCTACAGCACCAAAGTATGTATCATTTTCATCAGAAGGTGACCTGTGGGCAATCGTAAACGGTAACGTAGTA
AGATATACTAACCCTGGTACAGCACCTGCAATAGCTACAACCATAGCAAGCCTTCAACACCCACTGTCAGTATGCGTAGA
CCCTGTAAACCCAAATATTGTTATGGTAGCAGATGGTGGCACAAGCCAGCAAGTAAAAGCCTTTGACAAACTTGGAAACA
CCCTATGGACATTAGGAGAATACAATGCCTATCCTTTAGGAGGCACACAGGTACGTAATGATAAATTTTGGTTTTATGAC
GGCTCACAGGGAGAAGAAGCATGTATAGCTATTCTTAAAGACCATAGTTTCTGGGTATCGGATAATTACAATAACAGGCT
ATTTCATTATAGTGGTGGCATACCTACTTATATTGAGCAGATTATTTCACAGCCTGCACGATACGGTTTGGGTATAGATG
CTAATAACCCTTCAAGAATATTTACCGAATACCAGGAATTTTCAATAGACTATACCAAACCACTGGCACAAGGGTGGACG
TACGTAAAGAATTGGGGTGCTAACCTTGATAAAAATGTAGTTTCAGGATTTACATCAGGTATCAGACAAATGGTAACAGA
TGCTGCGTCAGGAAAAACATTTGGCATATCTAAAGTAAATAGTACTAGTTCACTTATTGTTTTACCTAATGACAGATCAT
CTAACATTAAATTTACAAAAGAAATACTAGGAAATATTCCAAATTACATGACAACATTAAATAGTGACCTTTCATTAACG
CTTGCCCCTAACTACGGTGCAAATGGTACAACAGTAACTTGGCTAAAATATCCAATACCTACTATTGATACATCAGGTAA
ATTTACTTATGGAACTTCATCAGTTATTGCATCAGCAGTAGAAATCGGTACAGACCCACTACCAAATGCACCTAATTTTG
CAGATGATCATGCTTATATATCAAGTAGTAATATTCTTATAAGCTACAACACAGCAAACTCTAATAAAATGTGGCATGTT
GGAGGAATAAGTATTGGTGGCACACAGTGGTTATGGAAATCAGGACGTGTAGGAGCAATGAATCGTAAGGGTGCTTATGA
TTTAGATCATGGCTCAACTTATCAGGGAGATGTTGTAAATGTTCAGGGAAGGAATATAGTATGTGGTTTTCATGGTGAGT
TCTGGATGCAGTCACAGGCAGGACAATTTATGCACTACTATGATGACGGGCTATTTGTAGGTCAATTTGGTAACAGTAGC
TATGGGTATTATTTTGCAGTAGGTAATATACCTGGATTTGCAGGTAACGGCTTAGAGCCAGTTATGTGTACTGTAAATGG
TGAAGTATATCTGTGGATAAGTGATGAAAGCTGTAATGGCCCTCAGCGTTGGCATCTGGTGGGAGCAAACAATATCCATG
AACAGGCAGCAACAATTACCCTTAATGGTAGTGGCACATTATCTTTTTTGAATTAA
>Cryophage_ML13__PA14
ATGGATGATAATTTAAGTATATTTGTTACAATGAAAAAAGCCCTTAAACTATTGATAAGCCTGGTATTAATACTATCTTC
AGGCTCACTACTAGCACAGACAACATTCACATTTACCCTAAGTAATTCTTTTCGCACATCGGCAGGTGTGTTCAAAACAG
ACGGCACACTGATAAGGGCTTTATGGAAAGATGTTACCTACCCACAGGGAACATTCACCTCTACCTGGGATAACAAAGAT
GATATTGGCGTTGTCGCTCCAGCAGGAAACTACCAGATAAAAGTACTCTACCACAACATGCAGTATGTATGGGACGGCTC
AATAGGGCAAACATCAGCATCACCCGTAGGACAACATACCTATAAGGGTTATCATAGCTTCCAGAGTTTTGCTGCCTGTG
ATACAGCCGTATTCTACACTATGGGTTACAATGAAATGGTATATGACCTGCACTGGTTTCCAAAAACAAATATTACCAAC
CCTACAGGCTTTTTTCAGTCTGATAACTTTACAGCAATAGGACTGGTAGCTACAGACGGTATTATGGTTTACTCAGCCGA
TAATCAGGGAGGGTTTCAATCAGCAGGAACTACTTCGTTTATTTGGGCAAATAAATTAACTGCTCCTAATAATATAACTA
ACCCTACAAAAGATATATATAATTTCCCTAATAGCACAGTTGTACAATTAAATGGTACTAGGGGTGTGACATATTATGCT
ATTGAYTATGATGCAACATCAGTAATACCTGCTACATCTAATGGCCTTCCATTTATTCAGAACGGTGCATCAGGACTGGC
TGTACAGGTGACAGGAAATTTGCTTGCCGTAAGCCATTTTRCAGCAAACCAAATACGGCTATTTGATAAGACTAGTGGCG
CACTGCTATCAACAATAACAGCTACAGCACCAGGTCATATATCWTTTTCATCAGAAGGTGACCTRTGGGCAATCGTAAAC
GGTAACGTAGTAAGATATACTAACCCTGGTACAGCACCTGCAATAGCTACAACCATAGCAAGCCTTCAACACCCACTGTC
AGTATGCGTAGACCCTGTAAACCCAAATATTGTTATGGTAGCAGATGGTGGGGCAAGTCAGCAGGTAAAAGCCTTTGACA
AACTTGGCAACACCCTATGGACATTAGGAGAATACAATGCCTATCCTTTAGGAGGCACACAGGTACGTAATGATAAATTT
TGGTTTTATGACGGCTCACAGGGAGAAGAAGCATGTATAGCTATTCTTAAAGACCATAGTTTCTGGGTATCGGATAATTA
CAATAACAGGCTATTTCATTATAGTGGTGGCATACCTACTTATATTGAGCAGATTATTTCACAGCCTGCACGATACGGTT
TGGGTATAGATGCTAATAACCCTTCAAGAATATTTACCGAATACCAGGAATTTTCAATAGACTATACCAAACCACTGGCA
CAAGGGTGGACGTACGTAAAGAATTGGGGTGCTAACCTTGATAAAAATGTAGTTTCAGGATTTACATCAGGTATCAGACA
AATGGTAACAGATGCTGCGTCAGGAAAAACATTTGGCATATCTAAAGTAAATAGTACTAGTTCACTTATTGTTTTACCTA
ATGACAGATCATCTAACATTAAATTTACAAAAGAAATACTAGGAAATATTCCAAATTACATGACAACATTAAATAGTGAC
CTTTCATTAACGCTTGCCCCTAACTACGGTGCAAATGGTACAACGGTAACATGGTTAAAATATCCTGTACCCACTGTTGA
TACATCAGGAGTACTGACGTATGGAGCTTCAACAGTTATAGCATCAGCAGTAGAGATAGGTACAGACCCACTACCAAATG
CACCTAATTTTGCAGATGACCATGCTTATATATCAAGTAGTAATATTCTTATAAGCTACAACACAGCAAACTCTAATAAA
ATGTGGCATGTAGGAGGAATAAATATTGGTGGCACAAAGTGGCTATGGAAATCAGGACGTGTAGGGTCAATAAACCGTAA
GGGTGCTTATGATTTAGATCACTACTCACAGTATCAGGGAGATGTTGTAAATGTTCAGGGAAGAAATATAGTATGTGGTT
TTCATGGAGAATTCTGGAATAATGCTCAGGCAGGACAGTTTATGCACTACTATGATGACGGGCTATTTGTTGGCGAATTT
GGCAACAGTAGCTATGGGTATTATTTTGCAGTAGGTAATATACCTGGATTTGCAGGTAACGGCTTAGAGCCAGTTATGTG
TACTGTAAATGGTGAAGTATATCTGTGGATAAGTGATGAAAGCTGTAATGGCCCTCAGCGGTGGCATCTGGTGGGAGCAA
ACAATATCCACGAACAGGCAGCAACAATTACACTAAATGGTAGTGGCACATTATCTTTTTTGAATTAA
>Cryophage_ML09__PA14
ATGGATGATAATTTAAGTATATTTGTTACAATGAAAAAAGCCCTTAAACTATTGATAAGCCTGGTATTAATACTATCTTC
AGGCTCACTATTAGCACAGACAACATTCACATTTACCCTTAACCGCTCTTTCCGAACATCGGCAGGTGTGTTTAAAACAG
ACGGCACACTGATAAGGGCTTTATGGAAAGATGTTACCTACCCACAGGGAACATTCACCTCTACCTGGGATAATAAAGAT
GATATTGGCGCAGTCGCTCCCGCAGGAAACTACCAGATAAAAGTACTCTACCACAACATGAATTATGTATGGGACGGTTC
AATAGGACAAACATCAACATTACCAATGGGTCCTCATACTTATAAAGGCTATATAACATTTCAAAGTTTTGCTGCTTGTG
ATACAGCCATATTTTTTAGTAACGGATATAATGAGATGGTTTATGACCTTCACTGGTTTCCAAAATCAAATACTGGTAAC
CCTACAGGTTTTTTTAATTCAGATAATTTTACAGCAATAGGTCTGGTAGCAACAGATGGTATACTTTTATATGCTGCCGA
TAATCAAGGAGGGTATGGTTCAGTTGGTTTAAAAACATCTTTTATATTTGCTACAAAAGTAGTAGACAAAAGCCTTAACA
TATTTCCTACAGGCACAGTAATGAAACTTAATGGTTTTAGAAGTATTATTTATAATGGTATAGACGTAGATACTACTTCG
TCGACAACAGTACCTATGGGTCCTTCAAACCCGCATGTATTTAATCAGAACGGTGCATCAGGACTAGCTGTACAGGTAAC
AGGAAATTTGCTTGCCGTAAGCCATTTTACAGCAAACAAAATACGGTTATTTGATAAGACAAGTGGCGCACTGCTATCAT
CAATAACAGCTACAGCACCAGGTCATATATCTTTTTCATCAGAAGGTGACCTATGGGCAATAGTAAACGGTAATGTAGTA
AGATACACTAATCCTGGCACAACACCTGTAATAGCTACAACCATATCAAGCCTTCAAAGACCATTATCAGTATGTGTAGA
CCCTGTAAATCCAAACGTTGTTATGGTAGCAGACGGTGGGACAAGCCAGCAAGTAAAAGCTTTTGACAAACTTGGAAATA
CCTTATGGACATTAGGAGAATACAATGCCTATCCTTTAGGAGGTACACAAGTACGTAATGATAAGTTCTGGTTCTATGAT
GGTGGTATGGGTGAAAAAGCATTTGTCTGTATAGTTAAAGATCATACTTTTTGGGTATCTGACCCATTTAATCATAGGGT
AATACATTTTAGTGGTGGTATACCTACTTATATTGATCAGATTATAACACAACCTGCAAATTATGGTATGGGTATAGATG
CTAATGACCCCACTAGAATATTTAATGGCTATCAAGAATTTTCCATAGACTATACCAAACCCTTAAAACAAAGCTGGACG
TATGTAAAAAACTGGTCTGCTAATTTAGATAAAATTCAAAGTACATCATTTACAGCAGGTATCAGACAAATGGTAACAAA
TGATGCATCAGGTAAAACATTTGGCATATATAAAGTAAATAGTACTAGTTCACTTATTGTTTTACCCAATGACAGAACAT
CAAATATTAAATTTACAAACCAATTATTAGGCAATATTCCAAATTATTTGACAACATTAAATAAAGATTTATCTATAACG
CTTGCTCCTAACTATGGTGCAAATGGTACAACAGTAACTTGGCTAAAATATCCAATACCTACTATTGATACATCAGGTAA
ATTTACCTATGGAGCTTCATCAGTTATTGCATCAGCAGTAGAAATTGGTACAGACCCACTACCAAATGCACCTGCTTTTA
CAGATGATCATGCTTATATATCAAGTAGTAATATTCTTGTCAGCTACAACACAGCAAATTCTAATAAAATGTGGCATGTT
GGAGGAATAAGTATTGGTGGCACACAGTGGTTATGGAAATCAGGACGTGTAGGAACATTAAATCGAAAAGGTGCTTATGA
TTTAGATCATGGCTCAACCTATCAGGGAGATGTTGTAAATGTGCAGGGAAGAAATATTGTATGTGGTTTTCATGGCGAGT
TCTGGAATCAGGCACAGGCAGGACAATTTATGCACTACTATGATGATGGGTTATTTGTAGGTCAGTTTGGTAATAGTAGC
GTAGGTTATTATTTTTCAACTGGCGATATTCCTGGGTTTGCAGGTAATGGGTTTTCTCCTGTTATGTGTACAGTAAATGG
TGAAGTATATATGTGGGTAAATGATGAAAGCTGTAACGGCCCTCAACGGTGGCATCTGGTGGGAGCAAACAATATCCACG
AACAGGCAGCAACAATTACACTGAATGGTAGTGGCACATTATCTTTTTTGAATTAA
