# Supplementary material for: Flexible genes establish widespread bacteriophage pan-genomes in cryoconite hole ecosystems
Source: Nat Commun. 2020 Sep 2;11:4403. doi: 10.1038/s41467-020-18236-8 (PMC7468147; doi:10.1038/s41467-020-18236-8)
Supplement: Supplementary file 7 — Source Data [file 41467_2020_18236_MOESM7_ESM.zip › Figure_2_source_data/MGIs_fasta/GH39_MGI_extraction.fasta]

>GH39_ML13_MGI_extraction
ACCTACCTATACTAACAAGTTCCTGTACGGTTCAAACTTAGGTTACTACCCATCAGCATCAGGACAGGTAGGATTCTCTA
ACATACAGCTTTCACAGATTGGAGCATCACTAGGTGTTAAGTCTATGAGGGTAACACTTAATGATAATTTTCTTACTCCT
AATGGTATTAACAGTCTTATAGGAGACCATACAGGATATGCAGCAGCAGGTTACCAGGACACAGCAGCCATTACGGGCAA
CGCCAACCCTACCAACTGTGAAGTAGATGTGAACGGTAACAGGGTAACATACCCTGGGTGTTCAGCACCTAGCAATATGT
TCAATGGTATTTACCTTCCTATTTGGAACAACCAGGCTACTAAGACTATCAACCCTGCAAACCTTGCTGCAAACTTTTTC
TTTAACGTTGTCACTACCTATGGTCCTTATATTAAGTTCTGGGAAGTTGAGAATGAGCCAGACTTTACATACAGTACCTT
TCAGGCTTATGCTAGTCCAACAGTAACAGGAAACTGGTACACAGCACCACCACCTGCTTCACAGCTACCAAATATTAACT
GCCCTCCTAACTATTATGTCAGGGAGCTGAGGATATTCTACGAAGTATTAAAAGCATTATACCCTAACAGCTTTGTATGT
ACAGGTGGACTTGGCTATGTATCATTCCTAGACTTTATCCTAAGATCATCTGATCATCCTACAGACGGCACAGTACGTAA
TTCTACTTACCCTTACGGTGGTGGAGCATGGTTTGACTGCCTGTCTTTCCATGACTATCCATTTTATACTGGTGGAAGAT
ACTATACAGCAGCAGGATTTATTTGGTTTAATGATTCAGATGCCTTTGCTAATCAATTAGTCATAGATATTCAGGCTTGG
CAGAATACACTGGTACAGTATGGTTATGACGGTATAAACTACCCACGTAAGAAGATGATTCTTACCGAACACAACATACC
ATCACAGCCAATATCAGGAATTGGTAATGTTGGAGGTTCAGAAATAGAAGCAGATTACCTTGTAAAAGCACATATCCTCT
TGCAGAAGGCAGGCATGTTACAGGCATACGTATTTAACCTGGGTAACGTGAATGACTATCCTGCACAGGTAGGAGCCAAC
CCATTTGACTACATGGGTTTCTTTGATAACTTAAGGAAATCCTCTTTCGGTAACCAGACTATCACAAATCAGGGGTGGGC
GAACTATACTACCACCATGATTCTTGACGGCTACAAGTATGATGCTACAAAGACAATAGCCTTAAACCTACCTGTAACAG
TCAATGGTGCTGCCTTTACAAATACAGCAGGAAATACCCGTTACTGCCTATGGGCTGTAGCACAAGACCCAGGAACAATA
GGAGGCTCAGCCTTTGATGTAGGATATGTAGAATATGCCCTGCCGGGTGTAATAGGTAACGTAAATATGGTCTATAGGAA
TTATACTA
>GH39_Green_MGI_extraction
ACCTACCTATACTAACAAGTTCCTGTACGGTTCAAACTTAGGTTACTACCCATCAGCATCAGGACAGGTAGGATTCTCTA
ACATACAGCTTTCACAGATTGGAGCATCACTAGGTGTTAAGTCTATGAGGGTAACACTTAATGATAATTTTCTTACTCCT
AATGGTATTAACAGTCTTATAGGAGACCATACAGGATATGCAGCAGCAGGTTACCAGGACACAGCAGCCATTACGGGCAA
CGCCAACCCTACCAACTGTGAAGTAGATGTGAACGGTAACAGGGTAACATACCCTGGGTGTTCAGCACCTAGCAATATGT
TCAATGGTATTTACCTGCCTATTTGGAACAATCAGGCTACTAAGACTATCAACCCTGCAAACCTTGCTGCAAACTTCTTC
TTTAATGTTGTCACTACCTATGGTCCTTATATTAAGTTCTGGGAAGTTGAGAATGAGCCAGACTTTACATACAGTACCTT
TCAGGCTTATGCTAGTGCAACGGTAACAGGAAACTGGTACACAGCACCACCACCTGCTTCACAGCTACCAAATATTAACT
GCCCTCCTAACTATTATGTCAGGGAGTTACGAATATTCTATGAAGTATTAAAGGCACTATACCCTAACAGCTTTGTATGT
ACAGGTGGTCTGGGATATGTATCATTCCTAGACTTTATCCTAAGATCATCTGATCATCCTACAGACGGTACACAGCGTAC
ATCTGTATATCCTTACGGTGGAGGAGCATGGTTTGACTGCCTGTCTTTCCATGACTACCCATTCTATACAGGTGGAAGAT
ACTATACAGCAGCAGGATTTATTTGGTTTAATGATTCAGATGCCTTTGCTAATCAATTAGTCATAGATATTCAGGCTTGG
CAGAATACACTGGTACAGTATGGTTATGACGGTATAAACTACCCACGTAAGAAGATGATTCTTACCGAACACAACATACC
ATCACAGCCAATATCAGGAATTGGTAATGTTGGAGGTTCAGAAATAGAAGCAGATTACCTTGTAAAAGCACATATCCTCT
TGCAGAAGGCAGGCATGTTACAGGCATACGTATTTAACCTGGGTAACGTGAATGACTATCCTGCACAGGTAGGAGCCAAC
CCATTTGACTACATGGGTTTCTTTGATAACTTAAAGAAATCCTCTTTCGGTAACCAGACTATCACAAATCAGGGGTGGGC
GAACTATACTACCACCATGATTCTTGACGGCTACAAGTATGATGCTACAAAGACAATAGCCTTAAACCTACCTGTAACAG
TCAATGGTGCTGCCTTTACAAAYRCAGCAGGAAATACCCGTTACTGCCTATGGGCTGTAGCACAAGACCCAGGAACGATA
GCAGGCTCAGCCTTTGATGTAGGATATGTAGAATATGCGCTGCCAGGTGTAACAGGTAACGTAAATATGGTCTATAGGAA
TTATACTA
>GH39_AB09_MGI_extraction
ACCTACCTATGCCAACAAGTTCTTGTACGGTTCAAACTTAGGCTACTACCCATCAGCAACAGGACAGGTAGGATTCTCTA
ACTCACAGCTTGCCCAGATTGGAGCATCACTAGGTGTGAAGTCTATGAGGGTAACACTTAATGACAACTACCTAACACCA
AATGGACTTAACAGTCTTATAGGAGACCATACGGGATATGCAGCAGCAGGTTATCAGGACACATCAGCAATTACTGGCAA
TGCTAACCCTACCAACTGTGAAGTAGATGTGAACGGTAACAGGGTAACATATCCTGGATGCTCAGCACCTAGCAATATGT
TCAATGGTATTTACCTGCCTATCTGGAACAATCAGGCTACTAAGACTATCAACCCTGCAAACCTTGCTGCCAATTTTTTC
TTCAATGTTATTACCACCTATGGCCCGTATGTAAAGTTTTGGGAGGTTGAGAATGAGCCAGACTTTACGTATAATGTATT
TCAAGCCTTTGGAAATACTTCTATAGTAGGTAACTGGTACACAGCACCACCACCTGCTTCACAGCTACCAAATATTAACT
GCCCTCCTAAYTACTATGTCAGGGAGCTGAGGATATTCTACGAGGTATTAAAAGCATTATACCCTAACAGCTTTGTATGT
ACAGGTGGACTTGGCTATGTATCATTCCTAGACTTTATCCTGCGCAGTTCAGATCACCCTACAGACGGCACAGTACGTAA
TTCTACTTACCCTTACGGTGGTGGAGCATGGTTTGACTGCCTGTCTTTCCATGACTACCCATTCTATACAGGTGGAAGGT
ACTATACATCAGCAGGATTTATCTACTACAATGATTCAGATGCTTTTGCTAATCAGCTAGTACTTGATATGCAGGCTTGG
CAGAATACCCTCAGTCAGTATGGTTATGACGGTATAAACTATCCACGTAAGAAAATGATTCTTACCGAGCATAATATACC
ATCCCAGCCAATATCGGCAAATGGTAATGTTGGTGGTACGGAAATAGAAGCTGATTATATTGTAAAGGCACATATCCTTT
TGCAGAAGGCAGGATTAGCCCAAGCATACGTATATAACCTGGGTAACGTAAATGACTACCCTGCACCTGTAGGAGCTAAC
CCGTTTGACTACATGGGATTCTTTGACAACTTAAGGAAATCCTCTTTCGGTAACCAGACTATAACAAGTCAGGGGTTTGC
TCATTATACTACCACCATGATTCTTGACGGCTACAAGTATGATGCTGCAAAGACAATAGCTTTAAACCTACCTGTAACAG
TCAATGGTGCTGCCTTTACCAACGTAGCAGGAAATACCCGCTACTGTCTATGGGCTGTAGCACAAGACCCAGGAACAATA
GCAGGTTCAGCCTTTGATGTAGGATATGTAGAATATGCGCTGCCAGGTGTAACAGGTAACGTAAATATGGTCTATAGGAA
TTATACTA
>GH39_ALPS_MGI_extraction
ACCTACCTATGCCAACAAGTTCTTGTACGGTTCAAACTTAGGCTACTACCCATCAGCAACAGGACAGGTAGGATTCTCTA
ACTCACAGCTTGCCCAGATTGGAGCATCACTAGGTGTGAAGTCTATGAGGGTAACACTTAATGACAACTACCTAACACCA
AATGGACTTAACAGTCTTATAGGAGACCATACGGGATATGCAGCAGCAGGTTATCAGGACACATCAGCAATTACTGGCAA
TGCTAACCCTACCAACTGTGAAGTAGATGTGAACGGTAACAGGGTAACATATCCTGGATGCTCAGCACCTAGCAATATGT
TCAATGGTATTTACCTGCCTATCTGGAACAATCAGGCTACTAAGACTATCAACCCTGCAAACCTTGCTGCCAATTTTTTC
TTTAATGTTATTACCACTTATGGCGCGTATGTAAAGTTTTGGGAAGTTGAGAATGAGCCAGACTTTACGTATAATGTATT
TCAAGCCTTTGGAAATACTTCTATAGTAGGTAACTGGTACACAGCACCACCACCTGCTACACAGCTACCAAATATTAACT
GCCCTCCTAACTACTATGTCAGGGAGCTGAGGATATTCTACGAGGTATTAAAAGCATTATACCCTAACAGCTTTGTATGT
ACAGGAGGTTTAGGCTATGTATCATTCCTAGACTTTATCCTGCGCAGTTCAGATCACCCTACAGACGGCACAGTACGTAA
TTCTACCTACCCTTACGGTGGTGGAGCATGGTTTGACTGCCTGTCTTTCCATGATTACCCATTCTATACAGGTGGAAGGT
ACTATACTTCAGCAGGATTTATCTACTACAATGATTCAGATGCCTTTGCTAATCAGCTAGTACTTGATATGCAGGCTTGG
CAGAATACCCTCAGTCAGTATGGTTATGACGGTATAAACTATCCACGTAAGAAAATGATTCTTACCGAGCATAACATACC
ATCACAGCCAATATCGGCAAATGGTAATGTTGGTGGTACGGAAATAGAAGCTGATTACATTGTAAAGGCACATATTCTAT
TGCAGAAGGCAGGATTATCCCAAGCATACGTATATAACCTGGGTAACGTAAATGACTACCCTGCACCTGTAGGAGCCAAC
CCTTTTGACTACATGGGATTCTTTGACAACTTAAAGAAATCCTCTTTCGGTAACCAGACTATAACAAGTCAGGGGTTTGC
TCATTATACTACCACCATGATTCTTGACGGCTACAAGTATGATGCTGCAAAGACAATAGCTTTAAACCTACCTGTAACAG
TCAATGGTGCTGCCTTTACCAACGTAGCAGGAAATACCCGCTACTGTCTATGGGCTGTAGCACAAGATCCAGGAACAATA
GCAGGTTCAGCCTTTGATGTAGGATATGTAGAATATGCGCTGCCAGGTGTAACAGGTAACGTAAATATGGTCTATAGGAA
TTATACTA
>GH39_ML09_MGI_extraction
ACCTACCTATGCCAACAAGTTCTTGTACGGTTCAAACTTAGGCTACTACCCATCAGCAACAGGACAGGTAGGATTCTCTA
ACTCACAGCTTGCCCAGATTGGAGCATCACTAGGTGTGAAGTCTATGAGGGTAACACTTAATGACAACTACCTAACACCA
AATGGACTTAACAGTCTTATAGGAGATCATACGGGATATGCAGCAGCAGGTTATCAGGACACATCAGCAATTACTGGCAA
TGCTAACCCTACCAACTGTGAAGTAGATGTGAACGGTAACAGGGTAACATATCCTGGATGCTCAGCACCTAGCAATATGT
TCAATGGTATTTACCTGCCTATCTGGAACAATCAGGCTACTAAGACTATCAACCCTGCAAACCTTGCTGCCAATTTTTTC
TTTAATGTTATTACCACTTATGGCCCGTATATAAAGTTTTGGGAGGTTGAGAATGAGCCAGACTTTACGTATAATGTATT
TCAAGCCTTTGGAAATACTTCTATAGTAGGTAACTGGTACACAGCACCACCACCTGCTTCACAGCTACCAAATATTAACT
GCCCTCCTAACTACTATGTCAGGGAGCTGAGGATATTCTACGAGGTATTAAAAGCATTATACCCTAACAGCTTTGTATGT
ACAGGTGGACTTGGCTATGTATCATTCCTAGACTTTATCCTGCGCAGTTCAGATCACCCTACAGACGGCACAGTACGTAA
TTCTACTTACCCTTACGGTGGTGGAGCATGGTTTGACTGCCTGTCTTTCCATGACTACCCATTCTATACAGGTGGAAGGT
ACTATACTTCAGCAGGATTTATCTACTACAATGATTCAGATGCCTTTGCTAATCAGCTAGTACTTGATATGCAGGCTTGG
CAGAATACCCTCAGTCAGTATGGTTATGACGGTATAAACTATCCACGTAAGAAAATGATTCTTACCGAGCATAACATACC
ATCACAGCCAATATCGGCAAATGGTAATGTTGGTGGTACGGAAATAGAAGCTGATTATATTGTAAAAGCACATATCCTCT
TGCAGAAGGCAGGATTAGCCCAAGCATACGTATATAACCTGGGTAACGTGAATGACTACCCTGCACCTGTAGGAGCCAAC
CCGTTTGACTACATGGGATTCTTTGACAACTTAAGGAAATCATCTTTCGGTAACCAGACTATAACAAGTCAGGGGTTTGC
TCATTATACTACCACCATGATTCTTGACGGCTACAAGTATGATGCTGCAAAGACAATAGCTTTAAACCTACCTGTAACAG
TCAATGGTGCTGCCTTTACCAACGTAGCAGGAAATACCCGCTACTGTCTATGGGCTGTAGCACAAGACCCAGGAACAATA
GCAGGTTCAGCCTTTGATGTAGGATATGTAGAATATGCGCTGCCAGGTGTAACAGGTAACGTAAATATGGTCTATAGGAA
CTATACTA
