# Supplementary material for: Flexible genes establish widespread bacteriophage pan-genomes in cryoconite hole ecosystems
Source: Nat Commun. 2020 Sep 2;11:4403. doi: 10.1038/s41467-020-18236-8 (PMC7468147; doi:10.1038/s41467-020-18236-8)
Supplement: Supplementary file 7 — Source Data [file 41467_2020_18236_MOESM7_ESM.zip › Figure_2_source_data/MGIs_fasta/GH39_Full_gene.fasta]

>GH39_ML13
ATGGCACTAACTAGAACAGAATACACAGGTGGAGCAACAGGCTGGGCAGGCGCAGGGAATTATCATGGTATAGACTATGC
TATGGTGGTCATATCATCTAATGCAGCAGTAGATCAAGCACATACTATTCTTTGGCTTTCAGCACCGGGTATGGGAGAAT
ATACTTCTCCTAAAACCCCTGCACCACTTTACAACAACGGTATAGGCGCACACTATAACGCAGGTGATCTTCCAGAGACA
AAAGTTGTTGGCGGTGTTACCTTCAAGTTCCTGTATATTATATGCGAGTATAACCAGTATACGGATGCAGCACCTATCAC
CAACTTTTACCTGAATGTGCTTCTGCCAACACTAGGTCTTTCCTATAATACAAACGGATGTGTAGGCTCAGGSYTATCAC
TGGGAGGCTCAGTAGTGCAGTACTGGAATGACGGTACTTACCCAACACCAACAATTCCACTGCTATCATTCAGTTCCTTT
GACGGTGTATTATATAGTATTACAGCAAACACAGCTAACACCAAGAACAATATCAAGTCACTGCGCCTGGTGCATAACCC
TGGTGACCCAACAGTAGCCTATTCCGTATCAACGAATGCCAGAGATGCTATGCTTGCCGCCTATCCTGCCTATGATGTAG
TAATGTCAGACGGTCTTAACGTAGGCGCACATGACTCATGGACACTTGGGTATACTGTTACTAACGCAGCAGCAGACGGC
TCAACAGGCTATAACCTATGGCAACATCAGGCTAATAAGTTTGCTCAGTATGCTAACCTTACCGTATCTACCTTTTCTGC
ACCAACTGTAACAGTATCTACAGCACAGTCAATAACACTGCCTGTTTCAACTGTTAGTTTAGTATCACAGGGAACAGCCA
CACAAGCGGGAGCAACAATTATAAGTTACTCATGGACACGTACATCAGGTCCTTCTACTGGAACAATAACTACACCTACA
GCACAGAATACTACCATTACAGGTCTTGCAGCAGGAAGTTACGTATTTTCTGTACTTGTACAGGATTCAAATAACCAGAC
GGTAACAGGTACAGTAGTCACAACTGTCAACGTAGCAGTTGTTACACCACCTATAGCAATAATAGCAGGAGGGTCAACAA
CAATAACACCACCTCCTTATACCTATACCCTTGACGGTTCAGGCTCTACAGCACCAGGTTCAACAATTAGTTCATATACC
TGGTCACAGGTATCAGGGCCAACAGGGGCAACAATCGTAGCACCATCAGCATCTATCACACAGGTAAACGGTCTTATTGT
AGGAGCTTATGTATGGAATCTATCAATATTAACAGGCACAAGTCTTACAGCATCAACAACAGCTACGCTAACCGTAGCAA
CACCAGCAGTTATAGTAAACCCTGATACTTCACCAACAGCAAACCAGAGTGTACCTACCTATACTAACAAGTTCCTGTAC
GGTTCAAACTTAGGTTACTACCCATCAGCATCAGGACAGGTAGGATTCTCTAACATACAGCTTTCACAGATTGGAGCATC
ACTAGGTGTTAAGTCTATGAGGGTAACACTTAATGATAATTTTCTTACTCCTAATGGTATTAACAGTCTTATAGGAGACC
ATACAGGATATGCAGCAGCAGGTTACCAGGACACAGCAGCCATTACGGGCAACGCCAACCCTACCAACTGTGAAGTAGAT
GTGAACGGTAACAGGGTAACATACCCTGGGTGTTCAGCACCTAGCAATATGTTCAATGGTATTTACCTTCCTATTTGGAA
CAACCAGGCTACTAAGACTATCAACCCTGCAAACCTTGCTGCAAACTTTTTCTTTAACGTTGTCACTACCTATGGTCCTT
ATATTAAGTTCTGGGAAGTTGAGAATGAGCCAGACTTTACATACAGTACCTTTCAGGCTTATGCTAGTCCAACAGTAACA
GGAAACTGGTACACAGCACCACCACCTGCTTCACAGCTACCAAATATTAACTGCCCTCCTAACTATTATGTCAGGGAGCT
GAGGATATTCTACGAAGTATTAAAAGCATTATACCCTAACAGCTTTGTATGTACAGGTGGACTTGGCTATGTATCATTCC
TAGACTTTATCCTAAGATCATCTGATCATCCTACAGACGGCACAGTACGTAATTCTACTTACCCTTACGGTGGTGGAGCA
TGGTTTGACTGCCTGTCTTTCCATGACTATCCATTTTATACTGGTGGAAGATACTATACAGCAGCAGGATTTATTTGGTT
TAATGATTCAGATGCCTTTGCTAATCAATTAGTCATAGATATTCAGGCTTGGCAGAATACACTGGTACAGTATGGTTATG
ACGGTATAAACTACCCACGTAAGAAGATGATTCTTACCGAACACAACATACCATCACAGCCAATATCAGGAATTGGTAAT
GTTGGAGGTTCAGAAATAGAAGCAGATTACCTTGTAAAAGCACATATCCTCTTGCAGAAGGCAGGCATGTTACAGGCATA
CGTATTTAACCTGGGTAACGTGAATGACTATCCTGCACAGGTAGGAGCCAACCCATTTGACTACATGGGTTTCTTTGATA
ACTTAAGGAAATCCTCTTTCGGTAACCAGACTATCACAAATCAGGGGTGGGCGAACTATACTACCACCATGATTCTTGAC
GGCTACAAGTATGATGCTACAAAGACAATAGCCTTAAACCTACCTGTAACAGTCAATGGTGCTGCCTTTACAAATACAGC
AGGAAATACCCGTTACTGCCTATGGGCTGTAGCACAAGACCCAGGAACAATAGGAGGCTCAGCCTTTGATGTAGGATATG
TAGAATATGCCCTGCCGGGTGTAATAGGTAACGTAAATATGGTCTATAGGAATTATACTAAGACAGGCTATAAGAAACTT
GTACCCGCAGGTGTTATACCGCTTGTATCAGTACCCTGCTTTATAACCTTACTAGCAGATACCATACCCGCAGTATCACC
AACCGTTTATACTTCTTTGACCCTGCTACCTGTATTGCAGCCACCGATATATATCGAACAGCCACAGCAGACCATATTCC
TGTCAGGTGCAAACAGCACGTCACCAACAGGGGCAATTACAAGCTACGCATGGTCAAAGATTAGTGGTCCAACGGGCGAT
ACAATCATTGATATAAACGCCCCACAGACGGTTGTTAAGATAACACAGGCAGGAACTTATGTATACGCACTTACTATTAC
CAATTAA
>GH39_ALPS
ATGGCACTAACTAGAACAGAATACACAGGTGGAGCAACAGGATGGGCAGGCGCAGGTGCTTATCATGGCACTGATTATGC
TATGGTGGTTATATCATCTAACGCAGCCGTAGATCAGGCCCATACTATCCTTTGGATTTCAGCACCAGGGCAAGGAGAAT
ATACTTCTCCTAAAACCCCTGCACCACTTTATAACAATGGTATAGGCGTACACTATAACGCAGGTGACCTGCCAGAGACA
AAGGTTGTTGGTGGTGTTACCTTCAAGTTCCTGTATATTATTTGCGAGTACAACCAGTATACGGATGCAGCACCTATCAC
CAACTTCTACCTGAATGTGCTTCTGCCAACACTAGGACTTTCCTATAATACAAACGGCTGTGTAGGTTCAGGGCTATCAC
TGGGAGGCTCACTGGTACAGTACTGGAATGATGCTACCTACCCAACGCCAACAATACCACTGCTATCATTCAGTTCCTTT
GACGGGGTACTATTTAGTATTACAGCAAACACAGTCAACACCAAGAATAATATCAAGTCACTTCGCCTAGTGCATAACCC
TGGTGACCCAACAGTAGCCTATTCCGTATCAACGAATGCCAGAGATGCTATGCTTGCTGCCTATCCTACCTATGATGTAG
TAATGTCAGACGGTGTTAACGTAGGCGCACATGACTCATGGACACTCGGGTATACACCTACTAACGCAGCAGCAGACAGC
TCAACAGGCTATAACCTGTGGCAACATCAGGCTAATAAGTTTGCTCAGTATGCTAACCTTACCGTATCTACCTTTTCTGC
ACCAACCGTAACAGTATCTGCATCACAGTCAATAACACTACCTGTTTCAACTGTTAGTTTAGTATCACAGGGTACAGCCA
CACAAGCGGGAGCAACAATCATAAGTTACTCATGGACACGTACGTCAGGACCATCTACTGGAACAATAACTACACCTACA
TCACAGAATACTACCATTACGGGTCTTGCAGCAGGAAGTTATGTATTTTCTGTACTTGTACAGGATTCAAATAACCAGAC
GGTAGCAGGAGCAGTAGCCACAACTGTCAACGTAGCAGTAGTTACACCACCGATAGCAATTATTGCAGGCGGGTCAACAA
CGATAACTCCCCCTCCTTATACCTATACCCTTGACGGTTCAGGCTCTACAGCACCAGGTTCAACAATTAGTTCATACACT
TGGTCACAGGTATCAGGACCAACAGGGGCAACAATAGCTTCACCATCAGCATCAATCACACAGGTAAATGGTCTTATTGT
AGGGGCTTATGTATGGAGTCTATCAATATTAACAGGCACAAGTCTAACAGCATCGACAACAGCTACGCTAACAGTAGCAA
CACCCACAGTTATATCAAACCCTGATACTTCACCAACAGCAAACCAGAGTGTACCTACCTATGCCAACAAGTTCTTGTAC
GGTTCAAACTTAGGCTACTACCCATCAGCAACAGGACAGGTAGGATTCTCTAACTCACAGCTTGCCCAGATTGGAGCATC
ACTAGGTGTGAAGTCTATGAGGGTAACACTTAATGACAACTACCTAACACCAAATGGACTTAACAGTCTTATAGGAGACC
ATACGGGATATGCAGCAGCAGGTTATCAGGACACATCAGCAATTACTGGCAATGCTAACCCTACCAACTGTGAAGTAGAT
GTGAACGGTAACAGGGTAACATATCCTGGATGCTCAGCACCTAGCAATATGTTCAATGGTATTTACCTGCCTATCTGGAA
CAATCAGGCTACTAAGACTATCAACCCTGCAAACCTTGCTGCCAATTTTTTCTTTAATGTTATTACCACTTATGGCGCGT
ATGTAAAGTTTTGGGAAGTTGAGAATGAGCCAGACTTTACGTATAATGTATTTCAAGCCTTTGGAAATACTTCTATAGTA
GGTAACTGGTACACAGCACCACCACCTGCTACACAGCTACCAAATATTAACTGCCCTCCTAACTACTATGTCAGGGAGCT
GAGGATATTCTACGAGGTATTAAAAGCATTATACCCTAACAGCTTTGTATGTACAGGAGGTTTAGGCTATGTATCATTCC
TAGACTTTATCCTGCGCAGTTCAGATCACCCTACAGACGGCACAGTACGTAATTCTACCTACCCTTACGGTGGTGGAGCA
TGGTTTGACTGCCTGTCTTTCCATGATTACCCATTCTATACAGGTGGAAGGTACTATACTTCAGCAGGATTTATCTACTA
CAATGATTCAGATGCCTTTGCTAATCAGCTAGTACTTGATATGCAGGCTTGGCAGAATACCCTCAGTCAGTATGGTTATG
ACGGTATAAACTATCCACGTAAGAAAATGATTCTTACCGAGCATAACATACCATCACAGCCAATATCGGCAAATGGTAAT
GTTGGTGGTACGGAAATAGAAGCTGATTACATTGTAAAGGCACATATTCTATTGCAGAAGGCAGGATTATCCCAAGCATA
CGTATATAACCTGGGTAACGTAAATGACTACCCTGCACCTGTAGGAGCCAACCCTTTTGACTACATGGGATTCTTTGACA
ACTTAAAGAAATCCTCTTTCGGTAACCAGACTATAACAAGTCAGGGGTTTGCTCATTATACTACCACCATGATTCTTGAC
GGCTACAAGTATGATGCTGCAAAGACAATAGCTTTAAACCTACCTGTAACAGTCAATGGTGCTGCCTTTACCAACGTAGC
AGGAAATACCCGCTACTGTCTATGGGCTGTAGCACAAGATCCAGGAACAATAGCAGGTTCAGCCTTTGATGTAGGATATG
TAGAATATGCGCTGCCAGGTGTAACAGGTAACGTAAATATGGTCTATAGGAATTATACTAAGACAGGCTATAAGAAACTT
GTACCCGCAGGTGTTATACCGCTTGTATCAGTACCCTGCTTTATAACCTTACTAGCAGATACCATACCCGCAGTATCACC
AACCGTTTATACCTCTTTGACCCTGCTACCTGTATTGCAGCCACCGATATATATCGAACAGCCACAGCAGACCATATTCC
TGTCAGGGGCTAACAGCACGTCACCAACAGGGGCAATTACAAGCTACGCATGGTCAAAGATTAGTGGTCCAACGGGCGAT
ACAATCATTGATATAAACGCCCCACAGACGGTTGTTAAGATAACACAGGCAGGAACTTATGTATACGCACTTACTATTAC
CAATTAA
>GH39_ML09
ATGGCACTAACTAGAACAGAATACACAGGTGGAGCAACAGGATGGGCAGGCGCAGGTGCTTATCATGGCACTGACTATGC
TATGGTGGTTATATCATCTAACGCAGCCGTAGATCAGGCCCATACTATCCTTTGGATTTCAGCACCGGGGCAAGGAGAAT
ATACTTCTCCTAAAACCCCTGCACCGCTTTACAACAATGGTATAGGCGTACACTACAATGCAGGTGACCTGCCAGAGACA
AAGGTTGTTGGTGGTGTTACCTTCAAGTTCCTGTATATTATTTGCGAGTATAACCAGTATACGGATGCAGCACCTATCAC
CAACTTCTACCTGAATGTGCTTCTGCCAACACTAGGACTTTCCTATAATACAAACGGCTGTGTAGGCTCAGGGCTATCAC
TGGGAGGCTCACTGGTACAGTACTGGAATGATGGTACTTACCCAACGCCAACAATACCAATGCTATCATTCAGTTCCTTT
GACGGGGTGCTATTCAGTGTTACAGCAAACACAGTCAACACCAAGAATAATATCAAGTCACTACGCCTAGTGCATAACCC
TGGTGACCCAACAGTAGCCTATTCCGTATCAACGAATGCCAGAGATGCTATGCTTGCTGCCTATCCTACCTATGATGTAG
TAATGTCAGACGGTGTTAACGTAGGCGCACATGACTCATGGACACTCGGGTATACACCTACTAACGCAGCAGCAGACAGC
TCAACAGGCTATAACCTGTGGCAACATCAGGCTAATAAGTTTGCTCAGTATGCTAACCTTACCGTATCTACCTTTTCTGC
ACCAACCGTAACAGTATCTGCATCACAGTCAATAACACTACCTGTTTCAACTGTTAGTTTAGTATCACAGGGAACAGCCA
CACAAGCGGGAGCAACAATCATAAGTTACTCATGGACACGTACGTCAGGACCATCTACTGGAACAATAACTACACCTACA
TCACAGAATACTACCATTACAGGTCTTGCAGCAGGAAGTTATGTATTTTCTGTACTTGTACAGGATTCAAATAACCAGAC
GGTAGCAGGAGCAGTAGCCACAACTGTCAACGTAGCAGTAGTTACACCACCGATAGCAATTATTGCAGGCGGGTCAACAA
CGATAACTCCCCCTCCTTATACCTATACCCTTGACGGTTCAGGCTCTACAGCACCAGGTTCAACAATTAGTTCATACACC
TGGTCACAGGTATCAGGACCAACAGGGGCAACAATAGCTTCACCATCAGCATCAATCACACAGGTAAATGGTCTTATTGT
AGGGGCTTATGTATGGAGTCTATCAATATTAACAGGCACAAGTCTAACAGCATCGACAACAGCTACGCTAACAGTAGCAA
CACCCACAGTTATATCAAACCCTGATACTTCACCAACAGCAAACCAGAGTGTACCTACCTATGCCAACAAGTTCTTGTAC
GGTTCAAACTTAGGCTACTACCCATCAGCAACAGGACAGGTAGGATTCTCTAACTCACAGCTTGCCCAGATTGGAGCATC
ACTAGGTGTGAAGTCTATGAGGGTAACACTTAATGACAACTACCTAACACCAAATGGACTTAACAGTCTTATAGGAGATC
ATACGGGATATGCAGCAGCAGGTTATCAGGACACATCAGCAATTACTGGCAATGCTAACCCTACCAACTGTGAAGTAGAT
GTGAACGGTAACAGGGTAACATATCCTGGATGCTCAGCACCTAGCAATATGTTCAATGGTATTTACCTGCCTATCTGGAA
CAATCAGGCTACTAAGACTATCAACCCTGCAAACCTTGCTGCCAATTTTTTCTTTAATGTTATTACCACTTATGGCCCGT
ATATAAAGTTTTGGGAGGTTGAGAATGAGCCAGACTTTACGTATAATGTATTTCAAGCCTTTGGAAATACTTCTATAGTA
GGTAACTGGTACACAGCACCACCACCTGCTTCACAGCTACCAAATATTAACTGCCCTCCTAACTACTATGTCAGGGAGCT
GAGGATATTCTACGAGGTATTAAAAGCATTATACCCTAACAGCTTTGTATGTACAGGTGGACTTGGCTATGTATCATTCC
TAGACTTTATCCTGCGCAGTTCAGATCACCCTACAGACGGCACAGTACGTAATTCTACTTACCCTTACGGTGGTGGAGCA
TGGTTTGACTGCCTGTCTTTCCATGACTACCCATTCTATACAGGTGGAAGGTACTATACTTCAGCAGGATTTATCTACTA
CAATGATTCAGATGCCTTTGCTAATCAGCTAGTACTTGATATGCAGGCTTGGCAGAATACCCTCAGTCAGTATGGTTATG
ACGGTATAAACTATCCACGTAAGAAAATGATTCTTACCGAGCATAACATACCATCACAGCCAATATCGGCAAATGGTAAT
GTTGGTGGTACGGAAATAGAAGCTGATTATATTGTAAAAGCACATATCCTCTTGCAGAAGGCAGGATTAGCCCAAGCATA
CGTATATAACCTGGGTAACGTGAATGACTACCCTGCACCTGTAGGAGCCAACCCGTTTGACTACATGGGATTCTTTGACA
ACTTAAGGAAATCATCTTTCGGTAACCAGACTATAACAAGTCAGGGGTTTGCTCATTATACTACCACCATGATTCTTGAC
GGCTACAAGTATGATGCTGCAAAGACAATAGCTTTAAACCTACCTGTAACAGTCAATGGTGCTGCCTTTACCAACGTAGC
AGGAAATACCCGCTACTGTCTATGGGCTGTAGCACAAGACCCAGGAACAATAGCAGGTTCAGCCTTTGATGTAGGATATG
TAGAATATGCGCTGCCAGGTGTAACAGGTAACGTAAATATGGTCTATAGGAACTATACTAAGACAGGCTATAAGAAACTT
GTACCCGCAGGTGTTATACCGCTTGTATCAGTACCCTGCTTTATAACCTTACTAGCAGATACTATACCCGCAGTATCACC
AACTGTTTATACCTCTTTGACCCTGCTACCTGTATTGCAGCCACCGATATATATCGAACAGCCGCAGCAGACCATATTCC
TGTCAGGTGCAAACAGCACGTCACCAACAGGGGCAATTACAAGCTACGCATGGTCAAAGATTAGTGGTCCAACGGGCGAT
ACAATCATTGATATAAACGCCCCACAGACGGTTGTTAAGATAACACAGGCAGGAACTTATGTATACGCACTTACTATTAC
CAATTAA
>GH39_Green
ATGGCACTAACTAGAACAGAATACACAGGTGGAGCAACAGGCTGGGCAGGCGCAGGGAATTATCATGGTATAGACTATGC
TATGGTGGTCATATCATCTAATGCAGCAGTAGATCAGGCACATACTATTCTTTGGCTTTCAGCACCGGGTATGGGAGAAT
ATACTTCTCCTAAAACCCCTGCACCACTTTACAACAACGGTATAGGCGCACACTATAACGCAGGTGATCTTCCAGAGACA
AAAGTTGTTGGCGGTGTTACCTTCAAGTTCCTGTATATTATATGCGAGTATAACCAGTATACGGATGCAGCACCTATCAC
CAACTTTTACCTGAATGTGCTTCTGCCAACACTAGGTCTTTCCTATAATACAAACGGATGTGTAGGCTCAGGCTTATCAC
TGGGAGGCTCAGTAGTGCAGTACTGGAATGACGGTACTTACCCAACACCAACAATTCCACTGCTATCATTCAGTTCCTTT
GACGGTGTATTATATAGTATTACAGCAAACACAGCTAACACCAAGAACAATATCAAGTCACTGCGCCTGGTGCATAACCC
TGGTGACCCAACAGTAGCCTATTCCGTATCAACGAATGCCAGAGATGCTATGCTTGCCGCTTATCCTGCCTATGATGTAG
TAATGTCAGACGGTCTTAACGTAGGCGCACATGACTCATGGACACTTGGGTATACTGTTACTAACGCAGCAGCAGACGGC
TCAACAGGCTATAACCTATGGCAACATCAGGCTAATAAGTTTGCTCAGTATGCTAACCTTACCGTATCTACCTTTTCTGC
ACCAACTGTAACAGTATCTACAGCACAGTCAATAACACTGCCTGTTTCAACTGTTAGTTTAGTATCACAGGGAACAGCCA
CACAAGCGGGAGCAACAATTATAAGTTACTCATGGACACGTACATCAGGTCCTTCTACTGGAACAATAACTACACCTACA
GCGCAGAATACTACCATTACAGGTCTTGCAGCAGGAAGTTACGTATTTTCTGTACTTGTACAGGATTCAAATAACCAGAC
GGTAACAGGTACAGTAGTCACAACTGTCAACGTAGCAGTTGTTACACCACCTATAGCAATAATAGCAGGAGGGTCAACAA
CAATAACACCACCTCCTTATACCTATACCCTTGACGGTTCAGGCTCTACAGCACCAGGTTCAACAATTAGTTCATATACC
TGGTCACAGGTATCAGGGCCAACAGGGGCAACAATCGTAGCACCATCAGCATCTATCACACAGGTAAACGGTCTTATTGT
AGGAGCTTATGTATGGAATCTATCAATATTAACAGGCACAAGTCTTACAGCATCAACAACAGCTACGCTAACCGTAGCAA
CACCAGCAGTTATAGTAAACCCTGATACTTCACCAACAGCAAACCAGAGTGTACCTACCTATACTAACAAGTTCCTGTAC
GGTTCAAACTTAGGTTACTACCCATCAGCATCAGGACAGGTAGGATTCTCTAACATACAGCTTTCACAGATTGGAGCATC
ACTAGGTGTTAAGTCTATGAGGGTAACACTTAATGATAATTTTCTTACTCCTAATGGTATTAACAGTCTTATAGGAGACC
ATACAGGATATGCAGCAGCAGGTTACCAGGACACAGCAGCCATTACGGGCAACGCCAACCCTACCAACTGTGAAGTAGAT
GTGAACGGTAACAGGGTAACATACCCTGGGTGTTCAGCACCTAGCAATATGTTCAATGGTATTTACCTGCCTATTTGGAA
CAATCAGGCTACTAAGACTATCAACCCTGCAAACCTTGCTGCAAACTTCTTCTTTAATGTTGTCACTACCTATGGTCCTT
ATATTAAGTTCTGGGAAGTTGAGAATGAGCCAGACTTTACATACAGTACCTTTCAGGCTTATGCTAGTGCAACGGTAACA
GGAAACTGGTACACAGCACCACCACCTGCTTCACAGCTACCAAATATTAACTGCCCTCCTAACTATTATGTCAGGGAGTT
ACGAATATTCTATGAAGTATTAAAGGCACTATACCCTAACAGCTTTGTATGTACAGGTGGTCTGGGATATGTATCATTCC
TAGACTTTATCCTAAGATCATCTGATCATCCTACAGACGGTACACAGCGTACATCTGTATATCCTTACGGTGGAGGAGCA
TGGTTTGACTGCCTGTCTTTCCATGACTACCCATTCTATACAGGTGGAAGATACTATACAGCAGCAGGATTTATTTGGTT
TAATGATTCAGATGCCTTTGCTAATCAATTAGTCATAGATATTCAGGCTTGGCAGAATACACTGGTACAGTATGGTTATG
ACGGTATAAACTACCCACGTAAGAAGATGATTCTTACCGAACACAACATACCATCACAGCCAATATCAGGAATTGGTAAT
GTTGGAGGTTCAGAAATAGAAGCAGATTACCTTGTAAAAGCACATATCCTCTTGCAGAAGGCAGGCATGTTACAGGCATA
CGTATTTAACCTGGGTAACGTGAATGACTATCCTGCACAGGTAGGAGCCAACCCATTTGACTACATGGGTTTCTTTGATA
ACTTAAAGAAATCCTCTTTCGGTAACCAGACTATCACAAATCAGGGGTGGGCGAACTATACTACCACCATGATTCTTGAC
GGCTACAAGTATGATGCTACAAAGACAATAGCCTTAAACCTACCTGTAACAGTCAATGGTGCTGCCTTTACAAAYRCAGC
AGGAAATACCCGTTACTGCCTATGGGCTGTAGCACAAGACCCAGGAACGATAGCAGGCTCAGCCTTTGATGTAGGATATG
TAGAATATGCGCTGCCAGGTGTAACAGGTAACGTAAATATGGTCTATAGGAATTATACTAAGACAGGCTATAAGAAACTT
GTACCCGCAGGTGTTATACCGCTTGTATCAGTACCCTGTTTTATAACCTTACTAGCAGATACCATACCCGCAGTATCACC
AACCGTTTATACCTCTTTGACCCTGCTACCTGTATTGCAGCCACCGATATATATCGAACAGCCGCAGCAGACAATATTCC
TGTCAGGGGCAAATAGCACGTCACCAACAGGGGCAATTACAAGCTACGCATGGTCAAAGATTAGTGGTCCAACGGGMGAT
ACAATCATTGATATAAACGCCCCACAGACGGTTGTTAAGATAACACAGGCAGGAACTTATGTATACGCACTTACTATTAC
CAATTAA
>GH39_AB09
ATGGCACTAACTAGAACAGAATACACAGGTGGAGCAACAGGATGGGCAGGCGCAGGTCCGTATCATGGTACTGACTATGC
TATGGTGGTTATATCATCTAACGCAGCCGTAGACCAGGCACATACTATCCTTTGGATTTCAGCACCGGGTATGGGAGAAT
ATACTTCCCCTAAAACCCCTGCACCACTTTACAACAATGGTATAGGCTTACACTACAACGCAGGTGACCTGCCAGAGACG
AAAGTTGTTGGTGGTGTTACCTTCAAGTTCCTGTATATTATATGCGAGTATAACCAGTATACGGATGCAGCACCTATCAC
CAAYTTCTACCTGAATGTGCTTCTGCCAACACTAGGACTTTCCTATAATACAAACGGCTGTGTAGGCTCAGGGCTATCAC
TGGGAGGCTCACTGGTACAGTACTGGAATGATGCTACCTACCCAACGCCCACAATACCACTGCTATCATTCAGTTCCTTT
GACGGGGTGCTATTTAGTATTACAGCAAACACAGCAAACACCAAGAATAATATCAAGTCACTTCGCCTAGTGCATAACCC
TGGTGACCCAACAGTAGCCTATTCCGTATCAACGAATGCCAGAGATGCTATGCTTGCTGCCTATCCTGCCTATGATGTAG
TGATGTCAGACGGTCTTAACGTAGGCGCACATGACTCATGGACACTTGGATATACACCTACTAACGCAGCAGCAGACAGC
TCAACAGGCTATAACCTATGGCAGCATCAGGCTAATAAGTTTGCTCAGTATGCTAACCTTACCGTATCTACCTTTTCTGC
ACCTACCGTAACAGTATCTGCATCACAGTCAATAACACTACCTGTTTCAACTGTTAGTTTAGTATCACAGGGAACAGCCA
CACAAGCGGGAGCAACAATCATAAGTTACTCATGGACACGTACGTCAGGACCATCTACTGGAACAATAACTACACCTACA
TCACAGAATACTACCATTACAGGTCTTGCAGCAGGAAGCTATGTATTTTCTGTACTCGTACAGGATTCAAATAACCAGAC
GGTARCAGGAGCAGTAACCACAACTGTCAACGTAGCAGTAGTTACACCACCGATAGCAATTATTGCAGGAGGGTCAACAA
CGATAACTCCCCCTCCTTATACTTATACCCTTGACGGTTCAGGCTCTACAGCACCAGGTTCAACAATTAGTTCATACACT
TGGTCACAGGTATCAGGACCAACAGGGGCAACAATAGCTTCACCATCAGCATCAATCACACAGGTAAATGGTCTGATTGT
AGGGGCTTATGTATGGAGTCTATCAATATTAACAGGCACAAGTCTAACAGCATCGACAACAGCTACGCTAACAGTAGCAA
CACCCACAGTTATATCAAACCCTGATACTTCACCAACAGCAAACCAGAGTGTACCTACCTATGCCAACAAGTTCTTGTAC
GGTTCAAACTTAGGCTACTACCCATCAGCAACAGGACAGGTAGGATTCTCTAACTCACAGCTTGCCCAGATTGGAGCATC
ACTAGGTGTGAAGTCTATGAGGGTAACACTTAATGACAACTACCTAACACCAAATGGACTTAACAGTCTTATAGGAGACC
ATACGGGATATGCAGCAGCAGGTTATCAGGACACATCAGCAATTACTGGCAATGCTAACCCTACCAACTGTGAAGTAGAT
GTGAACGGTAACAGGGTAACATATCCTGGATGCTCAGCACCTAGCAATATGTTCAATGGTATTTACCTGCCTATCTGGAA
CAATCAGGCTACTAAGACTATCAACCCTGCAAACCTTGCTGCCAATTTTTTCTTCAATGTTATTACCACCTATGGCCCGT
ATGTAAAGTTTTGGGAGGTTGAGAATGAGCCAGACTTTACGTATAATGTATTTCAAGCCTTTGGAAATACTTCTATAGTA
GGTAACTGGTACACAGCACCACCACCTGCTTCACAGCTACCAAATATTAACTGCCCTCCTAAYTACTATGTCAGGGAGCT
GAGGATATTCTACGAGGTATTAAAAGCATTATACCCTAACAGCTTTGTATGTACAGGTGGACTTGGCTATGTATCATTCC
TAGACTTTATCCTGCGCAGTTCAGATCACCCTACAGACGGCACAGTACGTAATTCTACTTACCCTTACGGTGGTGGAGCA
TGGTTTGACTGCCTGTCTTTCCATGACTACCCATTCTATACAGGTGGAAGGTACTATACATCAGCAGGATTTATCTACTA
CAATGATTCAGATGCTTTTGCTAATCAGCTAGTACTTGATATGCAGGCTTGGCAGAATACCCTCAGTCAGTATGGTTATG
ACGGTATAAACTATCCACGTAAGAAAATGATTCTTACCGAGCATAATATACCATCCCAGCCAATATCGGCAAATGGTAAT
GTTGGTGGTACGGAAATAGAAGCTGATTATATTGTAAAGGCACATATCCTTTTGCAGAAGGCAGGATTAGCCCAAGCATA
CGTATATAACCTGGGTAACGTAAATGACTACCCTGCACCTGTAGGAGCTAACCCGTTTGACTACATGGGATTCTTTGACA
ACTTAAGGAAATCCTCTTTCGGTAACCAGACTATAACAAGTCAGGGGTTTGCTCATTATACTACCACCATGATTCTTGAC
GGCTACAAGTATGATGCTGCAAAGACAATAGCTTTAAACCTACCTGTAACAGTCAATGGTGCTGCCTTTACCAACGTAGC
AGGAAATACCCGCTACTGTCTATGGGCTGTAGCACAAGACCCAGGAACAATAGCAGGTTCAGCCTTTGATGTAGGATATG
TAGAATATGCGCTGCCAGGTGTAACAGGTAACGTAAATATGGTCTATAGGAATTATACTAAGACGGGCTATAAGAAACTT
GTGCCCGCAGGTGTTATACCGCTTGTATCAGTACCCTGCTTTATAACCTTACTAGCAGATACTATACCCGCAGTATCACC
AACCGTTTATACCTCTTTGACCCTGCTACCTGTATTGCAGCCCGCTATTTATATCGAACAGCCGCAGCAGACCATATTCC
TGTCAGGGGCAAACAGCACGTCACCAACAGGGGCAATTACAAGCTACGCATGGTCAAAGATTAGTGGTCCAACKGGCGAT
ACAATCATTGATATAAACGCCCCACAGACGGTTGTTAAGATAACACAGGCAGGAACTTATGTATACGCACTTACTATTAC
CAATTAA
