# Supplementary material for: Flexible genes establish widespread bacteriophage pan-genomes in cryoconite hole ecosystems
Source: Nat Commun. 2020 Sep 2;11:4403. doi: 10.1038/s41467-020-18236-8 (PMC7468147; doi:10.1038/s41467-020-18236-8)
Supplement: Supplementary file 7 — Source Data [file 41467_2020_18236_MOESM7_ESM.zip › Figure_3_source_data/Mu-like-phage_variants.fasta]

>Mu-like_AB09
GGAAACCAAATGGTAACCAATAGAAAAGGACCGATTGAAGACGTAGACGCGGTTTCTAATATCGCCGACGAGTTCTACTC
TGAGGAGTTCGTTCGTGAGTTCTTTAATTATAAAAACATTGCGACGCTTCGGCAGATTCAAAATACCCGCCCGCCGGGAG
CACATCCGCCGTGCCTCCGCGTAGGGTCGTCGGTTAAGTATCCGAAAAAGTTGTTTCACCAATGGGTATCGGATCAGTCG
CTAAAAAATTCCGGTTAACTTCGTTCGGCATTATCGACGGGAATAAGAAGTATGTTGTTAGACGAGAAGCCACCGAACTT
ACTAGGTGACGAGTTCTTTACTGAGGACGAAATCCTTCAGTTTCTAAACGTCTCGCGGAATACGTTCACTGGCCGACGCT
CGCGCGCTACGGATCACCCGCCATATGTTCAAGTCGGACGCGTTCGCCTCTATCCGAAGCGTGAGTTCCGGTCCTGGATC
AATCGCCAGCCTTTAATGAGAGCAGCACGAAATGGGTAGTCGGTTTATTAAAATCGAAGTGCACCTCTGGATGGACACGA
AGACGGGGACTTACTTCGTCCGTAAGTCCTTCAAGCGTGAGCACCTAAACGAACTTAATCTGTCCACCGGACAGAAGACT
CTAGGGAAGGCTCGGACGCGGGCGTCTGTCATGATCGCGGAACATCTAGCGTCGGGCGGACGAGCGACCGGCAGGAATTC
AAAGCGGATGTATGAGGTCATCGAAGAGATCCTCCGCGTAGAGATGCCGAGGAAGCGCAAGACAACCCAGGATCAATACA
AACGATTCCTTACTGAACTCAAAGACGAGTGGGGCAGGTCGGATCTTAACTCGATTACGCTCTCCGAGTTCGATGACTGG
CTCATCGACTTCCGTAGTCGGAAGCCAAACCGGACGACGTTCATGGACTACGCCAAATACATGAATAAGATTTTCAGCTT
CGCTTACCAGCGGAGGTACGTGTCGCACAAAATTGTATTCCGAAGCCCCGACGAAGCGGCGGAAGAGGGCCGGGTCTATA
CCCGCGATGAAGTTACGTCGGTTTACGATTACATGGGCGAGGAGCTGCGCGATCAGTTTACCCTGTCGCTCGAATGCTTT
ATGCGGCTTAGGGAAGTGCTTAAACTTACCTGGGAGCGCGTTGACCTAAAGACCGGCGCAATCACCCTCCGGAAGCAGGA
CGTTAAGACTGGGTCTAAGACGGGGAAGGGCAGGACGTTTATCATGTCACCCCACGCCCTGGAGCGCTTACAGGCTCGCT
ATGCTGCGCGGACCTCGGACGTATGGGTTTTCCCATCGCCCACCGGAAAAGGCCCGGTAAACCAGAATAAGAAAGCTTGG
GCTACGGCCAAGAAGCGGGCTGGCATCCGGGGCGTAGCGAAGTGGCATGCGCTCCGACATACGGCGCTCACCTGGGCGCT
CCTCGATCAAAAAGCTAACCCGCTCATGGTCTCCGAGTACGCGGGCGTGAGCATCGCGACGATCCAAAAAGTGTATTTGC
ATTCGACCGCAGAGAAGACCGCAGAGGTTTCCACGGCCGTAACCATTAGCCGAAAAGGCGTAGAAAAGGAGTAGATTTTA
TGAGGACCAGTAAAAAAGAAGCTGAAAACAAGGCTTTTTCGCGAGTAGGACGCGGACTTGACACGGTAGGGGTCCGCGGT
TCAATCCCGCGCGGGCCAACCATCTCCAAACTTAGAAAAACCCCTAGAAGCCGCACTAGTAAAGCTTCTAGGGGAATTGA
CCTCTCCTTTTGGTGGGTCGATCCTAACGCGATTCGTAGCGATGTTTTGACCGGTTTAGCGTCCAAAAGGAGTAGAAAAG
GAGTAGATTCTACTCCCCGTAAGCGCCGCTCAGGTGCCCGCTGATGGCCAAGCGGTTTACTGATACGGACAAGATTAAAA
AGAGATTCTGGCGGGCACTGCCGCTCGAAATGAAAGTCCTTTGGGACTATTTATGCCTCGACTGTGACCATGCCGGAGTA
TGGGAGGTGGATTTCGAAACGGCGAGCGCCCGCATCGGTTTCAACTACGATGCAAAGCTTGCGGTCGCGGCCTTTGGAGA
CAAGATCGAGGTCGTCGGCGAGGGGGATAAGTGGTTCATCCCATCATTCGTTGAGTTCCAGTATAACGTCTCCCCAGAGC
AGCTGAATCCGTCCAATAAAGTCCATGCGTCGGTACTCGAGCGTCTTCGAAAAGCAGGTCTTAAATCTCTCCCGCGCCCT
GTCTTGTCGATCTTAGAGAATCCCCTCGAAGCCCCGTCGGTAGCCCCTCTCCAAGCCCCTTGCATAGGGGCTAAAGATAA
AGAGAAGGATAAAGATAAAGACTCTTCTTCTTTAGAAGAACGTAACGCGAAGTGTAAAGTTACTCCCGCTGAAATCTCCG
AGTGCGTCCAGGCCTGGGGCCATACCCTCGGCAGCTTCGGAGTTCCCAAAGATCCACGATTCGACGAAGTCGCTATCGCT
CGCATGGCCATCAAGCACGGTTTCGAGCCAACGCGCATGGCGCTGCTCGGTGCTGCGGACGAACGACCAACGGAGACCTT
CAACCCGAAGGACCACGTTTCGGTATTGCGCGTGGAGAAACACTTTCAGAAGTTTACGAACCTAGGCGCGAAGGTCCTCG
CTCGGCTTCACAACGAAGGCGGGGACCGTGTCGAAGCGTGATCACGGGCCGATACTCGTCGAGCCTAAAATCAAAAGGGT
TAACCACGTCCTCGCCAACGCCATCGATGAGCTCGTTAATCCGCCACGAGGCATCCCACTTTCCCGCTGGCCGGAGTTTC
AACGCCGGTTCGGGGGTTTCCGTCCTCATGAGTATTCGATCATTTGTGGGGCAACCGGGAGCGGGAAGACAGCATTCGTA
ACGTCGATGTCGGCTCAGCTTGTGGAGCAGAACGAGAGGCACCTTGTTATGAGTATCGAAACGGGACACCTTGATTTCGT
AAGGCGTGTCGCGTCGGTATTCGCGGGAGTCGATCTTAACGACGGCGACGGGCTAAATAAAGCAAAGCAAGACGCGCTAA
TGAATCTCGCCGTTCCGATTCTGAACAACGGCGCGCTACATCTTTCAGAATACGATAACCGGCTTTCGGTCGAACAACTC
ATGCACGATCTTAGGTACGCTCGGGAGAAACTCGGATGCCGAGTGGCGTTCGTCGATAACCTAAACTTCCTCCTCACCGT
CGATAAGTTCACCGACGTGAATCAGGAAATGGACCGAGTCACCCATGAACTGATTATTTTCTGCAAGCGCATCGACATGC
ATATCGTGATGATCATGCACCCGAAGAAGAATTCAAACCCTCGCGACCTTCGCGTGGAGAGTGAATTCGAAATCAAGGGC
TCTTCGACCGCCGTGCAAGAGGCGCAGAATATTTTTTTATTCAATCGCCCGAAGCCAGACGACGACGCGCATTCGAAGTT
CGAGCGCGAAGTGATCATCGCGAAGATGCGCCGACGCGGGCAATTCGTTCACGAGTCGGTTTGGTTTCAGTACCGGGATG
CGAGTTACTTTGAGAGCCCAAATCAAACGCGCTTTTTAGTTCCAGTGCCGAACGCCAAGACCGGAGAGGGGGCGAAATGG
ACTGGATACAAGCCATCGATTACTCCGAATCTCTAATGGAAAGGGTCATGAACGATTACGGGCATCCTGGGCCTCTAACG
ATGTTTATGCCGAAAGCGTTCCGAGATGATTTTCTGGATCTTCAGACCGTTCTCGGCGAAGGCGCGATGACCGTAGAGGC
TTTTCTCCACAACTGTGAATTGCTCGCAAAAAGCCTCGATAAAAAACTTTGTGATGATTCGATCACGCGAGTTCTAAACG
GCACACCGGCAGTGAACGCTATCGCGGCGAAACGAATGGACGCGCAACCCGGCGCGATTCCCGCGTGGTGGGAAGCCGTA
GAAAATTGGGCGCACGCCAATAGTTTTGATCTATGACCAGCGCACCCGTCGTATTGATCGAGCTCCCAGGACTACCGAAG
GGGCTGAACGGATCTCACTCGCACTGGAGAGTCGCCGCCGCAGAGAAAAAGCGTTGGCGCGTAATGTCCGCACTCGTCGC
GAAATCACAGCGTCCGCCTAAACCCCTCGCCAGCTGCTCCATTCGCTGCACCCGCTTCTCTTCGAGCGAACCGGATTACG
ATAATCTGGCCGCTTCGTTTAAAGCCATTATCGACGGGCTTAAAGACGCGGGCGTTATCGAGGACGACCGATCGACCTGT
ATCGTGAAACGTGAATACCTCTGGGAGAAGACCGCTCCGAAAAAGGGTATGGTCAGAATCGAAGTCTGGGCAATGAATGA
TATGCTCTAAGATTGTGTCCCGTAGCTCAGTGGCAGAGTGGACGACAGGCCCCGGAGACACCGGGGTTTTTCGTAAGGAC
GTGGGTTCGATTCCTGCCGGGACGCCAGATTTTGATGGTCAGTGCTTAGCGGATAAGATGGGCGCATGAGTTTAAAGCGT
CCAGAACTCGAGAGCGCAACCGTTGAAGATGTTATCGAAGTCGTCGCGCATAGTGAGCAGCCGAGGATCGATGATCTTAA
ATTGCTCCGGCGCGTTCTTGAAATAGCGACGACGACCTACATCGATGACTGGGGCATGCTCCCGCACGTCATCGAAGATG
AATGTGGCTATGATCTCGGCGCGATTAAGGGCTTACAGATGGCAATCTCTGCAATCGAAACGACGGTCGTTAGCGACTCT
CACCGACCGACCATTCACTAGAATTTTTAATAGCGTAGTTGCTAATTGCGGTTACCCATAAGTATAGTTTTAATACTATA
CGAGAGAGTAAAATTGAGAGCTTCAATGAGTCCACAAATCGACCCCTGGATACAGCTCTCGTTTAGCTTCGCGGCGACGC
CCGAAACCCCCGACCGTCGTGTAATTTTTATAGACCCGCCTGTCGCCGATCACGAGAAGTGCCGTCACGCCGGATGTCAG
AAACGGGTTTCCGCCGGAAAGGTTTACTGCTGTAAGGGGCATTCCCCATTTGGACTGCTCGAGGACGAGCCGGACAACGC
GCCTCCGGAATGGATCCCCCCGCCCGAAGAATCGAAGTGGGGCCGCCCGAGGCTTTATGATTAAACGCCAGGCCCGGCTC
TTGGCGCGGCGACTGGGCGACGACAGGGTTTCCGGGTCAACACTGTCCGAAAACCGGTCCTGGGCGATCCTCGGTGGTCA
GGATGCGCTTCGAAATGCCTCCGGTGCTATCCTAGTTAGATTCGAGGTGGGTTATACAAACCAATTTAGTTTACCCACTA
ACGGCTCAGAGCAGCGAGATAGCAGCGAGGAAGTTAATGCAGAAGCGCAAAAAGACGGGCGGTAGAGACTTCAAAGCGGG
CGAGTCGGGTAATCCCGGCGGCGCCATTAAGATTCCCGAGGCACTCAAAGAAGCGCGGAAGCTGAACCGCGTTCAGCTCG
AGATTGTTTTAAATAAGTATATGCACATGACCTCCGACGAGTCTTCCGCCGCTGCGAACGACCCGACTACGGTAAAGCTT
GACCGGATAATTCTGAAGGTCATCGAACTCGCCGAGCACACGGGCGATTTCCGCGCGCTCGCTTTCTTGCTCGACCGCCT
AGGGTTCGTCGTAACTCAGGACGTGCGCGTGTCCGGCGGCGAGGGGGGGCCGATTACCTTTTCTGCGTTATCAGAAGCGG
AGTTAGACGAGCGTATTAAGCGGCTCACGGAAAAGTTGTAAGCATGGTTATAGACCTAACGGGCAAGGTATTCGGACGCT
TAACGGTACTCTACCGAAGCACACAAAAGCATGTAGGCACTTCACGAGCGGTGAGGTGGGCATGTCAGTGCTCTTGCGGT
CAGCTTAAGATCATTCCGCGGCCGTCCCTGCTTACCTATGGAGTTAAATCCTGCGGATGCCTTGCCAAGGAAATCAACGG
CTCTAGAGAACGCACGCATGGCATGAGCGAGACTCGGGCATACCGTTCTTGGGAAGCCATGAAACAGCGATGCGGTAACC
CCAAGCACCCGCGATTCTCTGATTGGGGAGGAAGGGGAATAACAGTTTCAGAAAGCTGGAATAGCTTTGAAGCGTTTTAT
CAAGACATGGGTGATCCCCCTTCCGGCTATTCGATTGACCGGATTGATAACGAAGCTGGCTACTCAAGGGAAAATTGCAG
GTGGGCGACCCCACTTGAGCAAGCAAGAAACCGACGCAAAAAGAAGGGCTCAGTTGCTGACCCAATCTGAAAAGCGAGAA
CTTTTATCATTAGCTCAAGAAAAGGAACGAAGGCTTTGCGAAAGCAGTCTCCCAGAGTTTATTAAGCGGTCATGGGAGGT
GCTTGAACCTACGACTACGCTAAAATGGAATTGGCACCATGAGCTCATGTGCGAGTACCTCACCGCCACAACTACCGGGC
AGATCAAGCGGCTAATCATCAACGTCCCACCTCGCTCGGCAAAATCAACGATTGGTACGATATGCTTCCCTTCTTGGATC
TGGACGCGAGAACCAGAGACTAGATTTCTGTGTGGGTCTTATGCGGAATCGCTTGCTAGAAAGCATTCCATTATGCGCCG
CGACTTAATTGTATCGCAATGGTATCAAAATCATTGGGGCAATACGTTTCAACTCAGGGCCGATCAGAACACGAAGAGCG
ACTACATGAACTCGAAGTCGGGCATTATGAGATCAGCCTCAATGCTTGGTTCAGTTACGGGGGAGGGTGGGTCGTATATT
TTAATTGATGACCCGCAAAATCCGAAACAGGCATTTTCAGATGCCGACCGAGAAGCTTCTTTAAACGCATTCGATCAGGC
GTGGTCTACCCGGTTAAACGACAAGAAAACGGGCCGCATTATTGTGATCATGCAGAGGCTTCATCAAAACGATTTAACGG
GGCACCTTCTCGCCAAGAACGCGGGCTATGAGCATTTATGCTTACCTGCAGAGGCGGAGGAGCACGAGCGGAGAGTTTTC
CCGGTTAGCGGGCGTGTAGTGGAAAGAGAGGCTGGAGAGCTGCTCCATCAATCAAGAGAGGGCGCTTACGAGATTGCTCA
ACTTAAGACTGATCTAGGCTCTCTTTCATTTTGTGGGCAATATCAGCAGCGCCCGGCGCCAGCCGAAGGCGCGCTTATTA
AGCGCGGCTGGTTTAAGTTCTATAAAGTGCTCCCGAAGATTCAGGAAAAGATTCAGTCCTGGGACTTGGCGTTTACCGGC
AAGGAGACGTCCGACTTTACCGTGGGTCAGGTCTGGGGATCGGTGGGATCGGACAAGTACCTCATCGATCAGATCCGCGC
CCGCCTAGATTTCCCGGCCGCGATCCAGGCCATCCGATCCCTGAGCTACAAGCACCCGGACACGTATACGAAGATCGTCG
AGGAGAAGGCGAACGGAGCGGCGGCAATCGCAACGCTTCAGCGCGAGATCACGGGCCTGATCCCGTATAACCCGAAGACG
TCGAAAGAGATGCGCGTGGCGGCYGTCGCGCCCGATATCGAGGCGGGAAATATCTGGCTCCCCGATCCTTCTATCGCGCC
TTGGATCGGCGATTTCATCGAGGAGTGCTGCTCGTTCCCAAACGGCGCGAACGACGACTCGGTCGATGCGATGTCACAGG
CCCTTATCCGCTTCCGCGAGTCTTCCGGCGACCGTCTACGGCGCTTGATTCAGATGTAGGTCCCTGCGTCCGTTCGGACC
CACCCGGGAATTCCTATACTATACAAAAGACTAGTATGCGTAACGCAACGCGTATAGGATTGATCTTAGGAGAATTCAAA
TGAAGTACGTAAGCGCGATCCTCTTAGTCCTTATCTCGAGCAACGCGAACGCTTTTAGCGAAGAGGAACTCAACGCGAAG
TGCGATCACGCGAGCGGAATAGTTGATCAGTTATACGACCTAGTCCACGAATTCGTTAACAAAGAGATCACTATTGATGA
ATTCAACGAGGAGACGACGAAGTTAGACGATATCAAGGCCGATATTTCGGATTTAGATAAAGCTTGTACCGCTGACCACG
AACTCCAGGTGTGCGCTAAAGCCAAGGGCGTACTCACATCCTATAATGCTGATATCGTTGAAGCCCAAGCCGAACTCGAT
CGCCAGAAGCAAGCCAACAGCCCTGAAGGCATTATCGAAAGCGCGTGCATGTCGGTCCAAAATTACCAAAACGCTAAGGC
GTTCAAAGCACAGGAGCACCGGATCGGACGCGAATCGGGAGTTGTGAGTATGACGAACCTCCGAGAAGCGGGCGTGGCGA
TTATTCAAGCCGAGTCGGAAATCGCTCAACTCGCGGCGAAGTATAAGCGTAAAACCGGAAAGGCCTTAAACCTCAAGGGC
AAGTGCGGCCAGCACTAGTTCCCCCATTCGCGCGATCGTTTTCTCGGTGTTACGTTTTCCCGCAGGAGATAAATCATCAT
GAAAAAGATCGCCAAGAAGAAGACCGCCAAGAAACGCAGCACGAAGAAGAAGACCGCCTCTAAAAAAGGTAAGTCCTTCG
ATAAGCGGATCGCGAACAGCACCGCTCCCCGCACTTCCCGCCCCGAAGTTTACGCCTAAATAAAGGCGTCCCGAGTTCGC
TCGTCCAAACCACCTAAAGCCTGGAGCCGTAACTGGTTCTGGGCTTTGGTCGTTTAAAGCCTATCGATTACCCTATTATA
TATTCTAGCAATTATACTAGACGATAACTATAGATAGGCGTATTGTATATTTATGCCGAGCCTAGATTACGACCCTCGAC
CGATCTTTTACCTCTTCAGAGCGTGCGAGCACTGCGGTTGGGAATGTGACCTCGAGGAGTTCGAAGAAAACCTTCCGAGC
AAGTGCGCTGAGTGTGAGTCCGACGATCTGACTCTAGAGCGGGAGTACACATGAGCCACAACGGATGGGCTAATTATCAG
ACGTGGTGCGCATGGGTCGCTATCGTGAACGTCGAGCGGGTCTACGCCGTCGCCGTAAAGGACCCGTCCACGAGGAATCT
AAACGAGCTCATTTTATCCGAACTAAATTACTTCCCCGAATTCGTATCGTTCGACTTCGAGGCGATTAACTTTAAGGAGA
TTCAAAACGAGCTCATAAAGAGCGAAAGAAAAGATGCCTACGGCGAAGAATGGGAGCACGCCTGATGATCGCCGAGTGCC
GCGTTTGCAAAATATTATTTCCAACCGAGTATGATCTCAAGGGTCACACGTGCGCCGAGCCGGATGCGCCCCCCCCTGAA
TTGGAAATAAAAACCGAGGACGGCTATGACTAACGAACCTATGAAAAAGAAACTCCGCGACTATATGCCGCCTCTTACGG
AAGAAAAGAAACAGCTTAACGGACTCGTTCCGAAATCTCTTTTTCTGGCGGCTCAGAAAATCCTGGTTAAAGAAAAGCGC
GGCTGGGGAGATCTCCTCTTGGCGGCGCTTAAGCAATACATCGAAGAGACGGAACAAAAGGGCGGCTAAATTGCCCGAAG
CTCGGATCACAAAAAGGATAAATTCATGGCACAGACCGCTCAGGAAGTTTTCACGCACGGATTAGTTTCGGGAGCCACGC
GTGCGCTCATCGTATTCTCTAACGACGCGGGCGGGATCGGAGTCTCCTGGTCCGATATGCCGGTTGAGGATCTTTGCTAC
CTAAGCCAGGTCCTAACTCACGCGGTTCAAAGCAAGGTCGCGCAGGGGTTTGCCTCTCCCGCGCGCGTGGAGTCGGCTCC
GGTAGCGGAGCCAAAGGCCGAACCGAAAGCGGCTAAAGTCGTAAAAAAGACGACAGCGGTTAATAACTTCCCGCGCTCGA
ATCAGTGAAAACGGAAGTCGAAGAAATCATTCGACTCGTAACTTGTATCGAGTGCGAACGTGACGGCGACAAGTCTCCGA
TTGATTCCCGCGCCGCTCTCCGAGAGTACGCCGATCCGGAAAGACTACGGCAAATTGCTTACCTCGTCGTTCATGCGGCG
GGCGTGATCCGAATGCTAAACGCCGGTCCCGATTGCCCGGCCAAGCAATACGGCACCGCATGGCTCGACGTATACAACTT
GCCTAGAAATTCCGGCCCATATGGGTAAACGGGATTTAGAGATATTTCAGATCGCCGTGGCTCTTTTCGTGGGAGTTGTT
GCGATTTGGTACGGGTTCTGGGGGAAGTTTTAATGGGTCTAGCGCAAGTAGCCAAGGTGGCTTTGTTCTGGGGATTTACC
GCGGCGTCGATCGCGACGCTCGTCGCAATGGTCTGGTTTGAACGGGAGAAGAGGAAGTGATCCCGCCCATCGGATCTAAA
CTCCGTGCAGGAATTCAGGCGCTCCTTTCACAGGCGAGAGCGCATAAGCCAAGTCCATTTTTGTTGCGTGTAATTCAGAA
ACTAGAAGAGGCGTTGAGAGACGCGGATCGGATCGAATGAATACTTTAATGAACGTAGTGAACGGCTTCCTTTTCGGCAT
TGGTCTTGTACTCGCGGCGTGCGCCATGCGCGTTGCTTTCCACATGGAGCTACTCAACTAGCCTTCATACATTAACCAAG
GGGCGAAGCGTTCGCCGATCTAGCGAAAGGCCGGAAGTAATGTGGCGGTGGGTACCATTTCCAAATCTGTACTTAGCGAA
GAACTGGCGAATCATGCTCCTTTTTGGATGGGGAAGCTGGGGCATTGGATTGATCTCCAAGAAGAAGGTAATCGAATGAC
CGCCGCATTTATTTTAGGCTTAATCACCGGATCAATCTGCACCGTCGCGTGCATGCGAAGAATGCGCGATGAGATTAGGG
CGAAGTGGCATCCTTGACCGCTTACGACGAGCTCATGACCTCGAATGCGATGGATATGAGGTGGGTTCTCCCGACCTGCC
CGATGCACTTAAATCCACATATTTATACCGCGTACTCCGTCCGGGTTCTCGAATCCCAGGGGGAAACGGACGCGGCGGCC
GTCTTAAGGATTCGGTACGAAAACACTCTCCTTAAAGAATGCGAAAGTGCGTACGGCCTTATTTCCACGTTCCCGAACGG
AGCGACGGCAAGTCACGATGACCTATACGGCGGATCTTTCCTTTCGCCCCGCTTCGCCGGTCGTGCGCTCGACTACCTCG
ACCGAACGGATGGCGTTTACCGCGAGAGCGAGCCGACTATTTTCCGGTTCTTATTCTTAAAGCCCGCGATGAAGTCTTGG
GCGGAAGGGTTTAAGGTCGGACTACTCTCGCAACTTCAATTCGCGGTTCATTGTATGTTTCATCTCCTGACCGCAAAACC
GGGTGAAACGTCGGATCACCTCATGATCTGGCTCGCGATCCCTTCGATGAATCGGTTTCCGTTCTCGTCGGCTGCGATCG
CGATATGGGCGAATAGGTGGACGGCTCGCGGGATGACCCCCAAGACCGTGTTCACGGCATACTACTTGACCGAGGTCCCC
TGGATGGCAAAGTTTGCACAGAAGGACTGGGCCGCATGAATACAAGAACAACGATTTTAATCTCGCTCGGCTTTGTCTTT
TCATGGGCCATAGGTGGGTGCTTAGGGATTCTAATCGGGCAGCGCCAGGCTCCCGCGTGCGTAGGGCGGAAATAATGATT
CCGAGCAAAGCTCACCTTCAGAGGCCGGACGGCATGACGTTTTGTGGGCTAAACTCGCTCTCGGTCTTAATCGTTCCGCT
AAAAGATATGGAGCGCACTAAAACCTGTAAGACCTGTCTCGTTCGCCTCGACGCGATTGCGAAAGAGGAACTAACGCGCA
AGAATCATTAAGCGGGGTAATCCTTGATAGTTAGAGAGCAGAATTACTATAGCGATCTCGGACTAAAGGCTTTCGATATC
CTAATGGAACTCCCTAAGGCGGGAGAGGAGCGGTATAAACTGCTTACCGGGGCAAGCGCGGGCTTTGATAAAATCGACAT
AGAGATTCTTAGGCAATCGCTCTTAAAATTATCCGATACGATTCGAGCACTAGGACAATGACGTGCCCGAAATGTGAGGC
AGATACGCAAGTCGTTGATTCACGCTACTCGGTAGAGCTAAAGCACACACGCCGTCGCCGCGAGTGCCTTAACTGCGGCG
CAAGGTTTTCGACTTACGAGACGATACTGGTTCCGAATAATCATGACCGCGCGCTCGCAGCGATTAAGAATATCATCGAT
AACGGGTCGTTCGAAGAACCGAAAGAATTGTGAACGAAGGCGATAGAGTAGCGATCATTCGTTATGCGCTCAGACTCGTC
CGCGATTACAAGCCGGGTCGCGTAGACCTTCTCGTCGAGTTCGGTGCCGCTTGTTATCAACTCGGGAGGGAAGCGACCCA
CGCGGACGGCTGCGAAGAGGCGCTCGCGAAGCTAGAGGCGAAAGTGCGGGCGATGGAGCTACGAGAAAAGGAAGACGAGC
CAGGAGTTAAGAGCTCCCGGTAAGTAGCCTCGCCCCCGGGAGCGAAGCAGCATCTAGGCTCGGTCCGATAATAATACGAC
AGACCTAGTCCGGGAACTCTGGTAGCACACGTCTTAAACCCCAAACGTGAACCGACGTTCCGGACTAACCGGGGGCTTTC
CCTAGTATTCACGCGTTTTTGCGGGTGCGCAAAATAGGGCGCATAATCGCGCGTATGGCTAAAGGGTTTGCTAGGGTTAC
GAAAGAACGACTCGACGGTTGGTTTAATCTTTTAAGCGGCGTCGGTGTTCGCGACCGGGACAAGCGCGTAAACAATGACT
GGGAGTTAACCCGCCTGTCCGAAGTCGAGGCCGAGACCCTCTACGCAGCCGACGACCTGGCGGCTAAAATCGTAGACCTT
CTCCCCGAGGACGCACTCCGCGAATGGATTGAGTTAAAGTTATCGGATCAGGACGCGGAGAGCGCGACTCTCGCTAAGTT
AGACTCGCTCCTCGCCCGCACTCGGATCGAGACCGGCTGGAAGTGGGGTCGTCTCTACGGTGGCGCTGGCGTTTACGTTA
CGATCGACGACGGGCTAGATCCTCAGGAGCCGGTCGATGAGACAAAAATCATGGACGTTAAGTCCCTGACCGTTCTCTCA
CGCTATGAGCTCGTCCCGTATCAGATTAACTCGAATCTCGATTCACCATACTTCGGCATGCCCGAGATTTATCGCCTCCA
AACTTCCCAACCGACCGACTTCGTTGAGCGGTACATACACCATTCGCGCTTACTTAGGTTCGACGGATCGATGCTTCCGC
GCCGGTTACTTATCGAGAACCAGTGGTGGGGGGATTCCGTGTTCTCGCGCACGTTAAACTCGATTAGAAATTATAACTCG
GCCAACGATGCAGCCGTTTCGGCGCTTCAAGACTTTTCGGTCGGTGTATTCCAGATCAAAAACCTAGCCGAGCTGATTTC
CTCAGGCCGAGAAGATATCGTTAGGACTCGGCTTGAGCTCGCGAACTATTCGAAGTCGGTCATTAAATCGATTGTCTTAG
ACAGTGATGAGCAGTTTAGCCAGGTATCGAAATCTCTAGCCGGAGTTTCGGAACTTCTTAAGGACGCTGGCGCGAGGCTC
GTCGTTGCGTCTGGGATGCCGCACACTAAGATGCTGGGAGAGTCACCGTCTGGCTTAGGCGCGACCGGCGATAGCGAAGA
ACGCGGCTGGTATGATCACGTTAAGAATCAACAGAAGCTGGTTTTACGTCCGGTCATGGAAAAGCTGATCCGGTACATCC
TACTTTCTAAGAACGGCCCGACTAAAGGCGAAGTCCCGGACGCTTACACGTTTGATTTCGTTCCGCTCTGGCAGATGAGC
GATAAAGAAAAAGCGGACATGCAGCTCGTCGTCGCTCAGAAGGACCAGATTTATATTCAAAACGGGGTCGTGGACCCTGA
CGAGATCGCTCACTCTCGCTTCGGAGGGGACAAGTTTTCGCTCGAAACGGATATCGATTTAGATGTTAGACGGAAAATCC
CAAGCCCGGCTTCCGAGTCGGGTGTTTCGAAGGCAACGACCGAAGACCCGACGCCTAAAGGATCAACCGAAGATCCTGAC
CCGGCTCCCGTAAGTACGGCAGAGGAACAGAACGAGAAGTTCGTACAGACCCCGAAGCCTGGTTACGTTTCGCGCACGGA
CGCGAAAGCATAGATGAATCCCGCGGTGTCGCTTAAGAACCTTGTTCGGAGAAACGGCGGGCGGCCCGCTAGGCTTCGCA
GACCACCGCGCCCGAAATCTTTTAAAGGTTTAGAGCGCCAGTACCTAAGAAAACTACTAGTAATGCTTCGGTTCCTAAAG
GCCCGCGTCGACGAAAGACTTGTATCAAAACTCGCGCACTACAGTACTCAGGCTCCGAAGTTCTTTCACCGGGCAAAAAA
TGACGACTTAATGGGCGATCTCTTCGGGGACTTCGAATCGATCCGCGCTTTTTTTTATAAGACGTACACGGACAAAGAAC
TCGATAACATCGCGAGCGGAATCGGGCTCGAAGTTGCCGGACTGAATAAAGAAAACCTTACTAGCCAGATCGCTAGTGTT
CTCGGCGTAGACGTATTCATCGACGACTCGAAGCTAGAGGACCGGATTAGAGCCTTTTCCTTCGATAATGTTAGGCTCAT
TAAAACGATCCCGGAGCGTTACCTTAACGACGTTCAGTCGAAAGTATTCGACGGTTTTACCGATGGGTTAAGATGGGAAG
AGATCGCCGCCGACTTAGAAGACACTTACGGAACGTCGGAATACAACGCGGAACGAATCGCACGCGATCAAGTTAATAAA
CTTAACGGGCAATTGACCGAAGAGAGACAGACGAACCTTGGAGTGACCGAATACGTGTGGCGAACCGCGCTCGATGACCG
GGTCAGAGATTCTCACGCAGATAAAGAAGGAAAGAAGTTCGAATGGGAGGACCCGCCCATGGATACCGGGTCACCCGGCG
AGGACATCATGTGCTTTCTACCTGAAACCGAAATTGAGCTTCTAAGTTCTGGTATTTCGGCGTTTCGCCGAAAGTACGCC
GGACAAGTCGTGTCGATCGGTACGGAATCCTCCCGGGTAGTGACTGGAACTCCTAATCATCCTGTACTCACCTTGGCCGG
GTGGAAGTTTCTGAAGGACTTGCAGATCGGCGACGAGTTGTTCGAGAGCCAATCCGTTAATGTCGGAAACGCGTTGGGCG
CAAAAGTAGAGAACCTTGTAACCACTGCTGAGAAGATGTTCGATCTTTTTTCGGTCGTTGGGACGTCTCAAAGGGTCGCA
GGCATCAATGAGCAATTCCACGGCGACGGTTCTACACAAGAGGTCAATACTGTAAGGGCCCACTACGGCTTGGGGATTAC
ACCTGATTCCGTTTCCTTCGATAAAATCCTGAAGCTCTTTCTCGAACTTTCCGACGTAGCATCGGGTGCCCTGTTTGGTC
CTGGCAATTTTGAACGCTTCGCTATCGAGGCGCTTACGTCCGGTGGAGGCTCGGTGAGCGGGGGCGACTTGGAGCGCGCG
CTGCCTCTTGTTCATACGCGACCACTTAAACTTTTCCGCTTCAGAGTGACCTCTGATTTTAACACCCGCTTCGAGCAGAC
GATTTCGAATGGTAGTGCGATTGACTCTAAGACGTTTAGCGATGGCGTTCTCGCTCTCTCCGAGCTCGTACGCCGTGGCG
ACCTCTTTGGGGTCGAGTTGTATTTTATTCCAGGGAACTTGGCCTTTTTGAAATCGGTTCGCGTGAAGAGCCATAAAAAT
GATGCCTACGAGGGGTTCGTTTATAATTTCGAGACGGAAACCGGTGTCTATCTAGCGAATAACCAACTCGTAAGCAACTG
CCGGTGCTGGGCCGAGCCCGTCCTAGATGACATCTTCGATTCGGGCGGCTGATTTGTGAATTTAATTCAATAAGCAGATT
ATTAAGGAACGATGACGACTAAGAACCTTCGACGGATCGATAGGACGGAGCTACGGAAAGCGGAAAAGACTCAGCAAGGG
TTTCTTCGCGCTCCCGCGTTCGCTACCCGTACCGGCGTATTTAAGTACCTCACGGGTGACGGGAAAGTTATCAGCGAGTA
TCGCCCGGCGGAAGAAGTCTTTAACGCCGCCTCCATGGCGACGCTTGCTAACGTGCCTGTAACGAACCTTCATCCAAAGC
CAGGCTTTTTAGATCCTAAGAACGCGAAGGCTTACACCATCGGCTTTACTGGCGATATTGTAGAGCGCGTAGATGAAAAG
TTTGTTCAGGTCTATGTAACGGTTTTTGATCAGGGCACCATGGATCAAGCCGAAAACGGAATGCAGGAAGTATCCTGCGG
CTATACCTGTGACCACGAAGTTTCGCCTGGGATCTACGAGGGCGAGGCGTACGACGTGATTCAACGGAACATCGTCTATA
ATCATTTGGCGATTGTCCCCCGTGGGCGAGCTGGCCCGGAAGTAAAGCTGCGTCTCGATGCCGACGAGGGCGAAATGATA
ACGGAAACGGAAAAAACGAAGGAGAGTCCTAAAATGGGAATGATTAAGATCAAAGATAAAGAATACGACGCGAGTCCGGA
ACTCATGGAGGCTCACGAATCTAATATGAAGGATATGGCCGAGCAGATGGACGCCATGACTAAGCAGCTCGACGCTTTTA
AAGCGGCGAAGCCCGCAGAAGGTTCTGCCGAAGAAGAGAAATCCGAATCTCCTGAAGTAGAGAAAAAGGAAAAGGACGCA
GCCGATCCGGAGAACAAAGAAACTCTCGAGTCGGTTAAAAAAGAGAAGGACGCCGCGCAAGCGAAAGCCGATTCTCTCGA
GTCCGAGATAACGAAACTTCGTTTAAGCCAGAGCGAATTGTACGACGCTAAGAACCTACATGCCGCTGTAACGGCGCGCA
TGCGCGTTCTCTCCGTAGCTTCCCGGAAACTTCCGAGCGATACGAAGCTCGACGAAATGACCGATATGGACATCAAGAAA
GAAATCATCAAGGCCGATAGCCCGGAGAAGAATCTCGCGGGTAAGTCTGATGAATATTTGAACGCTCGCTACGATCATAT
CGAAGAGAGCCTCGACAAAGTTATTAGCGACCGCCGGGGAATGGGTTCCCAGATCGTTAATACGCGCAAGGACTCGGCGA
ACGACAAACCTGATTCCGAAGCGGCTCGCCTAAAAATGATGGAAGAATCAAAAAACGCTTACAAGCGTCCTGATTCCAGT
CAGAAGAAATAACAAAGAAAAACGAAAGGTATATAATCATGCAAACTTCTTACTCGATTAATCAGGCTGCGGCGCAAGGC
GGCGGTCTTTACGATATGGGCCCTAATGATATTGTTTCGGCAGTGGACCCGACCGAAGTCGTTCCTTACGGCGTCGCTCT
CTGCCGCGGCGTAGCCGACAGTGAATGTAAGCTTCCTAGCTCGTCCGGCGACGTGGCTAAGATCATCGGCGTTTCCGTTC
TTTCCCATACGAACGAACAAGCGCTCGGAACCAGCATTTCGAATTACCCTATGGGCAAGGACATCCCACTTCTTCGTAAG
GGCCGGATGTGGGTCAAGGTCGAAGAATCCGTTACGGCGGGTAGCCCTGTTTTCGTTCGCTTCGCATCGGGCGCTGGCGG
ATCGCAGCTTGGTGCTTTCCGTACTTCTGCCGATACGGCTAGTGCGGCGCAAGTGATGGGCGCTGTTTTCACTGGCTCAG
CCGCCACCGGTGGTGTCGCGATTGTAGAACTTAACCTCCCAGCTTAATTGCCGGGATTAACTTGAGAGGAAATTAGAAAA
TGAGCATTGAAAAGAAACATAAACTCGACTCCGGCGAGACGATCTTTTTCGCCCGTGAACTCGAGCAGATCAAGTCCCGT
TCTTATGACGTTAAGTATGCCGAGCTGAAGGCCCGTTCCCTTATCCCGGTTTCCTACGACGCCGGTCCTGGGGCTGAGTC
GATCACTTACAGCCAATACGACGGCCTCGGCGTCGCGAAGCTGATCTCGAACTACGCTAACGACCTTCCTCGTTCGGACA
TCAAGGGGCGTCAGTTCACTAGCCCTGTCCGCTCGCTCGGCGCTTCTTACGGGTATAACCTGCAAGAAATCCGCGCTGCG
AAGATGGTGGGCAAGCCTCTCGAACAACGTAAGGCGAACCACGCTAAGAAAGCGATCATGCAGCTCGAGAACACCATCGC
GTTTTTCGGCGATGCTGATCACGGCCTCGGCGGGTTTCTTTCTAACCCGAACATCACCGTCGTTTCGGTCGCCGCTAACG
GCAATCAAAACGGTGCGGTGAACTCGACTCTCTGGGTTAACAAAACCCCGGACCAAATCCTTGCCGATATGAACCAAGTG
TCTAACACTCCGTTCAATCTCACCAAGGGCGTCGAGACGGCTGATACCGTTCTCCTCCCACTTGAGCAGTATACGCTCAT
CAGCTCCACGGCTCGTTCGGCGAACAGCGACACGACGATTCTTGATTACTTCAAGAAAAACAACCCGTTCATCAAGGAAG
TCACCTGGCTTAACGAGATGAAGGGCGTCGGCATGAGCGGAACGAACGCTATGCTCGCTTACCGTCGCGACCCGGACGCG
CTGACGCTTGAGATCCCACAAGATTTCGAGCAGCTCCCGGTTCAGGAACGGGGCCTTGAGTTCGAGATTGCCTGTCACTC
GCGCATCGGTGGGGTCATTATCTATTACCCACTTTCGATTGCTCGCGGCGACGGAATCTAAAAGCTGAACTTTCCGGGAC
GCGCCTCCCGGAAGTGAGATAAACGCGGGGTCGTCTGGTTTGCGCCGGACCCCGCGTCGTCTTATTCTCGTGGGCAGTAG
TAACAACCCCAAGGAGACATCAGCTAATGTTAATCGAAAATCGAGCAAAACACGTCTATATTGTAGAAGGCATTACTTTC
ATGCCTGGAGTTAACTCCGTTCCTAAGCAAGCCTGGGATCGCATTAACTCCCACCCAGGCATCGACATGCGCATCAAAGA
AGGCGTCATGCATATCCACTCGAAGGACGACGTTAAAGACGGCGACTCCGATATGCCTCACCATAGCCTTAAGGAATTCT
CCCTATCCGACGCGAAGAAGCTCGTTGAAAATACGAACGACACTTCGCTTCTGAAAGCCTGGAGCGGAGACGAGAAGCGC
TCAGCCGTTAAAGCGCACCTCACCACGCAGCTTAAGAAAATCGAAGGCGACGCTTTCGACGGTAAACTGAACTAAAGAAC
CGAGGGCCTGAGCAATGGTTACACCAGACGTAATAACAGCGATTGCTCCAGAGCTCTCTTCCGAGACGCCCGAGACGATC
TCGTTATTCATCGGCATGGCTCAGGCCCGCATTTCTCCCGTCGTGTGGGGAACGCTCTATGACCAAGGCGTCACGTTCCT
CACCGCGCATTTAATGACCATGAAGAATCGCCGGGGCCTATCCGGCTCCCAGACCATGCAGAAGGTCGGGGATATCGAGA
TTCAGAACTCCGTACTCGCTAAGGGCAATAAAACCGATCTCGCCTTTCTACAGACGAGCTACGGAGTCGAGTACCTCGCG
CTCAGGGATTTAGTCGTCGTCGGACCGATGCCGGTATAAGAGAAAGGCTTTTTAAATGATAAAATTAAAGAGCCACACGA
CCGAGGCGGATCACGGCCAGAAAAACATCTTAGACGAGATTCAGAAACTTAAGGTCAAGCCCTACGTTAAGGTCGGTGTA
TTAGAGAACGCGGGTCAGCACGATTCGCAGGATCACGCCGACACTACGGTGGCGCTCATTGCGTCGGTTCATGAGTTCGG
GTCCGAGAGTCGCGGCATTCCTGAACGATCTTTTATCCGCTCTACGATGAACGAAAAGGAAAGCTTCCTAAACGAGCTCA
CCAACGGAATGGTTGACGAGCTTTACCGAGGAAATACGACCGTCGAAAAGATGATCGGCGTTTTAGGGCTACAGATTCAA
CGGCTTATTAAGCTTAAAATTCAGTCCAACATTGCTCCCGCCCTTAAGGACTCCACGGTTAAGAAAAAAGGCTCCAAAAA
AGGWAAGTCCACGGCCCTTATCGATACGAGTCAGTTAATTAAATCGATCCAGTACGAAGTGGTTATGGACGGCAAAATAT
CGGGCGATGACGAGGATATCTCTGTATGATGCCGTTTGCCGAACGCCTTAAAATACTCCGTGATAAGCAAGAATCGAAGT
ACGTCGCAGGGAACTACGTCCGGGGGCCGCGCCGATTAATTGACTTTATGGGCACGGTCGAGCCTCTTTCGGGCGATGAC
CTCATGCTTCTATCCGAAGGTGACCGCACCAAAGAATCTATCCGTATCTGGACCGAAACCGAGCTCCGCACGGTAGACGG
CAAGCGAGAGGCGGACTACGTGATTTACTGCGGTCGAAAATTCGAGGTCCAGATTGTGAAAAAATGGACTCAGCTTATTC
CTCATTATCAGGCCGTCGCGGTTCGTATTAACGACGAGAACGCGGGAGACTAGGGTCATGGAATTTGCGCCGATTAAAGA
CGCTCTCTATACTTGGTTTAAGAAAACAAGCGGACTCGATTCAGTAATCTGGGCTGACCAGGATGGACCGAGACCGGCCA
GACCTTACGCGACTCTTAGGCTTATAACCGGAGCGGTGAAATTAGGCGGGCAAGACAATTTAAGAGTGAACGAGAGCGGC
TTATTTTATCTAAATGGCCCGAGAGAGATCRATGACCTCGAGGCGGACGGGATAGCGATCATAGAGGATGGGAGTCCTCA
GAACATAACGGAACTGCTCGAAACCGGGTTTGAGGAACGAGCTCAGATGGATCTAAAAATCGGGTTCCAGGCCGAGAGAG
ATAGTACCGCGGTCGTAGTCACCAAAATCAGTTTAAACGGAAGAGATCTTAGTTAAAAGCGAAGGGAAAAAGTTAGATGC
CAAATTTAAGTCAAATCATTCAGGTTTCGATTTCTAGACAAACGAAGGGCGTGAGCCAGGTCGGTTTCGGAATTCCTCTT
ATCCTCGGATCGTCGAATAAAATGGGCTCAGACCTCATTCGTTCGTACCAGGATATGACGGGCGTCTCGGCTGACTTTGC
GGGTACCGATCCCGAGTACCTTTCCGCCGCATCTATTTTCGAGCAGCAACAGTATCCTTCGAAAATTAAAATTGGTTACA
AAGCCGCGCCGGTATCGGGACATCCGACTACGGCGGAAGCCCTTAATGCGATTATCGCGATCGACGACGACTGGTACTGT
TTGCTTCTGACTTCACGCGTGGACCAGGATATTCTGGACGCCGCCGCGTTCATCGAGTCGAAAGAAAAAATCTTTATCGC
CTGTAATGGTGACGCCGCTATCGAAACTTCTTCGACTACCGACGTTCTTTCTCAGCTCAAGGCGCTTAACTACTCGCGTA
CCGCGTTTCTCTTTAGCGATACTCCTGGTACTTACCCGGAAGCCGGATGGGCCGGGCTTTGCCTTCCATTCGATCCAGGT
TCCGAGACTTGGGATATTAAGATGATTCAGGGTTCCGCTGCCGACACCCTGACGTCTACCGAATCTGGTTTTATCAAGGT
GAAGAACGGAAACACCTACGAGCCTTATGCGGGCGTATCGATCGTCGGCCAAGGTACGATGGTGGACGGCGAGTTCATCG
ACGTGATTCGTTTCGCTGACTGGATTAAGTCCCGGATGCAGGAACGCATCTTTTCGAAGCTCATTAACAATAAGAAAATT
CCTTACACCGACACCGGAGCGGCGATTATCGAAAACGAAATTCGCGCTCAGCTCGAAGCTGGCGTTAAGATCGGCGGGTT
CGCGAGCTACACCGTTACGATTCCTAAGGTCGCGGATCAAAATCCGAATGACCGAGCAATTCGTTATATGCCTGGCTTCT
CTTTCGTCGGAATCCTAGCGGGAGCCGTGCATAAGATTGCAATCCAAGGCGTTGTTACCATTTAAAGAAAGGAAAATTAG
AACATGGCAAAAACATATAATCCTAAAAAAGTCGCGGTCATCGCCGGTGGTTTCGCGATCTCCGGTTATGCAGACGGCGA
ATTCGTTACCATCACGATGGACGAGGATCAATTCGATCTAAAGGTTGGAACTGACGGAGAGGGCACGCGCGCGAAGTCGA
ATAACAATTCTGCGACCGTGAAAATCATGCTGATGCAGTCGTCCGATTCAAACACGATTCTCCAATCCTTTTGGAACTCG
GACAAGATCAGTGACTCGGGAATCTTCCCGCTCTTGATTAAAGACAACTCTGGCCGCTCGCTCTATGCAGCGGATCAGGC
TTGGATTCAGAAACAACCCGAGGCGAAATTCGGTAAAACCACGGACTCACGCGAGTGGGTTATCCGTACCGATTCCCTAA
TCCCAAGCGAAGGCGGGAACTAAGCGATGCTTGATACGCGTACGGTTGAGGTCGATGGCGCGACCTTTGAGGTAACCCAA
TTCAGCGCGACTAAAGGCATGAAGCTTCTTACCCGACTCACCCGGATTCTGGGCGAGCCGTTGAGCGTTCTCATGGCGGA
CGAAAATGCAGAGGTACAGAAGGCGTTACCGGAAGCGGTAAAGTCCCTGATCACTCGGCTCGATGAAGACGAGGTAGTCG
ATACTGTGAAGCAACTTCTCACCGGGGTTAGGCTCCGGGGAGAGGGAGAACTTCAGTTCGATACGTTCTTCGCGGGTAAG
TTTGGGATGCTCTTTAAGCTCCTAAAAGAAATCATTATGGTTCAGTACGGCGATTTTTTAGGCGTCCTCGCCGTAAAAGG
CTCAGGTCTGGGCAAGCGTCCGGCGGCGACGATGAAGAAGAAAACCGCTTAAAGTGGCCTGCACATATGGTCTGGCCAGT
GTGGCGGGTCATACTCGCTAAGATCGCCACCCTTGAGGAGATCGAACGTTCCTGGAATATAAGCGATCTGATGGATGCGA
ACGAAGCCTTAGACGTGAAAGAGGATAGCGAACGAATCGAGTCCGAAAAACTAGAGAGGTGATCCTTGGCGGCCGTAAAA
TCTTTAGTCACTCGGTGGGGTTTTGAAGTCGATTTAAAACCGCTCCAGAAAATGAAGGACTCGCTTGCTGACTTAAAGCA
CGGCGTTCAGATCCTTGGCATTGAAGCTGCGGCGGCTGCGGCATCCTTATTTATAGTGGCCGAGACGACGGCTAAGGCCG
GTAAAGAGGCGTCCTTAAACGCTCAGCGTACCGGTATGAACGTCGAGGCGTTTCAGGAACTATCTTACGCAGCCGAGCGG
GGCGGCGTCTCGGCAGAGATGTTTACGCACTCCCTGGCTCACCTTAACCGCTCTTTGTTCGAAGCGAAGATGGGGAATAA
GGAAGCGGCTCAGGGATTTGGGATGCTCGGCCGCGGGGCGATTGCCATGAAGTTATTCGGTCGAGCCGGATACATGATGA
CGCCGATGTTTAAGAACGGCGCCGCAGGGCTCGAGAAGTTCTCCGAAGAGGCCCGCGAGATGGGCCTCGTTATGAGCGAG
GCTGAAGTAAACATGTCGAAGGGCTTCATGCACTCGCTGCATGAGGTTCATGGTTTACTCACCGGGATGAAGCGCACCAT
AGGTGTCGCGCTGCTTGAGCCGATGACCAAGGTATTCGAATCGTTCTCGACGTGGATTAGATTAAACCGCGCCATCATTC
GGCAGAACATCACCGAGTTCTTTGAGGGCCTCGCGACGGTACTCGGTAAGGTCATGAAGGTTTCGAGCATCGTCATGCAG
CGGATCTCGGGAATGGTTAAACCACTCGGAGGATTAGGAGCGGCGGCGAAGTACGCGTTTGAGGCTCTAGCTCTCTTCGC
AGGCGGCAAAATTCTCATCGCGATTGGTGGCCTTGCCCAATCTGGTTTCGCGGTACTTACAACGGCTGTAAAAGTGTTTC
GCGGCGAACTGCTTTTAACTGAGGCTGCCGCGTTTCTAGTCCCGCTTGCAATCGGGGTGGCAGTGCTCGCCGTGATCGCG
ATCATCGAAGACTTAATCGGGTTTTTCCAAGGCAAGGACTCGGTAACGGGTCGGCTGCTTGCGATGTTTCAGGAGTCAAT
GCCCGAAGCTTTCGGGCTCATGAAGGGGCTTTTTAACGGGCTCATCGATATGGTGAAGTCTCTCTGGACGATCCTACAAC
CCGTAGCCGAGTGGTTCGGGAAAACGCTTCTCGAGTCACTTAAGGACACGCTTAAAGCAATCACCGGAATATTTGGCGTC
ATGGCGTCGGGCTTTAAGCTCGTTGATAAAGGGATCGGCATCGCTAAAGACTTCGCCGTTAATTCGCTAGGCATCGGAGG
CGATAGCTCCCCGAGCTCGATGCTTGGCGTGATACCAGGACAAAACGATATGCCAGGAGGAGGCGGAAGCAATCCGGTTC
AGAACGTGAACGTCACGACGACCGTTACCGTACCAACCGGAACAGATGCACACATGGTCGGCGACCGCGTGGAGGATGGA
ATTTCCAAGGCGCTTGATCCTCATATCCGTCAGGCAAACCGATCCTTTGCGCCGGTTGTGGGGCACTAATGGCACTCGTT
AATATTTTCACTGATAAACTTCTGGGCCGAAAGAGGGGAACAAAGTTCTCTCTCGCGGATACGGTCAAGGATAAGAATCT
TAAAGATTTCGTCGTCGATGTTACGTTGACTGAGAATCACGATTTTCAGGCCGACGTTACAGAAAATCCGGTCGAGGAAG
GTTCCCCGATCACAGATCACATCGACCTTAAGCCCGAGTCTTTTACGATCACGGGCGTGATCTCGGACACTCCGCTTGAT
ATAGCGTCGTCAGTTCAGGGCGCGACTACGACGGCTGGTGCCTTAATTGGTAGAAAAATTGTCGGGCCACTCGGTGCCTA
CGCAGGCGTAGCCGCTGGAGCCGTCGCTGGATTAATCGCGAATGAACAGAGAACTCTCGGCGAGCGAAGCTCGAGTCGAA
CGAAGAACGTGTTCGATCACTTCCGCGATCTACAAGCCAAGCGAGTGCCGTTCACCGTCGTCACGGGTCTACGTGAATAT
AAGAACATGGTCATTACGTCGCTTACCGTGAATCGTGACTCTAAGTCGGGCCGGTCGTTTAACTTTACGTGCGCGATGAA
GCAGATCCGGATCGTAAAAAGTAAGGTGACTCATATTCCGAACACTTTAAAAARCGTCAGCGGTGCGGGTCCGAAGCAAG
ATCTGGGAGTAAAGTCGGCTGAGCAAGCGACGGGGGACAAAAGCACGGTCACACTTCAGGGGCTCCAAGCTCTCGGCCTA
TTTGGGGGTAAGTAATGGCCGTCTTAGAAATTCCACTTCGAAGCGATATCGAGAACTACTCCTTCACCACCACGCTCGAG
GGTAAGCGGTACGGCTTTGGATTTCACTTCAACGCGCGCATGGCAAAGTGGATCTTTGACGTGAACCAGAATGACGGCAC
TGCAATTGTTTCGGGCATCCCCGTCTATGTAGGGATGCTCCCGCTTGCTCGCTACCGGAATGAGCTACTCCCGCCGGGCA
CTATTATCTTCATCGATACAGCCGGTGGGAACGTTGACCCGGGCGAAGACGATCTCGGCTCGCGCGTCTCGATGATGTAC
ATTGACTCGACCGAGGTCTTTTAATGACCGAGCAGTACACCGCATCAACACTCCTTTTCGGTCGGTACGCCAAGATCAAG
ATCGGTATTCCGGGTAAGCTTGGAAAACGATTAGAAAGCATTTCGAAAGATACAGCAGGCGAGATTGTTCAGGGCATCCG
AATGTCTTTTAAGATCGAGAAGACTTCGGAAGTGACTCCGAATAAGGCTCAGATCGATTTATATAATGTGAACCAGGATA
CTATTAACCTTCTCCACACCAAGGGTGCCGTAATCATCCTTGAGGTCGGTTATGGGATTCTCGGCGGGGCGAAGCCGGTA
TCGAAGGTCATTTTCATGGGCGATGTCTTTAAGTGTGTGACGCTGAAAAAGGGAACTGACTACGTCACGACGATTGAGAA
CGGCGACGGTCTGAACGCTTTACAGACTTCGAACGTGAATGCTTCGTTCGCCCCTGGCACGCCGGTTAAGTCAGTCATCG
AGCAAGTGATGGGGAATTTTGGCGGCTTGGGCGTGGGCGAGGTGAACTTAGGTGACGCGGCTTCCTCTCAGTTTGTAAAC
GGGTTCACCGCTTCCGGCTCTGCGCGCGATACTATGGATCAGCTCGCGGGGAAGACGAACACTGAGTGGTCAGTTCAGGA
TGGGCAGGTACAGATGCTCCCCATTAACTCATTCACCTCGCTTCCGCCCGTGCTCCTTCAGTCAGTTGCGGAGAAAGAGG
GCGGTGCTTCGATTAACACTGGCCTGATCGGTAGTCCGACGCTTTCGGGGTTCTCTCACTCGAAGGAAAAGAATCTCCAT
GGCGTGGAGTTCAAAGCTCTTCTCAATCCAGAACTCACCCCGGGTCGCCGTGTTCATATCATTAGTAAAAACAAGAAAGT
ATTCGGGACGTTTGTCGTCCGCAAGGTCACCCACAATGGTGATACGCGCACGGGGCCATGGTTTAGTGAGTGTGAGGGGG
CTGCGCCATGACCGCTTACCGCGAGAACGACACCCCAACGCTTGAGCAATTAATCCGTAACGCGATGGAGTCGCGCATTA
CCGAGCTCCACACGGCGCTCCCAGGCAAAATTCTTTCCTACGACCCGGCTAAGCAGCTCGCAAGCGTTCAGCCTAGCCTT
CAGAGAAAATACGTTTCGGGCGAGTCAGTAATGATCCCCGTGTTAAATAACGTCCCGGTCATTCATCCGAGGTCGGGCAA
GTCGATCATTCATATTCCGATCGCGCCGGGCGATCAGGTACTTCTCGTATTCATCGAACGATCGATGGATATCTGGAAAA
CTCAGGGCGGTACTCCGACGCCCGACGACCCGAGAAAGCACCAGTATTCGGATGCGGTCGCGATTCCGGGTCTATACCCG
TTTAGCGCGCCGATCACTGTCCCAAACCCGTCCGCGCTTACGATTTTAAACGATAAAGCTCGGCTCGAAGTAAAAACTGA
TTCGGTTGTTTTTACTGGCCCCGGCGGAGAAATAAATTTCAGTCCTGATGGGACTTTCAAGGTCATGAGCACGAAGGGCG
TCGAGCTGGTCGATTTGCTGACCCGACTTATCCAGGCGATAATCGACGCAAGAACCGAAACGCTCCTGGGTCCGATGCCG
CTTATTAATGTCGGCGCCGATGCTTTCCCTGCGCTCCTTTCGCTTCTGAATAAATTGAAAGGCTGAGAATGGCGACCGAC
AATTCGAGATTAGGAAATGCGATAGTAACCGCGCTTCAGGGCGCTGGGTACTACCCGTCTACTGATAGCTCGAAAGTTCA
GCGCTCAATCGCCGAGTGGTCAGTCATTGCCGGTGCAATTCTGAGCGAGATCACCTCAAATATGGATATCGATTTGTCTT
CCGGCGATATCAAAGTGGATCCGGGAACTTTTATGGATAGTGTGCATGGCCCGGTCACCGGAATCGGCCTCATTGAAGTT
TCAACGTTGTCTGGAAAATTGCGATGAGCGACATCGCACTAGATGCCACGGGTGACCTCCTTATAACGGATGGCGCTCTT
TCGCTCGTAGACGGCGCAGACGCCGTTACGCAGCTTCTCTCGCAGAGCTATAAGTTCTTCGCGGGGGAGTGGTTCTTGGA
CGTGGACCTCGGAATTCCTTATTTCGAAAAAGTATTCACGAAAAATCCCGATCCCGTCGTGCTCGATACTATTTTTAAAA
GGGTGGCTCTCAACACGCCCGGAATTTTATCGCTCGATAGCTTTGGATTTCAGTTCGATTCGAAAATGCGTTCGCTCACG
ATTCGCCTCCGGGCAACAAGTACGGACGGGCCGGTTGAGTTTAACAGCGGGGAGCTAGGACCATGAGCGGTTTATCTTCT
ACGGGCTTTCTCCCGTTATCTCTAAACGACGTTAAGACTCAGATCGAAAACAACTTAAAGAGTAAGCTTGGTCCGCAGAT
CAACCTGCTCGCGCCCGGCCTAATGGCTACGATCGTCGGCATTATGGCCGAGCGAGAATCCCTGATCTGGGCTGTCGCCG
AAGACGTTTACAACTCTCAGTATCCAGACACGGCGTCGGGAACGTCGCTCGATAACGTCGTCGCGTTTAGCGGAATCTCT
CGGCTTGCGTCCACGCCGTCCCGTTATACTTCCCTTCTCCTATTCGGAACGTCCGGCACGACTGTGCCCGCAGGGACCAA
GATTGCGGTGCAGGGTAGCCCGAGCTCTATTTTTAAAACCGATAGCGCAGCGACTTTGACCACGGGAGTGGACGAGGTTC
AGAAGATCACCTTCGGATCCGCCGCCGTTTCCGGTTCGTTCGTTTTGACCTTTCGAAACGAGACGATGGCTCCCCTTAGT
TTCTCGGCGACGGCTTCGGACATTCAGTCCGAACTAAACGGCTTAAACTCACTCAGCGAGTGCGCGGTATCCGGGAACGC
TTCTAGCGGGTTCGTTATTACTTTCGCGGGCGTAAACGGGAAACAGCCTCAACCCCTGATCGCGGTATCCTCAAACACGC
TGACCAATTCTTCGAACCTGGCCGTTTCGGTCTCGGTTTCGGAATTAGTTCTAGGCGTTCCCCAGGCGAGCGTTTCGGTC
ACGGCTACGGTGACGGGTCCGACCGTCGCTCCTGCGAGATCCTTAACCGTGATTACGACGCCTGTGTCTGGCTTAGACCG
CGTCCTAAATCAATTCGACGCCGTCGTCGGACGCTCGACCGAGGATGATTTATCGCTCCGAATCCGTAGAACGAAGACGC
TTCAAATCGGTGGATCGGGTACGCGGGACGCGATCCGCTCGAAGCTACTTTCTCAGCCCGGTGTGACTGACGTTTTCATT
TTCGAAAACCTTACGCTGATCCCGGATCTTGCCGGTCGTCCACCGAAGTCTTATGAGGTAGTCGTCGCCGGGGGCGTGGA
CCAGGTCATCACCCAAACGATTTGGAATACAAAGCCAGCCGGTATTCAAACGGACGGTGCCTACGCAGGCGTAGCCGTCG
ATACTCAGGGAGCGAATCAGCCGGTACGGTGGAGCCGTCCTACGGTAGTGCCGATCTATCTCGAGCTCGATATCGTGAAA
GACTACAGTTACCARTCGATCTATGTAACTCCGCAGCTCGTAAGCTCGCTCGACGAGATTCCCGGAATTATAGGGATCAC
GGTTAAGATCGGAACGACCCCTGGCCCTGGGATCGCATCGAGCGTTGCGATTGCCATTGCTCAGATCGCGTCTTTCGATA
CGTCTAGGATCGTGGTTCATAGCGTATGAGTTACATCGCGACCCACGTCATAGACGCAGAGGGCAGACTCCTCGAGCAGT
ATAAAGATAAGCCGAACATCAAGGCTTTGATTGATTCGCTCGTCGCACCGATTCAGACGCTCGAGGACGCGTTCGATGAC
CTAAATAATAAACGAGGTATCGCGGGTGCGGTCGGCGTTCAACTCGACCGGCTCGGCGACATCGTTGGCGTCACGCGCGA
TGGTTTGAGCGACGAGCCGTACCGGACCCGTATCCGAATCCGAGTGATTCAGAATCTTTCACAGGGTGAACCTGATCGAC
TGATTCAAGTCTACGGGTCGCTCCTCTCGGCAAGCCTCGTTCTGTATCAGGAAAACTATCCTGCGGGCTCAAACCTCATG
GCTAACGCCGACATACCGGATAGCCAGGCGACCGAGATTTATAAGCAGATTCAAGAAATTGCGCCGGTTGGATCGCGTGT
CGATTATATCGGATCATTCCCGGCCAAGGCGTTCGCCTTCGCTGGTGGGATTACTCAGTCAGCGGGGTTCGGGTCGATCA
CTGATCCAAGCGTCGGTGGCGGAATCGGGCACTTACATATCCCCGTGGGTATCAAATTCGCATTTAGCGGTGGAAACCCC
GATAATCTGGGCTTCGGTGCTTTAGCCGATCCAGTAATGGGCGGACACTTTACAGAGGAATGAGAGGCACAGAATGGCTA
AACCAAATTCACATCTAGACTGGACAGTCGGAAACCCAAACTTCGGGACCGTCACCGTCGAACCGACTACGGGAAAGAAA
GTCACCGGATGGACTCCGGGCGAAGCGCCGCCGCCCGAGTTCTTTAACTGGCTCTTTTTTAACGCGGATCAATGGGACAA
GTATTTTGAGGCGACTACCGACGCGATTAACACGCGCCTGACCACGGTAGAGGGATCTCTTTTCTCTACGAATTTAACTC
AGGAATCTATCGGCACGGGAGACGGCGTTCAGACGCAGTTCACGATGTCTCAAGCGCCGTCGAGTCCTACTAATCTGTTC
GTTCACGTTAACGGACTGCTCGTAGATAAAACGAGCTACACTGTTTCGGGWCGAAACCTCATTTTTAACAGCGGCTCCGT
TCCTGACTCCAGCGCTGACGTTATGGTCGTCTATATTATTCAAACCGGGTTTTCCGGACAGACGGTTCAATCCATTGGAA
CGGGTCAGGTTCAGAAAGTCGAAACGCGAACGCTTACGAGTTCCGAGGTCGCGTCGGGTCAACTGACACTTCTTCGCGCT
CCGTTTGACGCTACGGCTGTCCTCATCGACGTGATCGAAGACGGGCCGCAGGCTTACGGAACGGATTACTCTGTCTCTGG
CAATGTAATCTCGTGGAGCGGCCTTGGAATGGCTCCCGCGGTTGGCGCGGGTTCTATTCTTCGAATACAGTATTTTATCT
AACGTAATTTAATTGAAAGAGGTTCAAGGATGAGTTTAGTTCAAAAACGCGGGATTGCTCCGCTTGCAGTCGATGAAACC
AAAATTCTTTTAAGCAATAACGCTTACCTTCAGGCGCTCAATGCCTCGGCTGTCGCCGCGAACTTAATCAAGTTCAACGC
TTCGAACCTTCCTGAATTYGCGGCCGCTCCCGTTCATCCTGATCCAAGCAGCGCTCAACAGTCTTCAACGAAGAACTATA
CCGATACCGGCCTCGCGCTGAAGGTGAATTCTTCGTTGATCGGAGCCGCAAACGGTATCGCTCCTCTCGACGCTTCCAGT
AAAATTCCGACGTCCTACCTTCCCGCCGCAATCCTTGGATCGTTGAACTATAAGGGCACCTTAGACGCCTCCACCGGGAT
CTATCCAACTAGTCCGGCAAAGGGCGATTACTACGTCATCTCTGTCGCTGGAACGATCAGCGGACATGCGTATTCGATCG
GCGACTGGGCGACGTATGACGGCACGCAGTGGGACTATGTCGATAACAGCATTAAGGTTTCCAGCGTCAACGGAAGCACG
GGCGCTGTAGTCCTTACGACTACGAACGTCTCCGAAGGCACGAGCCTTTATTATACTCAGACTCGTTTTGATTCTGCGTT
TAGCGCTAAATCGACTACGAATTTAAGCGAAGGCACGAGCCTTTATTTCACGAGCGCCCGGGCAATCGCCTCGCCGCTTA
CGGGATATGTTTCGGCCCCAGGTACGGTCTCTGCGACCGATTCCATCCTTCAAGCCATTCAGAAGCTTAACGGAAACATC
ATTGCGGCTGGATCTGCGGTCACTCGTCAGAAAGAAACGTACACGGTTCTTGCGGCTGACGTCACTGCTCACACCATTAC
GCTTTTACATGCTCCGTTAGCGAACTCGCTCGTACTCGAAGTGTACGGAGTGATTCAGATCGAAAGTGTTGACTACTCCG
TATCTGGATCGGTCGTCACGTTCATCATCAGCGGCGATCTTTACGCTTCCATTCTTGCTGGCGACAAAGCTTACGCGCAA
TACGCTTACTGATTAGGAGCCTGAGTGAGAGCGACTTCCCGCGGTCTAAATCTAGTTTATCAGGTCGACTCGTTCACTGG
GGACGGGTCGACTACTGGATTTACGCTCACTCAGGCACCCTACTCCAGTAGTGAGGCCATGCTCTTTGTCGACGGCATTT
TCCAGAATCCATCCGGTTATTCCATTACGGGAACCGCCCTTAGCTTTACGACCGCGCCCGCCGCATCCACTGACATTCTC
GTTCGATATTTGAGGAGCAACTAATCTATGAAAAACCTAATCTCTCAAATCCTCGTATGGACTTTGATCTTCTCGCAGGC
TTCTTTCGGAGCGGGGCGGATTCAGGGATCGGACGTTAAGAGTCTTTCTGAAGTTGGGGCGGTCTCCTCCCGCCTAATCC
CGACCGATAAGATTTTCGACATAACGAACCTTCAGCAACTCTCGACTTCAATTTCGGGTGGAGCAATCGGAGGAAGCGGC
GGGTCCGGAGTAAACCTCATTTCTTCGTCGTCGGGAGCTTCGACCGGAGCATGGGCGGCATACCAGAATACGGCGCAATC
TACGCCCGTCACCGCTACGGGCGGCACTCCATTTTCGACCTTCGCAGCATCTGCGGATCCGACTGTAATCGGGCCGAACA
ATTTCCTCTGGACCAAGGGCGCGGCAAACCGCCAAGGCGAAGGATTCTCTTATCCGTTCTCGGTCGATCCTGGTTACCGG
ACGCGGGTACTGAGCATTGATTTTTATTACCTCATTGCTTCGGGAACTTACGTTTCGGGAGACATGTCCGGGTACATCGT
CGACGTAACCAATTCGACCGTAATTCAGCCGACCGGATGTTCTCTGATCTACGTCGTCGGAGTCGCAAAACAACACTGTG
AATTTCAAACGAGTTCTACTGGAAGCTCGTATCGATTCGCCATGCACGTCGCATCGACGTCAGCTAACGCGTACAGCATT
CGCTTTGACGAGTTCTCGATTTCTCCAAACTCCGCTAATGCTGGGGGGATTGTTACGGACTGGACTGCTTACACCCCAAC
AGGTTCCTGGTCAGCAAATACCACATATACCGGCTTGCAAAGACGAGTCGGTTCGAACCTTGAGACACAGGTTCTCGTAT
CGCTAAGTGGTGCTCCAACGTCTGCCTCCCTGACGCTAAATCTTCCGACTGGTCTAACGATAGACACGTCAAAACTTGCA
ACCACTACCGCAGTCTCCATGGTTGTTGGTAAAGGTATTGCCCGAGATACCGGCGCTAACGTCTATACTGCCGATGCTGT
CTACAGCTCCACGACTTCAGTAGCGATTGAACTCGGAACGGCTAATGCTACTTACCTTTATTACAATCCGGTAAACCAGG
CCAACCCGGTTACCTTTGGGGCCGGTTACGCAGTTTCGATCACTTATTCCGTCCCAATTCAAGGCTGGGGCACCACTCAA
GTTCTCAGCTCCGATACGGATACGCGGGTTGTGGCAATGGAAGCGTATATCAGTTCGAATACCGCAGTCGCGTCTAACAG
TCCGATAAAATACAACGTAGTAGTCCAGGATACTCACGGCGCTTACAACACGTCCACGGGTCTGTACACCGCGCCGGTCA
GTGGATTTTATCGTGTTAGTGCATCGGGCTTAGCGACAGGTGCTGCAGGTGAGACTTACATTTCTATTAACGGTGCCACC
ACCGGCATGAGGATGCTTTCCAGTTACTCGACCTCAACTATCTTTAGCGGTAGTGCGACGGTTAAGGTCAACGCTGGTGA
TACTATCGGCGTATTCGGAAACACCGCGACCACTATGGTTTCCGCAGACGTTTCCAACTTCGCAACGAATGTAAGCATCG
AACGCCTCTCCGGCCCCGCGCAGATCGCGGCGAGTGAGAAAGTTTACCTGCAATACACGGGGAATGCAGGAACGGTTCTC
ACTGCGAACGTAACGAACGTCGATTTTACGACGAAGGTGAGTGACTCGCATGGCGCTTGGAACGGCACTACGTTCACCGC
GCCTAGACCGGGTTGGTACGACGTGAAGGGCAGTATAATAACTTCGACAAACTCCGTTAGTTTTAATTTATACGTGAACG
GAGTCAGTAAACTATGTGTAAGTAATGCTGCCTCAAATGTTGTTAAGAACATTATTGGCGGCTCGTATGCGAACGCCGGG
GACGTGTTGTCTATTCGACCCGACACTACCGTGACTCTGTCTAACTCTGCGACGTTTCACTGGATCTCAATCACGAGCCA
GTGATTGTGATGCAGCAAATAAATCCTCTTAAGGCGTACTTACTAAAGGATTACTCATGGAAGGCGTAACCTGGGTCACA
GTACTTCAAGCCGGTCTGACTTGGCTCTTTCTATTCCTCGCGGGACGGGCGCGGAAGAGCGAGAGCGGAGCGGTAAAGGC
CGAAGTAGTCACGACGAGCGCGATCACGCATACAAAGATTGATGGGCAGGCTCAGGCGCTTGATACGCAGGGTTACCAAA
TGGCGATCGTCCTTCAACGGTTGAACGATATGGAAGCGGCGGAGACATCGAACCACGCCACCATTTCAGCCAAGCTCGAT
GCGATGGACGCGCGCGATTCCCGTCGGGATCTGGTTCTAAAGGCAATGGCCACACGGCTCGGCGCTCAGTGGACGGAAGA
AAATCAGAAAGTTAAATGACGCGAAAAGTAGCCGATTCGCATTGATCGCTGAATAGCCCGATACTTGATTAATCACGCTC
TCCGCGGGGAGCAGAAAAGGGAATGACCATGATGAACTTTATCCATTCTAACGGTGGCTTCGTCGCTGCGGCAATCGTCG
TCGTGGCGCTTTATAATATCGTATTCTCGGCAATCGCCCAGATCTTCGCTGCGATGAAGAAAGCCGAACCATCGAGCCTT
CAGACTGCCGGAGAGATCGGCCTAAAGATTGCGCAGTGGCTCTCGGCGAACACCCCGACTCCAGCGCCCGCCGAAGAGAC
GCCTACCGTAATTATTGTGACGCCTCCGAAACCTTAATGGAAGAGATCGTCGTTCTCATCCTCACTAACCCCGCGATCCG
CGCTTTCGTTGAAGGCGTGGCCGTGAAGATTGTCGCGGAAATTTTCCATCGCCGTGCGGTGGACCCGGAGTTCTTGAAGA
GGAGTGACGAGGTATTCGCTCGCTATTCTCAAGCGCAAAGCGAAGAGGAGAACGCCAGTGCTTCAAAAGATATCCAGGCT
CTTTTTAATAGTTAGCGCGGCTACTGCGGGTGGCTGCGCTTCGGGACATCCATTGCTTTTGGAAACATGCGTGGTGGACG
TTCCGCATTCAAATCTCGGATGCACTTTGAAAGATAAGTCATCTAAGAAGCGGAAGTTTGAGGAAGTGAATAAGTACGTC
TGCTTTCCGCAGGATGACGCCAAGTTGATTCTAGAAGAACTCCATTCCCGATGAGCCTGCATAAAAACACCGGACGGTGC
GAGTACTGCCAGAAGGTCTTTGATCGGTACCCGGGCTTTCATCCTGGGTTACGCGCATGGTTTGAGGGTGTTCAAAATAC
CACTCCGGATGCGCATATTTCCTGCGCGGGTCGCGGCCGAATGGATCAGGAAGCGGCCTTTCATCGCCGGGCATCGAAGG
CGCACTACGGGCAAAGCTCTCATAACTTTAACGCCGCGCTCGACATCTTCCGCGAAGCTCCTACGGTCGAAGAGATGTAC
GACGCCGAATGGTTTAGCGAATTCATCCAGTCCGCCCTTACTCAAGACCTAGACTGGTACGGAGCTCCGGGAGCAAAGTT
TTTCGAACTTCCGCACGTTGAGATCAGAGGCTGGGAAGCCCTCAAGGGTTTGGGCGAAATTACGTTAGTCGAAAAGTAAT
CAGCACATTCCAATGAGTTCGCTCCAAGTCTCCTTTTCCCTCACAATCGAGAGGGGCTACGGATGGCGGAACGACTCATG
GATGAGTCACATTACTCTGAAGGGCCTTATGGGTTACATCGACGACAAGACAGCAAATAACGTGGCATACGACAACACTG
CTACGGGGCTCGGGACGGGTGACGTTCAGAGCGCACTTGATAACGTAGCGTCAGTTGTGGCCACGGGCCCCGCCGGTCTT
TCGATCTCCTCAAGCGTCTCGTCATCTAGTAATAGCACCACGGCTGCACTTTTAAACGGGATGACACTCACTCCTACAAA
GAGTGGAAACTACGCCGTTATTTTTACGGCTCAGTTTCAGACCGTAAGCGACACGACGATCACTGTGTATGCGAATAACG
TGCAGGTGGTGAGCTCAGTGCGCACAGGGAATGGACCTGCCGGAAATCACAATTTTATCCTGACCACTTCGGAGAAGGTA
AGCATTTTGGCAAATCAAAACATCCAGATTTTCTGGAGTTCCGCCGGGTCTTCCACCTGTCTCGGACGAAACATGACCGC
AATCAAGGTGACTTAACATGGCTACGCCTACGACTTACGACTACACGGTCCCTCAGTACGATTTAAATGCGCTGACCGGC
CTGGTTCAGAAGAGCTCGATTTCTACGGCTCTTGATCATATTTCGACCGTGAGCACGACGGTCACCTTTACTTTCAAAGA
CGCGCTATCCATAGCGGACAAGTCGACGCTCGACTTACTCGTAAGCGGGTACGTCTACACCGTTCCAGTTGACCCAACTC
AGAACGTCACGATTCAAAGCGCTCCACCGCCCTCGCCCTTTGCCGCAAAGACGATCGGAACTAAGAAGCTTTATAAGAGG
GTGACCGGAGTACAGGCCACGGTTGTATCCGGGTCGACGGACGTTCTATTTACGATCCTATACCCCTGGGCAAAAATCAC
GGGCATTGAAATCATCGGTGGTGCGGTACTCGACACGATTAGTCTCGCGGTCTTAGACAGTGCGGCGGGTAACTACTCGG
GGACTGCGAACGCAACGCTAAATAGGTTTGGCTTCAACGTAAACGTGGGCAAGGACTATTACATCAATACAAGCGAGTTT
GATGCGGACCTTTACATGAATATGCAGATTAAAATTTCATACAATACGGCTGCTGCGAAAACCATTGGCATYAACTTCAT
TTTGAACGAGGTGAAGTAACTTGAAACTCATTTTTACAAAATCAAAGCTTCCCTTGAGCGTCCTGATTCGGTGGGGACTG
AGTGAGCCCGTTTCCCATTTCGCTATGGTCTTTGAGAATAAGGTCGTCTTTCAAAGTAACCTCCTTGGCACTCAGATCAA
TTGGTTAAAGACCTTTTTGTCTAAACACGGGAGCGAGATCGTGTTCACCCTAGAATATCCACTAGAGGAGCATGAGGAGG
ATAAGGTCTGGGACGCGATTTGCGACGAAAACGACGGAAAGAGCTATGACTATGGGGCTTTCCTCTATTTCATGTACCGC
GCATTTCTCTTAAAATTCTTCAAGCTACCGCTTCCAAAGAAAAACGTTCTGGCGACGAAGGGCGAGTTTCTCTGCACGAA
GCTTTCGCAGTCCCTCCCGGCCGACATCATCCCAGGCGTAGCAGAGATCCAGGACGCGGATATCGTGACGCCTTATCAGC
TTTACCTAGTCCTTCAAAAAGCTCAGGCCCCGGCTCCAAAAAACCCATGATTTGAGTACCCAAGAAGGCCGGAGGTATAA
TGGGAATTACTGATCAGACTGGGAGTAGCAGCGTGGCCACTTACAAAGCGTATGACTCAATTCCACTTTATTTCCAGCGT
GTGAGGAACGGCGTTCCGGTGACCGGACTTTCGGTCACTGTAAGCGTTGCAAATGCGTCGACCGGGGTAAGTCTACTTGC
TTCGACGACGCTAACTGAGGTGACTCCGGGGCTTTATTCGTACGTTTGGGTGCCGGGAATTTCAGTACAAACTGAATGCG
TTGTCACCTATTCCACGGGCGGATTGCAGTTCAAGGAAAACATCACGATTGACGATGCGATAAGGCAGCTTCTTTCAGAA
GCCGGACGAGTAACTTAAACAAAGGAAACAGATTGATATGGCTTTAAAATCGATTCGAATTTTGTATTCGGCAAGAAACT
TTCAGACAGGTCTTACCGACGTAAAGGCTCAGATTTATGTTGATCAAATCGCAAAAGCGATCGGCGCAAGCTCGATCACT
CTCGCGGAGCTTGATCCGACGAACGCTCCCGGAATCTACTACGCCGTTATCACCGCCGCGATGCTCGTCACGTACGGATC
TATCGCAGGGAGTTCGTTCTCGGCTTATGTAAACTCGGCCTCTAAGTCTGCTCCGACTGAGTACAAAGAAATCGTTACGG
GCATCTCAAACGATGACCTGGACGCCCATCTGACGACTCAAGACGGGGTTCTCTCGACCCTTTCCACGAACGTCAGCGCG
GTAAAGAGCGACCTTGAAACTGGACCAAACAGCCTTGCCACGATTACGGCCGCAATCGCTGCCGTTCAATCGGCGGTCTC
TGCGGTTCAGAACAACACGAACTTTAGCGCTTCAATCCCTGAGCCTATTGTTCGTCCTGGATCTGGATCAAACACTTACC
GGATCCCGATCCGTATCTTTGATTCGGCCGGGCATATGGCCGATGCTGACTCAAACTCCGTGGTTGTGTCGGTCTCTGAC
CAAGCAGGCGTTGACCGGGGTGCCTTCTTAACGGGTTACTCTGGCGGTAGCGCTCCAGCGATTCGTGGTTCAAAGGGTGT
TTATTACATCGACATGGCGATCAGTTCGGCTGCAGTGCTTGAGGGGATTAACTTCACCTTCACGTATGCCGTCGCATCGG
TTGCCTATAATCAAGGCCGTGCTGGTCAGATCGTCACTGACGTTCAGGCAGATGGCTTTGCACTTCAGACGACCTTGCTT
GCCGTTCAGACGACGGTTAACGACGCGGACGCGGTCGTTAATAACGCTACGTATGGACTGCCTGCGGCGAACGTCCTTCA
AACCGCGATTCAGACTCTTCTGAATAACGGCACGTACGGCCTCTCTGCACTTCAATCGCTTTTGGCGAACGGAACCTACG
GGCTCTCGGCGCTTCAAGCGATTCTTGCAAATGGGACTTACGGACTCCAAGCGGCGAACACTCTCCAGAACACGATCTCA
ACCAACGTGAATTCCGCGAATTCTGCTTTGGGCTTGATCGAGGGAACTGGTTTTGCGACCGCAACGGATTCCTTGGCTCA
GATTTCGAGCCGAGTTTATTCCGGCGGCCGCGCGGTATAGAGTGAGGCGTGCCTTACCTTGGAACCCCCTACCGGCTCAT
TTATGAGGCAAAATCACTTCGATCAGGACTCAATGACGTTAAGGCGTTCATTGTAAAGCCTGACTCGACGGTGGCTGGCA
TCTTTGCGATGGCGGAAGTGCCCCTGGTTACGTTCCAAGGTGTTTACGTTTACGATCTCATGACTTCGAATAACGACCCG
GAGGGGGAGTGGTTAGGGATTTTCCTCTCCCCCTCCGAGGGCGTTAAATATACTTTCAGAATTTCGCTTCAGAAAAATCC
GGCGGCCGTGATCCAGGCCATGATTTCGAATTTCCTGGCGAACGGCATACGCGAGGAAATTACCGGACACGTCGAGTTAG
CGGGAGAGTATCTTGCATTCGTGGGTAGTGATCCCGAGCTGACCGGCTATGTGCTGGATCAGGGTTTAAGTGGTGAAATC
GAAGACGCTGAAGCGACTGGGCTTCTCGGCGAGAGCGTAGAAATCGAAGGAGACATTGACCATGAGCTGTGAAAATGAAG
GCTTCATTACCGTGATCCAAGGCGAGGACCGGGACATCTTTTTGCGGGTCGTGGATAAGGCCTCCGAACAACCTTTTGAC
CTAACGAATGCGAGTGCGATTAACGCTCGCTTCAAGAACGCGGACGGCACCGTCCTGATTAAGTCGTTGACCGACACCGT
GTTGGTAGTCTCGGGACCGGCGGGTAAGATCAAGGTGGGTCTGAGTTTGGTGGACACCGCTCTGTTAAAGGCGAAGGAAA
ACCAAGACTTCGAAATCGAAATCACGGTCGGCACTGGAGCGAGTGCGCGTAAAACGGTCGTTCAGTTTTTGAAGGCGATG
ACGGTGAAATCCCGCGTTGTTTAAAAAATTAAAGGAAACCTAAATATTAATCGCCTAAAGGTTAGATTCGATATATAAGG
CGCGTCAAGGAATTGGGTTAGATTATGGCGCTTCGGTTGGTAAGTGTAACGAATCGTTCTGTAGTCACCGATGAAACGGA
TTCTCAAAATCAGATCTTTGACTGCATCGAGAGCATCCACGGAGACTGCCTTACCGCCCTGTATGCGGCGGCCCTTCCAG
GGCGCGAGTCCGCTGCCTTGGACGAAATGATCACCATAGCGGAATCCAAACTAGCGATGACTTCGCGGCTCCTGGCTTTG
ATGTCCTCCCGGAAGCGGACTATCGCTGAGTCGAGGACTTCTTTTTGACCGACGACGGCGGCGACTCTTTAGATTGCTGC
GGTTCGGCCGCGCTCAGGATACCCCGCGCACAAACCAGGACCGTCGCGCGATCGTCGTCTTCCTTAATTTGGGCCAGGAC
TTCAAGTTCCGACCTCTTCCAAAGGGGGAGGAAGGCCGCGCCTTCTAAAGCCTTCTCCAGAATCCTGATGGCGTCCTTCG
GAGAGGGCATGAAATTAAGAATGGGGAAATCTGCATCCTCAAAGAATACGCGTGAGGGCACCCCGATAGCCTTAGCGATG
CGGTCGATCACGTCGAGAGACGGCTCCCGCTTGCTCAGTAGGTACATGTTAATCGAAGAGGTTGTGACCCCGCTTCGATG
TCCGAGCTCTTCCTGAGACCAACCTAGCTGCTTAACGAATTTGTTCAGCCTTTCGGCGAATAGGTCCATGGAAGTCTTCA
TGTAATATTACTACCTTTTTTGGATAGATACGGAAATATACGAAAACCTTATAGACATATTCTGCAAAAGGGGTTATTAT
TTTTTACGTACATATATATAACTATAACTAGTGCTAGCCTCAACGTATAACTTTTAATGCATTGTGTCTATTTAGGTTTA
GCCTTCTCGTTTTTGGGGGGGCTTAGCCGAACGGAGTTCAAATGAAGGTAAACAAAAAGTATCTAATGGTGGGTGTCGAG
CAGGGGTCGGACGAGTGGAAGGCCCTGCGCCTGAGCCACGTCACCGCCTCGAACGTCCCATGCATCTTCGAAAAATCCCC
ATACAAGACCCGGCTCCAGTATTACGAAGAACTTTCTACAAAGTCGGAGAGACTCTCTCCGGTTTTTCAGAAGGTTCTTG
ATCTGGGTCATGCGACCGAGGTGGTGGGCCGGAAGTACGTCACCGAGACGTACGGTATGACTTTCGACCCCGCCGTCGTT
ATTTCCACGCGCTTGCCCGCGCTCCTTGCTTCGCTCGACGGCTTTAACGAATCCGAGAATCTGGTTTTTGAGTCGAAGTA
CGTGGGGGAGGAAGTCCTTAAGGGGGTCAGGGAAAAGGTTCTCCCCGAGCATCACCACTATCAGGTTCAAGCTCAGCTGC
TCGCGACCGGGGCCGAGCGGTGTATCTACTTCGCTCGCGCACCGAGCGGAGAGGCCGCCGTCCTTGAGAGCCTCCCCGAT
AACGAAGTCATCGACTCCATCGCGGAGCGCGTGGCCGCGTTCATGGAAATGGTTAAATCGGGCAACGCTCCCGAGCCGGG
GGCAAAGGATTGGATCGACGTGAATGATCCGGAGTTCGATGAGCTCTATCGGCTTAAGCTCATCTCCGACTCGGCTTCCG
ACGCTTACGACGAGATGAAAAAAAGCCTCGATAAACGATACACCGATCAACAGCGTGTCAGAGCCGGAAACATGACGATG
TATCGCTCGCTTGTTAAAGGCTCGATTCCTTACTCGACTCTTAAAGAGGTTAAGTCCCTGGATCTCGAAAAGCACCGATC
CAAGCCTCGCTTACAAGTCACGTTCAAGCCGATTAAAATTAAGGAGTAACCCGATGAGAAATTCAGAATCAATAAAGGGA
ATAGCGGTCGCGCTTTCGNNNNNNGGATTGGATCGACGTGAATGATCCGGAGTTCGATGAGCTCTATCGGCTTAAACTGC
TCTCCGATTCCGCTTCCGCCGCTTACGACGAGCTAAAGAAGAATCTCGATAAGCGATACGCCGACCAACAGCGCATTAGG
GCCGGAAGCATGCAGATGTACCGCTCGCTCGTTAAGGGATCGATTCCTTATTCGACGCTCAAAGAAGTGAAGTCGCTCGA
CCTCGAAAAGTACCGGGCTAAGCCTCGTCTACAGGTCACGTTTAAGCCGATCAAAATTAAGGAGTAACTCGATGAAAAAT
TCAGAATCAATAAAGGGAATCGCGGTCGCACTTTCGAAAGCTCAGGCTGAAATCGAAACGGCGGAATTCGACTCGACTAA
TCCACATTTTCATTCGCGCTACGCCTCGCTTACGGCGGTTATGAAAGCAGTCCGCAAGCCGCTGGCAAACCATGGTCTAG
CGATCATTCAAACCCCTGAGCAAGCCGAGGGCGGTAAACTTGTTCTCGTGACGATGCTGCTCCACGCGTCGGGCGAGTTT
ATCACGGGCGAGGTCCCGATCATTCTCTCTAAGAACGATATGCAGGGACTCGGCTCGGCAATTACTTACGCGAAACGCTA
CGGGATATCGGCTCTACTCGGCGTAGTAACGGACGAGGACGACGATGGAAATCAGGCTTCCGAACCTCCAAGGAGGGAGA
TGCCGAAACTAAATCTCTCGCAAATCTCTCGCGCGGGTCCGGACATGCCCATGTCGTCGATGAACGTCACTCACGTCGGA
ACGGATCAGGCCGCGTCGTCACCACGGTTAGTGGGCAAATCTTTCGGCGGTTCATCCGTTGCCAGCGTCACCGAAGCGGT
ACTTTCGCATGGTCGGCTCGCGACCGAGCCTCAGAAAAAGAAAGTCTGGGCGATGTTAAAAGGTGATCTCGGTTTTAGCG
ATGAGGACGCTCGTGTGTTTATAGTTCGTCACATTGGCGAAAAGAAAACCTCGCAGTTAACGTCGGCGGATATCGATAAG
TTAATCCTCGAAATTAAACGCAATTTGCCACAGGCACAGTAA
>Mu-like_ML09
GGAAACCAAATGGTAGCGAATAGAAAAGGACCGATTGAAGACGTAGACGCGGTTTCTAATATCGCCGACGAGTTCTACTC
TGAGGAGTTCGTTCGTGAGTTCTTTAATTATAAAAACATCGCGACGCTCCGGCAGATTCAAAATACCCGCCCGCCGGGAG
CACATCCGCCGTGCCTCCGCGTAGGGTCGTCGGTTAAGTATCCGAAAAAGTTGTTTCACCAATGGGTATCGGATCAGTCG
CTAAAAAATTCCGGTTAACTTCGTTCGGCATTATCGACGGGAATAAGAAGTATGTTGTTAGACGAGAAGCCACCGAACTT
ACTAGGTGACGAGTTCTTTACTGAGGACGAAATCCTTCAGTTTCTAAACGTCTCGCGGAATACGTTCACTGGCCGACGCT
CGCGCGCTACGGATCACCCGCCATATGTTCAAGTCGGACGCGTTCGCCTCTATCCGAAGCGTGAGTTCCGGTCCTGGATC
AATCGCCAGCCTTTAATGAGAGCAGCACGAAATGGGTAGTCGGTTTATTAAAATCGAAGTGCACCTCTGGATGGACACGA
AGACGGGGACTTACTTCGTCCGTAAGTCCTTCAAGCGTGAGCACCTAAACGAACTTAATCTGTCCACCGGACAGAAGACT
CTAGGGAAGGCTCGGACGCGGGCGTCTGTCATGATCGCGGAACATCTAGCGTCGGGCGGACGAGCGACCGGCAGGAATTC
AAAGCGGATGTATGAGGTCATCGAAGAGATCCTCCGCGTAGAGATGCCGAGGAAGCGCAAGACAACCCAGGATCAATACA
AACGATTCCTTACTGAACTCAAAGACGAGTGGGGCAGGTCGGATCTTAACTCGATTACGCTCTCCGAGTTCGATGACTGG
CTCATCGACTTCCGTAGTCGGAAGCCAAACCGGACGACGTTCATGGACTACGCCAAATACATGAATAAGATTTTCAGCTT
CGCTTACCAGCGGAGGTACGTGTCGCACAAAATTGTATTCCGAAGCCCCGACGAAGCGGCGGAAGAGGGCCGGGTCTATA
CCCGCGATGAAGTTACGTCGGTTTACGATTACATGGGCGAGGAGCTGCGCGATCAGTTTACCCTGTCGCTCGAATGCTTT
ATGCGGCTTAGGGAAGTGCTTAAACTTACCTGGGAGCGCGTTGACCTAAAGACCGGCGCAATCACCCTCCGGAAGCAGGA
CGTTAAGACTGGGTCTAAGACGGGGAAGGGCAGGACGTTTATCATGTCACCCCACGCCCTGGAGCGCTTACAGGCTCGCT
ATGCTGCGCGGACCTCGGACGTATGGGTTTTCCCATCGCCCACCGGAAAAGGCCCGGTAAACCAGAATAAGAAAGCTTGG
GCTACGGCCAAGAAGCGGGCTGGCATCCGGGGCGTAGCGAAGTGGCATGCGCTCCGACATACGGCGCTCACCTGGGCGCT
CCTCGACCAAAAAGCTAACCCGCTCATGGTCTCCGAGTACGCGGGCGTGAGCATCGCGACGATCCAAAAAGTGTATTTGC
ATTCGACCGCAGAGAAGACCGCAGAGGTTTCCACGGCCGTAACCATTAGCCGAAAAGGCGTAGAAAAGGAGTAGATTTTA
TGAGGACCAGTAAAAAAGAAGCTGAAAACAAGGCTTTTTCGCGAGTAGGACGCGGACTTGACACGGTAGGGGTCCGCGGT
TCAATCCCGCGCGGGCCAACCATCTCCAAACTTAGAAAAACCCCTAGAAGCCGCACTAGTAAAGCTTCTAGGGGAATTGA
CCTCTCCTTTTGGTGGGTCGATCCTAACGCGATTCGTAGCGATGTTTTGACCGGTTTAGCGTCCAAAAGGAGTAGAAAAG
GAGTAGATTCTACTCCCCGTAAGCGCCGCTCAGGTGCCCGCTGATGGCGCGCATACGATCAATTAAGCCCGACTTTTGGA
AAGACGGTCGGATAGCTCGCCTGTCGAAAGACTGCGCTCTATTTTTCATCGGCCTTTGGAACTTTTGCGACGACGAAGGG
AAGGCGCGCGCGGACAGCCGCGAGCTGAGTCTGGCCATGCCGTCGTTCCGTTCTCAAGACATCGTGAAGCATCTCTCACG
CCTTGCTCAATCAGGGCTGATCCAACTCTCAACCAATCGTGAGTGGATCGTGGTCACAAACTGGAACCACCAGAAGATCG
ACAAACCGCGCGTCCCTTCGGTCTTAAAATCAGAAATCGAATGGTTGCCAGCACTTAGAGAATACCATTCGTCGAACGCT
CTCCGAACGGTCGGCGAAGAGTCGTCGATCGTTCGACGCAAGGATAGGATAGGAAAGGAGAGGATAGGACAGGATGGGAT
ATCTTACGAGGGAGTCGCGCCGAACGCGGAGCCCGAGAGCCCGAAAATACTCTCCGACGCGAGCGTCGCTCGGTCGGTAA
GTTCCGAAGTTTGGGAGTCGTACCGAACGGCATACCGGAGACGGTACGGGGAAGCGCCGACGAGGAATGCGCGCGTAAAC
GGCCAGCTTGCTCAGCTCGTTCGAAGGCTTCCATCGGAGGAGGCTCCTCTCGTTGCGGAGTTCTACCTCGGCCATAACGA
TTCGTTTTATGTAAAAAGCCTTCACCCGGTCGGCCTACTCCTCCGCGACGCCGAAGCACTACGAACGCAATGGGCACGAG
GCAGGGCAGTTACCGGCTCGGACGCCCGCGAGATCGAACGGAAACAATCTACGTTCAACGCGTTCGCGAAATACATGGAA
CCTGCGGAGGTGGCGAATGGCAACTCGAAGTGATTTATCGAGGACGCTCGCGCTCTCCTGTGAATTCTATGGCCGTACGC
TCTCTCCGGCGGCGGCTGATATGCTCATGGAAGACCTGTCCGAGTACCGTCCGGATTCGGTGATCTCCGCGATCAAAGCT
TGTCGTAAAGAACTCGCCCGCTTCCCCACGCCCGCCGACATCATTCAGCGCATCGAAGCGAACGACGGGCGTCCGGGGCC
AGAAGAAGCGTGGGCTATGATTCCATCTGACGAGAATGGTTCGACGGTCTGGACGACCGAAATGTCCGCAGCGTTCGGAG
CCGCGAATCCGCATCTCCTGAATGGCGATCGAGTCGCCGCTCGCATGGCGTTCCTCGAAGTTTACAAGAAATGCGTTAAG
GAAGCGCGCGATGCGCGTGTTCCACCGACATGGAGTGTGTCGCTCGGCAACGATCGATCCACTCACGACGGCGCACTACG
CGAGGCTCTCCGCCGAAACCAAATCACCCTTGATCATGTTCAGCGGATTTCGGGGACGTTCGAACTTCCGGATGAGATCG
CCACTCCGGTGCTCTCAATCGTGCAAGGTGCGACGCGCGCAATGCCACGGGGGGGAGAATGAAATCTCGTTTTGAACTGC
AAGCGGAGTGCGAGCACAAGGACGCCGAGGCGCAATCTAGGGGAGACTCGTTTATCTTCGAACACCGCGTTTTTCTAGTC
CACTACCACTGCAACAGGTGCGGGATATACTTCGCTAGAATTGGAAAAAGACCATCATGATTACTCAGACCGAATGCTTC
GAATGTACCGATTACATCGACACGATCGACTTTTCGGGAGAGTTAATTTGTCCGTGCTGTTACCAGTCTGCGAAGCGTAA
GTTGGCAGAATCGTTGGCCGAGATTAAGCGATTGAATGCGCTACTCGCCCCGCCGAAAGATCCGCAGCTCTAACCGATGG
AAGCGCCGTTTAGATTGAGCTTCGAACTCCCAGGACTACCGAAGGGGCTGAACGGATCTCACTCGCACTGGAGAGTCGCC
GCCGCAGAGAAAAAGCGTTGGCGCGTAATGTCCGCACTCGTCGCACGTTCGAAGCGTCCGCCTAAACCCCTCGCCAGCTG
CTCCATTCGCTGCACCCGCTTCTCTTCGAGCGAACCGGATTACGATAATCTGGCCGCTTCGTTTAAAGCCATTATCGACG
GGCTTAAAGACGCGGGCGTTATCGAGGACGACCGCTCGACCTGTATCGTGAAACGTGAATACCTCTGGGAGAAGACCGCT
CCGAAAAAGGGTATGGTCAGAATCGAAGTCTGGGCAATGAATGATATGCTCTAAGATTGTGTCCCGTAGCTCAGTGGCAG
AGTGGACGACAGGCCCCGGAGACACCGGGGTTTTTCGTAAGGACGTGGGTTCGATTCCTGCCGGGACGCCAGATTTTGAT
GGTCAGTGCTTAGCGGATAAGATGGGCGCATGAGTTTAAAGCGTCCAGAACTCGAGAGCGCAACCGTTGAAGATGTTATC
GAAGTCGTCGCGCATAGTGAGCAGCCGAGGATCGATGATCTTAAATTGCTCCGGCGCGTTCTTGAAATAGCGACGACGAC
CTACATCGATGACTGGGGCATGCTCCCGCACGTCATCGAAGATGAATGTGGCTATGATCTCGGCGCGATTAAGGGCTTAC
AGATGGCAATCTCTGCAATCGAAACGACGGTCGTTAGCGACTCTCACCGACCGACCATTCACTAGAATTTTTAATAGCGT
AGTTGCTAATTGCGGTTACCCATAAGTATAGTTTTAATACTATACGAGAGAGTAAAATTGAGAGCTTCAATGAGTCCACA
AATCGACCCCTGGATACAGCTCTCGTTTAGCTTCGCGGCGACGCCCGAAACCCCCGACCGTCGTGTAATTTTTATAGACC
CGCCTGTCGCCGATCACGAGAAGTGCCGTCACGCCGGATGTCAGAAACGGGTTTCCGCCGGAAAGGTTTACTGCTGTAAG
GGGCATTCCCCATTTGGACTGCTCGAGGACGAGCCGGACAACGCGCCTCCGGAATGGATCCCCCCGCCCGAAGAATCGAA
GTGGGGCCGCCCGAGGCTTTATGATTAAACGCCAGGCCCGGCTCTTGGCGCGGCGACTGGGCGACGACAGGGTTTCCGGG
TCAACACTGTCCGAAAACCGGTCCTGGGCGATCCTCGGTGGTCAGGATGCGCTTCGAAATGCCTCCGGTGTTATCCTAGT
TAGATTCGAGGTGGGTTATACAAACCAATTTAGTTGACCCGACAATGGTTCACAGCAGCGACTTTACAGCGAAGGATAGG
GAATGACTCAAGGCGAGATGAAGGTTGAATGTGCTCACGATGGGTTGATCGAGATCGAAGTCCTCGTGCCTAATCCGAGG
AACGCGAACGAGCACCCGGACGCTCAGATTAAGCTTTTAGCGAAGATCATGAAGCACCAGGGCTGGCGCAATCCTATCGT
GGTTTCGAATCGTTCGGGGTTCATGACTAAGGGTCACGGGCGGTTAATGGCCGCGAAGCTAAACGGGTGGACTCACGCCC
CGGTGGATTATCAGGACTACCGGAACGAGGCCGACGAGTGGGCCGATATGATCGCCGATAACAAGATCGCGGAGCTCGCA
GAATCAAACGAGATGAGGATTCAGGAGATTGCACTAGACCTTGGGCCTGACTTTGATTTCGATCTATTTGGTATTCCAGA
CTTTAAAGTGATCGGCATTGATACGCTTCCTCCTGGATGCGATGAGGATGCAGTCCCATCCGTCCCTGCGGAAGCGAAGA
CAAAGCTTGGAGACATTTACAAGCTCGGACGACATCGCTTGATGTGCGGCGATTCTACTTCGATTGATGCTGTTGAGAGG
CTTATGGATGGCTCAAAAGCAAACATGGTATTCACCGACCCTCCTTACGGTGTGAGCTACGAAGGCGGTCACAACAAGAA
GAAACGAAAAGGCATTGAGAACGATACCCTCCAAGGCCAAGACTTATCTAATCTGTTCAGCGACTCTTTATCCTGTGCAG
AGATGGTGAGCGAGAATCACGCCGCATTTTATATATGGTACGCGAATGGAAAAGCAGTCGAAACCTTCGCCTCATTCAGT
AAGCTGAACCTAACTGTTCGGGCAGTACTCTGCTGGTATAAGGTTCGCTCAGGGCTTGGAGCATTCATGTCTCAGTACAT
CCCGAACTATGAGCCATGCATCTATGCATTTAAAACAGGATGTTCACCACAATGGTTCGGACCAAGCGACGAGAAGACAG
TGTGGGAAGTCCAGAGAGTCGGCGCGAATGAATACCATCCGACTCAGAAACCGGTTGAGCTGCCTGAGAGGGCCATGCGA
AACAGCAGCAAGCCCAACGACCTTGTTCTGGATCTCTTCGGAGGATCTGGGTCTACAATGATTGCGGCTGAAAAGCTCGG
TAGACGCTCGACACTAATGGAGCTTGACCCAAAGTACTGCGATGTCATCGTAGCCCGCTGGGAAAAATATACTGGGAAAC
AAGCTATCCTGCTATCAGGAGCTTTACAGGATGAGCAGTAGTAAACCAAGGAAGCCAGGCACGTTTAAACCCGGACAGTC
GGGTAATCCAAAGGGTAGGGCGAAGACCCCACCTGACATTCTTGAGGCTCGCCAAATGTCACGCAACGATCTCGAGCGCA
TCCTCAATCGGTACATTCGCATGACTAAGGCCGAGATCATCAAAGCGGCTCAAGACCCGAACACGCCCGCGCTCGAGCTT
ATGATCGCGAGCCTAATCTCTAAAGGAACGAACGAGGGCGACTATCGGCGGATTTCTTTCCTCTTAGATCGCTTAGGGTT
CGTCGTAACTCAGGACGTGCGCGTGTCCGGCGGCGAGGGGGGGCCGATTAAACTATTCTCGGAGGATCAGATTAAGCGAA
TGGCTAAGGCCGTCTTAGATGACGACTGAGCGGACGCTAGACATCATTCGCAACAAGCTTATCGCGTTCGCAATCGGGAT
GCGTGACGACTACATCGCGGCACCCCACCATAAGGCGATCGCGAAGAAGCTAGAAGAGCTCGAGGCGCGGAAGATCCGGC
ACCTCATGGTCACCATGCCCCCCCGGCACGGGAAATCCATGCTCATCTCCGAGCTCTTTCCCGCTTGGTACTTAGGGCGA
CACCCGGATCACAACGTCATCTTCACGAGCTATTCGCAGGAGATCGCGGGTGACTTCGGACGCAAGGTTAGGAATCTACT
GAAGGAGCCCGGATATCAGGGGATCTTTCCGGGGATCGAAGTCAGCGAGGACTCGGCCTCGACCAAGCGATTTCACACGA
ACGGCGGGGGGGCATACTTCGCGGTCGGCGCTGGCGGCGCGCTTACCGGGCGTGGCGGAGATTTAATTATTATCGACGAT
ATTCACAAAAATAGAGAAGAAGCGCACTCGGACGCGGTAACGAAAGCGATCAAAGAATGGTATGGGTCGACGCTCTATAC
GAGGCGAATGTCTAACGCCGTGGTGGTCATCGTACAGACCCGGTGGAGTGATAAGGATCTTCCAAAGCACCTCCTCGATA
ACGAGCGCGATAAGTGGGAGATCTTAAACCTCCCCGCGATTAGTCCCGAAGGAATCGCGCTCTGGCCCGAGAGGTTTCCG
ATCGAGACGCTGCTTGAGATCAAGCGCACGATCGGGTCAGCGGACTTCGAAGCGCTGTATCAGCAGCGACCATCGCCCGC
CGAGGGGGCGCTTATTAAGCGCGGCTGGTTTAAGTTCTATAAAGTGCTCCCGAAGATTCAGGAAAAGATTCAGTCCTGGG
ACTTGGCGTTTACCGGCAAGGAGACGTCCGACTTTACCGTGGGCCAGGTCTGGGGCTCGGTCGGGTCGGACAAGTACCTC
ATCGATCAGATCCGCGCACGGCTCGATTTCCCGGCCGCGATCCAGGCCATCCGATCCCTGAGCTACAAGCACCCGGACAC
GTATACGAAGATCGTCGAGGAGAAGGCGAACGGAGCGGCGGCAATCGCAACGCTTCAGCGCGAGATCACGGGCCTGATCC
CGTATAACCCGAAGACCTCGAAAGAGATGCGGGTCGCCGCCGTCGCCCCCGATATCGAGGCGGGAAATATCTGGCTCCCC
GATCCTTCTATCGCGCCTTGGATCGGCGACTTTATCGAGGAGTGTTGCTCCTTTCCGAACGGAGCAAACGACGATTCTGT
TGATGCGATGTCACAGGCCCTTATCCGCTTCCGCGAGTCTTCCGGCGACCGTCTACGGCGCTTGATTCAGATGTAGGTCC
CTGCGTCCGTTCGGACCCACCCGGGAATTCCTATACTATACAAAAGACTAGTATGCGTAACGCAACGCGTATAGGATTGA
TCTTAGGAGAATTCAAATGAAGTACGTAAGCGCGATCCTCTTAGTCCTTATCTCGAGCAACGCGAACGCTTTTAGCGAAG
AGGAACTCAACGCGAAGTGCGATCACGCGAGCGGAATAGTTGATCAGTTATACGACCTAGTCCACGAATTCGTTAACAAA
GAGATCACTATTGATGAATTCAACGAGGAGACGACGAAGTTAGACGATATCAAGGCCGATATTTCGGATTTAGATAAAGC
TTGTACCGCTGACCACGAACTCCAGGTGTGCGCTAAAGCCAAGGGCGTACTCACATCCTATAATGCTGATATCGTTGAAG
CCCAAGCCGAACTAGATCGCCAGAAGCAAGCCAACAGCCCTGAAGGCATTATCGAAAGCGCGTGCATGTCGGTCCAAAAT
TACCAAAACGCTAAGGCGTTCAAAGCACAGGAGCACCGGATCGGACGCGAATCGGGAGTTGTGAGTATGACGAACCTCCG
AGAAGCGGGCGTGGCGATTATTCAAGCCGAGTCGGAAATCGCTCAACTCGCGGCGAAGTATAAGCGTAAAACCGGAAAGG
CCTTAAACCTCAAGGGCAAGTGCGGCCAGCACTAGTTCCCCCATTCGCGTGATCGTTTTCTCGGTGTTACGTTTTCCCGC
AGGAGATAAATCATCATGAAAAAGATCGCCAAGAAGAAGACCGCCAAGAAACGCAGCACGAAGAAGAAGACCGCCTCTAA
AAAAGGTAAGTCCTTCGATAAGCGGATCGCGAACAGCACCGCTCCCCGCACTTCCCGCCCCGAAGTTTACGCCTAAATAA
AGGCGTCCCGAGTTCGCTCGTCCAAACCACCTAAAGCCTGGAGCCGTAACTGGTTCTGGGCTTTGGTCGTTTAAAGCCTA
TCGATTACCCTATTATATATTCTAGCAATTATACTAGACGATAACTATAGATAGGCGTATTGTATATTTATGCCGAGCCT
AGATTACGACCCTCGACCGATCTTTTACCTCTTCAGAGCGTGCGAGCACTGCGGTTGGGAATGTGACCTCGAGGAGTTCG
AAGAAAACCTTCCGAGCAAGTGCGCTGAGTGTGAGTCCGACGATCTGACTCTAGAGCGGGAGTACACATGAGCCACAACG
GATGGGCTAATTATCAGACGTGGTGCGCATGGGTCGCTATCGTGAACGTCGAGCGGGTCTACGCCGTCGCCGTAAAGGAC
CCGTCCACGAGGAATCTAAACGAGCTCATTTTATCCGAACTAAATTACTTCCCCGAATTCGTATCGTTCGACTTCGAGGC
GATTAACTTTAAGGAGATTCAAAACGAGCTCATAAAGAGCGAAAGAAAAGATGCCTACGGCGAAGAATGGGAGCACGCCT
GATGATCGCCGAGTGCCGCGTTTGCAAAATATTATTTCCAACCGAGTATGATCTCAAGGGTCACACGTGCGCCGAGCCGG
ATGCGCCCCCCCCTGAATTGGAAATAAAAACCGAGGACGGCTATGACTAACGAACCTATGAAAAAGAAACTCCGCGACTA
TATGCCGCCTCTTACGGAAGAAAAGAAACAGCTTAACGGACTCGTTCCGAAATCTCTTTTTCTGGCGGCTCAGAAAATCC
TGGTTAAAGAAAAGCGCGGCTGGGGAGATCTCCTCTTGGCGGCGCTTAAGCAATACATCGAAGAGACGGAACAAAAGGGC
GGCTAAATTGCCCGAAGCTCGGATCACAAAAAGGATAAATTCATGGCACAGACCGCTCAGGAAGTTTTCACGCACGGATT
AGTTTCGGGAGCCACGCGTGCGCTCATCGTATTCTCTAACGACGCGGGCGGGATCGGTGTGTCGTGGTCCGATATGCCGG
TTGAGGATCTTTGCTACCTAAGCCAGGTCCTAACTCACGCGGTTCAAAGCAAGGTCGCGCAGGGGTTTGCCTCTCCCGCG
CGCGTGGAGTCGGCTCCGGTAGCGGAGCCAAAGGCCGAACCGAAAGCGGCTAAAGTCGTAAAAAAGACGACAGCGGTTAA
TAACTTCCCGCGCTCGAATCAGTGAAAACGGAAGTCGAAGAAATCATTCGACTCGTAACTTGTATCGAGTGCGAACGTGA
CGGCGACAAGTCTCCGATTGATTCCCGCGCCGCTCTCCGAGAGTACGCCGATCCGGAAAGACTACGGCAAATTGCTTACC
TCGTCGTTCATGCGGCGGGCGTGATCCGAATGCTAAACGCCGGTCCCGATTGCCCGGCCAAGCAATACGGCACCGCATGG
CTCGACGTATACAACTTGCCTAGAAATTCCGGCCCATATGGGTAAACGGGATTTAGAGATATTTCAGATCGCCGTGGCTC
TTTTCGTGGGAGTTGTTGCGATTTGGTACGGGTTCTGGGGGAAGTTTTAATGGGTCTAGCGCAAGTAGCCAAGGTGGCTT
TGTTCTGGGGATTTACCGCGGCGTCGATCGCGACGCTCGTCGCAATGGTCTGGTTTGAACGGGAGAAGAGGAAGTGATCC
CGCCCATCGGATCTAAACTCCGTGCAGGAATTCAGGCGCTCCTTTCACAGGCGAGAGCGCATAAGCCAAGTCCATTTTTG
TTGCGTGTAATTCAGAAACTAGAAGAGGCGTTGAGAGACGCGGATCGGATCGAATGAATACTTTAATGAACGTAGTGAAC
GGCTTCCTTTTCGGCATTGGTCTTGTACTCGCGGCGTGCGCCATGCGCGTTGCTTTCCACATGGAGCTACTCAACTAGCC
TTCATACATTAACCAAGGGGCGAAGCGTTCGCCGATCTAGCGAAAGGCCGGAAGTAATGTGGCGGTGGGTACCATTTCCA
AATCTGTACTTAGCGAAGAACTGGCGAATCATGCTCCTCTTTGGATGGGGAAGCTGGGGCATTGGATTGATCTCCAAGAA
GAAGGTAATCGAATGACCGCCGCATTTATTTTAGGCTTCATCACCGGATCAATCTGCACCGTCGCGTGCATGCGAAGAAT
GCGCGATGAGATTAGGGCGAAGTGGCATCCTTGACCGCTTACGACGAGCTCATGACCTCGAATGCGATGGATATGAGGTG
GGTTCTCCCGACCTGCCCGATGCACTTAAATCCACATATTTATACCGCGTACTCCGTCCGGGTTCTCGAATCCCAGGGGG
AAACGGACGCGGCGGCCGTCTTAAGGATTCGGTACGAAAACACTCTCCTTAAAGAATGCGAAAGTGCGTACGGCCTTATT
TCCACGTTCCCGAACGGAGCGACGGCAAGTCACGATGACCTATACGGCGGATCTTTCCTTTCGCCCCGCTTCGCCGGTCG
TGCGCTCGACTACCTCGACCGAACGGATGGCGTTTACCGCGAGAGCGAGCCGACTATTTTCCGGTTCTTATTCTTAAAGC
CCGCGATGAAGTCTTGGGCGGAAGGGTTTAAGGTCGGACTACTCTCGCAACTTCAATTCGCGGTTCATTGTATGTTTCAT
CTCCTGACCGCAAAACCGGGTGAAACGTCGGATCACCTCATGATCTGGCTCGCGATCCCTTCGATGAATCGGTTTCCGTT
CTCGTCGGCTGCGATCGCGATATGGGCGAATAGGTGGACGGCTCGCGGGATGACCCCCAAGACCGTGTTCACGGCATACT
ACTTGACCGAGGTCCCCTGGATGGCAAAGTTTGCACAGAAGGACTGGGCCGCATGAATACAAGAACAACGATTTTAATCT
CGCTCGGCTTTGTCTTTTCATGGGCCATAGGTGGGTGCTTAGGGATTCTAATCGGGCAGCGCCAGGCTCCCGCGTGCGTA
GGGCGGAAATAATGATTCCGAGCAAAGCTCACCTTCAGAGGCCGGACGGCATGACGTTTTGTGGGCTAAACTCGCTCTCG
GTCTTAATCGTTCCGCTAAAAGATATGGAGCGCACTAAAACCTGTAAGACCTGTCTCGTTCGCCTCGACGCGATTGCGAA
AGAGGAACTAACGCGCAAGAATCATTAAGCGGGGTAATCCTTGATAGTTAGAGAGCAGAATTACTATAGCGATCTCGGAC
TAAAGGCTTTCGATATCCTAATGGAACTCCCTAAGGCGGGAGAGGAGCGGTATAAACTGCTTACCGGGGCAAGCGCGGGC
TTTGATAAAATCGACATAGAGATTCTTAGGCAATCGCTCTTAAAATTATCCGATACGATTCGAGCACTAGGACAATGACG
TGCCCGAAATGTGAGGCAGATACGCAAGTCGTTGATTCACGCTACTCGGTAGAGCTAAAGCACACACGCCGTCGCCGCGA
GTGCCTTAACTGCGGCGCAAGGTTTTCGACTTACGAGACGATACTGGTTCCGAATAATCATGACCGCGCGCTCGCAGCGA
TTAAGAATATCATCGATAACGGGTCGTTCGAAGAACCGAAAGAATTGTGAACGAAGGCGATAGAGTAGCGATCATTCGTT
ATGCGCTCAGACTCGTCCGCGATTACAAGCCGGGTCGCGTAGACCTTCTCGTCGAGTTCGGCGCCGCTTGTTATCAACTC
GGGAGGGAAGCGACCCACGCGGACGGCTGCGAAGAGGCGCTCGCGAAGCTAGAGGCGAAAGTGCGGGCGATGGAGCTACG
AGAAAAGGAAGACGAGCCAGGAGTTGAGAGCTCCCGGTAAGTAGCCTCGCCCCCGGGAGCGAAGCAGCATCTAGGCTCGG
TCCGATAATAATACGACAGACCTAGTCCGGGAACTCTGGTAGCACACGTCTTAAACCCCAAACGTGAACCGACGTTCCGG
ACTAACCGGGGGCTTTCCCTAGTATTCACGCGTTTTTGCGGGTGCGCAAAATAGGGCGCATAATCGCGCGTATGGCTAAA
GGGTTTGCTAGGGTTACGAAAGAACGACTCGACGGTTGGTTTAATCTTTTAAGCGGCGTCGGTGTTCGCGACCGGGACAA
GCGCGTAAACAATGACTGGGAGTTAACCCGCCTGTCCGAAGTCGAGGCCGAGACCCTCTACGCAGCCGACGACCTGGCGG
CTAAAATCGTAGACCTTCTCCCCGAGGACGCACTCCGCGAATGGATTGAGTTAAAGTTATCGGATCAGGACGCGGAGAGC
GCGACTCTCGCTAAGTTAGACTCGCTCCTCGCCCGCACTCGGATCGAGACCGGCTGGAAGTGGGGGCGTCTCTACGGTGG
CGCTGGCGTTTACGTTACGATCGACGACGGGCTAGATCCTCAGGAGCCGGTCGATGAGACAAAAATCATGGACGTTAAGT
CCCTGACCGTTCTCTCACGCTATGAGCTCGTCCCGTATCAGATTAACTCGAATCTCGATTCACCATACTTCGGCATGCCC
GAGATTTATCGCCTCCAAACTTCCCAACCGACCGACTTCGTTGAGCGGTACATACACCATTCGCGCTTACTTAGGTTCGA
CGGATCGATGCTTCCGCGCCGGTTACTTATCGAGAACCAGTGGTGGGGGGATTCCGTGTTCTCGCGCACGTTAAACTCGA
TTAGAAATTATAACTCGGCCAACGATGCAGCCGTTTCGGCGCTTCAAGACTTTTCGGTCGGTGTATTCCAGATCAAAAAC
CTAGCCGAGCTGATTTCCTCAGGCCGAGAAGATATCGTTAGGACTCGGCTTGAGCTCGCGAACTATTCGAAGTCGGTCAT
TAAATCGATTGTCTTAGACAGTGATGAGCAGTTTAGCCAGGTATCGAAATCTCTAGCCGGAGTTTCGGAACTTCTTAAGG
ACGCTGGCGCGAGGCTCGTCGTTGCGTCTGGGATGCCGCACACTAAGATGCTGGGAGAGTCACCGTCTGGCTTAGGCGCG
ACCGGCGATAGCGAAGAACGCGGCTGGTATGATCACGTTAAGAATCAACAGAAGCTGGTTTTACGTCCGGTCATGGAAAA
GCTGATCCGGTACATCCTACTTTCTAAGAACGGCCCGACTAAAGGCGAAGTCCCGGACGCTTACACGTTTGATTTCGTTC
CGCTCTGGCAGATGAGCGATAAAGAAAAAGCGGACATGCAGCTCGTCGTCGCTCAGAAGGACCAGATTTATATTCAAAAC
GGGGTCGTGGACCCTGACGAGATCGCTCACTCTCGCTTCGGAGGGGACAAGTTTTCGCTCGAAACGGATATCGATTTAGA
TGTTAGACGGAAAATCCCAAGCCCGGCTTCCGAGTCGGGTGTTTCGAAGGCAACGACCGAAGACCCGACGCCTAAAGGAT
CAACCGAAGATCCTGACCCGGCTCCCGTAAGTACGGCAGAGGAACAGAACGAGAAGTTCGTACAGACCCCGAAGCCTGGT
TACGTTTCGCGCACGGACGCGAAAGCATAGATGAATCCCGCAGTGTCGCTTAAGAACCTTGTTCGGAGAAGCGGCGGGCG
GCCCGCTAGGCTTCGCAGACCACCGCGCCCGAAATCTTTTAAAGGTTTAGAGCGCCAGTACCTAAGAAAACTACTAGTAA
TGCTTCGGTTCCTAAAGGCCCGCGTCGACGAAAGACTTGTATCAAAACTCGCGCACTACAGTACTCAGGCTCCGAAGTTC
TTTCACCGGGCAAAAAATGACGACTTAATGGGCGATCTCTTCGGGGACTTCGAATCGATCCGCGCTTTTTTTTATAAGAC
GTACACGGACAAAGAACTCGATAACATCGCGAGCGGAATCGGGCTCGAAGTTGCCGGACTGAATAAAGAAAACCTTACTA
GCCAGATCGCTAGTGTTCTCGGCGTAGACGTATTCATCGACGACTCGAAGCTAGAGGACCGGATTAGAGCCTTTTCCTTC
GATAATGTTAGGCTCATTAAAACGATCCCGGAGCGTTACCTTAACGACGTTCAGTCGAAAGTATTCGACGGTTTTACCGA
TGGGTTAAGATGGGAAGAGATCGCCGCCGACTTAGAAGACACTTACGGAACGTCGGAATACAACGCCGAACGAATCGCAC
GCGATCAAGTTAATAAACTTAACGGGCAATTGACCGAAGAGAGACAGACGAACCTTGGAGTGACCGAATACGTGTGGCGA
ACCTCGCTCGATGACCGGGTTAGAGATTCTCACGCAGATAAAGAAGGAAAGAAGTTCGAATGGGAAGATCCGCCCATGGA
TACCGGGTCACCCGGCGAGGACATTATGTGCCGATGCTGGGCCGAGCCCGTCCTAGATGACATCTTCGATTCGGGCGGCT
GATTTGTGAATTTAATTCAATAAGCAGATTATTAAGGAACGATGACGACTAAGAACCTTCGACGGATCGATAGGACGGAG
CTACGGAAAGCGGAAAAGACTCAGCAAGGGTTTCTTCGCGCTCCCGCGTTCGCTACCCGTACCGGCGTATTTAAGTACCT
CACGGGTGACGGGAAAGTTATCAGCGAGTATCGCCCGGCGGAAGAAGTCTTTAACGCCGCCTCCATGGCGACGCTTGCTA
ACGTGCCTGTAACGAACCTTCATCCAAAGCCAGGCTTTTTAGATCCTAAGAACGCGAAGGCTTACACCATCGGCTTTACT
GGCGATATTGTAGAGCGCGTAGATGAAAAGTTTGTTCAGGTCTATGTAACGGTTTTTGATCAGGGCACCATGGATCAAGC
CGAAAACGGAATGCAGGAAGTATCCTGCGGCTATACCTGTGACCACGAAGTTTCGCCTGGGATCTACGAGGGCGAGGCGT
ACGACGTGATTCAACGGAACATCGTCTATAATCATTTGGCGATTGTCCCCCGTGGGCGAGCTGGCCCGGAAGTAAAGCTG
CGTCTCGATGCCGACGAGGGCGAAATGATAACGGAAACGGAAAAAACGAAGGAGAGTCCTAAAATGGGAATGATTAAGAT
CAAAGATAAAGAATACGACGCGAGTCCGGAACTCATGGAGGCTCACGAATCTAATATGAAGGATATGGCCGAGCAGATGG
ACGCCATGACTAAGCAGCTCGACGCTTTTAAAGCGGCGAAGCCCGCAGAAGGTTCTGCCGAAGAAGAGAAATCCGAATCT
CCTGAAGTAGAGAAAAAGGAAAAGGACGCAGCCGATCCGGAGAACAAAGAAACTCTCGAGTCGGTTAAAAAAGAGAAGGA
CGCCGCGCAAGCGAAAGCCGATTCTCTCGAGTCCGAGATAACGAAACTTCGTTTAAGCCAGAGCGAATTGTACGACGCTA
AGAACCTACATGCCGCTGTAACGGCGCGCATGCGCGTTCTCTCCGTAGCTTCCCGGAAACTTCCGAGCGATACGAAGCTC
GACGAAATGACCGATATGGACATCAAGAAAGAAATCATCAAGGCCGATAGCCCGGAGAAGAATCTCGCGGGTAAGTCTGA
TGAATATTTGAACGCTCGCTACGATCATATCGAAGAGAGCCTCGACAAAGTTATTAGCGACCGCCGGGGAATGGGTTCCC
AGATCGTTAATACGCGCAAGGACTCGGCGAACGACAAACCTGATTCCGAAGCGGCTCGCCTAAAAATGATGGAAGAATCA
AAAAACGCTTACAAGCGTCCTGATTCCAGTCAGAAGAAATAACAAAGAAAAACGAAAGGTATATAATCATGCAAACTTCT
TACTCGATTAATCAGGCTGCGGCGCAAGGCGGCGGTCTTTACGATATGGGCCCTAATGATATTGTTTCGGCAGTGGACCC
GACCGAAGTCGTTCCTTACGGCGTCGCTCTCTGCCGCGGCGTAGCCGACAGTGAATGTAAGCTTCCTAGCTCGTCCGGCG
ACGTGGCTAAGATCATCGGCGTTTCCGTTCTTTCCCATACGAACGAACAAGCGCTCGGAACCAGCATTTCGAATTACCCT
ATGGGCAAGGACATCCCACTTCTTCGTAAGGGCCGGATGTGGGTCAAGGTCGAAGAATCCGTTACGGCGGGTAGCCCTGT
TTTCGTTCGCTTCGCATCGGGCGCTGGCGGATCGCAGCTTGGTGCTTTCCGTACTTCTGCCGATACGGCTAGTGCGGCGC
AAGTGATGGGCGCTGTTTTCACTGGCTCAGCCGCCACCGGTGGTGTCGCGATTGTAGAACTTAACCTCCCAGCTTAATTG
CCGGGATTAACTTGAGAGGAAATTAGAAAATGAGCATTGAAAAGAAACATAAACTCGACTCCGGCGAGACGATCTTTTTC
GCCCGTGAACTCGAGCAGATCAAGTCCCGTTCTTATGACGTTAAGTATGCCGAGCTGAAGGCCCGTTCCCTTATCCCGGT
TTCCTACGACGCCGGTCCTGGGGCTGAGTCGATCACTTACAGCCAATACGACGGCCTCGGCGTCGCGAAGCTGATCTCGA
ACTACGCTAACGACCTTCCTCGTTCGGACATCAAGGGGCGTCAGTTCACTAGCCCTGTCCGCTCGCTCGGCGCTTCTTAC
GGGTATAACCTGCAAGAAATCCGCGCTGCGAAGATGGTGGGCAAGCCTCTCGAACAACGTAAGGCGAACCACGCTAAGAA
AGCGATCATGCAGCTCGAGAACACCATCGCGTTTTTCGGCGATGCTGATCACGGCCTCGGCGGGTTTCTTTCTAACCCGA
ACATCACCGTCGTTTCGGTCGCCGCTAACGGCAATCAAAACGGTGCGGTGAACTCGACTCTCTGGGTTAACAAAACCCCG
GACCAAATCCTTGCCGATATGAACCAAGTGTCTAACACTCCGTTCAATCTCACCAAGGGCGTCGAGACGGCTGATACCGT
TCTCCTCCCACTTGAGCAGTATACGCTCATCAGCTCCACGGCTCGTTCGGCGAACAGCGACACGACGATTCTTGATTACT
TCAAGAAAAACAACCCGTTCATCAAGGAAGTCACCTGGCTTAACGAGATGAAGGGCGTCGGCATGAGCGGAACGAACGCT
ATGCTCGCTTACCGTCGCGACCCGGACGCGCTGACGCTTGAGATCCCACAAGATTTCGAGCAGCTCCCGGTTCAGGAACG
GGGCCTTGAGTTCGAGATTGCCTGTCACTCGCGCATCGGTGGGGTCATTATCTATTACCCACTTTCGATTGCTCGCGGCG
ACGGAATCTAAAAGCTGAACTTTCCGGGACGCGCCTCCCGGAAGTGAGATAAACGCGGGGTCGTCTGGTTTGCGCCGGAC
CCCGCGTCGTCTTATTCTCGTGGGCAGTAGTAACAACCCCAAGGAGACATCAGCTAATGTTAATCGAAAATCGAGCAAAA
CACGTCTATATTGTAGAAGGCATTACTTTCATGCCTGGAGTTAACTCCGTTCCTAAGCAAGCCTGGGATCGCATTAACTC
CCACCCAGGCATCGACATGCGCATCAAAGAAGGCGTCATGCATATCCACTCGAAGGACGACGTTAAAGACGGCGACTCCG
ATATGCCTCACCATAGCCTTAAGGAATTCTCCCTATCCGACGCGAAGAAGCTCGTTGAAAATACGAACGACACTTCGCTT
CTGAAAGCCTGGAGCGGAGACGAGAAGCGCTCAGCCGTTAAAGCGCACCTCACCACGCAGCTTAAGAAAATCGAAGGCGA
CGCTTTCGACGGTAAACTGAACTAAAGAACCGAGGGCCTGAGCAATGGTTACACCAGACGTAATAACAGCGATTGCTCCA
GAGCTCTCTTCCGAGACGCCCGAGACGATCTCGTTATTCATCGGCATGGCTCAGGCCCGCATTTCTCCCGTCGTGTGGGG
AACGCTCTATGACCAAGGCGTCACGTTCCTCACCGCGCATTTAATGACCATGAAGAATCGCCGGGGCCTATCGGGCTCCC
AGACCATGCAGAAGGTCGGGGATATCGAGATTCAGAACTCCGTACTCGCTAAGGGCAATAAAACCGATCTCGCCTTTCTA
CAGACGAGCTACGGAGTCGAGTACCTCGCGCTCAGGGATTTAGTCGTCGTCGGACCGATGCCGGTATAAGAGAAAGGCTT
TTTAAATGATAAAATTAAAGAGCCACACGACCGAGGCGGATCACGGCCAGAAAAACATCTTAGACGAGATTCAGAAACTT
AAGGTCAAGCCCTACGTTAAGGTCGGTGTATTAGAGAACGCGGGTCAGCACGATTCGCAGGATCACGCCGACACTACGGT
GGCGCTCATTGCGTCGGTTCATGAGTTCGGGTCCGAGAGTCGCGGGGTTCCAGAACGATCTTTTATTCGCTCCACGATGA
ACGAAAAGGAAGGCTTCCTAAACGAGCTCACCAACGGAATGGTTGACGAGCTTTACCGAGGAAATACGACCGTCGAAAAG
ATGATCGGCGTTTTAGGGCTACAGATTCAACGGCTTATTAAGCTTAAAATTCAGTCCAACATTGCTCCCGCCCTTAAGGA
CTCCACGGTTAAGAAAAAAGGCTCCGAAAAAGGTAAGTCCACGGCCCTTATCGATACGGGTCAGTTAATTAACTCGATCC
AGTACGAAGTGGTTATGGACGGCAAAATATCGGGCGATGACGAGGATATCTCTGTATGATGCCGTTTGCCGAACGCCTTA
AAATACTCCGTGATAAGCAAGAATCGAAGTACGTCGCAGGGAACTACGTCCGGGGGCCGCGCCGATTAATTGACTTTATG
GGCACGGTCGAGCCTCTTTCGGGCGATGACCTCATGCTTCTATCCGAAGGTGACCGCACCAAAGAATCTATCCGTATCTG
GACCGAAACCGAGCTCCGCACGGTAGACGGCAAGCGAGAGGCGGACTACGTGATTTACTGCGGTCGAAAATTCGAGGTCC
AGATTGTGAAAAAATGGACTCAGCTTATTCATTATTATCAGGCCGTCGCGGTTCGTATTAACGACGAGAACGCGGGAGAC
TAGGGTCATGGAATTTGCGCCGATTAAAGACGCTCTCTATACTTGGTTTAAGAAAACAAGCGGACTCGATTCAGTAATCT
GGGCTGACCAGGATGGACCGAGACCGGCCAGACCTTACGCGACTCTTAGGCTTATAACCGGAGCGGTGAAATTAGGCGGG
CAAGACAATTTAAGAGTGAACGAGAGCGGCTTATTTTATCTAAATGGTCCGAGAGAGATTACGGTAAGTATTAACGTCAT
CGGAAAAACGGCCTTAGATATTTTAACGACCGCTCGAGATTCTCTCGATGACCCGAGCGTTATCGATGACCTCGAGGCGG
ACGGGATAGCGATCATAGAGGATGGGAGTCCTCAGAACATAACGGAACTGCTCGAAACCGGGTTTGAGGAACGAGCTCAG
ATGGATCTAAAAATCGGGTTCCAGGCCGAGAGAGATAGTACCGCGGTCGTAGTCACCAAAATCAGTTTAAACGGAAGAGA
TCTTAGTTAAAAGCGAAGGGAAAAAGTTAGATGCCAAATTTAAGTCAAATCATTCAGGTTTCGATTTCTAGACAAACGAA
GGGCGTGAGCCAGGTCGGTTTCGGAATTCCTCTTATCCTCGGATCGTCGAATAAAATGGGCTCAGACCTCATTCGTTCGT
ACCAGGATATGACGGGCGTCTCGGCTGACTTTGCGGGTACCGATCCCGAGTACCTTTCCGCCGCATCTATTTTCGAGCAG
CAACAGTATCCTTCGAAAATTAAAATTGGTTACAAAGCCGCGCCGGTATCGGGACATCCGACTACGGCGGAAGCCCTTAA
TGCGATTATCGCGATCGACGACGACTGGTACTGTTTGCTTCTGACTTCACGCGTGGACCAGGATATTCTGGACGCCGCCG
CGTTCATCGAGTCGAAAGAAAAAATCTTTATCGCCTGTAATGGTGACGCCGCTATCGAAACTTCTTCGACTACCGACGTT
CTTTCTCAGCTCAAGGCGCTTAACTACTCGCGTACCGCGTTTCTCTTTAGCGATACTCCTGGTACTTACCCGGAAGCCGG
ATGGGCCGGGCTTTGCCTTCCATTCGATCCAGGTTCCGAGACTTGGGATATTAAGATGATTCAGGGTTCCGCTGCCGACA
CCCTGACGTCTACCGAATCTGGTTTTATCAAGGTGAAGAACGGAAACACCTACGAGCCTTATGCGGGCGTATCGATCGTC
GGCCAAGGTACGATGGTGGACGGCGAGTTCATCGACGTGATTCGTTTCGCTGACTGGATTAAGTCCCGGATGCAGGAACG
CATCTTTTCGAAGCTCATTAACAATAAGAAAATTCCTTACACCGACACCGGAGCGGCGATTATCGAAAACGAAATTCGCG
CTCAGCTCGAAGCTGGCGTTAAGATCGGCGGGTTCGCTAGCTACACCGTTACGATTCCTAAGGTCGCGGATCAAAATCCG
AATGACCGAGCAATTCGTTATATGCCTGGCTTCTCTTTCGTCGGAATCCTAGCGGGAGCCGTGCATAAGATTGCAATCCA
AGGCGTTGTTACCATTTAAAGAAAGGAAAATTAGAACATGGCAAAAACATATAATCCTAAAAAAGTCGCGGTCATCGCCG
GTGGTTTCGCGATCTCCGGTTATGCAGACGGCGAATTCGTTACCATCACGATGGACGAGGATCAATTCGATCTAAAGGTT
GGAACTGACGGAGAGGGCACGCGCGCGAAGTCGAATAACAATTCTGCGACCGTGAAAATCATGCTGATGCAGTCGTCCGA
TTCAAACACGATTCTCCAATCCTTTTGGAACTCGGACAAGATCAGTGACTCGGGAATCTTCCCGCTCTTGATTAAAGACA
ACTCTGGCCGCTCGCTCTATGCAGCGGATCAGGCTTGGATTCAGAAACAACCCGAGGCGAAATTCGGTAAAACCACGGAC
TCACGCGAGTGGGTTATCCGTACCGATTCCCTAATCCCAAGCGAAGGCGGGAACTAAGCGATGCTTGATACGCGTACTGT
TGAGGTCGATGGCGCGACCTTTGAGGTAACCCAATTCAGCGCGACTAAAGGCATGAAGCTTCTTACCCGACTCACCCGGA
TTCTGGGCGAGCCGTTGAGCGTTCTCATGGCGGACGAAAATGCAGAGGTACAGAAGGCGTTACCGGAAGCGGTAAAGTCC
CTGATCACTCGGCTCGATGAAGACGAGGTAGTCGATACTGTGAAGCAACTTCTCACCGGGGTTAGGCTCCGGGGAGAGGG
AGAACTTCAGTTCGATACGTTCTTCGCGGGTAAGTTCGGCATGCTCTTTAAGCTCCTAAAAGAAATCATTATGGTTCAGT
ACGGCGATTTTTTAGGCGTCCTCGCCGTAAAAGGCTCAGGTCTGGGCAAGCGTCCGGCGGCGACGATGAAGAAGAAAACC
GCTTAAAGTGGCCTGCACATATGGTCTGGCCAGTGTGGCGGGTCATACTCGCTAAGATCGCCACCCTTGAGGAGATCGAA
CGTTCCTGGAATATAAGCGATCTGATGGATGCGAACGAAGCCCTAGACGTGAAAGAGGATAGCGAACGAATCGAGTCCGA
AAAACTAGAGAGGTGATCCTTGGCGGCCGTAAAATCTTTAGTCACTCGGTGGGGTTTTGAAGTCGATTTAAAACCGCTCC
AGAAAATGAAGGACTCGCTTGCTGACTTAAAGCACGGCGTTCAGATCCTTGGCATTGAAGCTGCGGCGGCTGCGGCATCC
TTATTTATAGTGGCCGAGACGACGGCTAAGGCCGGTAAAGAGGCGTCCTTAAACGCTCAGCGTACTGGTATGAACGTCGA
GGCGTTTCAGGAACTATCTTACGCAGCCGAGCGGGGCGGCGTCTCGGCAGAGATGTTTACGCACTCCCTGGCTCACCTTA
ACCGCTCTTTGTTCGAAGCGAAGATGGGGAATAAGGAAGCGGCTCAGGGATTTGGGATGCTCGGACGCGGAGTGACTGAA
GCGATTCGCGCTCACCGTCCGACAAATGAAGTTTTCATGCGCGTAGCTGATGGGCTGTCGAACATTAAGGACGAGGGCAC
TCGCGGGGCGATTGCCATGAAGTTATTCGGTCGAGCCGGATACATGATGACGCCGATGTTTAAGAACGGTGCCGCAGGGC
TCGAGAAGTTCTCCGAAGAGGCCCGCGAAATGGGCCTCGTTATGAGCGAGGCTGAAGTAAACATGTCGAAGGGCTTCATG
CACTCGCTGCATGAGGTTCATGGTTTACTCACCGGGATGAAGCGCACCATAGGTGTCGCGCTGCTTGAGCCGATGACCAA
GGTATTCGAATCGTTCTCGACGTGGATTAGATTAAACCGCGCGATCATTCGCCAGAACATCACCGAATTCTTTGAGGGCC
TTGCGACGGTCTTGACTAAGGTCATGAAGGTTTCTGGCATCGTCATGCAGCGGATCTCGGGAATGGTTAAACCACTCGGA
GGATTAGGGGCCGCCGCGAAGTACGCGTTTGAGGCTTTAGCTCTACTCGCGAGCGCGAAAATTCTTGCGGGAATCGGGGG
CCTTGCCGTAGACGGTTTTAAATTTTTAACGACCGCAGTTAGAGCGTTTAAAATAGAAACGCTTCTCGCCGATGCTGCGG
TTGCAATGATTCCTGTCGGGATCGGTATAGCGGTGATCGCCGTGATCGCGATCATCGAAGACTTAATCGGGTTTTTCCAA
GGCAAGGACTCGGTAACGGGTCGGCTGCTTGGAATGTTTAAAAATGCGATGCCCGAAGCTTTCGAAACGATGAAGGGCGT
TTTCTCAGGAATAAAAGACTTAGTTCTCGCTATTATTCCTGTCGCTAAGGAGCTGTTTGAATTAATGGGCCCAGGGCTCG
TTCTGTATTTAAAAATGGTCACCTTTCAACTAGAGATCGCACTCAAAATTATGACGGCACTCGCACATTTCGCCGATAAA
GGATTTGGGCTCCTGAACGCAGTCAATAAAGTTCGGTCGGAATCAGGAGGTTTTTCTCCAAGCTCGATCAATTCCGTTCC
CGGCGATAACGACATCCCTGACTCGGGCGGTGGTAAGGCGATTCAGAACGTGAACGTCACGACGACCGTTACCGTACCAA
CCGGAACAGATGCACACATGGTCGGCGACCGCGTGGAGGATGGAATTTCCAAGGCGCTTGATCCTCATATCCGTCAGGCA
AACCGATCCTTTGCGCCGGTTGTGGGGCACTAATGGCACTCGTTAATATTTTCACTGATAAACTTCTGGGCCGAAAGAGG
GGAACAAAGTTCTCTCTCGCGGATACGGTCAAGGATAAGAATCTTAAAGATTTCGTCGTCGATGTTACGTTGACTGAGAA
TCACGATTTTCAGGCCGACGTTACAGAAAATCCGGTCGAGGAAGGTTCCCCGATCACAGATCACATCGACCTTAAGCCCG
AGTCTTTTACGATCACGGGCGTGATCTCGGACACTCCGCTTGATATAGCGTCGTCAGTTCAGGGCGCGACTACGACGGCT
GGTGCCTTAATTGGTAGAAAAATTATCGGGCCACTCGGTGCCTACGCAGGCGTAGCCGCTGGAGCCGTCGCTGGATTAAT
CGCGAATGAACAGAGAACTCTCGGCGAGCGGAGCTCGAGTCGAACGAAGAACGTGTTCGATCACTTCCGAGATCTACAAG
CCAAGCGAGTGCCGTTCACCGTCGTCACGGGTCTACGTGAATATAAGAACATGGTCATTACGTCGCTTACCGTGAATCGT
GACTCTAAGTCGGGCCGGTCGTTTAACTTTACGTGCGCGATGAAGCAGATCCGGATCGTAAAAAGTAAGGTGACTCATAT
TCCGAACACTTTAAAAAGCGTCAGCGGTGCGGGTCCGAAGCAAGACTTGGGAGTGAAGTCGGCTGAGCAAGCGACGGGGG
ACAAAAGCACGGTCACCCTTCAGGGGCTCCAAGCTCTCGGCCTATTTGGGGGTAAGTAATGGCCGTATTAGAAATCCCAC
TTCGAAGCGATATCGAGAACTACTCCTTCACCACCACGCTCGAGGGTAAGCGGTACGGCTTTGGATTTCACTTCAACGCG
CGCATGGCAAAGTGGATCTTTGACGTGAACCAGAATGACGGCACTGCAATTGTTTCGGGCATCCCCGTCTATGTAGGGAT
GCTCCCGCTTGCTCGCTACCGGAATGAGCTACTCCCGCCGGGCACTATTATCTTCATCGATACAGCCGGTGGGAACGTTG
ACCCGGGCGAAGACGATCTCGGCTCGCGCGTCTCGATGATGTACATTGACTCGACCGAGGTCTTTTAATGACCGAGCAGT
ACACCGCATCAACACTCCTTTTCGGTCGGTACGCCAAGATCAAGATCGGTATTCCGGGTAAGCTTGGAAAACGATTAGAA
AGCATTTCGAAAGATACAGCAGGCGAGATTGTTCAGGGCATCCGAATGTCTTTTAAGATCGAGAAGACTTCGGAAGTGAC
TCCGAATAAGGCTCAGATCGATTTATATAATGTGAACCAGGATACTATTAACCTTCTCCACACCAAGGGTGCCGTAATCA
TCCTTGAGGTCGGTTATGGGATTCTCGGCGGGGCGAAGCCGGTATCGAAGGTCATTTTCATGGGCGATGTCTTTAAGTGT
GTGACGCTGAAAAAGGGAACTGACTACGTCACGACGATTGAGAACGGCGACGGTCTGAACGCTTTACAGACTTCGAACGT
GAATGCTTCGTTCGCCCCTGGCACGCCGGTTAAGTCAGTCATCGAGCAAGTGATGGGGAATTTTGGCGGCTTGGGCGTGG
GCGAGGTGAACTTAGGTGACGCGGCTTCCTCTCAGTTTGTAAACGGGTTCACCGCTTCCGGCTCTGCGCGCGATACTATG
GATCAGCTCGCGGGGAAGACGAACACTGAGTGGTCAGTTCAGGATGGGCAGGTACAGATGCTCCCCATTAACTCATTCAC
CTCGCTTCCGCCCGTGCTCCTTCAGTCAGTTGCGGAGAAAGAGGGCGGTGCTTCGATTAACACTGGCCTGATCGGTAGTC
CGACGCTTTCGGGGTTCTCTCACTCGAAGGAAAAGAATCTTCATGGCGTGGAGTTCAAAGCTCTTCTCAATCCAGAACTC
ACCCCGGGTCGCCGTGTTCATATCATTAGCAAAAACAAGAAAGTATTCGGGACGTTTGTCGTCCGCAAGGTCACCCACAA
TGGTGATACGCGCACGGGGCCATGGTTTAGTGAGTGTGAGGGGGCTGCGCCATGACCGCTTACCGCGAGAACGACACCCC
AACGCTTGAGCAATTAATCCGTAACGCGATGGAGTCGCGCATTACCGAGCTCCACACGGCGCTCCCAGGCAAAATTCTTT
CCTACGACCCGGCTAAGCAGCTCGCGAGCGTTCAACCGAGCCTTCAGAGAAAATACGTTTCGGGCGAGTCAGTAATGATC
CCCGTGTTAAATAACGTCCCGGTCATTCATCCGAGGTCGGGCAAGTCGATCATTCATATTCCGATCGCGCCGGGCGATCA
GGTACTTCTCGTATTCATCGAACGATCGATGGATATCTGGAAAACTCAGGGCGGTACTCCGACGCCCGACGACCCGAGAA
AGCACCAGTATTCGGATGCGGTCGCGATTCCGGGTCTATACCCGTTTAGCTCGCCGATCACGGTGCCAAACCCGTCCGCG
CTTACGATTTTAAACGATAAAGCTCGGCTCGAAGTAAAAACTGATTCGGTTGTTTTTACTGGCCCCGGCGGAGAAATAAA
TTTCAGTCCTGATGGGACTTTCAAGGTCATGAGCACGAAGGGCGTCGAGCTGGTCGATTTGCTGACCCGACTTATCCAGG
CGATAATCGACGCAAGAACCGAAACGCTCCTGGGTCCGATGCCGCTTATTAATGTCGGCGCCGATGCTTTCCCTGCGCTC
CTTTCGCTTCTGAATAAATTGAAAGGCTGAGAATGGCGACCGACAATTCGAGATTAGGAAATGCGATAGTAACCGCGCTT
CAGGGCGCTGGGTACTACCCGTCTACTGATAGCTCGAAAGTTCAGCGCTCAATCGCCGAGTGGTCAGTCATTGCCGGTGC
AATTCTGGACGAGATCACCACAAATATGGATATCGATTTGTCTTCTGGCGATATCAAAGTGGATCCGGGAACTTTCATGG
ATAGTGTGCATGGCCCGGTCACCGGAATCGGCCTCATTGAAGTTTCAACGCTGTCTGGAAAATTGCGATGAGCGACATCG
CACTAGATGCCACGGGTGACCTCCTTATAACGGATGGCGCTCTTTCGCTCGTAGACGGCGCAGACGCCGTTACGCAGCTT
CTCTCGCAGAGCTATAAGTTCTTCGCGGGGGAGTGGTTCTTGGACGTGGACCTCGGAATTCCTTATTTCGAAAAAGTATT
CACGAAAAATCCCGATCCCGTCGTGCTCGATACTATTTTTAAAAGGGTGGCTCTCAACACGCCCGGAATTTTATCGCTCG
ATAGCTTTGGATTTCAGTTCGATTCGAAAATGCGTTCGCTCACGATTCGCCTCCGGGCAACAAGTACGGACGGGCCGGTT
GAGTTTAACAGCGGGGAGCTAGGACCATGAGCGGTTTATCTTCTACGGGCTTTCTCCCGTTATCTCTAAACGACGTTAAG
ACTCAGATCGAAAACAACTTAAAGAGTAAGCTTGGTCCACAGATCAACCTGCTCGCGCCCGGCCTAATGGCTACGATCGT
CGGCATTATGGCCGAGCGAGAATCCCTGATCTGGGCTGTCGCCGAAGACGTTTACAACTCTCAGTATCCAGACACGGCGT
CGGGAACGTCGCTCGATAACGTCGTCGCGTTTAGCGGAATCTCTCGGCTTGCGTCCACGCCGTCACGTTATACTTCCCTT
CTCCTATTCGGAACGTCCGGCACGACTGTGCCCGTAGGGACCAAGATTGCGGTGCAGGGTAGCCCGAGCTCTATTTTTAA
AACCGATAGCGCAGCGACTTTGACCACGGGAGTGGACGAGGTTCAGAAGATCACCTTCGGATCCGCCGCCGTTTCCGGTT
CGTTCGTTTTGACCTTTCGAAACGAGACGATGGCTCCCCTTAGTTTCTCGGCGACGGCTTCGGACATTCAGTCCGAACTA
AACGGCTTAAACTCACTCAGCGAGTGCGCGGTATCCGGGAACGCTTCTAGCGGGTTCGTTATTACTTTCGCGGGCGTAAA
CGGGAAACAGCCTCAACCCCTGATCGCGGTATCCTCAAACACGCTGACCAATTCTTCGAACCTGGCCGTTTCGGTCTCGG
TTTCGGAATTAGTTCTAGGCGTTCCCCAGGCGAGCGTTTCGGTCACGGCTACGGTGACGGGTCCGACCGTCGCTCCTGCG
AGATCCTTAACCGTGATTACGACGCCTGTGTCTGGCTTAGACCGCGTCCTAAATCAATTCGACGCCGTCGTCGGACGCTC
GGTTGAGGATGATTTATCGCTCCGAATCCGTAGAACGAAGACGCTTCAAATCGGTGGATCTGGTACGCGGGACGCGATCC
GCTCGAAGCTACTTTCTCAGCCCGGTGTGACTGACGTTTTCATTTTCGAAAACCTTACGCTGATCCCGGATCTTGCCGGT
CGTCCACCGAAGTCTTATGAGGTAGTCGTCGCCGGGGGCGTGGACCAGGTCATCACCCAAACGATTTGGAATACAAAGCC
AGCCGGTATTCAAACGGACGGTGCCTACGCAGGCGTAGCCGTCGATACTCAGGGAGCGAATCAGCCGGTACGGTGGAGCC
GTCCTGCGGTAGTGCCGATCTATCTCGAGCTCGATATCGTGACGGATTACAATTACCCGCAAAACGGGGACGATCAAGCG
GTCGCGGCTATTCTTGCTTACGGCGCCGCGCTTCGTATCGGGCAATCGATCTATGTAACTCCGCAGCTCGTAAGCTCGCT
CGACGAGATTCCCGGAATTATAGGGATCACGGTTAAGATCGGAACGACCCCTGGCCCTGGGATCGCATCGAGCGTTGCGA
TTGCCATTGCTCAGATCGCGTCTTTCGATACGTCTAGGATCGTGGTTCATAGCGTATGAGTTACATCGCGACCCACGTCA
TAGACGCAGAGGGCAGACTCCTCGAGCAGTATAAAGATAAGCCGAACATCAAGGCTTTGATTGATTCGCTCGTCGCACCG
ATTCAGACGCTCGAGGACGCGTTCGATGACCTAAATAATAAACGAGGTATCGCGGGTGCGGTCGGCGTTCAACTCGACCG
GCTCGGCGACATCGTTGGCGTCACGCGCGATGGTTTGAGCGACGAGCCGTACCGGACCCGTATCCGAATCCGAGTGATTC
AGAATCTTTCACAGGGTGAACCTGATCGACTGATTCAAGTCTACGGGTCGCTCCTCTCGGCGAGCCTCGTTCTGTATCAG
GAAAACTATCCTGCGGGCTCAAACCTCATGGCTAACGCCGACATACCGGATAGCCAGGCGACCGAGATTTATAAGCAGAT
TCAAGAAATTGCGCCGGTTGGATCGCGTGTCGATTATATCGGATCATTCCCGGCCAAGGCGTTCGCCTTCGCTGGTGGGA
TTACTCAGTCAGCGGGGTTCGGGTCGATCACTGATCCAAGCGTCGGTGGCGGAATCGGGCGACTACATATCCCCGTGGGT
ATCAAATTCGCATTTAGCGGTGGAAACCCCGATAATCTGGGCTTCGGTGCTTTAGCCGATCCAGTAATGGGCGGACACTT
TACAGAGGAATGAGAGGCACAGAATGGCTAAACCAAATTCACATCTAGACTGGACAGTCGGAAACCCAAACTTCGGGACC
GTCACCGTCGAACCGACTACGGGAAAGAAAGTCACCGGATGGACTCCGGGCGAAGCGCCGCCGCCCGAGTTCTTTAACTG
GCTCTTTTTTAACGCGGATCAATGGGACAAGTATTTTGAGGCGACTACCGACGCGATTAACACGCGCCTGACCACGGTAG
AGGGATCTCTTTTCTCTACGAATTTAACTCAGGAATCTATCGGCACGGGAGACGGCGTTCAGACGCAGTTCACGATGTCT
CAAGCGCCGTCGAGTCCTACTAATCTGTTCGTTCACGTTAACGGACTGCTCGTAGATAAAACGAGCTACACTGTTTCGGG
ACGTAACCTCATTTTTAACAGCGGCTCCGTTCCTGACTCCAGCGCTGACGTTATGGTCGTCTATATTATTCAAACCGGGT
TTTCCGGACAGACGGTTCAATCCATTGGAACGGGTCAGGTTCAGAAAGTCGAAACGCGAACTCTTACAACTTCCGAAGTC
GCGTCGGGTCAACTGACACTTCTTCGCGCTCCGTTCGACGCTACGGCTGTCCTCATCGACGTGATCGAAGACGGGCCGCA
GGCTTACGGAACGGATTACTCTGTCTCTGGCAATGTAATCTCGTGGAGCGGCCTTGGAATGGCTCCCGCGGTTGGCGCGG
GTTCTATTCTTCGAATACAGTATTTTATCTAACGTAATTTAATTGAAAGAGGTTCAAGGATGAGTTTAGTTCAAAAACGC
GGGATTGCCCCGCTTGCAGTCGATGAAACCAAAATTCTTTTAAGCAATAACGCTTACCTTCAGGCGCTCAATGCCTCGGC
TGTCGCCGCGAACTTAATCAAGTTCAACGCTTCGAACCTTCCTGAGTTTGCCGCCGCTCCCGTTCATCCTGATCCAAGTA
GCGCTCAACAGTCTTCAACGAAGAACTATACCGATACCGGCCTCGCGCTGAAGGTGAATTCTTCGTTGATCGGAGCCGCA
AACGGTATCGCTCCTCTCGACGCTTCCAGTAAAATTCCGACGTCCTACCTTCCCGCCGCAATCCTTGGATCGTTGAACTA
TAAGGGCACCTTAGACGCCTCCACCGGGATCTATCCAACTAGTCCGGCAAAGGGCGATTACTACGTCATCTCTGTCGCTG
GAACGATCAGCGGACATGCGTATTCGATCGGCGACTGGGCGACGTATGACGGCACGCAGTGGGACTATGTCGATAACAGC
ATTAAGGTTTCCAGCGTCAACGGAAGCACGGGCGCTGTAGTCCTTACGACTACGAACGTCTCCGAAGGAACGAGCCTTTA
TTATACCCAAAGTCGTTTTGATTCTGCGTTTAGCGCTAAATCGACTACGAATTTGAGCGAAGGCACGAACCTTTATTTCT
TGAGCGCCCGCGCAATCGCCTCGCCGCTTACGGGATATGTTTCGGCCCCAGGTACGGTCTCTGCGACCGATTCCATCCTT
CAAGCCATTCAGAAGCTTAACGGAAACATCATTGCGGCTGGATCTGCGGTCACTCGTCAGAAAGAAACGTACACGGTTCT
TGCGGCTGACGTCACTGCTCACACCATTACGCTTTTACATGCTCCGTTAGCGAACTCGCTCGTACTCGAAGTGTACGGAG
TGATTCAGATCGAAAGTGTTGACTACTCCGTATCTGGATCGGTCGTCACGTTCATCATCAGCGGCGATCTTTACGCTTCC
ATTCTTGCTGGCGACAAAGCTTACGCGCAATACGCTTACTGATTAGGAGCCTGAGTGAGAGCGACTTCCCGCGGTCTAAA
TCTAGTTTATCAGGTCGACTCGTTCACTGGGGACGGGTCGACTACTGGATTTACGCTCACTCAGGCACCCTACTCCAGTA
GTGAGGCCATGATCTTTATCGACGGCATTTTCCAGAATCCATCCGGTTATTCCATTACGGGAACCGCCCTTAGCTTTACG
ACCGCCCCGCCGCATCCACTGACATTCTCGTTCGATATTTGAGGAGCAACTAATCTATGAAAAACCTAATCTCTCAAATC
CTCGTATGGACTTTGATCTTCTCGCAGGCTTCTTTCGGAGCGGGGCGGATTCAGGGATCGGACGTTAAGAGTCTTTCTGA
AGTTGGGGCGGTCTCCTCCCGCCTAATCCCGACCGATAAGATTTTCGACATAACGAACCTTCAGCAACTCTCGACTTCAA
TTTCGGGTGGAGCAATCGGAGGAAGCGGCGGCGGATCAACGAACTACATCGCTGCGTCCACGGGCGTCTCGATTGGAAGC
TGGGTAGCGTATCAAAACACTGCTCAGTCTGCGCCGGTCACTGGGGCCGGTGGGTCTCCGCTTTCGACGTTTTCGGCTTC
TAACGATTCAACGCTCGTGGGCGGTCAGAACTTTCTTTGGAATAAGTCAGCGGCGAATCGCCAGGGCGAGGGTTTTAGTT
ACGATTTCTCAATCGACGCCGCTTACAAAAGTAAGCCAATGACGATCGCGGCTGTATACCGGGTTGCGTCCGGTACTTAC
GCGGACGGTGACATGACCGTTTGGATCTACGACGTGACCAACGCTGTACTGATTCAACCCACTGGTTCTTCGATTCTAAA
CTCCACCGGAACGGAATCGATCAAGGCATCGTTTCAAGCCTCATCGAACTCTACGTCGTATCGCCTGATCTTCCACACGG
CCTCCACCTCTGCGCTTGCTTACTCGCTTCGCTTCGATCAATTCTCCGTTGCTCCGAATACCTATAACTCCGGTGCGGTC
GATACGGCATGGGCACCTATAACCGTTACTCCGTCCGCTGGATTCGGCACAGTTTCAGGATTAGTAACTAACGGTAGACG
TGTCGGAGACACCCTTCAGGTCCGCATGTCATGGACCAGCGGGACTCTGGCAGCTAGCGCCGCATACGTAACGATCCCGT
ACAGCATTGATTCTACCAAGATAAACAGTCAGACCCAGTCTGTTGGATATTTTCAGGTCTTAGCAGGCGTTGCGCAGTGG
AATCCCGCTGCCCAAACGGTTGGTTGGCTTGCGTTCAACAGCGCAAATCCAACTCAGGTATACCTTTCAACTCAGTCTTC
GACTTCGGCCTATACGGCTATCTCAAGTGCCTCTTCATCTATGAACGTCGGGACGATGTCACTGGAGTTCACCGTCCCGA
TCCTCGGATGGGGCGTCTCTCAAGTCCTGTCGAGCGATACGGATACTCGGGTTGTGGCTGGCGGCTACTATAACACTAAC
GGCACGGTATTAGCTGCCGGAAGCGCCACCACGCTTCCTTGGAACGTGACTCTCTTCGATACCAACGGAGCCATGAACGG
TGCCACTGGAATTTATACCGTTCAGGTACCAGGGAAATACCACGTTAATGCTGTCGTTGTTTCTGCTTCTTCTAGTCCGG
AGACATCATTAGTTCTTTTAAAAAACGGTGTGACATTCTCGTTTCTGGATGACGGTGGTTCAGCAAATGGTACCAATTGT
CGTTCCGGTTCTTCGCTAGTGGATCTTAAAACGGGCGATACTCTTGCGATTCAGCTATCGTTTTCCGGAGCTGGAGGAGG
AACTCTGGGTACGGGCGCCGGCGCTGTTCACCTTGAAATCTTCCGCCTCTCCGGCCCCGCGCAGATCGCGGCGAGCGAGA
AAGTTTCGGCTAGCTATTACACTACGGCAAATCAAACCGTTAGCACGACGCAGACGTTTAATTTCGATGCAAAACTATAC
GATAGTCACGGAGCCGTTTCAGCTTCGCCGGCCGGTAGTGGAGCCTGGAAATTTACGGCACCTCGTCCAGGTATTTACAC
GTTCAAGGGAATGTTTAGCCTCACATCCGGCACGCCCGGAATCAAAATTTATAAAAACGGAACGGCTTTCAAATACATCA
GCTTTGCGACGGGAAGCCTAGCTTTTGCATCGGACGACATCCAGCTTAACGCCGGAGATTACATTGACTTTAGATCGGAT
ACTTCTCTGACCGCGTACGGATCTGGGGCTCTTGGGTCAAATACTCAAAGCTGGATCTCAATCACGAGTCAGTGATTGTG
ATGCAGCAAATAAATCCTCTTAAGGCGTACTTGCTAAAGGATCACTCATGGAAGGCGTAACCTGGGTCACAGTACTTCAA
GCCGGTCTGACTTGGCTCTTTCTCTTCCTCGCGGGACGGGCGCGGAAGAGCGAGACCGGAGCGGTAAAGGCCGAAGTAGT
CACGACGAGCGCGATCACGCATACAAAGATTGATGGGCAGGCTCAGGCGCTTGATACGCAGGGTTACCAAATGGCGATCG
TCCTTCAACGGTTGAACGATATGGAAGCGGCGGAGACATCGAACCACGCCACCATTTCAGCCAAGCTCGATGCGATGGAC
GCGCGCGATTCCCGTCGGGATCTGGTTCTAAAGGCAATGGCCACACGGCTCGGCGCCCAGTGGACTGAAGAAAATCAGAA
AGTTAAATGACGCGAAAAGTAGCCGATTCGCATTGATCGCTGAATAGCCCGATACTTGATTAATCACGCTCTCCGCGGGG
AGCAGAAAAAGGGAATGACCATGATGAACTTTATCCATTCTAACGGTGGCTTCGTCGCTGCGGCAATCGTCGTCGTGGCG
CTTTATAATATCGTATTCTCGGCAATCGCCCAGATCTTCGCTGCGATGAAGAAAGCCGAACCATCGAGCCTTCAGACTGC
CGGAGAGATCGGCCTAAAGATTGCGCAGTGGCTCTCGGCGAACACCCCGACTCCAGCGCCCGCCGAAGAGACGCCTACCG
TAATTATTGTGACGCCTCCGAAACCTTAATGGAAGAGATCGTCGTTCTCATCCTCACTAACCCCGCGATCCGCGCTTTCG
TTGAAGGCGTGGCCGTGAAGATTGTCGCGGAGATTTTCCATCGCCGTGCGGTGGACCCGGAGTTCTTGAAGAGGAGTGAC
GAGGTATTCGCTCGCTATTCTCAAGCGCAAAGCGAAGAGGAGAACGCCAGTGCTTCAAAAGATATTCAGGCTCTTTTTAA
TAGTTAGCGCGGCTACTGCGGGTGGCTGCGCTTCGGGACGTCCATTACTTTTGGAAACATGCGTGGTGGACGTTCCGCAT
TCAAATCTCGGATGCACTTTGAAGGACAAGTCACCTAAGAAGCGGAAGTTTGAGGAAGTGAATAAGTACGTCTGCTTTCC
TCAGGATGACGCCAAGTTGATTCTAGAAGAACTCCAYTCCCGATGAGCCTGCATAAAAACACCGGACGGTGCGAGTACTG
CCAGAAGGTCTTTGATCGGTACCCGGGCTTTCATCCTGGGTTACGCGCATGGTTTGAGGGTGTTCAAAATACCACTCCGG
ATGCGCATATTTCCTGCGCGGGTCGCGGCCGAATGGATCAGGAAGCGGCCTTTCATCGCCGGGCATCGAAGGCGCACTAC
GGGCAAAGCTCTCATAACTTTAACGCCGCGCTCGACATCTTCCGCGAAGCTCCTACGGTCGAAGAGATGTACGACGCCGA
ATGGTTTAGCGAATTCATCCAGTCCGCCCTTACTCAAGACCTAGACTGGTACGGAGCTCCGGGAGCAAAGTTTTTCGAAC
TTCCGCACGTTGAGATCAGGGGCTGGGAAGCCCTCAAGGGTTTGGGCGAAATTACGTTAGTCGAAAAGTAATCAGCACAT
TCCAATGAGTTCGCTCCAAGTCTCCTTTTCCCTCACAATCGAGAGGGGCTACGGATGGCGGAACGACTCATGGATGAGTC
ACATTACTCTGAAGGGCCTTATGGGTTACATCGACGACAAGACAGCAAATAACGTGGCATACGACAACACTGCTACGGGG
CTCGGGACGGGTGACGTTCAGAGCGCACTTGATAACGTAGCGTCAGTTGTGGCGACTGGACCGGCAGGGCTCTCCATCTC
TTCAAACGTCACGACATCTAACAATAGCACCACTTTCACATTAATGAGCGGGATGACGCTTACGCCTACAAAGGGTGGAA
ACTACGCCGTTATTTTTACGGCTCAGTTTCAGACCGTAAGCGACACGACGATCACTGTGTATGCGAATAACGTGCAGGTG
GTGAGCTCAGTGCGCACAGGGAATGGACCTGCCGGAAATCACAATTTTATCCTGACCACTTCGGAGAAGGTAACTATTCT
GGCAAATCAAAACATCCAGATTTTCTGGAGTTCCGCCGGGTCTTCCACGTGCCTCGGGCGAAACATGACCGCAATCAAGG
TGACTTAACATGGCTACGCCTACGACTTACGACTACACGGTCCCTCAGTACGATTTAAATGCGCTGACCGGCCTGGTTCA
GAAGAGCTCGATTTCTACGGCTCTTGACCATATTTCGACCGTGAGCACGACGGTCACCTTTACTTTCAAAGACGCGCTAT
CCATAGCGGACAAGTCGACGCTCGACTTACTCGTAAGCGGGTACGTCTACACCGTTCCAGTTGACCCAACTCAGAACGTC
ACAATTCAAAGCGCTCCACCGCCCTCGCCCTTTGCCGCAAAGACGATCGGAACTAAGAAGCTTTATAAGAGGGTGACCGG
AGTACAGGCCACGGTTGTATCCGGGTCGACGGACGTTCTATTTACGATCCTATACCCCTGGGCAAAAATCACGGGCATTG
AAATCATCGGTGGTGCGGTACTCGACACGATTAGTCTCGCGGTCTTAGACAGTGCGGCGGGTAACTACTCGGGGACTGCG
AACGCAACGCTAAACAGGTTTGGATTCAACGTAAACGTGGGCAAGGACTATTACATCAATACAAGCGAGTTTGATGCGGA
CCTTTACATGAATATGCAGATTAAAATTTCATACAATACGGCTGCTGCGAAAACCATTGGCATCAACTTCATTTTGAACG
AGGTGAAGTAACTTGAAACTCATTTTTACAAAATCAAAGCTTCCCTTGAGCGTCCTGATTCGGTGGGGACTGAGTGAGCC
CGTTTCCCATTTCGCTATGGTCTTTGAGAATAAGGTCGTCTTTCAAAGTAACCTCCTTGGCACTCAGATCAATTGGTTAA
AGACCTTTTTGTCTAAACACGGGAGCGAGATCGTGTTCACCCTAGAATATCCACTAGAGGAGCATGAGGAGGATAAGGTC
TGGGACGCGATTTGCGACGAAAACGACGGAAAGAGCTATGACTACGGGGCTTTCGTGTATTTCATGTACCGCGCGTTTCT
CTTAAAATTCTTCAAGCTACCGCTTCCAAAGAAGAACGTTCTGGCGACGAAGGGCGAGTTTCTCTGCACGAAGCTTTCGC
AGTCCCTCCCGGCCGACATCATCCCAGGCGTAGCAGAGATCCAGGACGCGGATATCGTGACGCCTTATCAGCTTTACCTA
GTCCTTCAAAAAGCTCAGGCCCCGGCTCCAAAAAACCCATGATTTGAGTACCCAAGAAGGCCGGAGGTATAATGGGAATT
ACTGATCAGACTGGGAGTAGCATAGTGGCCACTTACAAAGCGTATGACTCAATTCCACTTTATTTCCAGCGTGTGAGGAA
CGGCGTTCCGGTGACCGGACTTTCGGTCACTGTAAGCGTTGCAAATGCGTCGACCGGGGTAAGTCTACTTGCTTCGACGA
CGCTAACTGAGGTGACTCCGGGGCTTTATTCGTACGTTTGGGTGCCGGGAATTTCAGTACAAACTGAATGCGTTGTCACC
TATTCCACGGGCGGATTGCAGTTCAAGGAAAACATCACGATTGACGATGCGATAAGGCAGCTTCTTTCAGAAGCCGGACG
AGTAACTTAAACAAAGGAAACAGATTGATATGGCTTTAAAATCGATTCGAATTTTGTATTCGGCAAGAAACTTTCAGACA
GGTCTTACCGACGTAAAGGCTCAGATTTATGTTGATCAAATCGCAAAAGCGATCGGCGCAAGCTCGATCACTCTCGCGGA
GCTTGATCCGACGAACGCTCCCGGAATCTACTACGCCGTTATCACCGCCGCGATGCTCGTCACGTACGGATCTATCGCAG
GGAGTTCGTTCTCGGCTTATGTAAACTCGGCCTCTAAGTCTGCTCCGACTGAGTACAAAGAAATCGTTACGGGCATCTCA
AACGATGACCTGGACGCCCATCTGACGACTCAAGACGGGGTTCTCTCGACCCTTTCCACGAACGTCAGCGCGGTAAAGAG
CGACCTTGAAACTGGACCAAACAGCCTTGCCACGATTACGGCCGCAATCGCTGCCGTTCAATCGGCGGTCTCTGCGGTTC
AGAACAACACGAACTTTAGCGCTTCAATCCCTGAGCCTATTGTTCGTCCTGGATCTGGATCAAACACTTACCGGATCCCG
ATCCGTATCTTTGATTCGGCCGGGCATATGGCCGATGCTGACTCAAACTCCGTGGTTGTGTCGGTCTCTGACCAAGCAGG
CGTTGACCGGGGTGCCTTCTTAACGGGTTACTCTGGCGGTAGCGCTCCAGCGATTCGTGGTTCAAAGGGTGTTTATTACA
TCGACATGGCGATCAGTTCGGCTGCAGTGCTTGAGGGGATTAACTTCACCTTCACGTATGCCGTCGCATCGGTTGCCTAT
AATCAAGGCCGTGCTGGTCAGATCGTCACTGACGTTCAGGCAGATGGCTTTGCACTTCAGACGACCTTGCTTGCCGTTCA
GACGACGGTTAACGACGCGGACGCGGTCGTTAATAACGCTACGTATGGACTGCCTGCGGCGAACGTCCTTCAAACCGCGA
TTCAGACTCTTCTGAATAACGGCACGTACGGCCTCTCTGCACTTCAATCGCTTTTGGCGAACGGAACCTACGGGCTCTCG
GCGCTTCAAGCGATTCTTGCAAATGGGACTTACGGACTCCAAGCGGCGAACACTCTCCAGAACACGATCTCAACCAACGT
GAATTCCGCGAATTCTGCTTTGGGCTTGATCGAGGGAACTGGTTTTGCGACCGCAACGGATTCCTTGGCTCAGATTTCGA
GCCGAGTTTATTCCGGCGGCCGCGCAGTATAGAGTGAGGCGTGCCTTACCTTGGAACCCCCTACCGGCTCATTTATGAGG
CAAAATCACTTCGATCAGGACTCAATGACGTTAAGGCGTTCATTGTAAAGCCTGACTCGACGGTGGCTGGCATCTTTGCG
ATGGCGGAAGTGCCCCTGGTTACGTTCCAAGGTGTTTACGTTTACGATCTCATGACTTCGAATAACGACCCGGAGGGGGA
GTGGTTAGGGATTTTCCTCTCCCCCTCCGAGGGCGTTAAATATACTTTCAGAATTTCGCTTCAGAAAAATCCGGCGGCCG
TGATCCAGGCCATGATTTCGAATTTCCTGGCGAACGGCATACGCGAGGAAATTACCGGACACGTCGAGTTAGCGGGAGAG
TATCTTGCATTCGTGGGTAGTGATCCCGAGCTGACCGGCTATGTGCTGGATCAGGGTTTAAGTGGTGAAATCGAAGACGC
TGAAGCGACTGGGCTTCTCGGCGAGAGCGTAGAAATCGAAGGAGATATTGACCATGAGCTGTGAAAATGAAGGCTTCATT
ACCGTGATCCAAGGCGAGGACCGGGACATCTTTTTGCGGGTCGTGGATAAGGCCTCCGAACAACCTTTTGACCTAACGAA
TGCGAGTGCGATTAACGCTCGCTTCAAGAACGCGGACGGCACCGTCCTGATTAAGTCGTTGACCGACACCGTGTTGGTAG
TCTCTGGACCGGCGGGTAAGATCAAGGTGGGTCTGAGTTTGGTGGACACCGCTCTGTTAAAGGCGAAGGAAAACCAAGAC
TTCGAAATCGAAATCACGGTTGGCACTGGAGCGAGTGCGCGTAAAACGGTCGTTCAGTTTTTGAAGGCGATGACGGTGAA
ATCCCGCGTTGTTTAAAAAATTAAAGAAAGCCTAAATATTAATCGCCTAAAGGCGAGATTCGATATATAAGGCGCGTCAA
GGAATTGGGTTAGATTATGGCGCTTCGGTTGGTAAGTGTAACGAATCGTTCTGTAGTCACCGATGAAACGGATTCTCAAA
ATCAGATCTTTGACTGCATCGAGAGCATCCACGGAGACTGCCTTACCGCCCTGTATGCGGCGGCCCTTCCAGGGCGCGAG
TCCGCTGCCTTGGACGAAATGATCACCATAGCGGAATCCAAACTAGCGATGACTTCGCGGCTCCTGGCTTTGATGTCCTC
CCGGAAGCGGACTATCGCTGAGTCGAGGACTTCTTTTTGACCGACGACGGCGGCGACTCTTTAGATTGCTGCGGTTCGGC
CGCGCTCAGGATACCCCGCGCACAAACCAGGACCGTCGCGCGATCGTCGTCTTCCTTAATTTGGGCCAGGACTTCAAGTT
CCGACCTCTTCCAAAGGGGGAGGAAGGCCGCGCCTTCTAAAGCCTTCTCCAGAATCCTGATGGCGTCCTTCGGAGAGGGC
ATGAAATTAAGAATGGGGAAATCTGCATCCTCAGTAGGTACATGTTAATCGAAGAGGTTGTGACCCCGCTTCGATGTCCG
AGCTCTTCCTGAGACCAACCTAGCTGCTTAACGAATTTGTTCAGCCTTTCGGCGAATAGGTCCATGGAAGTCTTCATGTA
ATATTACTACCTTTTTTGGATAGATACGGAAATATACGAAAACCTTATAGACATATTCTGCAAAAGGGGTTATTATTTTT
TACGTACATATATATAACTATAACTAGTGCTAGCCTCAACGTATAACTTTTAATGCATTGTGTCTATTTAGGTTTAGCCT
TCTCGTTTTTGGGGGGGCTTAGCCGAACGGAGTTCAAATGAAGGTAAACAAAAAGTATCTAATGGTGGGTGTCGAGCAGG
GGTCGGACGAGTGGAAGGCCCTGCGCCTGAGCCACGTCACCGCCTCGAACGTCCCATGCATCTTCGAAAAATCCCCATAC
AAGACCCAGCTCCAGTATTTCGAAGAACTTTCTACAAAGTCGGAGAGACTCTCTCCGGTTTTTCAGAAGGTTCTTGATCT
GGGTCATGCGACCGAGGTGGTGGGCCGGAAGTACGTCACCGAGACGTACGGTATGACTTTCGACCCCGCCGTCGTTATTT
CCACGCGCTTGCCCGCGCTCCTTGCTTCGCTCGACGGCTTTAACGAATCCGAGAATCTGGTTTTTGAGTCGAAGTACGTG
GGGGAGGAAGTCCTTAAGGGGGTCAGGGAAAAGGTTCTCCCCGAGCATCACCACTATCAGGTCCAGGCTCAGCTGCTCGC
GACCGGGGCCGAGCGGTGTATCTACTTCGCTCGCGCACCGAGCGGAGAGGCCGCCGTCCTTGAGAGCCTCCCCGATAACG
AAGTCATCGACTCCATCGCGGAACGCGTGGCCGCGTTCATGGAAATGGTTAAATCGGGCAACGCTCCCGAGCCGGGGGCA
AAGGATTGGATCGACGTGAATGATCCGGAGTTCGATGAGCTCTATCGACTTAAGCTCATCTCCGACTCGGCTTCCGACGC
TTACGACGAGATGAAGAAAAGCCTCGATAAACGATACACCGATCAACAGCGTGTCAGATCCGGAAACATGACGATGTATC
GCTCGCTTGTTAAAGGCTCGATTCCTTACTCGACTCTTAAAGACGTTAAGTCCCTGGATCTCGAAAAGCACCGATCCAAG
CCACGCTTACAAGTCACGTTTAAGCCGATCAAAATTAAGGAGTAACCCGATGAGAAATTCAGAATCAATAAAGGGAATAG
CGGTCGCGCTTTCGAAAGCTCAGGCTGAAATCGAAACGGCGGAATTCGACTCGACTAATCCACATTTTCATTCGCGCTAC
GCCTCGCTTACGGCGGTCATGAAAGCAGTCCGCAAGCCGCTGGCAAACCATGGTCTAGCGATCATTCAAACCCCTGAGCA
AGCCGAGGGCGGTAAACTTGTTCTCGTGACGATGCTGCTCCACGCGACGGGCGAGTTTATCGCGGGCGAGGTCCCGATCA
TTCTCTCTAAGAACGATATGCAGGGACTCGGCTCGGCAATTACTTACGCGAAACGCTACGGGATATCGGCTCTACTCGGC
GTAGTAACGGACGAGGACGACGATGGAAATCAGGCTTCCGAACCTCCAAGGAGGGAAATGCCGAAACTAAATCTCTCGCA
AATCTCTCGCGCGGGTCCGGACATGCCCATGTCGTCTATGAACGTCACTCACGTCGGGACGGATCAGTCCGCGTCGTCAC
CACGGTTAGTGGGCAAATCTTTCGGCGGTCCATCCATTGCTAGCGTAACTGAAGCAGTGCTTTCGCATGGTCGGCTCGCG
ACCGAGCCTCAGAAAAAGAAAGTCTGGGCGATGTTAAAAAATGATCTCGGTTTTAGCGATGAGGACGCTCGTGTGTTTAT
AGTTCGTCACATTGGCGAAAAGAAAACCTCACAGTTAACGTCGGCGGATATCGATAAGTTAATCCTCGAAATTAAACGCA
ATTTGCCACAGGCACAGTAA
>Mu_like_ML10
GGAAACCAAATGGTAGCGAATAGAAAAGGACCGATTGAAGACGTAGACGCGGTTTCTAATATCGCCGACGAGTTCTACTC
TGAGGAGTTCGTTCGTGAGTTCTTTAATTATAAAAACATTGCGACGCTTCGGCAGATTCAAAATACCCGCCCGCCGGGAG
CACATCCGCCGTGCCTCCGCGTAGGGTCGTCGGTTAAGTATCCGAAAAAGTTGTTTCACCAATGGGTATCGGATCAGTCG
CTAAAAAATTCCGGTTAACTTCGTTCGGCATTATCGACGGGAATAAGAAGTATGTTGTTAGACGAGAAGCCACCGAACTT
ACTAGGTGACGAGTTCTTTACTGAGGACGAAATCCTTCAGTTTCTAAACGTCTCGCGGAATACGTTCACTGGCCGACGCT
CGCGCGCTACGGATCACCCGCCATATGTTCAAGTCGGACGCGTTCGCCTCTATCCGAAGCGTGAGTTCCGGTCCTGGATC
AATCGCCAGCCTTTAATGAGAGCAGCACGAAATGGGTAGTCGGTTTATTAAAATCGAAGTGCACCTCTGGATGGACACGA
AGACGGGGACTTACTTCGTCCGTAAGTCCTTCAAGCGTGAGCACCTAAACGAACTTAATCTGTCCACCGGACAGAAGACT
CTAGGGAAGGCTCGGACGCGGGCGTCTGTCATGATCGCGGAACATCTAGCGTCGGGCGGACGAGCGACCGGCAGGRATTC
AAAGCGGATGTATGAGGTCATCGAAGAGATCCTCCGCGTAGAGATGCCGAGGAAGCGCAAGACAACCCAGGATCAATACA
AACGATTCCTTACTGAACTCAAAGACGAGTGGGGCAGGTCGGATCTTAACTCGATTACGCTCTCCGAGTTCGATGACTGG
CTCATCGACTTCCGTAGTCGGAAGCCAAACCGGACGACGTTCATGGACTACGCCAAATACATGAATAAGATTTTCAGCTT
CGCTTACCAGCGGAGGTACGTGTCGCACAAAATTGTATTCCGAAGCCCCGACGAAGCGGCGGAAGAGGGCCGGGTCTATA
CCCGCGATGAAGTTACGTCGGTTTACGATTACATGGGCGAGGAGCTGCGCGATCAGTTTACCCTGTCGCTCGAATGCTTT
ATGCGGCTTAGGGAAGTGCTTAAACTTACCTGGGAGCGCGTTGACCTAAAGACCGGCGCAATCACCCTCCGGAAGCAGGA
CGTTAAGACTGGGTCTAAGACGGGGAAGGGCAGGACGTTTATCATGTCACCCCACGCCCTGGAGCGCTTACAGGCTCGCT
ATGCTGCGCGGACCTCGGACGTATGGGTTTTCCCATCGCCCACCGGAAAAGGCCCGGTAAACCAGAATAAGAAAGCTTGG
GCTACGGCCAAGAAGCGGGCTGGCATCCGGGGCGTAGCGAAGTGGCATGCGCTCCGACATACGGCGCTCACCTGGGCGCT
CCTCGATCAAAAAGCTAACCCGCTCATGGTCTCCGAGTACGCGGGCGTGAGCATCGCGACGATCCAAAAAGTGTATTTGC
ATTCGACCGCAGAGAAGACCGCAGAGGTTTCCACGGCCGTAACCATTAGCCGAAAAGGCGTAGAAAAGGAGTAGATTTTA
TGAGGGGCCATAAAAAAGAAGCCGAAACAATGGGTTTTTCGAATGCAGAGCACTACCTTGACACGGTAGGGGTCCGCGGT
TCAATCCCGCGCGGGCCAACCATCTTCAAACTTAGAAAAACCCCTAGAAGCCGCACTAGTAAAGCTTCTAGGGGAATTGA
CCTCTCCTTTTGGTGGGTCGATCCTAACGCGATTCGTAGCGATGTTTTGACCGGTTTAGCGTCCAAAAGGAGTAGAAAAG
GAGTAGATTCTACTCCCCGTAAGCGCCGCTCAGGTGCCCGCTGATGGCGCGCATACGATCAATTAAGCCCGACTTTTGGA
AAGACGGTCGGATAGCTCGCCTGTCGAAAGACTGCGCTCTATTTTTCATCGGCCTTTGGAACTTTTGCGACGACGGACAA
GATTAAAAAGAGATTCTGGCGGGCACTGCCGCTCGAAATGAAAGTCCTTTGGGACTATTTATGCCTCGACTGTGACCATG
CCGGAGTATGGGAGGTGGATTTCGAAACGGCGAGCGCCCGCATCGGTTTCAACTACGATGCAAAGCTTGCGGTAAGTGGT
TCATCCCATCATTCGTTGAGTTCCAGTATAACGTCTCCCCAGAGCAGCTGAATCCGTCCAATAAAGTCCATGCGTCGGTA
CTCGAGCGTCTTCGAAAAGCAGGTCTTAAATCTCTCCCGCGCCCTGTCTTGTCGATCTTAGAGAATCCCCTCGAAGCCCC
GTCGGTAGCCCCTCTCCAAGCCCCTTGCATAGGGGCTAAAGATAAAGAGAAGGATAAAGATAAAGACTCTTCTTCTTTAG
AAGAACGTAACGCGAAGTGTAAAGTTACTCCCGCTGAAATCTCCGAGTGCGTCCAGGCCTGGGGCCATACCCTCGGCAGC
TTCGGAGTTCCCAAAGATCCACGATTCGACGAAGTCGCTATCGCTCGCATGGCCATCAAGCACGGTTTCGAGCCAACGCG
CATGGCGCTGCTCGGTGCTGCGGACGAACGACCAACGGAGACCTTCAACCCGAAGGACCACGTTTCGGTATTGCGCGTGG
AGAAACACTTTCAGAAGTTTACGAACCTAGGCGCGAAGGTCCTCGCTCGGCTTCACAACGAAGGCGGGGACCGTGTCGAA
GCGTGATCACGGGCCGATACTCGTCGAGCCTAAAATCAAAAGGGTTAACCACGTCCTCGCCAACGCCATCGATGAGCTCG
TTAATCCGCCACGAGGCATCCCACTTTCCCGCTGGCCGGAGTTTCAACGCCGGTTCGGGGGTTTCCGTCCTCATGAGTAT
TCGATCATTTGTGGGGCAACCGGGAGCGGGAAGACAGCATTCGTAACGTCGATGTCGGCTCAGCTTGTGGAGCAGAACGA
GAGGCACCTTGTTATGAGTATCGAAACGGGACACCTTGATTTCGTAAGGCGTGTCGCGTCGGTATTCGCGGGAGTCGATC
TTAACGACGGCGACGGGCTAAATAAAGCAAAGCAAGACGCGCTAATGAATCTCGCCGTTCCGATTCTGAACAACGGCGCG
CTACATCTTTCAGAATACGATAACCGGCTTTCGGTCGAACAACTCATGCACGATCTTAGGTACGCTCGGGAGAAACTCGG
ATGCCGAGTGGCGTTCGTCGATAACCTAAACTTCCTCCTCACCGTCGATAAGTTCACCGACGTGAATCAGGAAATGGACC
GAGTCACCCATCGCGACCTTCGCGTGGAGAGTGAATTCGAAATCAAGGGCTCTTCGACCGCCGTGCAAGAGGCGCAGAAT
ATTTTTTTATTCAATCGCCCGAAGCCAGACGACGACGCGCATTCGAAGTTCGAGCGCGAAGTGATCATCGCGAAGATGCG
CCGACGCGGGCAATTCGTTCACGAGTCGGTTTGGTTTCAGTACCGGGRTGCGGGGTACTTTGAGGGCCGTTTCAGTCCCG
GGATGCGAGTTACTTTGAGAGCCCAAATCAAACGCGCTTTTTAGTTCCAGTGCCGAACGCCAAGACCGGAGAGGGGGCGA
AATGGACTGGATACAAGCCATCGATTACTCCGAATCTCTAATGGAAAGGGTCATGAACGATTACGGGCATCCTGGGCCTC
TAACGATGTTTATGCCGAAAGCGTTCCGAGATGATTTTCTGGATCTTCAGACCGTTCTCGGCGAAGGCGCGATGACCGTA
GAGGCTTTTCTCCACAACTGTGAATTGCTCGCAAAAAGCCTCGATAAAAAACTTTGTGATGATTCGATCACGCGAGTTCT
AAACGGCACACCGGCAGTGAACGCTATCGCGGCGAAACGAATGGACGCGCAACCCGGCGCGATTCCCGCGTGGTGGGAAG
CCGTAGAAAATTGGGCGCACGCCAATAGTTTTGATCTATGACCAGCGCACCCGTCGTATTGATCGAGCTCCCAGGACTAC
CGAAGGGGCTGAACGGATCTCACTCGCACTGGAGAGTCGCCGCCGCAGAGAAAAAGCGTTGGCGCGTAATGTCCGCACTC
GTCGCGAAATCACAGCGTCCGCCTAAACCCCTCGCCAGCTGCTCCATTCGCTGCACCCGCTTCTCTTCGAGCGAACCGGA
TTACGATAATCTGGCCGCTTCGTTTAAAGCCATTATCGACGGGCTTAAAGACGCGGGCGTTATCGAGGACGACCGCTCGA
CCTGTATCGTGAAACGTGAATACCTCTGGGAGAAGACCGCTCCGAAAAAGGGTATGGTCAGAATCGAAGTCTGGGCAATG
AATGATATGCTCTAAGATTGTGTCCCGTAGCTCAGTGGCAGAGTGGACGACAGGCCCCGGAGACACCGGGGTTTTTCGTA
AGGACGTGGGTTCGATTCCTGCCGGGACGCCAGATTTTGATGGTCAGTGCTTAGCGGATAAGATGGGCGCATGAGTTTAA
AGCGTCCAGAACTCGAGAGCGCAACCGTTGAAGATGTTATCGAAGTCGTCGCGCATAGTGAGCAGCCGAGGATCGATGAT
CTTAAATTGCTCCGGCGCGTTCTTGAAATAGCGACGACGACCTACATCGATGACTGGGGCATGCTCCCGCACGTCATCGA
AGATGAATGTGGCTATGATCTCGGCGCGATTAAGGGCTTACAGATGGCAATCTCTGCAATCGAAACGACGGTTGTTAGCG
ACTCTCACCGACCGACCATTCACTAGAATTTTTAATAGCGTAGTTGCTAATTGCGGTTACCCATAAGTATAGTTTTAATA
CTATACGAGAGAGTAAAATTGAGAGCTTCAATGAGTCCACAAATCGACCCCTGGATACAGCTCTCGTTTAGCTTCGCGGC
GACGCCCGAAACCCCCGACCGTCGTGTAATTTTTATAGACCCGCCCGTTGCGGTTCCCGAGAGCGAGCGATGCAAAAACC
CGAACTGTCAGAAACGGGTTTCCGCCGGGAAGGTTTACTGCTGTAAGGGGCATTCCCCATTTGGACTGCTCGAGGACGAG
CCGGACAACGCGCCTCCGGAATGGATCCCCCCGCCCGAAGAATCGAAGTGGGGCCGCCCGAGGCTTTATGATTAARCGCC
AGGMCCCGCCCKTGGCGCGGCGACTGGGCGACGACAGGGTTTCCGGGTCAACACTGTCCGAAAAYCGATCCTGGGCGATC
CTCGGTGGTCAGAATGCGCTTTGAAATGCCTCCAGTGCTATCCTAATTAGAGTCGAGGTGGATTATACAAACCGATTTAG
TTGACCCGACAATGGCTCACAGCAGCGACTTTACAGCGAAGGATAGGGAATGACTCAAGGCGAGATGAAGGTTGAATGTG
CTCACGATGGGTTGATCGAGATCGAAGTCCTCGTGCCTAATCCGAGGAACGCGAACGAGCACCCGGACGCTCAGATTAAG
CTTTTAGCGAAGATCATGAAGCACCAGGGCTGGCGCAATCCTATCGTGGTTTCGAATCGTTCGGGGTTCATGACTAAGGG
TCACGGGCGGTTAATGGCCGCGAAGCTAAACGGGTGGACTCACGCCCCGGTGGATTATCAGGACTATCGRAACGAGGCCG
ACGAGTGGGCCGATATGATCGCCGATAACAAGATCGCGGAGCTCGCAGAATCAAACGAGATGCGCATCCAAGAGATCGCC
CTAGATCTAGGCAAGGATTTTGATTTCGATCTTTTCGGGATTCCGGATTTCCAAATCGTCCCCCCCGAAACCGAACCTCA
ATGCGATGAAGACGAGATACCCGAACAGGTAGAAACCCGGTCCAAGCTAGGCGACGTGTGGAAATTAGGAAGCCATCGCC
TGCGCGGTTGAGAMGCTCATGGACGGAAAGAAAGCTGAACTCTGTTTTACGTCGCCCCCATATTCGGATCAAAGGGAATA
CGGAGGCGGTCTCGAGTTAAGCACTAAGCACATCGCATCTTTCATTCGGGCGGCGCATGGGAAGGTACGGTACTTTGCCG
TTAACCTCGGCTATTCGCGAAAAGGTGGAGAGGTTAACCCATATTGGGATGATTACATCAAGGAGGCCAAGGGGTGTGGC
TTGAAGCTATTAAGCTGGAATATCTGGGACCGCGGATCACCTCTTAGCATTGGTCAGCAAAAGGCCATGTTTCCTATCCA
ACACGAATGGGTTTTTGTGTTCGGTGAAAACCCGAAGGAGCTCAACCCAACCGTAGAGAACAAACACGCCGGGACAAAGG
TGCATGGCACTAATCGGCAGAATGACGGCTCGATGACAAAGTATAAGGGCGCCGCAGAAGTTCGAAGTCATCGCCCAATG
GGGACAGTTATAAACTGCGGCGTGGAAAGAGGCCGAGATAGACCACATCCCGCGATGTTCCCTGTCAGATTTCCTGAACA
ATTCTTTGAGGCCATGACCGGCCCTAGGGACGCAGTGTTCGAACCATTCGGCGGCTCTGGCACTACTATGATTGCAGCGG
AGAAGACTGGTCGAAACTGCTTCATAATGGAACTAGACCCGAAGTATTGCGATGTCATCGTGGCTAGATGGGAAAAATAT
ACGGGTAAGACTGCGGAGCTATTGAATGGCTAAGGGAAAGAAGACCGGAGGGCGGGATTTTAAGAAAGGCGTGTCGGGAA
ATCCCGGCGGCGGAGTGAAAATCCCAGACGATCTTAAGGAAGCGCGGAAGCTAACCCGTATCGAAATGGAGCGCGCCGGA
GGGGTTCTATAAACACACCCCCCGAAGAGCGTTTGGATAAGGATAAAAATGAAAATTGAATGTGCGCATGACAAAGTCGT
AGATATCGACTCCCTCGTTCCAAACCCAAGGAACGCCAACGACCACCCCGAGGCGCAGCTCAAGCTGCTGGCCAAGATCA
TGAAGCACCAGGGCTGGCGCAATCCTATCGTGGTTTCGAATCGTTCKGGGTTCATCACTAAAGGCCACGGCAGACTCATG
GCCGCAAAGTTAAACGGGTGGACAGAAGTCCCCGTCGATTTCCAGGACTATGCAACGGAGGCCGATGAGTGGGCTGACAT
GATTGCGGATAACAAGATTGCCGAGCTTGCTGAGTCAAATGAGATGAGGATTCAGGAGATCGCAMTAGACCTTGGSCCTG
ACTTTGATTTCGACCTATTCGGTATTCCTGATTTTAAAGTGGTGGGCGTAGACACCCTGCCTCCCGGATGTGATGAGGAT
GCAGTCCCATCCGTACCCGCAGAAGCGACGACAAAGCTAGGAGACATTTACAAGCTTGGGAATCATAGATTGATGTGCGG
TGACTCGACGAGCATTGATGCGGTTGAGAAGCTGATGAATGGTCAAAAGGCAGACATGGTTTTTACTGACCCACCTTATG
GAATGCACCTCGATACTGACTACTCAAAGATGCCATCAACAAAGTCGGAGGGTAACAAGAGTTACAGCAAGGTCATCGGA
GACGCCGAAGACTTCACGCCTGAACTGATTCAGACCATGTTGGGTGTTTTTTCCTACTGCTCCGAGATGTTCATATTTGG
AGCGGACTACTTTTGTGAACTCATTCCAAGCAAGAACGAGGGCAGTTGGGTAGTTTGGGACAAGCGCGTTACTGAGAACT
TCGACAAGATGATTGGTTCAGCTTTTGAGATGTGTTGGTCAAAGTCTAAGCACAAAAGAGAGATAGCGCGATTCAACAAC
ACGCTCTTTTCTGGTGAGGCAGACGCTCGAAATAAGGTTCATCCAACACAGAAGCCAGTGAAGTTAATAGAATGGTTCTT
TGATAAGTGGGGAAAGCCCAAAGATAAGGTTGTGGATCTGTTCGGCGGTTCCGGTTCAACGCTAATAGTTAGTGAAAAGA
CCGGGCGCTCATGTCTCATGATGGAATTAGATCCACATTACTGCGATGTCATAGTTGCTCGCTGGGAGCAATATACAGGG
AAACAAGCTATCCTGCTATCAGGAGCTTTACAGGATGAGCAGTAGTAAACCAAGGAAGCCAGGCACGTTTAAACCCGGAC
AGTCGGGTAATCCAAAGGGTAGGGCAAAGACCCCACCTGACATCCTTGAGGCTCGCCAGATGTCACGCCACGAGCTTGAG
CGCATCCTCAATCGGTACATTCGCATGACTAAGGCCGAGATCATCAAAGCGGCTCAAGACCCGAAGACGCCCGCGCTCGA
GCTTATGATTGCGAGCCTAATCTCTAAAGGTACGAACGAGGGCGATTATAAGCGGATTTCTTTTCTGCTCGATCGACTGG
GGTTCGTCGTAACTCAGGACGTGCGCGTGTCCGGCGGCGAGGGCGGGCCGATTAAGCTATTCTCGGAGGATCAGATTAAG
CGAATGGCTAAGGCCGTCTTAGATGACAGCTGAGCGGACGCTAGACATCATCCGAAACAAGCTTATCGCGTTCGCMATCG
GKATGCGCGACGACTACCTCGCGGCTCCACACCATAAGGCGATTGCGAAGAAATTAGAGGAGCTAGAGTCGCGAAAGATC
CGACACCTCATGGTGACGATGCCCCCCCGGCATGGGAAGTCGATGCTGATTTCCGAGCTCTTTCCCGCCTGGTACTTAGG
TCGTCACCCGGATCATAACGTGATCTTTACGAGTTATTCTCAGGAAATCGCCGGCGACTTCGGTCGCAAGGTACGGAACC
TAATTAAAGAGCCGGAGTATCAGGGAATCTTTCCGGGGATCGAAGTCAGCGAGGACTCGGCCTCGACCAAGCGATTTCAC
ACGAACGGCGGGGGGGCATACTTCGCGGTCGGCGCTGGCGGCGCGCTTACCGGGCGTGGCGGTGACTTAATTATTATCGA
TGACGTTCATAAAAACCGTGAGGAAGCGCACTCGGACGCGGTGACGAAAGCGATTAAGGAATGGTACGGCTCCACGCTCT
ACACGAGACGAATGTCTAACGCCGTGGTGGTCATCGTACAGACCCGGTGGAGCGATAAGGACCTTCCGAAATACCTCCTC
GATAACGAGCGTGATAAGTGGGAGGTCTTAAACCTCCCCGCGATTAGTCCCGAAGGAATCGCGCTCTGGCCCGAGAGGTT
TCCGATCGAGACGCTGCTTGAGATCAAGCGCACGATCGGGTCAGCTGACTTCGAGGCGCTGTATCAGCAGCGACCGTCAC
CCGCCGAGGGTGCGCTTCTTAAGCGCGGCTGGTTTAAGTTCTACAAGGTACTGCCGAAGATTCAGGAAAAGATTCAGTCC
TGGGACTTGGCGTTTACCGGCAAGGAGACGTCCGACTTTACCGTGGGCCAGGTCTGGGGATCGGTCGGGTCGGACAAGTA
CCTCATCGATCAGATCCGCGCACGGCTCGATTTCCCGGCCGCGATCCAGGCCATCCGGTCCCTGAGCTACAAACACCCGG
ACACGTATACGAAGATCGTCGAGGAGAAGGCGAACGGAGCGGCGGCAATCGCAACGCTTCAGCGCGAGATCACGGGCCTG
ATCCCGTATAACCCGAAGACCTCGAAAGAGATGCGGGTCGCCGCCGTCGCCCCCGATATCGAGGCGGGAAATATCTGGCT
CCCCGATCCTTCTATCGCGCCTTGGATCGGCGACTTTATCGAGGAGTGTTGCTCCTTTCCGAACGGCGCGAACGACGATT
CTGTTGATGCGATGTCACAGGCCCTTATCCGCTTCCGCGAGTCTTCCGGCGACCGTCTACGGCGCTTGATTCAGATGTAG
GTCCCTGCGTCCGTTCGGACCCACCCGGGAATTCCTATACTATACAAAAGACTAGTATGCGTAACGCAACGCGTATAGGA
TTGATCTTAGGAGAATTCAAATGAAGTACGTAAGCGCGATCCTCTTAGTCCTTATCTCGAGCAACGCGAACGCTTTTAGC
GAAGAGGAACTCAACGCGAAGTGCGATCACGCGAGCGGAATAGTTGATCAGTTATACGACCTAGTCCACGAATTCGTTAA
CAAAGAGATCACTATTGATGAATTCAACGAGGAGACGACGAAGTTAGACGATATCAAGGCCGATATTTCGGATTTAGATA
AAGCTTGTACCGCTGACCACGAACTCCAGGTGTGCGCTAAAGCCAAGGGCGTACTCACATCCTATAATGCTGATATCGTT
GAAGCCCAAGCCGAACTCGATCGCCAGAAGCAAGCCAACAGCCCTGAAGGCATTATCGAAAGCGCGTGCATGTCGGTCCA
AAATTACCAAAACGCTAAGGCGTTCAAAGCACAGGAGCACCGGATCGGACGCGAATCGGGAGTTGTGAGTATGACGAACC
TCCGAGAAGCGGGCGTGGCGATTATTCAAGCCGAGTCGGAAATCGCTCAACTCGCGGCGAAGTATAAGCGTAAAACCGGA
AAGGCCTTAAACCTCAAGGGCAAGTGCGGCCAGCACTAGTTCCCCCATTCGCGCGATCGTTTTCTCGGTGTTACGTTTTC
CCGCAGGAGATAAATCATCATGAAAAAGATCGCCAAGAAGAAGACCGCCAAGAAACGCAGCACGAAGAAGAAGACCGCCT
CTAAAAAAGGTAAGTCCTTCGATAAGCGGATCGCGAACAGCACCGCTCCCCGCACTTCCCGCCCCGAAGTTTACGCCTAA
ATAAAGGCGTCCCGAGTTCGCTCGTCCAAAACCACCTAAAGCCTGGAGCCGTAACTGGTTCTGGGCTTTGGTCGTTTAAA
GCCTATCGATTACCCTATTATATATTCTAGCAATTATACTAGACGATAACTATAGATAGGCGTATTGTATATTTATGCCG
AGCCTAGATTACGACCCTCGACCGATATTCTACCTCTTCCGARCGTGCGAGCACTGCGGTTGGGAATGTGACCTCGAGGA
GTTCGAAGAAAACCTTCCGAGCAAGTGCGCTGAGTGTGAGTCCGACGATCTGACTCTAGAGCGGGAGTACACATGAGCCA
CAACGGATGCGCCCCCCCCCCTGAATTGGAAATAAAAACCGAGGACGGCTATGACTAACGAACCTATGAAAAAGAAACTC
CGCGACTATATGCCGCCTCTTACGGAAGAAAAGAAACAGCTTAACGGACTCGTTCCGAAATCTCTTTTTCTGGCGGCTCA
GAAAATCCTGGTTAAAGAAAAGCGCGGCTGGGGAGATCTCCTCTTGGCGGCGCTTAAGCAATACATCGAAGAGACGGAAC
AAAAGGGCGGCTAAATTGCCCGAAGCTCGGATCACAAAAAGGATAAATTCATGGCACAGACCGCTCAGGAAGTTTTCACG
CACGGATTAGTTTCGGGAGCCACGCGTGCGCTCATCGTATTCTCTAACGACGCGGGCGGGATCGGAGTCTCCTGGTCCGA
TATGCCGATCGAAAATCTCTGTTACCTAAGCCAGGTCTTAAGTCACGCGATTCAAAGTAAGGTCGCCCAGGGGTTTGGTC
TTCAGGCGCCTAAGCAATCGCCGGAGCAGGCGGAGCCGAAAGCCCAACCGAAAGCGGCTAAAGTCGTAAAAAAGACGACA
GCGGTTAATAACTTCCCGCGCTCGAATCAGTGAAAACGGAAGTCGAAGAAATCATTCGACTCGTAACTTGTATCGAGTGC
GAACGTGACGGCGACAAGTCTCCGATTGATTCCCGCGCCGCTCTCCGAGAGTACGCCGATCCGGAAAGACTACGGCAAAT
TGCTTACCTCGTCGTTCATGCGGCGGGCGTGATCCGAATGCTAAACGCCGGTCCCGATTGCTCGGCCAAGCAATACGGCA
CCGCATGGCTCGACGTATACAACTTGCCTAGAAATTCCGGCCCATATGGGTAAACGGGATTTAGAGATATTTCAGATCGC
CGTGGCTCTTTTCGTGGGAGTTGTTGCGATTTGGTACGGGTTCTGGGGGAAGTTTTAATGGGTCTAGCGCAAGTAGCCAA
GGTGGCTTTGTTCTGGGGATTTACCGCGGCGTCGATCGCGACGCTCGTCGCAATGGTCTGGTTTGAACGGGAGAAGAGGA
AGTGATCCCGCCCATCGGATCTAAACTCCGTGCAGGAATTCAGGCGCTCCTTTCACAGGCGAGAGCGCATAAGCCAAGTC
CATTTTTGTTGCGTGTAATTCAGAAACTAGAAGAGGCGTTGAGAGACGCGGATCGGATCGAATGAATACTTTAATGAACG
TAGTGAACGGCTTCCTTTTCGGCATTGGTCTTGTACTCGCGGCGTGCGCCATGCGCGTTGCTTTCCACATGGAGCTACTC
AACTAGCCTTCATACATTAACCAAGGGGCGAAGCGTTCGCCGATCTAGCGAAAGGCCGGAAGTAATGTGGCGGTGGGTAC
CATTTCCAAATCTGTACTTAGCGAAGAACTGGCGAATCATGCTCCTCTTTGGATGGGGAAGCTGGGGCATTGGATTGATC
TCCAAGAAGAAGTTCGGGAAGGAGGCGAAATGATTAAGCCGCTTGTCGAGTTGATCGAGGCTGTGACGGATGTCGAAGAG
AAGGCGCATGAGCATGTTAGGTCGCAAGACTGCGAAGTAATGGACGACTACAGCTCGCACGAGGATACGTTCAAAGCCGG
TGCCCGCTCCCAAGCGAGCTTGGGTTTGGCTCTGAAAGAAGCTGTCGAAGCGATCGAGGCGACGCGAAACGAATGCGCGA
AGTTCTATCAGCGGTATCAGAAGCAAATCGCGTCGAGTCCGCTCGGGGGCTTTGTATGCGACCGGGAGCTATCCTCCGCG
TCTAGGCTCGCTAACATCCGCCGCATCCTCGAAAAGGAGACCTCCGAATGAGTGAAACAATATGGTGGKYGSKKTACCTC
GCYCTSGGAGAAACTCGCCTTTCAGTCGGCTCTTTTGGAGAGGGCGAAGGAGCGAATGAGCGATGCTGCGGTATCGGACG
CATGGGCCGAGCAATGGGTTTCCGACTTCGCCTCGCTCTCGGAGACGGGCGAATGACCGCCGCATTTATTTTAGGCTTAA
TCACCGGATCAATCTGCACCGTCGCGTGCATGCGAAGAATGCGCGATGAGATTAGGGCGAAGTGGCATCCTTGACCGCTT
ACGACGAGCTCATGACCTCGAATGCGATGGATATGAGGTGGGTTCTCCCGACCTGCCCGATGCACTTAAATCCACATATT
TATACCGCGTACTCCGTCCGGGTTCTCGAATCCCAGGGGGAAACGGACGCGGCGGCCGTCTTAAGGATTCGGTACGAAAA
CACTCTCCTTAAAGAATGCGAAAGTGCGTACGGCCTTATTTCCACGTTCCCGAACGGAGCGACGGCAAGTCACGATGACC
TATACGGCGGATCTTTCCTTTCGCCCCGCTTCGCCGGTCGTGCGCTCGACTACCTCGACCGAACGGATGGCGTTTACCGC
GAGAGCGAGCCGACTATTTTCCGGTTCTTATTCTTAAAGCCCGCGATGAAGTCTTGGGCGGAAGGGTTTAAGGTCGGACT
ACTCTCGCAACTTCAATTCGCGGTTCATTGTATGTTTCATCTCCTGACCGCAAAACCGGGTGAAACGTCGGATCACCTCA
TGATCTGGCTCGCGATCCCTTCGATGAATCGGTTTCCGTTCTCGTCGGCTGCGATCGCGATATGGGCGAATAGGTGGACG
GCTCGCGGGATGACCCCCAAGACCGTGTTCACGGCATACTACTTGACCGAGGTCCCCTGGATGGCAAAGTTTGCACAGAA
GGACTGGGCCGCATGAATACAAGAACAACGATTTTAATCTCGCTCGGCTTTGTCTTTTCATGGGCCATAGGTGGGTGCTT
AGGGATTCTAATCGGGCAGCGCCAGGCTCCCGCGTGCGTAGGRCGGAAATAATGATTCCGAGTAAAGCTCACCTTCAGAG
GCCGGACGGCATGACGTTTTGTGGGCTAAACTCGCTCTCGGTCTTAATCGTTCCGCTAAAAGATATGGAGCGCACKAARA
CCTGTAAGACCTGTCTCGTTCGCCTCGACGCGATTGCGAAAGAGGAACTAACGCGCAAGAATCATTAAGCGGGGTAATCC
TTGATAGTTAGAGAGCAGAATTACTATAGCGATCTCGGACTAAAGGCTTTCGATATCCTAATGGAACTCCCTAAGGCGGG
AGAGGAGCGGTATAAACTGCTTACCGGGGCAAGCGCGGGCTTTGATAAAATCGACATAGAGATTCTTAGGCAATCGCTCT
TAAAATTATCCGATACGATTCGAGCACTAGGACAATGACGTGCCCGAAATGTGAGGCAGATACGCAAGTCGTTGATTCAC
GCTACTCGGTAGAGCTAAAGCACACACGCCGTCGCCGCGAGTGCCTTAACTGCGGCGCAAGGTTTTCGACTTACGAGACG
ATACTGGTTCCGAATAATCATGACCGCGCGCTCGCAGCGATTAAGAATATCATCGATAACGGGTCGTTCGAAGAACCGAA
AGAATTGTGAACGAAGGCGATAGAGTAGCGATCATTCGTTATGCGCTCAGACTCGTCCGCGATTACAAGCCGGGTCGCGT
AGACCTTCTCGTCGAGTTCGGCGCCGCTTGTTATCAACTCGGGAGGGAAGCGACCCACGCGGACGGCTGCGAAGAGGCGC
TCGCGAAGCTAGAGGCGAAAGTGCGGGCGATGGAGCTACGAGAAAAGGAAGACGAGCCAGGAGTTAAGAGCTCCCGGTAA
GTAGCCTCGCCCCCGGGAGCGAAGCAGCATCTAGGCTCGGTCCGATAATAATACGACAGACCTAGTCCGGGAACTCTGGT
AGCACACGTCTTAAACCCCAAACGTGAACCGACGTTCCGGACTAACCGGGGGCTTTCCCTAGTATTCACGCGTTTTTGCG
GGTGCGCAAAATAGGGCGCATAATCGCGCGTATGGCTAAAGGGTTTGCTAGGGTTACGAAAGAACGACTCGACGGTTGGT
TTAATCTTTTAAGCGGCGTCGGTGTTCGCGACCGGGACAAGCGCGTAAACAATGACTGGGAGTTAACCCGCCTGTCCGAA
GTCGAGGCCGAGACCCTCTACGCAGCCGACGACCTGGCGGCTAAAATCGTAGACCTTCTCCCCGAGGACGCACTCCGCGA
ATGGATTGAGTTAAAGTTATCGGATCAGGACGCGGAGAGCGCGACTCTCGCTAAGTTAGACTCGCTCCTCGCCCGCACTC
GGATCGAGACCGGCTGGAAGTGGGGTCGTCTCTACGGTGGCGCTGGCGTTTACGTTACGATCGACGACGGGCTAGATCCT
CAGGAGCCGGTCGATGAGACAAAAATCATGGACGTTAAGTCCCTGACCGTTCTCTCACGCTATGAGCTCGTCCCGTATCA
GATTAACTCGAATCTCGATTCACCATACTTCGGCATGCCCGAGATTTATCGCCTCCAAACTTCCCAACCGACCGACTTCG
TTGAGCGGTACATACACCATTCGCGCTTACTTAGGTTCGACGGATCGATGCTTCCGCGCCGGTTACTTATCGAGAACCAG
TGGTGGGGGGATTCCGTGTTCTCGCGCACGTTAAACTCGATTAGAAATTATAACTCGGCCAACGATGCAGCCGTTTCGGC
GCTTCAAGACTTTTCGGTCGGTGTATTCCAGATCAAAAACCTAGCCGAGCTGATTTCCTCAGGCCGAGAAGATATCGTTA
GGACTCGGCTTGAGCTCGCGAACTATTCGAAGTCGGTCATTAAATCGATTGTCTTAGACAGTGATGAGCAGTTTAGCCAG
GTATCGAAATCTCTAGCCGGAGTTTCGGAACTTCTTAAGGACGCTGGCGCGAGGCTCGTCGTTGCGTCTGGGATGCCGCA
TACTAAGATTCTGGGAGAGTCACCGTCTGGCTTAGGCGCGACCGGCGATAGCGAAGAACGCGGCTGGTATGATCACGTTA
AGAATCAACAGAAGCTGGTTTTACGTCCGGTCATGGAAAAGCTGATCCGGTACATCCTACTCTCTAAGAACGGCCCGACT
AAAGGCGAAGTCCCGGACGCTTACACGTTTGATTTCGTTCCGCTCTGGCAGATGAGCGATAAAGAAAAAGCGGACATGCA
GCTCGTCGTCGCTCAGAAGGACCAGATTTATATTCAAAACGGGGTCGTGGACCCTGACGAGATCGCTCACTCTCGCTTCG
GAGGGGACAAGTTCTCGCTCGAAACGGATATCGATTTAGATGTTAGACGGAAAATCCCAAGCCCGGCTTCCGAGTCGGGT
GTTTCGAAGGCAACGACCGAAGACCCGACGCCTAAAGGATCAACCGAAGATCCTGACCCGGCTCCCGTAAGTACGGCAGA
GGAGCAGAACGAGAAGTTCGTACAGACCCCGAAGCCTGGTTACGTTTCGCGCACGGACGCGAAAGCATAGATGAATCCCG
CAGTGTCGCTTAAGAACCTTGTTCGGAGAAACGGCGGGCGGCCCGCTAGGCTTCGCAGACCACCGCGCCCGAAATCTTTT
AAAGGTTTAGAGCGCCAGTACCTAAGAAAACTACTAGTAATGCTTCGGTTCCTAAAGGCCCGCGTCGACGAAAGACTTGT
ATCAAAACTCGCGCACTACAGTACTCAGGCTCCGAAGTTCTTTCACCGGGCAAAAAATGACGACTTAATGGGCGATCTCT
TCGGGGACTTCGAATCGATCCGCGCTTTTTTTTATAAGACGTACACGGACAAAGAACTCGATAACATCGCGAGCGGAATC
GGGCTCGAAGTTGCCGGACTGAATAAAGAAAACCTTACTAGCCAGATCGCTAGTGTTCTCGGCGTAGACGTATTCATCGA
CGACTCGAAGCTAGAGGACCGGATTAGAGCCTTTTCCTTCGATAATGTTAGGCTCATTAAAACGATCCCGGAGCGTTACC
TTAACGACGTTCAGTCGAAAGTATTCGACGGTTTTACCGATGGGTTAAGATGGGAAGAGATCGCCGCCGACTTAGAAGAC
ACTTACGGAACGTCGGAATACAACGCGGAACGAATCGCACGCGATCAAGTTAATAAACTTAACGGGCAATTGACCGAAGA
GAGACAGACGAACCTTGGAGTGACCGAATACGTGTGGCGAACCTCGCTCGATGACCGGGTCAGAGATTCGCACGCGGAAA
AAGAAGGACAGAAGTTCGAATGGGAAGATCCGCCCATGGATACCGGGTCACCCGGCGAGGACATTATGTGCCGATGCTGG
GCCGAGCCCGTCCTAGATGACATCTTCGATTCGGGCGGCTGATTTGTGAATTTAATTCAATAAGCAGATTATTAAGGAAC
GATGACGACTAAGAACCTTCGACGGATCGATAGGACGGAGCTACGGAAAGCGGAAAAGACTCAGCAAGGGTTTCTTCGCG
CTCCCGCGTTCGCTACCCGTACCGGCGTATTTAAGTACCTCACGGGTGACGGGAAAGTTATCAGCGAGTATCGCCCGGCG
GAAGAAGTCTTTAACGCCGCCTCCATGGCGACGCTTGCTAACGTGCCTGTAACGAACCTTCATCCAAAGCCAGGCTTTTT
AGATCCTAAGAACGCGAAGGCTTACACCATCGGCTTTACTGGCGATATTGTAGAGCGCGTAGATGAAAAGTTTGTTCAGG
TCTATGTAACGGTTTTTGATCAGGGCACCATGGATCAAGCCGAAAACGGAATGCAGGAAGTATCCTGCGGCTATACCTGT
GACCACGAAGTTTCGCCTGGGATCTACGAGGGCGAAGCATACGACGTGATTCAACGGAACATCGTCTATAATCATTTGGC
GATTGTCCCCCGTGGGCGAGCTGGCCCGGAAGTAAAGCTGCGTCTCGATGCCGACGAGGGCGAAATGATAACGGAAACGG
AAAAAACGAAGGAGAGTCCTAAAATGGGAATGATTAAGATCAAAGATAAAGAATACGACGCGAGTCCGGAACTCATGGAG
GCTCACGAATCTAATATGAAGGATATGGCCGAGCAGATGGACGCCATGACTAAGCAGCTCGACGCTTTTAAAGCGGCGAA
GCCCGCAGAAGGTTCTGCCGAAGAAGAGAAATCCGAGTCTCCTGAAGTAGAGAAAAAGGAAAAGGACGCAGCCGATCCGG
AGAACAAAGAAACTCTCGAGTCGGTTAAAAAAGAGAAGGACGCCGCGCAAGCGAAAGCCGATTCTCTCGAGTCCGAGATA
ACGAAACTTCGTTTAAGCCAGAGCGAATTGTACGACGCTAAGAACCTACATGCCGCTGTAACGGCGCGCATGCGCGTTCT
CTCCGTAGCTTCCCGGAAACTTCCGAGCGATACGAAGCTCGACGAAATGACCGATATGGACATCAAGAAAGAAATCATCA
AGGCCGATAGCCCGGAGAAGAATCTCGCGGGTAAGTCTGATGAATATTTGAACGCTCGCTACGATCATATCGAAGAGAGC
CTCGACAAAGTTATTAGCGACCGCCGGGGAATGGGTTCCCAGATCGTTAATACGCGCAAGGACTCGGCGAACGACAAACC
TGATTCCGAAGCGGCTCGCCTAAAAATGATGGAAGAATCAAAAAACGCTTACAAGCGTCCTGATTCCAGTCAGAAGAAAT
AACAAAGAAAAACGAAAGGTATATAATCATGCAAACTTCTTACTCGATTAATCAGGCTGCGGCGCAAGGCGGCGGTCTTT
ACGATATGGGCCCTAATGATATTGTTTCGGCAGTGGACCCGACCGAAGTCGTTCCTTACGGCGTCGCTCTCTGCCGCGGC
GTAGCCGACAGTGAATGTAAGCTTCCTAGCTCGTCCGGCGACGTGGCTAAGATCATCGGCGTTTCCGTTCTTTCCCATAC
GAACGAACAAGCGCTCGGAACCAGCATTTCGAATTACCCTATGGGCAAGGACATCCCACTTCTTCGTAAGGGCCGGATGT
GGGTCAAGGTCGAAGAATCCGTTACGGCGGGTAGCCCTGTTTTCGTTCGCTTCGCATCGGGCGCTGGCGGATCGCAGCTT
GGTGCTTTCCGTACTTCTGCCGATACGGCTAGTGCGGCGCAAGTGATGGGCGCTGTTTTCACTGGCTCAGCCGCCACCGG
TGGTGTCGCGATTGTAGAACTTAACCTCCCAGCTTAATTGCCGGGATTAACTTGAGAGGAAATTAGAAAATGAGCATTGA
AAAGAAACATAAACTCGACTCCGGCGAGACGATCTTTTTCGCCCGTGAACTCGAGCAGATCAAGTCCCGTTCTTATGACG
TTAAGTATGCCGAGCTGAAGGCCCGTTCCCTTATCCCGGTTTCCTACGACGCCGGTCCTGGGGCTGAGTCGATCACTTAC
AGCCAATACGACGGCCTCGGCGTCGCGAAGCTGATCTCAAACTACGCTAACGACCTTCCTCGTTCGGACATCAAGGGGCG
TCAGTTCACTAGCCCTGTCCGCTCGCTCGGCGCTTCTTACGGGTATAACCTGCAAGAAATCCGCGCTGCGAAGATGGTGG
GCAAGCCTCTCGAACAACGTAAGGCGAACCACGCTAAGAAAGCGATCATGCAGCTCGAGAACACCATCGCGTTTTTCGGC
GATGCTGATCACGGCCTCGGCGGGTTTCTTTCTAACCCGAACATCACCGTCGTTTCGGTCGCCGCTAACGGCAATCAAAA
CGGTGCGGTGAACTCGACTCTCTGGGTTAACAAAACCCCGGACCAAATCCTTGCCGATATGAACCAAGTGTCTAACACTC
CGTTCAATCTCACCAAGGGCGTCGAGACGGCTGATACCGTTCTCCTCCCACTTGAGCAGTATACGCTCATCAGTTCGACC
GCTCGTTCGGCGAACAGCGACACGACGATTCTTGATTACTTCAAGAAAAACAACCCGTTCATCAAGGAAGTCACCTGGCT
TAACGAGATGAAGGGCGTCGGCATGAGCGGAACGAACGCTATGCTCGCTTACCGTCGCGACCCGGACGCGCTGACGCTTG
AGATCCCACAAGATTTCGAGCAGCTCCCGGTTCAGGAACGGGGCCTTGAGTTCGAGATTGCCTGTCACTCGCGCATCGGT
GGGGTCATTATCTATTACCCACTTTCGATTGCTCGCGGCGACGGAATCTAAAAGCTGAACTTTCCGGGACGCGCCTCCCG
GAAGTGAGATAAACGCGGGGTCGTCTGGTTTGCGCCGGACCCCGCGTCGTCTTATTCTCGTGGGCAGTAGTAACAACCCC
AAGGAGACATCAGCTAATGTTAATCGAAAATCGAGCAAAACACGTCTATATTGTAGAAGGCATTACTTTCATGCCTGGAG
TTAACTCCGTTCCTAAGCAAGCCTGGGATCGCATTAACTCCCACCCAGGCATCGACATGCGCATCAAAGAAGGCGTCATG
CATATCCACTCGAAGGACGACGTTAAAGACGGCGACTCCGATATGCCTCACCATAGCCTTAAGGAATTCTCCCTATCCGA
CGCGAAGAAGCTCGTTGAAAATACGAACGACACTTCGCTTCTGAAAGCCTGGAGCGGAGACGAGAAGCGCTCAGCCGTTA
AAGCGCACCTCACCACGCAGCTTAAGAAAATCGAAGGCGACGCTTTCGACGGTAAACTGAACTAAAGAACCGAGGGCCTG
AGCAATGGTTACACCAGACGTAATAACAGCGATTGCTCCAGAGCTCTCTTCCGAGACGCCCGAGACGATCTCGTTATTCA
TCGGCATGGCTCAGGCCCGCATTTCTCCCGTCGTGTGGGGAACGCTCTATGACCAAGGCGTCACGTTCCTCACCGCGCAT
TTAATGACCATGAAGAATCGCCGGGGCTTATCCGGCTCCCAGACCATGCAGAAGGTCGGGGATATCGAGATTCAGAACTC
CGTACTCGCTAAGGGCAATAAAACCGATCTCGCCTTTCTACAGACGAGCTACGGAGTCGAGTACCTCGCGCTCAGGGATT
TAGTCGTCGTCGGACCGATGCCGGTATAAGAGAAAGGCTTTTTAAATGATAAAATTAAAGAGCCACACGACCGAGGCGGA
TCACGGCCAGAAAAACATCTTAGACGAGATTCAGAAACTTAAGGTCAAGCCCTACGTTAAGGTCGGTGTATTAGAGAACG
CGGGTCAGCACGATTCGCAGGATCACGCCGACACTACGGTGGCGCTCATTGCGTCGGTTCATGAGTTCGGGTCCGAGAGT
CGCGGGGTTCCAGAACGATCTTTTATTCGCTCCACGATGAACGAAAAGGAAGGCTTCCTAAACGAGCTCACCAACGGAAT
GGTTGACGAGCTTTACCGAGGAAATACGACCGTCGAAAAGATGATCGGCGTTTTAGGGCTACAGATTCAACGGCTTATTA
AGCTTAAAATTCAGTCCAACATTGCTCCCGCCCTTAAGGACTCCACGGTTAAGAAAAAAGGCTCCGAAAAAGGTAAGTCC
ACGGCCCTTATCGATACGGGTCAGTTAATTAATTCGATCCAGTACGAAGTGGTTATGGACGGCAAAATATCGGGCGATGA
CGAGGATATCTCTGTATGATGCCGTTTGCCGAACGCCTTAAAATACTCCGTGATAAGCAAGAATCGAAGTACGTCGCAGG
GAACTACGTCCGGGGGCCGCGCCGATTAATTGACTTTATGGGCACGGTCGAGCCTCTTTCGGGCGATGACCTCATGCTTC
TATCCGAAGGTGACCGCACCAAAGAATCTATCCGTATCTGGACCGAAACCGAGCTCCGCACGGTAGACGGCAAGCGAGAG
GCGGACTACGTGATTTACTGCGGTCGAAAATTCGAGGTCCAGATTGTGAAAAAATGGACTCAGCTTATTCCTCATTATCA
GGCCGTCGCGGTTCGTATTAACGACGAGAACGCGGGAGACTAGGGTCATGGAATTTGCGCCGATTAAAGACGCTCTCTAT
ACTTGGTTTAAGAAAACAAGCGGACTCGATTCAGTAATCTGGGCTGACCAGGATGGACCGAGACCGGCCAGACCTTACGC
GACTCTTAGGCTTATAACCGGAGCGGTGAAATTAGGCGGGCAAGACAATTTAAGAGTGAACGAGAGCGGCGTTTTTTATC
TGAATGGCCCGAGAGAGATCACGGTGAGCATTAACGTGATGGGAGTTTCGGCCTTAGATATTTTAACGACCGCTCGAGAT
TCTCTCGATGACCCGAGCGTTATCGATGACCTCGAGGCGGACGGGATAGCGATCATAGAGGATGGGAGTCCTCAGAACAT
AACGGAACTGCTCGAAACCGGGTTTGAGGAACGAGCTCAGATGGATCTAAAAATCGGGTTCCAGGCCGAGAGAGATAGTA
CCGCGGTCGTAGTCACCAAAATCAGTTTAAACGGAAGAGATCTTAGTTAAAAGCGAAGGGAAAAAGTTAGATGCCAAATT
TAAGTCAAATCATTCAGGTTTCGATTTCTAGACAAACGAAGGGCGTGAGCCAGGTCGGTTTCGGAATTCCTCTTATCCTC
GGATCGTCGAATAAAATGGGCTCAGACCTCATTCGTTCGTACCAGGATATGACGGGCGTCTCGGCTGACTTTGCGGGTAC
CGATCCCGAGTACCTTTCCGCCGCATCTATTTTCGAGCAGCAACAGTATCCTTCGAAAATTAAAATTGGTTACAAAGCCG
CGCCGGTATCGGGACATCCGACTACGGCGGAAGCCCTTAATGCGATTATCGCGATCGACGACGACTGGTACTGTTTGCTT
CTGACTTCGCGCGTGGACCAGGATATTCTGGACGCCGCCGCGTTCATCGAGTCGAAAGAAAAAATCTTTATCGCCTGTAA
TGGTGACGCCGCTATCGAAACTTCTTCGACTACCGACGTTCTTTCTCAGCTCAAGGCGCTTAACTACTCGCGTACCGCGT
TTCTCTTTAGCGATACTCCTGGTACTTACCCGGAAGCCGGATGGGCCGGGCTTTGCCTTCCATTCGATCCAGGTTCCGAG
ACTTGGGATATTAAGATGATTCAGGGTTCCGCTGCCGACACCCTGACGTCTACCGAATCTGGTTTTATCAAGGTGAAGAA
CGGAAACACCTACGAGCCTTATGCGGGCGTATCGATCGTCGGCCAAGGTACGATGGTGGACGGCGAGTTCATCGACGTGA
TTCGTTTCGCTGACTGGATTAAGTCCCGGATGCAGGAACGCATCTTTTCGAAGCTCATTAACAATAAGAAAATTCCTTAC
ACCGACACCGGAGCGGCGATTATCGAAAACGAAATTCGCGCTCAGCTCGAAGCTGGCGTTAAGATCGGCGGGTTCGCTAG
CTACACCGTTACGATTCCTAAGGTCGCGGATCAAAATCCGAATGACCGAGCAATTCGTTATATGCCTGGCTTCTCTTTCG
TCGGAATCCTAGCGGGAGCCGTGCATAAGATTGCAATCCAAGGCGTTGTTACCATTTAAAGAAAGGAAAATTAGAACATG
GCAAAAACATATAATCCTAAAAAAGTCGCGGTCATCGCCGGTGGTTTCGCGATCTCCGGTTATGCAGACGGCGAATTCGT
TACCATCACGATGGACGAGGATCAATTCGATCTAAAGGTTGGAACTGACGGAGAGGGCACGCGCGCGAAGTCGAATAACA
ATTCTGCGACCGTGAAAATCATGCTGATGCAGTCGTCCGATTCAAACACGATTCTCCAATCCTTTTGGAACTCGGACAAG
ATCAGTGACTCGGGAATCTTCCCGCTCTTGATTAAAGACAACTCTGGCCGCTCGCTCTATGCAGCGGATCAGGCTTGGAT
TCAGAAACAACCCGAGGCGAAATTCGGTAAAACCACGGACTCACGCGAGTGGGTTATCCGTACCGATTCCCTAATCCCAA
GCGAAGGCGGGAACTAAGCGATGCTTGATACGCGTACTGTTGAGGTCGATGGCGCGACCTTTGAGGTAACCCAATTCAGC
GCGACTAAAGGCATGAAGCTTCTTACCCGACTCACCCGGATTCTGGGCGAGCCGTTGAGCGTTCTCATGGCGGACGAAAA
TGCAGAGGTACAGAAGGCGTTACCGGAAGCGGTAAAGTCCCTGATCACTCGGCTCGATGAAGACGAGGTAGTCGATACTG
TGAAGCAACTTCTCACCGGGGTTAGGCTCCGGGGAGAGGGAGAACTTCAGTTCGATACGTTCTTCGCGGGTAAGTTCGGC
ATGCTCTTTAAGCTCCTAAAAGAAATCATTATGGTTCAGTACGGCGATTTTTTAGGCGTCCTCGCCGTAAAAGGCTCAGG
TCTGGGCAAGCGTCCGGCGGCGACGATGAAGAAGAAAACCGCTTAAAGTGGCCTGCACATATGGTCTGGCCAGTGTGGCG
GGTCATACTCGCTAAGATCGCCACCCTTGAGGAAATCGAACGTTCCTGGAATATAAGCGATCTGATGGATGCGAACGAAG
CCTTAGACGTGAAAGAGGATAGCGAACGAATCGAGTCCGAAAAACTAGAGAGGTGATCCTTGGCGGCCGTAAAATCTTTA
GTCACTCGGTGGGGTTTTGAAGTCGATTTAAAACCGCTCCAGAAAATGAAGGACTCGCTTGCTGACTTAAAGCACGGCGT
TCAGATCCTTGGCATTGAAGCTGCGGCGGCTGCGGCATCCTTATTTATAGTGGCCGAGACGACGGCTAAGGCCGGTAAAG
AGGCGTCCTTAAACGCTCAGCGTACCGGTATGAACGTCGAGGCGTTTCAGGAACTATCTTACGCAGCCGAGCGGGGCGGC
GTCTCGGCAGAGATGTTTACGCACTCCCTGGCTCACCTTAACCGCTCTTTGTTCGAAGCGAAGATGGGGAATAAGGAAGC
GGCTCAGGGATTTGGGATGCTCGGACGCGGAGTGACTGAAGCGATTCGCGCTCACCGTCCGACAAATGAAGTTTTCATGC
GCGTAGCTGATGGGCTGTCGAACATTAAGGACGAGGGCACTCGCGGGGCGATCGCCATGAAGTTATTCGGGCGAGCCGGA
TACATGATGACGCCGATGTTTAAGAACGGTGCCGCAGGGCTCGAGAAGTTCTCCGAAGAGGCCCGCGAAATGGGCCTCGT
TATGAGCGAGGCTGAAGTAAACATGTCGAAGGGCTTCATGCACTCGCTGCATGAGGTTCATGGTTTACTCACCGGGATGA
AGCGCACCATAGGTGTCGCGCTGCTTGAGCCGATGACCAAGGTATTCGAATCGTTCTCGACGTGGATTAGATTAAACCGC
GCGATCATTCGCCAGAACATCACCGAATTCTTTGAGGGCCTTGCGACGGTCTTGACTAAGGTCATGAAGGTTTCTGGCAT
CGTCATGCAGCGGATCTCGGGAATGGTTAAACCACTCGGAGGATTAGGRGCCGCCGCGAAGTACGCGTTTGAGGCTTTAG
CTCTACTCGCGAGCGCGAAAATTCTTGCGGGAATCGGGGGCCTTGCCGTAGACGGTTTTAAATTTTTAACGACCGCAGTT
AGAGCGTTTAAAATAGAAACGCTTCTCGCCGATGCTGCGGTTGCAATGATTCCTGTCGGGATCGGTATAGCGGTGATCGC
CGTGATCGCGATCATCGAAGACTTAATCGGGTTTTTCCAAGGCAAGGACTCGGTAACGGGTCGGCTGCTTGGAATGTTTA
AAAATGCGATGCCCGAAGCTTTCGAAACGATGAAGGGCGTTTTCTCAGGAATAAAAGACTTAGTTCTCGCTATTATTCCT
GTCGCTAAGGAGCTGTTTGAATTAATGGGCCCAGGGCTCGTTCTGTATTTAAAAATGGTCACCTTTCAACTAGAGATCGC
ACTCAAAATTATGACGGCACTCGCACATTTCGCCGATAAAGGATTTGGGCTCCTGAACGCAGTCAATAAAGTTCGGTCGG
AATCAGGAGGTTTTTCTCCAAGCTCGATCAATTCCGTTCCCGGCGATAACGACATCCCTGACTCGGGCGGTGGTAAGGCG
ATTCAGAACGTGAACGTCACGACGACCGTTACCGTACCAACCGGAACAGATGCACACATGGTCGGCGACCGCGTGGAGGA
TGGAATTTCCAAGGCGCTTGATCCTCATATCCGTCAGGCAAACCGATCCTTTGCGCCGGTTGTGGGGCACTAATGGCACT
CGTTAATATTTTCACTGATAAACTTCTGGGCCGAAAGAGGGGAACAAAGTTCTCTCTCGCGGATACGGTCAAGGATAAGA
ATCTTAAAGATTTCGTCGTCGATGTTACGTTGACTGAGAATCACGATTTTCAGGCCGACGTTACAGAAAATCCGGTCGAG
GAAGGTTCCCCGATCACAGATCACATCGACCTTAAGCCCGAGTCTTTTACGATCACGGGCGTGATCTCGGACACTCCGCT
TGATATAGCGTCGTCAGTTCAGGGCGCGACTACGACGGCTGGTGCCTTAATTGGTAGAAAAATTATCGGGCCACTCGGTG
CCTACGCAGGCGTAGCCGCTGGAGCCGTCGCTGGATTAATCGCGAATGAACAGAGAACTCTCGGCGAGCGGAGCTCGAGT
CGAACGAAGAACGTGTTCGATCACTTCCGAGATCTACAAGCCAAGCGAGTGCCGTTCACCGTCGTCACGGGTCTACGTGA
ATATAAGAACATGGTCATTACGTCGCTTACCGTGAATCGTGACTCTAAGTCGGGCCGGTCGTTTAACTTTACGTGCGCGA
TGAAGCAGATCCGGATCGTGCGGAGCCAGGTAATAACGATTCCGAACACCTTCAAGGGTGTGAGTGGTGCGGCACCGAAA
CAGGATCTCGGGGCCAAGTCTGCCGAACAGGCGACGGGTGATAAAATTACGATCACCGCCCGATTGTTCGATGCCGCTAA
AGGCGCTCTCACTGGAGGCAAGTAATGGCGGTCTTAGAAATACCACTTCGGAGCGATATCGAGAGCTACTCTTTTACGAC
CACGCTCGAGGGACGGCGATACGGGTTTGGATTTCATTTCAACGCGCGCATGGCAAAGTGGATCTTTGACGTGAACCAGA
ATGACGGCACTGCAATTGTTTCGGGCATCCCCGTCTATGTAGGGATGCTCCCGCTTGCTCGCTACCGGAATGAGCTACTC
CCGCCGGGCACTATTATCTTCATCGATACGGCMGGTGGGAACGTTGACCCGGGCGAAGACGATCTCGGCTCGCGCGTCTC
GATGATGTACATTGACTCGACCGAGGTCTTTTAATGACCGAGCAGTACACCGCATCAACACTCCTTTTCGGTCGGTACGC
CAAGATCAAGATCGGTATTCCGGGTAAGCTTGGAAAACGATTAGAAAGCATTTCGAAAGATACAGCAGGCGAGATTGTTC
AGGGCATCCGAATGTCTTTTAAGATCGAGAAGACTTCGGAAGTGACTCCGAATAAGGCTCAGATCGATTTATATAATGTG
AACCAGGATACTATTAACCTTCTCCACACCAAGGGTGCCGTAATCATCCTTGAGGTCGGTTATGGGATTCTCGGCGGGGC
GAAGCCGGTATCGAAGGTCATTTTCATGGGCGATGTCTTTAAGTGTGTGACGCTGAAAAAGGGAACTGACTACGTCACGA
CGATTGAGAACGGCGACGGTCTGAACGCTTTACAGACTTCGAACGTGAATGCTTCGTTCGCCCCTGGCACGCCGGTTAAG
TCAGTCATCGAGCAAGTGRTGGGGAATTTTGGCGGCTTGGGCGTGGGCGAGGTGAACTTAGGTGACGCGGCTTCCTCTCA
GTTTGTAAACGGGTTCACCGCTTCCGGCTCTGCGCGCGATACTATGGATCAGCTCGCGGGGAAGACGAACACTGAGTGGT
CAGTTCAGGATGGGCAGGTACAGATGCTCCCCATTAACTCATTCACCTCGCTTCCGCCCGTGCTCCTTCAGTCAGTTGCG
GAGAAAGAGGGCGGTGCTTCGATTAACACTGGCCTGATCGGTAGTCCGACGCTTTCGGGGTTCTCTCACTCGAAGGAAAA
GAATCTTCATGGCGTGGAGTTCAAAGCTCTTCTCAATCCAGAACTCACCCCGGGTCGCCGTGTTCATATCATTAGTAAAA
ACAAGAAAGTGTTCGGGACGTTTGTCGTCCGCAAAGTCACCCACAATGGTGATACGCGCACGGGGCCATGGTTTAGTGAG
TGTGAGGGGGCTGCGCCATGACCGCTTACCGCGAGAACGACACCCCAACGCTTGAGCAATTAATCCGTAACGCGATGGAG
TCGCGCATTACCGAGCTCCACACGGCGCTCCCAGGCAAAATTCTTTCCTACGACCCGGCTAAGCAGCTCGCAAGCGTTCA
GCCTAGCCTTCAGAGAAAATACGTTTCGGGCGAGTCAGTAATGATCCCCGTGTTAAATAACGTCCCGGTCATTCATCCGA
GGTCGGGCAAGTCGATCATTCATATTCCGATCGCGCCGGGCGATCAGGTACTTCTCGTATTCATCGAACGATCGATGGAT
ATCTGGAAAACTCAGGGCGGTACTCCGACGCCCGACGACCCGAGAAAGCACCAGTATTCGGATGCGGTCGCGATTCCGGG
TCTATACCCGTTTAGCTCGCCGATCACGGTGCCAAACCCGTCCGCGCTTACGATTTTAAACGATAAAGCTCGGCTCGAAG
TAAAAACTGATTCGGTTGTTTTTACTGGCCCCGGCGGAGAAATAAATTTCAGTCCTGATGGGACTTTCAAGGTCATGAGC
ACGAAGGGCGTCGAGCTGGTCGATTTGCTGACCCGACTTATCCAGGCGATAATCGACGCAAGAACCGAAACGCTCCTGGG
TCCGATGCCGCTTATTAATGTCGGCGCCGATGCTTTCCCTGCGCTCCTTTCGCTTCTGAATAAATTGAAAGGCTGAGAAT
GGCAACCGACAATTCGAGATTAGGAAATGCGATAGTAACCGCGCTTCAGGGCGCTGGGTACTACCCGTCTACTGATAGCT
CGAAAGTTCAGCGCTCAATCGCCGAGTGGTCAGTCATTGCCGGTGCAATTCTGAGCGAGATCACCTCAAATATGGATATC
GATTTGTCTTCCGGCGATATCAAAGTGGATCCGGGAACTTTTATGGATAGTGTGCATGGCCCGGTCACCGGAATCGGCCT
CATTGAAGTTTCAACGTTGTCTGGAAAATTGCGATGAGCGACATCGCACTAGATGCCACGGGTGACCTCCTTATAACGGA
TGGCGCTCTTTCGCTCGTAGACGGCGCAGACGCCGTTACGCAGCTTCTCTCGCAGAGCTATAAGTTCTTCGCGGGGGAGT
GGTTCTTGGACGTGGACCTCGGAATTCCTTATTTCGAAAAAGTATTTACGAAAAATCCCGATCCCGTCGTGCTCGATACT
ATTTTTAAAAGGGTGGCTCTCAACACGCCCGGAATTTTATCGCTCGATAGCTTTGGATTTCAGTTCGATTCGAAAATGCG
TTCGCTCACGATTCGCCTCCGGGCAACAAGTACGGACGGGCCGGTTGAGTTTAACAGCGGGGAGCTAGGACCATGAGCGG
TTTATCTTCTACGGGCTTTCTCCCGTTATCTCTAAACGACGTTAAGACTCAGATCGAAAACAACTTAAAGAGTAAGCTTG
GTCCGCAGATCAACCTGCTCGCGCCCGGCCTCATGGCTACGATCGTCGGCATTATGGCCGAGCGTGAAGCCCTGATCTGG
GCTGTCGCCGAAGACGTTTACAACTCTCAGTATCCAGACACGGCGTCGGGAACCTCGCTCGATAACGTCGTCGCGTTTAG
CGGAATCTCTCGGCTTGCGTCCACGCCGTCACGTTATACTTCCCTTCTCCTATTCGGAACGTCCGGCACGACTGTGCCCG
CAGGGACCAAGATTGCGGTGCAGGGTAGCCCGAGCTCTATTTTTAAAACCGATAGCGCAGCGACTTTGACCGCGGGAGTG
GACGAGGTTCAGAAGATCACCTTCGGATCCGCCGCCGTTTCCGGTTCGTTCGTTTTGACCTTTCGAAACGAGACGATGGC
TCCCCTTAGTTTCTCGGCGACGGCTTCGGACGTTCAGTCCGAACTAAACGGCTTAAACTCACTCAGCGAGTGCGCGGTAT
CCGGGAACGCTTCTAGCGGGTTCGTTATTACTTTCGCGGGCGTAAACGGGAAACAGCCTCAACCCCTGATCGCGGTATCC
TCAAACACGCTGACCAATTCTTCGAACCTGGCCGTTTCGGTCTCGGTTTCGGAATTAGTTCTAGGCGTTCCGCAGGCGAG
CGTTTCGGTAACGGCTGTAACAACCGGCCCGACCGTTGCACCGGCGAGATCATTAACCGTTATCGCAACGCCCGTGTCTG
GACTTGATCGCGTCCTTAATCAGTTAGACGCCGTCGTCGGACGCTCGACCGAGGATGATTTATCGCTCCGAATCCGTAGA
ACGAAGACGCTTCAAATCGGTGGATCTGGTACGCGGGACGCGATCCGCTCGAAGCTACTTTCTCAGCCCGGTGTGACTGA
CGTTTTCATTTTCGAAAACCTTACGCTCATCCCGGATCTTGCCGGTCGTCCACCGAAGTCTTATGAGGTAGTCGTCGCCG
GGGGCGTGGACCAGGTCATCACCCAAACGATTTGGAATACAAAGCCAGCCGGTATTCAAACGGACGGTGCCTACGCAGGC
GTAGCCGTCGATACTCAGGGAGCGAATCAGCCGGTACGGTGGAGCCGTCCTGCGGTMGTKCCGATYTATCTCGAGCTCGA
TATCGTGACGGATTACAATTACCCGCAAAACGGGGACGCTCTCGCGGTCGCGGCTATTCTTGCTTACGGCGCCGCGCTTC
GTATCGGGCAATCGATCTATGTGACTCCGCAGCTCGTAAGCTCGCTCGACGAGATTCCCGGAATTATAGGGATCACGGTT
AAGATCGGAACGACCCCTGGCCCTGGGATCGCATCGAGCGTTGCGATTGCCATTGCTCAGATCGCGTCTTTCGATACGTC
TAGGATCGTGGTTCATAGCGTATGAGTTACATCGCGACCCACGTCATAGACGCAGAGGGCAGACTCCTCGAGCAGTATAA
AGATAAGCCGAACATCAAGGCTTTRATYGATTCGCTCGTCGCACCGATTCAGACGCTCGAGGACGCGTTCGATGACCTAA
ATAATAAACGAGGTATCGCGGGTGCGGTCGGCGTTCAACTCGACCGGCTCGGCGACATCGTTGGCGTCACGCGCGATGGT
TTGAGCGACGAGCCGTACCGGACCCGTATCCGAATCCGAGTGATTCAGAATCTTTCRCAGGGTGAACCTGATCGACTGAT
TCAAGTCTACGGGTCGCTCCTCTCGGCGAGCCTCGTTCTGTATCAGGAAAACTATCCTGCGGGCTCAAACCTCATGGCTA
ACGCCGACATACCGGATAGCCAGGCGACCGAGATTTATAAGCAGATTCAAGAAATTGCGCCGGTTGGATCGCGTGTCGAT
TATATCGGATCATTCCCGGCCAAGGCGTTCGCCTTCGCTGGTGGGATTACTCAGTCAGCGGGGTTCGGGTCGATCACTGA
TCCAAGCGTCGGTGGCGGAATCGGGCRMCTACATATCCCCGTGGGTATCAAATTCGCATTTAGCGGTGGAAACCCCGATA
ATCTGGGCTTCGGTGCTTTAGCCGATCCAGTAATGGGCGGACACTTTACAGAGGAATGAGAGGCACAGAATGGCTAAACC
AAATTCACATCTAGACTGGACAGTCGGAAACCCAAACTTCGGGACCGTCACCGTCGAACCGACTACGGGAAAGAAAGTCA
CCGGATGGACTCCGGGCGAAGCGCCGCCGCCCGAGTTCTTTAACTGGCTCTTTTTTAACGCGGATCAATGGGACAAGTAT
TTTGAGGCGACTACCGACGCGATTAACACGCGCCTGACCACGGTAGAGGGATCTCTTTTCTCTACGAATTTAACTCAGGA
ATCTATCGGCACGGGAGACGGCGTTCAGACGCAGTTCACGATGTCTCAAGCGCCGTCGAGTCCTACTAATCTGTTCGTTC
ACGTTAACGGACTGCTCGTAGATAAAACGAGCTACACTGTTTCGGGACGTAACCTCATTTTTAACAGCGGCTCCGTTCCT
GACTCCAGTGCTGACGTTATGGTCGTCTATATTATTCAAACCGGGTTTTCCGGACAGACGGTTCAATCCATTGGAACGGG
TCAGGTTCAGAAAGTCGAAACGCGAACGCTTACGAGTTCCGAGGTCGCGTCGGGTCAACTGACACTTCTTCGCGCTCCGT
TCGACGCTACGGCTGTCCTCATCGACGTGATCGAAGACGGGCCGCAGGCTTACGGAACGGATTACTCTGTCTCTGGCAAT
GTAATCTCGTGGAGCGGCCTTGGAATGGCTCCCGCGGTTGGCGCGGGTTCTATTCTTCGAATACAGTATTTTATCTAACG
TAATTTAATCGAAAGAGGTTCAAGGATGAGTTTAGTTCAAAAACGCGGGATTGCTCCGCTTGCAGTCGATGAAACCAAAA
TTCTTTTAAGCAATAACGCTTACMTTCAGGCGCTCAATGCCTCGGCTGTCGCCGCGAACTTAATCAAGTTCAACGCTTCG
AACCTTCCTGAGTTTGCCGCCGCTCCCGTTCATCCTGATCCAAGTAGCGCTCAACAGTCTTCAACGAAGAACTATACCGA
TACCGGCCTCGCGCTGAAGGTGAATTCTTCGTTGATCGGAGCCGCAAACGGTATCGCTCCTCTCGACGCTTCCAGTAAAA
TTCCGACGTCCTACCTTCCCGCCGCAATCCTTGGATCGTTGAACTATAAGGGCACCTTAGACGCCTCCACCGGGATCTAT
CCAACTAGTCCGGCAAAGGGCGATTACTACGTCATCTCTGTCGCTGGAACGATCAGCGGACATGCGTATTCGATCGGCGA
CTGGGCGACGTATGACGGCACGCAGTGGGACTATGTCGATAACAGCATTAAGGTTTCCAGCGTCAACGGAAGCACGGGCG
CTGTAGTCCTTACGACTACGAACGTCTCCGAAGGCACGAGCCTTTATTATACTCAGACTCGTTTTGATTCTGCGTTTAGC
GCTAAATCGACTACGAATTTGAGCGAAGGCACGAACCTTTATTTCACGAGCGCCCGGGCAATCGCCTCGCCGCTTACGGG
ATATGTTTCGGCCCCAGGTACGGTCTCTGCGACCGATTCCATCCTTCAAGCCATTCAGAAGCTTAACGGAAACATCATTG
CGGCTGGATCTGCGGTCACTCGTCAGAAAGAAACGTACACGGTTCTTGCGGCTGACGTCACTGCTCACACCATTACGCTT
TTACATGCTCCGTTAGCGAACTCGCTCGTACTCGAAGTGTACGGAGTGATTCAGATCGAAAGTGTTGACTACTCCGTATC
TGGATCGGTCGTCACGTTCATCATCAGCGGCGATCTTTACGCTTCCATTCTTGCTGGCGACAAAGCTTACGCGCAATACG
CTTACTGATTAGGAGCCTGAGTGAGAGCGACTTCCCGCGGTCTAAATCTAGTTTATCAGGTCGACTCGTTCCTTGGGGAC
GGGTCGACTACTGGATTTACGCTCACTCAGGCACCCTACTCCAGTAGTGAGGCCATGCTCTTTGTCGACGGCATTTTCCA
GAATCCATCCGGTTATTCCATTACGGGAACCGCCCTTAGCTTTACGACCGCGCCCGCCGCATCAACTGACATTCTCGTTC
GATATTTGAGGAGCAACTAATCTATGAAAAACCTAATCTCTCAAATCCTCGTATGGACTTTGATCTTCTCGCAGGCTTCT
TTCGGAGCGGGGCGGATTCAGGGATCGGACGTTAAGAGTCTTTCTGAAGTTGGGGCGGTCTCCTCCCGCCTAATCCCGAC
CGATAAGATTTTCGACATAACGAACCTTCAGCAACTCTCGACTTCAATTTCGGGTGGAGCAATCGGAGGAAGCGGCGGGT
CCGGAGTAAACCTCATTTCTTCGTCGTCGGGAGCTTCGACCGGAGCATGGGCGGCATACCAGAATACGGCGCAATCTACG
CCCGTCACCGCTACGGGCGGCACTCCATTTTCGACCTTCGCAGCATCTGCGGATCCGACTGTAATCGGGCCGAACAATTT
CCTCTGGACCAAGGGCGCGGCGAACCGCCAAGGCGAAGGATTCTCTTATCCGTTCTCGGTCGATCCTGGTTACCGGACGC
GGGTACTGAGCATTGATTTTTATTACCTCATTGCTTCGGGAACTTACGTTTCGGGAGACATGTCCGGGTACATCGTCGAC
GTAACCAATTCGACCGTAATTCAGCCGACCGGATGTTCTCTGATCTACGTCGTCGGAGTCGCAAAACAACACTGTGAATT
TCAAACGAGTTCTACTGGAAGCTCGTATCGATTCGCCATGCACGTCGCATCGACGTCAGCTAACGCGTATAGCATTCGCT
TTGACGAGTTCTCGATTTCTCCAAACTCCGCTAATGCTGGGGGGATTGTTACGGACTGGGCTGCGTATTCCCCGGTGTTT
CAAGGGTTTGGAACGCCGACTGCAGTTACCGTTATTTCTCGCCGAGTTGGCGGATCTTTAGAAGTTAAAGGATCATTTAT
TTCGGGTACTACGACGGCAGTTTTGCCGACAGTATCTCTCGGATTCGCCGGTATTAGTGGGAACGTCACTACCTCCTCGA
TTCTTCCTGTTAACGGCCAAGTCGTAGGCTTTGCAACCCTAAGTAGTAGCTTTGCGGGCTCGATCACGGCTCTCGTTAAT
CCGAGCGCGGCTGTGTTGCTTTTTGGCGTGCAGGGCGGCACTACCGGAGGATCCACGGCATTCACCAATGCGTCGACTTT
CGTTTCGGCTGGGACAACGATCGAGTATTTCCTTTCCGTCCCAATTCAAGGCTGGGGCGTCACTCAAGTTCTCAGCTCCG
ATACGGATACGCGGGTTGTGGCGGCAAGCTATATTCTTACCGCTGGGACCGTTACTCCAGGCGTTAATACTCAAGTAAAT
TTCGACACCAAACTTTACGACACCCACGGCGCTGTAACTACCGGCGTTGGTTCATGGAAGTTCACTGCCCCAGTTGCCGG
TTATTACGCCGTAAAATCCATGGTCTACTTTGCTTCAGGCACCGGTGGTTATCCGACCCTTTATGTGAATGGCGTGCAAA
GCTATTATGGGACACCTCTAACATCCACCACGCAATCCGGGCTTATCAACGTCGACCTTTTGCTAAAAGCTGGGGATACT
TTAGACGTTCGCCTTACGAGCGGGATGGCCATTGGTGGATCTACCTTTCCTTATCAGGCATTCTTCATGGCTTCCCGCCT
CTCCGGCCCCGCGCAGATCGCGGCGAGCGAGAAAATTTACCTGCAGTACACCGGGAATGCGGGCGGGTCTCTCACTGCGG
ACGTAACGAATATCGATTTCACCACCAAGGCGAACGACTCTCACGGGGCTTGGAACGGCACTACTTTCACTGCACCTAGA
CCGGGTTGGTATAACTTTTCTGGAAACTTTGGTTTTACCGCACCTGCTACAAGAAACATCTATGCTTGGATTAATGGTGT
GAAGAAGCAAAACCTCACCGTGTCCAGCTCGCAGACCTACTACCCGTTTTCATCAGGCACGTACATGAACGCTGGCGATA
CTCTGACATTTCGCTCGGACACAAGCACAACGCTTCTCAATAACGCCTCACTTCAYTATCTGAACATCTCGAGCCAAGGG
TAGGCGATGTGCTAGATCCAGTCTTCCATACCAAACTAAAATCGACATCATCAGATCCGGAAACTAATAACGAAAGACTA
CGATGCATGTGAATCGAGCCCTCGATAAGGATCACTCATGGAAGGCGTAACCTGGGTCACAGTACTTCAAGCCGGTCTGA
CTTGGCTCTTTCTCTTCCTCGCGGGACGGGCGCGGAAGAGCGAGACCGGAGCGGTAAAGGCCGAAGTAGTCACGACGAGC
GCGATCACGCATACAAAGATTGATGGGCAGGCTCAGGCGCTTGATACGCAGGGTTACCAAATGGCGATCGTCCTTCAACG
GTTGAACGATATGGAAGCGGCGGAGACATCGAACCACGCCACCATTTCAGCCAAGCTCGATGCGATGGACGCGCGCGATT
CCCGTCGGGATCTGGTTCTAAAGGCAATGGCCACACGGCTCGGCGCCCAGTGGACTGAAGAAAATCAGAAAGTTAAATGA
CGCGAAAAGTAGCCGATTCGCATTGATCGCTGAATAGCCCGATACTTGATTAATCACGCTCTCCGCGGGGAGCAGAAAAA
GGGAATGACCATGATGAACTTTATCCATTCTAACGGTGGCTTCGTCGCTGCGGCAATCGTCGTCGTGGCGCTTTATAATA
TCGTATTCTCGGCAATCGCCCAGATCTTCGCTGCGATGAAGAAAGCCGAACCATCGAGCCTTCAGACTGCCGGAGAGATC
GGCCTAAAGATTGCGCAGTGGCTCTCGGCGAACACCCCGACTCCAGCGCCCGCGCCCGCCGAAGAGACGCCTACCGTAAT
TATTGTGACGCCTCCGAAACCTTAATGGAAGAGATCGTCGTTCTCATCCTCACTAACCCCGCGATCCGCGCTTTCGTTGA
AGGCGTGGCCGTGAAGATTGTCGCGGAAATTTTCCATCGCCGTGCGGTGGACCCGGAGTTCTTGAAGAGGAGTGACGAGG
TATTCGCTCGCTATTCTCAAGCGCAAAGCGAAGAGGAGAACGCCAGTGCTTCAAAAGATATTCAGGCTCTTTTTAATAGT
TAGCGCGGCTACTGCGGGTGGCTGCGCTTCGGGACATCCATTGCTTTTGGAAACATGCGTGGTGGACGTTCCGCATTCAA
ATCTCGGATGCACTTTGAAGGACAAGTCATCTAAGAAGCGGAAGTTTGAGGAAGTGAATAAGTACGTCTGCTTTCCGCAG
GATGACGCCAAGTTGATTCTAGAAGAACTCCATTCCCGATGAGCCTGCATAAAAACACCGGACGGTGCGAGTACTGCCAG
AAGGTCTTTGATCGGTACCCGGGCTTTCATCCTGGGTTACGCGCATGGTTTGAGGGTGTTCAAAATACCACTCCGGATGC
GCATATTTCCTGCGCGGGTCGCGGCCGAATGGATCAGGAAGCGGCCTTTCATCGCCGGGCATCGAAGGCGCACTACGGGC
AAAGCTCTCATAACTTTAACGCCGCGCTCGACATCTTCCGCGAAGCTCCTACGGTCGAAGAGATGTACGACGCCGAATGG
TTTAGCGAATTCATCCAGTCCGCCCTTACTCAAGACCTAGACTGGTACGGAGCTCCGGGAGCAAAGTTTTTCGAACTTCC
GCACGTTGAGATCAGGGGCTGGGAAGCCCTCAAGGGTTTGGGCGAAATTACGTTAGTCGAAAAGTAATCAGCACATTCCA
ATGAGTTCGCTCCAAGTCTCCTTTTCCCTCACAATTGAGAGGGGCTACGGATGGCGGAACGACTCATGGATGAGTCACAT
TACTCTGAAGGGCCTTATGGGTTACATCGACGACAAGACAGCAAATAACGTGGCATACGACAACACTGCCACGGGGCTCG
GGACGGGTGACGTTCAGAGCGCACTTGATAACGTAGCGTCAGTTGTGGCGACTGGACCGGCAGGGCTCTCCATCTCCTCA
AACGTCACGACATCTAACAATAGCACCACTTTCACATTAATGAGCGGGATGACGCTTACGCCTACAAAGGGTGGAAACTA
CGCCGTTATTTTTACGGCTCAGTTTCAGACCGTAAGCGACACGACGATCACTGTGTATGCGAATAACGTGCAGGTGGTGA
GCTCAGTGCGCACAGGGAATGGACCTGCCGGAAATCACAATTTTATCCTGACCACTTCGGAGAAGGTAAGCATTTTGGCA
AATCAAAACATCCAGATTTTCTGGAGTTCCGCCGGGTCTTCCACCTGTCTCGGACGAAACATGACCGCAATCAAGGTGAC
TTAACATGGCGACGCCCACGACTTACGACTACACGGTCCCTCAGTACGATTTAAATGCGCTGACCGGCCTGGTTCAGAAG
AGCTCGATTTCTACGGCTCTTGACCATATTTCGACCGTGAGCACGACGGTCACCTTTACTTTCAAAGACGCGCTATCGGT
AGCGGATAAGTCGACGCTCGACGYRCTCGTAAGCGGGTACGTCTACACCGTTCCAGTTGACCCAACTCAGAACGTCACGA
TTCAAAGCGCTCCACCGCCCTCGCCCTTTGCCGCAAAGACGATCGGAACTAAGAAGCTTTATAAGAGGGTGACCGGAGTA
CAGGCCACGGTTGTATCCGGGTCGACGGACGTTCTATTTACGATCCTATACCCCTGGGCAAAAATCACGGGCATTGAAAT
CATCGGTGGTGCGGTACTCGACACGATTAGTCTCGCGGTCTTAGACAGTGCGGCGGGTAACTACTCGGGGACTGCGAACG
CAACGCTAAACAGGTTTGGATTCAACGTAAACGTGGGCAAGGACTATTACATCAATACAAGCGAGTTTGATGCGGACCTT
TACATGAATATGCAGATTAAAATTTCATACAATACGGCTGCTGCGAAAACCATTGGCATCAACTTCATTTTGAACGAGGT
GAAGTAACTTGAAACTCATTTTTACAAAATCAAAGCTTCCCTTGAGCGTCCTGATTCGGTGGGGACTGAGTGAGCCCGTT
TCCCATTTCGCTATGGTCTTTGAGAATAAGGTCGTCTTTCAAAGTAACCTCCTTGGCACTCAGATCAATTGGTTAAAGAC
CTTTTTGTCTAAACACGGGAGCGAGATCGTGTTCACCCTAGAATATCCACTAGAGGAGCATGAGGAGGATAAGGTCTGGG
ACGCGATTTGCGACGAAAACGACGGAAAGAGCTATGACTACGGGGCTTTCGTGTATTTCATGTACCGCGCGTTTCTCTTG
AAATTCTTCAAGCTGCCGCTTCCAAAGAAGAACGTTCTGGCGACGAAGGGCGAGTTTCTCTGCACGAAGCTTTCGCAGTC
CCTCCCGGCCGACATCATCCCAGGCGTAGCAGAGATCCAGGACGCGGATATCGTGACGCCTTATCAGCTTTACCTAGTCC
TTCAAAAAGCTCAGGCCCCGGCTCCAAAAAACCCATGATTTGAGTACCCAAGAAGGCCGGAGGTATAATGGGAATTACTG
ATCAGACTGGGAGTAGCATAGTGGCCACTTACAAAGCGTATGACTCAATTCCACTTTATTTCCAGCGTGTGAGGAACGGC
GTTCCGGTGACCGGACTTTCGGTCACTGTAAGCGTTGCAAATGCGTCGACCGGGGTAAGTCTGCTTGCTTCGACGACGCT
AACTGAGGTGACTCCGGGGCTTTATTCGTACGTTTGGGTGCCGGGAATTTCAGTACAAACTGAATGCGTTGTCACCTATT
CCACGGGCGGATTGCAGTTCAAGGAAAACATCACGATTGACGATGCGATAAGGCAGCTTCTTTCAGAAGCCGGACGAGTA
ACTTAAACAAAGGAAACAGATTGATATGGCTTTAAAATCGATTCGAATTTTGTATTCGGCAAGAAACTTTCAGACAGGTC
TTACCGACGTAAAGGCTCAGATTTATGTTGATCAAATCGCAAAAGCGATCGGCGCAAGCTCGATCACTCTCGCGGAGCTT
GATCCGACGAACGCTCCCGGAATCTACTACGCCGTTATCACCGCCGCGATGCTCGTCACGTACGGATCTATCGCAGGGAG
TTCGTTCTCGGCTTATGTAAACTCGGCCTCTAAGTCTGCTCCGACTGAGTACAAAGAAATCGTTACGGGCATCTCAAACG
ATGACCTGGACGCCCATCTGACGACTCAAGACGGGGTTCTCTCGACCCTTTCCACGAACGTCAGCGCGGTAAAGAGCGAC
CTTGAAACTGGACCAAACAGCCTTGCCACGATTACGGCCGCAATCGCTGCCGTTCAATCGGCGGTCTCTGCGGTTCAGAA
CAACACGAACTTTAGCGCTTCAATCCCTGAGCCTATTGTTCGTCCTGGATCTGGATCAAACACTTACCGGATCCCGATCC
GTATCTTTGATTCGGCCGGGCATATGGCCGATGCTGACTCAAACTCCGTGGTTGTGTCGGTCTCTGACCAAGCAGGCGTT
GACCGGGGTGCCTTCTTAACGGGTTACTCTGGCGGTAGCGCTCCAGCGATTCGTGGTTCAAAGGGTGTTTATTACATCGA
CATGGCGATCAGTTCGGCTGCAGTGCTTGAGGGGATTAACTTCACCTTCACGTATGCCGTCGCATCGGTTGCCTATAATC
AAGGCCGTGCTGGTCAGATCGTCACTGACGTTCAGGCAGATGGCTTTGCACTTCAGACGACCTTGCTTGCCGTTCAGACG
ACGGTTAACGACGCGGACGCGGTCGTTAATAACGCTACGTATGGACTGCCTGCGGCGAACGTCCTTCAAACCGCGATTCA
GACTCTTCTGAATAACGGCACGTACGGCCTCTCTGCACTTCAATCGCTTTTGGCGAACGGAACCTACGGGCTCTCGGCGC
TTCAAGCGATTCTTGCAAATGGGACTTACGGACTCCAAGCGGCGAACACTCTCCAGAACACGATCTCAACCAACGTGAAT
TCCGCGAATTCTGCTTTGGGCTTGATCGAGGGAACTGGTTTTGCGACCGCAACGGATTCCTTGGCTCAGATTTCGAGCCG
AGTTTATTCCGGCGGCCGCGCAGTATAGAGTGAGGCGTGCCTTACCTTGGAACCCCCTACCGGCTCATTTATGAGGCAAA
ATCACTTCGATCAGGACTCAATGACGTTAAGGCGTTCATTGTAAAGCCTGACTCGACGGTGGCTGGCATCTTTGCGATGG
CGGAAGTGCCCCTGGTTACGTTCCAAGGTGTTTACGTTTACGATCTCATGACTTCGAATAACGACCCGGAGGGGGAGTGG
TTAGGGATTTTCCTCTCCCCCTCCGAGGGCGTTAAATATACTTTCAGAATTTCGCTTCAGAAAAATCCGGCGGCCGTGAT
CCAGGCCATGATTTCGAATTTCCTGGCGAACGGCATACGCGAGGAAATTACCGGACACGTCGAGTTAGCGGGAGAGTATC
TTGCATTCGTGGGTAGTGATCCCGAGCTGACCGGCTATGTGCTGGATCAGGGTTTAAGTGGTGAAATCGAAGACGCTGAA
GCGACTGGGCTTCTCGGCGAGAGCGTAGAAATCGAAGGAGATATTGACCATGAGCTGTGAAAATGAAGGCTTCATTACCG
TGATCCAAGGCGAGGACCGGGACATCTTTTTGCGGGTCGTGGATAAGGCCTCCGAACAACCTTTTGACCTAACGAATGCG
AGTGCGATTAACGCTCGCTTCAAGAACGCGGACGGCACCGTCCTGATTAAGTCGTTGACCGACACCGTGTTGGTAGTCTC
KGGACCGGCGGGCAAGATCAAGGTGGGTCTGAGTTTGGTGGACACCGCTCTGTTAAAGGCGAAGGAAAACCAAGACTTCG
AAATCGAAATCACGGTTGGCACTGGAGCGAGTGCGCGTAAAACGGTCGTTCAGTTTTTGAAGGCGATGACGGTGAAATCC
CGCGTTGTTTAAAAAATTAAAGAAAGCCTAAATATTAATCGCCTAAAGGCGAGATTCGATATATAAGGCGCGTCAAGGAA
TTGGGTTAGATTATGGCGCTTCGGTTGGTAAGTGTAACGAATCGTTCTGTAGTCACCGATGAAACGGATTCTCAAGTATG
CGGCGGCCCTTCCAGGGCGCGAGTCCGCTGCCTTGGACGAAATGATCACCATAGCGGAATCCAAACTAGCGATGACTTCG
CGGCTCCTGGCTTTGATGTCCTCCCGGAAGCGGACTATCGCTGAGTCGAGGACTTCTTTTTGACCGACGACGGCGGCGAC
TCTTTAGATTGCTGCGGTTCGGCCGCGCTCAGGATACCCCGCGCACAAACCAGGACCGTCGCGCGATCGTCGTCTTCCTT
AATTTGGGCCAGGACTTCAAGTTCCGACCTCTTCCAAAGGGGGAGGAAGGCCGCGCCTTCTAAAGCCTTCTCCAGAATCC
TGATGGCGTCCTTCGGAGAGGGCATGAAATTAAGAATGGGGAAATCTGCATCCTCAAAGAATACGCGTGAGGGCACCCCG
ATAGCCTTAGCGATGCGGTCGATCACGTCGAGAGACGGCTCCCGCTTGCTCAGTAGGTACATGTTAATCGAAGAGGTTGT
GACCCCGCTTCGATGTCCGAGCTCTTCCTGAGACCAACCTAGCTGCTTAACGAATTTGTTCAGCCTTTCGGCGAATAGGT
CCATGGAAGTCTTCATGTAATATTACTACCTTTTTTGGATAGATACGGAAATATACGAAAACCTTATAGACATATTCTGC
AAAAGGGGTTATTATTTTTTACGTACATATATATAACTATAACTAGTGCTAGCCTCAACGTATAACTTTTAATGCATTGT
GTCTATTTAGGTTTAGCCTTCTCGAGATCGAGGTAAACAAAAAGTATCTAATGGTGGGTGTCGAGCAGGGGTCGGACGAG
TGGAAGGCCCTGCGCCTGAACCACGTCACCGCCTCGAACGTCCCATGCATCTTCGAAAAATCCCCATACAAGACCCGGCT
CCAGTATTACGAAGAACTTTCTACAAAGTCGGAGAGACTCTCTCCGGTTTTTCAGAAGGTTCTTGATCTGGGTCATGCGA
CCGAGGTGGTGGGCCGGAAGTACGTCACCGAGACGTACGGTATGACTTTCGACCCCGCCGTCGTTATTTCCACGCGCTTG
CCCGCGCTCCTTGCTTCGCTCGACGGCTTTAACGAATCCGAGAATCTGGTTTTTGAGTCGAAGTACGTGGGGGAGGAAGT
CCTTAAGGGGGTCAGGGAAAAGGTTCTCCCCGAGCATCACCACTATCAGGTCCAGGCTCAGCTGCTCGCGACCGGGGCCG
AGCGGTGTATCTACTTCGCTCGCGCACCGAGCGGAGAGGCCGCCGTCCTTGAGAGCCTCCCCGATAACGAAGTCATCGAC
TCCATCGCGGAACGCGTGGCCGCGTTCATGGAAATGGTTAAATCGGGCAACGCTCCCGAGCCGGGGGCAAAGGATTGGAT
CGACGTGAATGATCCGGAGTTCGATGAGCTCTATCGGCTTAAGCTCATCTCCGAYTCCGCTTCCGACGCTTACGACGAGM
TGAAGAARAGCCTYRRKRMCSGAAGCATGCAGATGTACCGCTCGCTCGTTAAGGGATCGATTCCTTATTCGACGCTCAAA
GAAGTGAAGTCGCTCGACCTCGAAAAGTACCGGGCTAAGCCTCGTCTACAGGTCACGTTTAAGCCGATCAAAATTAAGGA
GTAACTCGATGAAAAATTCAGAATCAATAAAGGGAATCGCGGTCGCACTTTCGAAAGCTCAGGCCGAAATCGAAACGGCG
GAATTCGACTCGACTAATCCACATTTTCATTCGCGCTACGCCTCGCTTACGGCGGTCATGAAAGCAGTCCGCAAGCCGCT
GGCAAACCATGGTCTAGCGATCATTCAAACCCCTGAGCAAGCCGAGGGCGGTAAACTTGTTCTCGTGACGATGCTGCTCC
ACGCGACGGGCGAGTTTATCGCGGGCGAGGTCCCGATCATTCTCTCTAAGAACGATATGCAGGGACTCGGCTCGGCAATT
ACTTACGCGAAACGCTACGGGATATCGGCTCTACTCGGCGTAGTAACGGACGAGGACGACGATGGAAATCAGGCTTCCGA
ACCTCCAAGGAGGGAGATGCCGAAACTAAATCTCTCGCAAATCTCTCGCGCGGGTCCGGACATGCCCATGTCGTCTACCA
TTGCTGGCGTAACTGAAGCAGTGCTTTCGCATGGTCGGCTCGCGACCGAGCCTCAGAAAAAGAAAGTCTGGGCGATGTTA
AAAAATGATCTCGGTTTTAGCGATGAGGACGCTCGTGTGTTTATAGTTCGTCACATTGGCGAAAAGAAAACCTCACAGTT
AACGTCGGCGGATATCGATAAGTTAATCCTCGAAATTAAACGCAATTTGCCACATGCACAGTAA
>Mu-like_ALPS
GGAAATGAAAATGGCAACGCATAGAAAAGGCCCGATTGAAGACGTGGACGCGGTTTCGAACATCGCAGACGAGTTCTATA
CCGAGGAGTTCGTCCGCGAATTCTTCAATTATAAAAACATCGCGACGCTCCGGCAGATTCAAAATACCCGCCCGCCGGGA
GCACATCCGCCGTGCCTCCGCGTAGGGTCGTCGGTTAAGTATCCGAAAAAGTTGTTTCACCAATGGGTATCGGATCAGTC
GCTAAAAAATTCCGGTTAACTTCGTTCGGCATTATCGACGGGAATAAGAAGTATGTTGTTAGACGAGAAGCCACCGAATT
TATTGGGCGACGAATTTTTCACTGAAGACGAGATTCTTCAGTTCTTAAACGTGTCGCGAACCACGCTCACAGGCCGACGC
TCACGCGCGACGGATCACCCGCCATACGTTCAAGTCGGGCGCGTTCGGTTATACCCGAAGCGCGAATTCAAGTCGTGGAT
CAATCGTCAGCCGATGCGAAAGGCCGCTCGAAATGGGTAAGCGATTTCTCAAAATCGAAGGTCACATTTGGATCGACGTT
AAAACGAGCACTTATTTCGTTCGCAAGACATTTAAAAAAGAACACCTAAACGAACTTAATCTGTCCACCGGACAGAAGAC
TCTAGGGAAGGCTCGGACGCGGGCGTCTGTTATGATCGCGGAACATCTAGCGTCGGGCGGACGAGCGACCGGCAGGAATT
CAAAGCGGATGTATGAGGTCATCGAAGAGATCCTCCGCGTAGAGATGCCGAGGAAGCGCAAGACAACCCAGGATCAATAC
AAACGATTCCTTACTGAACTCAAAGACGAGTGGGGCAGGTCGGATCTTAACTCGATTACGCTCTCCGAGTTCGATGACTG
GCTCATCGACTTCCGTAGTCGGAAGCCAAACCGGACGACGTTCATGGACTACGCCAAATACATGAATAAGATTTTCAGCT
TCGCTTACCAGCGGAGGTACGTGTCGCACAAAATTGTATTCCGAAGCCCCGACGAAGCGGCGGAAGAGGGCCGGGTCTAT
ACCCGCGAAGAAATCACCGCCGTATACGAACACATGAGCGAAGATCTACGGGATCAGTTCACCCTTTCGCTGGAGTGTTT
TATGCGATTGAGGGAAGTCCTCAAGTTGACTTGGGACCGCGTTGACCTCGTCACGGGCGCGATCACCCTTCGCAAGCAAG
ACGTGAAAACCGGATCGAAGACAGGCAAGGGGCGAACGTTTATCGCGTCACCACACGCTTTGGCGCGTCTACAAGCGCGC
TACGCGGCTCGAACGTCCGATGTGTGGGTTTTCCCATCTCCGACCGGGAAGGGCCCCGTGAACCAAAATAAGAAGACCTG
GGCGACGGCTAAGAAGCGCGCCGGGATCAAAGGCGTCGCGAAATGGCATGCATTGCGACACACCGCCCTCACGTGGGCGC
TCCTGGATCAAAAAGCGAACCCGCTTCTCGTGTCCGAATACGCGGGGGTGAGTCTCGCGACGATCCAAAAAGTTTATCTG
CACTCCACAGCAGAAAAGACCGCCGAGGTGTCCACGGCAGTAACTATAGCGCCAAAAGGCGTGAGAAAGGTGTGACTTTT
ATGAGAGACGCTAAAAAACAGGCAGTTTTACCGGCTAAACCGACGAATGAACATCGACTTAACGTGGTAGGGGTCCGCGG
TTCAATCCCGCGCGGGCCAACCATCTCCAAACTTAGAAAAACCCCTAGAAGCCGCACTAGTAAAGCTTCTAGGGGAATTG
ACCTCTCCTTTTGGTGGGTCGACCCTAACGCACTCCGTAGCGATGTTTTGATCCCTTTTGGAGACAAAAGGAGTAGAAAA
GGAGTAGATTCTACTCCCCTCAAACGCCGCTCAGGTGCGCGATAATGGCGAAGCGGTTCACCGATACGGAAAAGTGGAAG
AAGCCGTGGTTCAGAAAACTAGACCCGAAGTGGAAGCTTGCCTGGATCTACGTCTGCGATAACTGCGACCATGCGGGCGT
ATGGCCAGCTGACTTCGAACTTATGGGGTTCCAGCTCGGAGATGATTTCCCCGAGGAAGACTTCAACCGGATTTTGGGCG
GTAAGTTAGAGCGCCTAGAAGAGGGCAAGTACTTCGTTCGCCCGTTCGTTGAGTTCCAGTACGGCGAACTAAGGGACAAC
AACAGCGCCCATCAGAGCGTCATACGCGCGCTTAACAAAGTGGGCCTCCATCCCGATATTCACGAAGGATTAATCGCGCG
CCCATCCGCGATCTTGAGCCGCTTATCGAACAAGAAGAAGCTCGAGGTAAGGGCGCTGGATCATTACCGATGTACCTATT
GCGGGACTCCCGGAGATGATAGAAGCCTGATCGTCGATCATATCGTTCCAAGATCGAAAGGGGGCGAGAACTCTGACGAG
AACCTAACGACCGCCTGCATTTCCTGTAACGCCAAAAAGTTTGACCTCGCTGTCGAGGTTTTCATCGACCGCCATGGTCT
TCGCTCTTCGTTGAGTGAGCCCTTAAAAGCCAAATTAAGGATCTTATTAGGGGCTGTTAAGGAATTAACCACCCCTAAGG
ATAAAGAGAAGGATAAGGATAAGGATAAGGTTAATTCTTCTCTTAAAGAAGAACATGACGCGAAGCTCAAAGTTACTTCC
GCCGAGATCTCCGAATGCGTCCAGGCGTGGGGTCACACCCTTCGAAGCTTCGGCGTCCCGAAAGATCCGCGATTCGACGA
AGTCTCGATTGCCCGACTGGTTATGAAGCACGGCTTCGAACCCTCGCGCATGGCGCTGCTCGGCGCTGCGGACGAAAAAC
CAACGGAGACGTTCAACCCGAAGGACCACGTCTCGGTCGCGCGCGTGGAGAAGCATTTTCAGAAGTTTACGAACCTAGGC
GCGAAGGTACTCGCCAGGCTCCACAACGAAGGGGGGGCTTGTGTCGAAGCGTGACCAGGGGCCGACACTCGTCGAGCCCA
AGATCAAAAAGGTTACCCAAGTCCTGGCCGACGCCATCGACGAGCTGGTTAACCCACCACGAGGCACCCCACTTTCCCGC
TGGCCGGACTTTCAACGCCGCTTCGGGGGTTTCCGTCCACACGAGTATTCGATCGTTTGTGGGGCAACCGGGTGCCTTGG
AGGCGATACCGAGATTTCAGTCAATCGTGGGGGTAAGGGTTACAAGATTCGGATACGAGACTTGTATCAGCGCACGCGCG
GCATAGGCCCCGCGAACGAGAACTTCGATCCGACTGTCGAAACGCAGGTGAGGTCGTACGACGGAGCCAGGACGCGGCTT
CATAAAATTAACGACGTGATCCTAAGCGGAATTAAGGAAACGTGGCGACTCCGCGCGGATCAAGGGAAGACTATCCGACT
AACTCCCTGTCACCGCGTTTTAACTCAACGAGGATGGGTCGCAGCCCGAGACTTGAGAGCGGACGAGGATAGAATCGCTG
CAGACCAGGATAAGCCTCTCAAGAGCGGGAAGGTGCGCGCGCGACTTACCGACACATATTTCCAGGGCGTTAAACATCAT
CCACATCACACGAACGCTAAAAATATAAAGCGCATCGTGAAACATCGCGCGATTTTCGAGGCTAACGTGAATGGTCTCGC
TCTTGAAGAATTCTTACGCATCTGTCGGTCGAATAAGGCACGCGCGGAAAAACTGAAATTCGTAAATCCTCGGACGCACC
ACGTTCATCATAAAGATCACAATCATTCGAATAACGACGTAAAAAATCTCGAATTGATGACAATTGAAGCGCATAGATTC
GAGCATGGTAATGCCGACCACTTTAATTCTGGGTCGGTACGATGGGTCACATTTCGGGGGTTCGATCGCGTCGGCGTGGA
AGCGGTTTACGATATCTCGTGCGCCGATCCTCACCATAACTTCGTTGCCGACGGACTGATTGTTCATAACTCTGGCAARA
CGGCGTTTATCGCCTCGATGTCCGCGCAGCTCGTGGAGCAAAACGAGCGGCACTTCGTTATGAGCATTGAAACCGGGCAT
CTCGACTTCGTGAGGCGGGTCGCGTCGGTCTTTGCGAAAGTAGACCTAAACGACGGCGACGGGCTAAATCAGTCTAAGCA
AGACTCACTGATGAATCTCGCCGTTCCGGTCTTAAAGAACGGCGCGCTCCACCTTTCCGAATACGATAACCGGCTTTCGG
TCGAGCAACTCATGCACGATCTTCGCTACGCGCGCGAGAAACTCGGATGCCGAGTGGCGTTCATCGACAACCTAAACTTC
CTACTCACCGTCGACAAATTCACCGACGTGAATCAGGAAATGGACCGGGTCACCCATGAACTGATTATTTTTTGTAAGCG
GATCGACATGCATATCGTGATGATTATGCACCCCAAAAAGAATTCGAATCCCCGCGACCTTCGCGTGGAGAGTGAATTCG
AAATCAAGGGCTCCTCGACCGCCGTCCAAGAGGCGCAGAATATTTTTCTATTCAATCGCCCGAAGTCAGACGACGGAGCG
CACTCGAAATTCGAACGCGAAGTCATCATCGCGAAGATGCGGCGGCGCGGGCAATTCGTTCATGAGTCGGTTTGGTTTGA
GTACCGAGACGCGAGTTACTTCGAGAGCGCGAATCAAACCCGCTTTTTAGTTCCAGTTCCAAACGCGCAGACCGGAGAGG
GGGCGAAATGGACTGGTTACAAGCCATCGATTATTCCGAATCTCTAATGGAAAGAGTCATGAACGATTACGGGCATCCCG
GTCCGTACACGATGTTTATGCCGAAGGCGTTCAGAGATGATTTTTTAGATTTACAGGCTCTTCTCGTAAAACGCGAAATC
ACCGTTGAAGCATACCTTCATAACTGCGAGTTGCTCTCGAAAAGCCTCGATAAAAAGCTCTGCGACGATTCGATCACGAG
AGTTCTAAGGGGCACGCCCGCTGTAAATGCTATCGCCGCCAAAGCAATGGACGAGCCTGTTGACTCAGTCCCCGCTTGGT
GGCCCGCCCTAGAACGATGGGCCGAAGTAAATCGTTTTGAAGATGACGAGCAAGACTGGAACAGTTGGAAGTTCGCGGAG
TGATAATGACTGGCGCACCAACTGTGACAATCGAGCTCCCCGGTCTCCCGAAGGGACTAAACGGATCGCACTCGCATTGG
AGAGTCGCCGCCGCAGAGAAAAAGCGCTGGCGCGTAATGTCCGCGCTCGTCGCACGTTCGAAGCGTCCGCCTAAACCCCT
CGCCAGCTGTTCCATTCGCTGCACCCGCTTCTCTTCGAGCGAACCGGATTACGATAATCTGGCCGCTTCGTTTAAAGCCA
TTATCGACGGGCTTAAAGACGCGGGCGTTATCGAGGACGACCGCTCGACCTGTATCGTGAAACGTGAATACCTCTGGGAG
AAGACCGCTCCGAAAAAGGGTATGGTCAGAATCGAAGTCTGGGCAATGAATGATATGCTCTAAGATTGTGTCCCGTAGCT
CAGTGGCAGAGTGGACGACAGGCCCCGGAGACACCGAGGTTTTTCGTAAGGACGTGGGTTCGATTCCTGCCGGGACGCCA
GATTTTGATGGTCAGTGCTTAGCGGATAAGATGGGCGCATGAGTTTAAAGCGTCCAGAACTCGAGAGCGCAATCGTTGAA
GATGTTATCGAAGTCGTCGCGCATAGTGAGCAGCCGAGGATCGATGATCTTAAATTGCTCCGGCGCGTTCTTGAAATAGC
GACGACGACCTACATCGATGACTGGGGCATGCTCCCGCACGTCATCGAAGATGAATGTGGCTATGATCTCGGCGCGATTA
AGGGCTTACAGATGGCAATCTCTGCAATCGAAACGACGGTCGTTAGCGACTCTCACCGACCGACCATTCACTAGAATTTT
TAATAGCGTAGTTGCTAATTGCGATTACCCATAAGTATAGTTTTAATACTATACGAGAGAGTAAAATTGAGAGTTTCAAT
GAGTCCACAAATCGACCCCTGGATACAGCTCTCGTTTAGCTTCGCGGCGACGCCCGCAACCACCGACCGTCGTGTAATTT
TTATAGACCCGCCCGTCCCCGAGCATGAGAGATGCCGCCACGCCGGATGTCAGAACCGGGTATCAACCGGAAAGGTTTAC
TGCTGTAAGGCCCATTCCCCGTTCGGGCTCCTCGAGGACGAACCGGACAACGCCCCCCCGGAGTGGGTGCCCCCGCCAGA
GGCATCGAGGTGGGCCCGGCCGAGGCTTTACGACTAAGCGACCCGCGCGCCCCGAGGCGCGGCGATTGGGCGACGACAGG
GTGTCCGGGTCAACACTGTCCGAAAATCGATCCTGGGCGATCCTCGGTGGTCAGGATGTGTTTCGAAATGCCTCCGGTGC
TATCCTAGTTAGATTCGAGGTGGGTTATACAAACCAATTTAGTTGACCCGACAATGGCTCACAGCAGCGACTTTACAGCG
AAGGATAGGGAATGACTCAAGGCGAGATGAAGGTTGAATGTGCTCACGACGGGTTGGTCGAGATCGAAGTCCTCGTGCCT
AATCCGAGGAACGCGAACGAGCACCCGGACGCCCAGATTAAGCTTTTAGCGAAGATCATGAAGCACCAGGGGTGGCGCAA
CCCGATCGTCGTATCGAATCGCTCCGGTTTTATGACGAAGGGGCATGGGCGCCTCCTTGCCGCTAAGTTCAATGGTTGGA
CTACTGCTCCGGTCGATTATCAGGATTACGCGAACGAGGCCGACGAGTGGGCCGACATGATCGCAGATAACAAAATCGCC
GAGCTCGCCGAATCGAATGAGATCCGGATTCAGGAAATCGCTTTGGATCTCGGCGACGATTTCGATTTCGAACTTTTCGG
CATGCCTGATTTCGGAATGAATAAACCGAACGAGGATGACCACGACAATGAAACGGTGGATTTGAACCCGCAATTCATCG
TCGCCGTTTCGTGTTCAGGCGAGCACGAAATGCAGAAAATATTCGAGGAACTTTCTTCGCGAGGGTTGCAATGCAAACTT
ATAACGTAAGACTCGAAAGCGAAGTTTCGAAAACGTTTCGTTGTCAGCGCGCCGCCGACTCGTTGGACATCGACGCGCAT
AAAAAAAGCGTTCACGAGCTGAGCATCTCCGCTGATTTAAAAACTGATTTCTCCGTTGGCCTCATCATAGGCGCTAGCGG
CTCGGGCAAAACCACGCTGGCGRAGAAGATTTTCGGACCAGATTGTTTCAAAATCGCATTGGACGAAAACAAAACGATTA
TCGATCAACTGCCCGAAGGCTTATCGTACGACGAGTGTGCGAACCTTCTATCGGGCATTGGTTTAACGAGCGTGCCTTGT
TGGATCAGGCCGGTTAAGACGCTTTCAAACGGGCAACGCTCGCGCGCCGAAGCGGCATTATCGATGGTGAAAAGTGACGA
CATGGTCATGATCGACGAATGGACGTCGGTCGTCGATCGCACCGTCGCGAAGGTCATGAGCCATTGCGTTCAAAAGTTCG
CGCGCAAGAACCAAAAGAAAATCGTCTTATTGTCTTGTCACTATGACGTAGTCGAATGGCTAGACCCCGATTGGGTGATC
GATTGTAATACGCAAAAATTTATCGATCGGAGGTTACTTCAGCCAGGCGAACGCGAACGAAAAGAACAACTCAAATTCAC
GATCCGCGAAGTCGACCGATCGACGTGGCGATATTTTAGCAAGTATCATTATCTGAGCGAAAAATTGCCCGGTGGGAAGA
TCTTCACCTACGGGTTATTTCACGGTGACGATCAAATCGGTTTTCAATGCTTCGCGAATTATGTGCCGATTCGAAAGGGA
TCGATCCCGATCTATCACAGCAATCGCGTCGTCGTTCACCCCGATTACTCGGGGTTCGGCATCGGCATTAAAATGGTCAA
TGCGAGTTGCATGCTTTTGAGCGAAACGTTTAAGTCCCGCGTGAAGATCATGGCGAAGTTCAGTAGCGTTCCCATGTATC
GCGCGCGGATCAAAGACCCGCTTTGGAAACTCTGCGAAATAAAACGCCAGATCGGTCGTCTCGTCGGCGGCGGGTCGATC
GGTCGCAAGCAAGGTTATCGCGAAAATATCAAAACGTATTCGTTCGAATTCATTGATCAGTCGCACCCGATCCAGCGCAC
GAAATCAGCTCCATGATCGCAGTATAATTTTTCGGTTTTTCGCGATCCATAAACATTCGGTTCGACGCCGCCATGAAATC
GTTTTTCGACAGCGTCGCATGCGATTCAATGAAGTTGTGCGCGAGCTCCAATTCTTGCGCGTTCAGGCGCGCGTAGACTC
GTTTAAGCCAAGCATGGGTTTTATATGAATCGAACACGTTGCGTCGCGTCATGGTTAGATCGTAAGATCGATTATTGAGC
ATCTCAAGGGGCGTTCGTTCAACTCGATTTTACGTCGAGGATTCGGCCGAGCTTCAATTCATAAATTTGGGGTGTCGAAA
GGTACGCAATGGATCGCTCAAGGAACGGGTTATCGATCAGATCGATGCGCAAGAGTTCAACGAGCATTCGTTCAGGCGTT
TGGTAATGAAACAGGATTTCACCGTGTTCGTTTTTATCGAATCGTGAGGAATAAAACGGAGTCGCCGCTCGAAATTCAGA
CGTTTTCGTTCCCGCTCTGATTTGCTCGAAAAACACGCGTTTGATTCTCAAAACGAGGGGCATATCGAATCGTTATTCAC
TCGGCGATTCATTCACAATTGAATTCGATAAAGGAAAGCGTCAATAAGCCGATTACTTTTAGGAACGCGTTAAGAATGAG
ACAATGTGAACGCGCGTTGTGAAAGTCTTTTGCGACGTCAACGAGGTTTAAAATGGCTAAAGGCAAAAAAACAGGCGGTC
GAAATTTCAAAAAAGGCGTGTCGGGAAATCCCGGCGGCGCTACGAAGATTCCCGAAGATCTTAAGGAAGCGCGGAATCTT
ACCCGTATCGAAATGGAGCGCGTTCTAAACCGCTACATCCACATGACGAAATCGGAAATCATTAGGGCGGCTCAGGACCC
GATGACGCCCGCTCTCGAGCTCATGATAGCAAGTCTGATATCAAAGGGTACGAACGAGGGCGACTACCGGCGCATTTCCT
TTCTCCTCGACCGCCTCGGGTTCGTCGTTCCGACTGACGTGCGAGTATCGGGTGGCGAGGGCGGACCGATTAAGCTTTTC
TCGGAAGATCAGATTAAGCGAATGGCTAAGGCCGTTTTAGATGACGATTGATCTCACGCTCGACATCATTCGCAACAAAC
TTATCGCGTTCGCAATCGGGATGCGTGACGACTACATCGCGGCACCCCACCATAAGGCGATCGCGAAGAAGCTAGAAGAG
CTCGAGGCGCGGAAGATCCGGCACCTCATGGTCACCATGCCCCCCCGGCACGGGAAATCCATGCTCATCTCCGAGCTATT
CCCGGCCTGGTACTTGGGGAGACACCCGGACCATAACGTCATCTTTACGAGCTATTCGCAGGAGATCGCGGGTGACTTCG
GACGCAAGGTTAGGAATCTACTGAAGGAGCCCGGATATCAGGGGATCTTTCCGGGAATCGAGGTCAGCGAAGACTCGGCC
TCGACCAAGCGATTTCACACGAACGGCGGGGGGGCATACTTCGCGGTCGGCGCTGGCGGCGCGCTTACCGGGCGTGGCGG
CGACTTAATTATTATCGACGACGTTCATAAGAACCGTGAAGAGGCTCATTCCGACGCGGTAACGAAAGCGATTAAAGAAT
GGTACGGGTCGACGCTCTACACGCGGCGAATGTCTAATGCGGTCGTCGTAATAGTTCAGACCCGGTGGAGCGATAAGGAC
TTACCGAAACACCTTCTCGATAACGAGCGTGATAAGTGGGAGATCTTAAACCTCCCCGCGATTAGTCCCGAGGGAACCGC
GCTTTGGCCCGAAAGGTTCCCGCTCGAGACGCTGCTTGAGATCAAGCGCACGATCGGGTCAGCGGACTTCGAAGCGCTGT
ATCAGCAGCGACCGTCACCCGCCGAGGGTGCGCTTATTAAGCGCGGCTGGTTTAAGTTCTATAAAGTGCTCCCAAAGATT
CAGGAAAAGATTCAGTCCTGGGACTTGGCGTTTACCGGCAAGGAAACGTCCGACTTTACGGTGGGCCAGGTCTGGGGATC
GGTGGGCTCAGACAAGTATTTAATCGACCAGATCCGCGCGCGCTTAGATTTCCCGGCCGCGATCCAGGCCATCCGATCCC
TGAGCTACAAGCACCCGGACACGTATACGAAGATCGTCGAGGAGAAGGCGAACGGAGCGGCGGCAATCGCAACGCTTCAG
CGCGAGATCACGGGCCTGATCCCGTATAACCCGAAGACCTCGAAAGAGATGCGGGTCGCCGCCGTCGCGCCCGATATCGA
GGCCGGAAACATCTGGCTCCCCGATCCTTCTATCGCGCCTTGGATCGGCGACTTTATCGAGGAGTGTTGCTCATTCCCGA
ACGGCGCGAACGACGACTCGGTGGACGCGATGTCACAGGCGCTTATCCGCTTCCGCGAGTCTTCCGGCGACCGCCTACGG
CGCTTGATTCAGATGTAGTTCGCCGATTCGCACGATCGTTTTCCCGATGTTACGTTTTCCGCAGGAGATAAATTACCATG
AAAAAGATCGCAAAAAAGAAGACGGCTAAGAAGCGCAGCACCAAGAAAAAGTCGGCTACGAAAAAGGGTAAGTCCTTCGA
CGCTCGCAAAACCTCGTCCCGCACGACCCGCCCTGAAGTTTACGCGTAAGCGACGGTTTTTCGAATTCGCTCGTCCGCAA
CACACTGGAAGCCCAAGACCCATAAACCGGTCTTGGGCTTTTGTGTAAACGGCGCGAATCGTCCACTATTATATATGATA
GTTAGATCACTATACTATAACATAGCATTATCGTATAATATAAAAATGGCGAATTTGCAGTACGATCCGCGACCGAACTT
TTATTTGTTTCGAACCTGCGAACACTGCGGTTGGGAATGTGACCTCGAGGAGTTCGAAGAGAACCTTCCGAGCAAGTGCG
CTGAGTGTGAGTCTGACGACCTAACCCTCGAGCGGGAGTACACATGAGCCACAACGGATGGGCTAATTATCAGACGTGGT
GCGCATGGGTCGCTATCGTAAACGTCGAGCGGGTCTACGCCGTCGCCGTAAAGGACCCGTCCACGAGGAATCTAAACGAG
CTCATTTTATCCGAACTAAATTACTTCCCCGAATTCGTATCGTTCGACTTCGAGGCGATTAACTTTAAGGAGATTCAAAA
CGAGCTCATAAAGAGCGAAAGAAAAGATGCCTACGGCGAAGAATGGGAACACGCGTGATCAAGCCAGAAATCGAATGTCA
GATAGAAGACTGCGGCGACGGTGAGTGTGACACGCATAACCCGGTCACGCGCGATGACGTGATTTGCTCCAGGTGTGGTG
AGCACGCGGAGATGCGCCAAGAGTCCGGGACCGAGTGCTGCGGAGGCGAATCGAGGTTTGAATGATCGCCGAGTGCCGCG
TTTGCAAAATATTATTTCCGACCGAGTATGATCTTAAGGGTCACACGTGCGCCGAGCCGGATGCGCCCCCCCCTGAACGA
ACCTATGAAAAAAAAACTCCGCGACTATATGCCGCCTCTTACGGAAGAAAAGAAACAGCTTAACGGACTCGTTCCGAAAT
CTCTTTTTCTGGCGGCTCAGAAAATTCTGATCAAAGAAAAACGCGGCTGGGGAAATCTCCTCTCGGCGGCGCTTAAGCAA
TACATCGAAGAGACCGAGCAAAAAGGATAATTCATGGCACAGACCGCACAGGAAGTTTTCACGCACGGATTAGTTTCGGG
AGCCACGCGTGCGCTCATCGTATTCTCTAACGACGCGGGCGGGATCGGAGTCTCCTGGTCCGATATGCCGATCGAAAATC
TCTGTTACCTAAGCCAGGTCTTAACTCACGCGATTCAAAGTAAGGTCGCGCAGGGGTTTGGTCTTCAGGCGCCTAAGCAA
TCGCCGGAGCAGGCGGAGCCGAAAGCCCAACCGAAAGCGGAAAAGCGCGTAAAGAAAACGACAGCGGTTAATAACTTCCC
GCGCTCGAATCAGTGAAAACGGAAATCGAAGAAATCATTCGACTCGTAACTTGTATCGAGTGCGAACGTGACGGCGACAA
GTCTCCGATTGATTCCCGCGCCGCTCTCCGAGAGTACGCCGATCCGGAAAGACTACGGCAAATTGCTTACCTCGTCGTTC
ATGCGGCGGGCGTGATCCGAATGCTAAACGCCGGTCCCGATTGCCCGGTCAAGCAATACGGCGCCGCATGGCTCGACGTA
TACAACTTGCCTAGAAATTCCGGCCCATATGGGTAAACGGGATTTAGAGATATTTCAGATCGCCGTGGCTCTTTTCGTGG
GAGTTGTTGCGATTTGGTACGGGTTCTGGGGGAAGTTTTAATGGGTCTAGCGCAAGTAGCCAAGGTGGCTTTGTTCTGGG
GATTTACCGCGGCGTCGATCGCGACGCTCGTCGCAATGGTCTGGTTTGAACGGGAAAAGAGGAAGTGATCCCGCCCATCG
GATCTAAACTCCGTGCAGGAATTCAGGCGCTCCTTTCACAGGCGAGAGCGCAAAAGCCAAGCGTGCATCTGAATTTTGTA
ATCAGAATATTAGAGGACGCCTTGAGGGCGGCTTCGAAGGTCGAGTAGCGAATGAACCCCTCCGAAACCATCAAGCATTT
CATCGAAAAGCGGCGGGCTGTGGAAAGTGCGGCGACGCCGGGGCCTTGGTCTTGGAACGAAGACGGCGGAGGGTTCTACG
TCGAAACTGATGATAAAGTTCTTTGCGGAATCGCCAGCGGAATGAATCGTTACCCTGAAGCTAAGCAAGTCGCCGAGTTC
ATAGCTGACGCCCGCACCTCCGTCTCGCTCCTTCTGAAGGCGGTCGAGGAGATGGCGGGGGCTTTGGAGCAGATTCGGAT
TTATGCGGACAACGAAGAGGTGGAGATGACGTGTAAAGACGCCCTCTCCCGCGCCGCTGAAATCCTGGGAGAGAAGGAAT
GATCGGCGCTTTCATCCTCGGTTTCATCACCGGATCAATCTGCACCGTCGCGTGCATGCGAAGAATGCGCGATGAGATTA
GGGCGAAGTGGCATCCTTGACCGCTTACGACGAGCTCATGACCTCGAATGCGATGGATATGAGGTGGGTTCTCCCGACCT
GCCCGATGCACTTAAATCCACATATTTATACCGCGTACTCCGTCCGGGTTCTCGAATCCCAGGGGGAAGCGGACGCGGCG
GCCGTCTTAAGGATTCGGTACGAAAACACTCTCCTTAAAGAATGCGAAAGTGCGTACGGCCTTATTTCCACGTTCCCGAA
CGGAGCGACGGCAAGTCACGATGACCTATACGGCGGATCTTTCCTTTCGCCCCGCTTCGCCGGTCGTGCGCTCGACTACC
TCGACCGAACGGATGGCGTTTACCGCGAGAGCGAGCCGACTATTTTCCGGTTCTTATTCTTAAAGCCCGCGATGAAGTCT
TGGGCGGAAGGGTTTAAGGTCGGACTACTCTCGCAACTTCAATTCGCGGTTCATTGTATGTTTCATCTCCTGACCGCAAA
ACCGGGTGAAACGTCGGATCACCTCATGATCTGGCTTGCGATCCCTTCGATGAATCGGTTCCCGCTCTCGTCGCTTGCGA
TCGCGATATGGGCGAATAGGTGGACGGCTCGCGGGATGACCCCCAAGACCGTGTTCACGGCATACTACTTGACCGAGGTC
CCCTGGATGGCAAAGTTTGCACAGAAGGACTGGGCCGCATGAATACAAGAACAACGATTTTAATCTCGCTCGGCTTTGTC
TTTTCATGGGCCATAGGTGGGTGCTTAGGGATTCTAATCGGGCAGCGCCAGGCTCCCGCGTGCGTAGGGCGGAAATAATG
ATTCCGAGCAAAGCTCACCTTCAGAGGCCGGACGGCATGACGTTTTGTGGGCTAAACTCGCTCTCGGTCTTAATCGTTCC
GCTAAAAGATATGGAGCGCACTAAAACCTGTAAGACCTGTCTCGTTCGCCTCGACGCGATTGCGAAAGAGGAACTAACGC
GCAAGAATCATTAAGCGGGGTAATCCTTGATAGTTAGAGAGCAGAATTACTATAGCGATCTCGGACTAAAGGCTTTCGAT
ATCCTAATGGAACTCCCTAAGGCGGGAGAGGATCGGTATAAACTGCTTACCGGGGCAAGCGCGGGCTTTGATAAAATCGA
CATAGAGATTCTTAGGCAATCGCTCTTAAAATTATCCGATACGATTCGAGCACTAGGACAATGACGTGCCCGAAATGTGA
GGCAGATACGCAAGTCGTTGATTCACGCTACTCGGTAGAGCTAAAGCACACACGCCGTCGCCGCGAGTGCCTTAACTGCG
GCGCAAGGTTTTCGACTTACGAGACGATACTGGTTCCGAATAATCATGACCGCGCGCTCGCAGCGATTAAGAATATCATC
GATAACGGGTCGTTCGAAGAACCGAAAGAATTGTGAACGAAGGCGATAGAGTAGCGATCATTCGTTATGCGCTCAGACTC
GTCCGCGATTACAAGCCGGGTCGCGTAGACCTTCTCGTCGAGTTCGGCGCCGCTTGTTATCAACTCGGGAGGGAAGCGAC
CCACGCGGACGGCTGCGAAGAGGCGCTCGCGAAGCTAGAGGCGAAAGTGCGGGCGATGGAGCTACGAGAAAAGGAAGACG
AGCCAGGAGTTAAGAGCTCCCGGTAAGTAGCCTCGCCCCCGGGAGCGAAGCAGCATCTAGGCTCGGTCCGATAATAATAC
GACAGACCTAGTCCGGGAACTCTGGTAGCACACGTCTTAAACCCCAAACGTGAACCGACGTTCCGGACTAACCGGGGGCT
TTCCCTAGTATTCACGCGTTTTTGCGGGGGCGCAAAATAGGGCGCATAATCGCGCGTATGGCTAAAGGGTTTGCTAGGGT
GACGAAAGAACGACTCGACGGTTGGTTTAATCTCTTAAGCGGCGTCGGCGTTCGCGACCGCGATAAGCGCGTGAACAATG
ACTGGGAATTGACCCGCCTTTCCGAAGTCGAAGCCGAGACGCTTTACGCAGCCGATGACCTTGCGTCGAAAATAGTAGAC
CTTCTCCCCGAGGACGCACTCCGCGAATGGATTGAGTTAAAGTTATCGGATCAGGACGCGGAGAGCGCGACTCTCGCTAA
GTTAGACTCGCTCCTCGCTCGCACTCGGATCGAGACCGGCTGGAAGTGGGGTCGTCTCTACGGTGGCGCTGGCGTTTACG
TTACGATCGACGACGGGCTAGATCCTCAGGAGCCGGTCGATGAGACAAAAATCATGGACGTTAAGTCCTTGACCGTTCTT
TCTCGCTACGAGCTCGTGCCGTATCAGATCAACTCGAATCTCGATTCACCGTACTTCGGGATGCCCGAGATCTATCGCCT
CCAGACTTCGCAGCCCACGGATTTCGTCGAGCGGTACATTCACCACTCGCGATTACTTCGGTTCGACGGCTCGATGCTCC
CGCGTCGTTTATTAATCGAGAATCAATGGTGGGGTGATTCCGTTTTCTCTCGCACCCTAAACGCAATCCGAAATTATAAT
TCCGCTAACGACGCGGCAGTGTCGGCGCTACAAGACTTTTCGGTCGGTGTATTCCAGATCAAAAACCTAGCCGAGCTGAT
TTCCTCAGGCCGAGAAGATATCGTTAGGACTCGGCTTGAGCTCGCGAACTATTCGAAGTCGGTCATTAAATCGATTGTCT
TAGACAGTGATGAGCAGTTTAGCCAGGTATCGAAATCTCTAGTCGGAGTTTCGGAACTTCTTAAGGACGCTGGCGCGAGG
CTCGTCGTTGCGTCTGGGATGCCGCACACTAAGATTCTGGGAGAGTCACCGTCTGGCTTAGGCGCGACCGGCGATAGCGA
AGAACGCGGCTGGTATGATCACGTTAAGAATCAACAGAAGCTGGTTTTACGTCCGGTCATGGAAAAGCTGATCCGGTACA
TCCTACTTTCTAAGAACGGCCCGACTAAAGGCGAAGTCCCGGACGCTTACACGTTTGATTTCGTTCCGCTCTGGCAGATG
AGCGATAAAGAAAAAGCGGACATGCAGCTCGTCGTCGCTCAGAAGGACCAGATTTATATTCAAAACGGGGTCGTGGACCC
TGACGAGATCGCTCACTCTCGCTTCGGAGGGGACAAGTTCTCGCTCGAAACGGATATCGATTTAGATGTTAGACGGAAAA
TCCCAAGCCCGGCTTCCGAGTCGGGTGTTTCGAAGGCAACGACCGAAGACCCGACGCCTAAAGGATCCACCGAAGACCCG
GACCCGGCACCTGTAAACACGGCCGAGGAACAGAACGAGAAGTTCGTTCAGACTCCGAAGCCCGGATACGTTTCGCGTAC
GGACGCGACGAAATAAATGAACCACGCGGTATCGCTTAAGAACCTAGTCAGGCGAAACGGCGGGAGACCGGCAAGGCTTC
GGAGACCGCCGCGACCGAAATCGTTCAAGGGTCTAGAGCGACAGTACCTAAGAAAATTACTAGTCATGATGCGGTTCTTA
AAAGCCCGCGTAGACGAACGGCTAGTCTCGAAACTCGCGCACTACAGTACTCAGGCTCCGAAGTTCTTTCACCGGGCAAA
AAATGACGACCTGATGGGTGATCTATTCGGGGACTTCGAATCGATCCGCGCTTTTTTTTATAAGACGTACACGGACAAAG
AACTCGATAACATCGCGAGCGGAATCGGGCTCGAAGTCGCGGGACTTAATAAAGAAAACCTTACTAGCCAGATCGCTAGT
GTTCTCGGCGTAGACGTATTCATCGACGACTCGAAGCTAGAGGACCGGATTAGAGCCTTTTCCTTCGATAATGTTAGGCT
CATTAAAACGATCCCGGAGCGTTACCTTAACGACGTTCAGTCGAAAGTATTCGACGGTTTTACCGATGGGTTAAGATGGG
AAGAGATCGCGGCGGACCTAGAAGAGAGTTACGGAACGTCCGAATGGAACGCGGAACGAATCGCACGCGATCAAGTTAAT
AAACTTAACGGGCAATTGACCGAAGAGAGACAGACGAACCTTGGTGTGACCGAATACGTTTGGAGAACCTCGCTCGATGA
CCGGGTCAGAGATTCGCACGCGGAAAAAGAAGGCAAGAAGTTCGAATGGGAAGACTCGCCCATGGATACCGGGTCACCCG
GCGAGGACATCATGTGTCGATGCTGGGCCGAGCCCGTACTTGATGACATCTTCGAGTCGGACGGCTGATTTGTGAATTTA
ATTCAATAAGCAGATTATTAAGGAACGATGACGACTAAGAACCTTCGACGGATCGATAGGACGGAGCTACGGAAAGCGGA
AAAGACTCAGCAAGGGTTTCTTCGCGCTCCCGCGTTCGCTACCCGTACCGGCGTATTTAAGTACCTCACGGGCGACGGGA
AAGTTATCAGCGAGTATCGCCCGGCGGAAGAAGTCTTTAACGCCGCCTCCATGGCGACGCTTGCTAACGTGCCTGTAACG
AACCTTCATCCAAAGCCAGGCTTTTTAGATCCTAAGAACGCGAAGGCTTACACCATCGGCTTTACTGGCGATATTGTAGA
GCGCGTAGATGAAAAGTTTGTTCAGGTCTATGTAACGGTTTTTGATCAGGGCACCATGGATCAAGCCGAAAACGGAATGC
AGGAAGTATCCTGCGGCTATACCTGTGACCACGAAGTTTCGCCTGGCATCTATGAGGGCGAGGCATACGACGTGATTCAA
CGGAACATCGTCTATAATCATTTGGCGATTGTCCCCCGTGGGCGAGCTGGCCCGGAAGTAAAGCTGCGTCTCGATGCCGA
TGAGGGCGAAATGATAACGGAAACGGAAAAAACGAAGGAGAGTCCTAAAATGGGAATGATTAAGATCAAAGACAAAGAAT
ACGACGCGAGTCCGGAACTCATGGAGGCTCACGAGGCTCACATGAAGGATATGGCCGGGCAGATGGACGCCATGACTAAG
CAGCTCGACGCTTTCAAGGCCGCGAAGCCAGCCGAGGGTTCGGCCGAAGAAGAAAAATCCGAGACTCCCGAAGAAGAGAA
AAAGGAAAAAGACGCCGCCGATCCGGAGAACAAAGAAACTCTCGAGTCGGTTAAAAAAGAGAAGGACGCCGCGCAAGCGA
AAGCCGACTCGCTCGAGTCCGAGCTAACGAAACTTCGTTTGAGCCAGAGCGAATTGTACGACGCTAAGAACCTACATGCC
GCTGTAACGGCGCGCATGCGCGTTCTTGCCGTAGCGTCGCGGAAACTTCCGAGCGATACGAAGCTCGACGAAATGACCGA
TATGGACATCAAGAAAGAAATCATCAAGGCCGATAGCCCGGAGAAGAATCTCGCGGGTAAGTCTGATGAATATTTGAACG
CTCGCTACGATCATATCGAAGAGAGCCTCGACAAAGTTATTAGCGACCGCCGGGGAATGGGTTCCCAGATCGTTAATACG
CGCAAGGACTCGGCGAACGACAAACCTGATTCCGAAGCGGCTCGCCTAAAAATGATGGAAGAATCAAAAAACGCTTACAA
GCGTCCTGATTCCAGTCAGAAGAAATAACAAAGAAAAACGAAAGGTATATAATCATGCAAACTTCTTACTCGATTAATCA
GGCTGCGGCGCAAGGCGGCGGTCTTTACGATATGGGCCCTAATGATATTGTTTCGGCAGTGGACCCGACCGAAGTCGTTC
CTTACGGCGTCGCTCTCTGCCGCGGCGTAGCCGACAGTGAATGTAAGCTTCCTAGCTCGTCCGGCGACGTGGCTAAGATC
ATCGGCGTTTCCGTTCTTTCCCATACGAACGAGCAAGCCCTCGGAACCGGCGTGTCGAACTACCCTATGGGCAAGGACAT
CCCGCTTCTTCGTAAGGGCCGGATGTGGGTCAAGGTCGAAGAATCCGTTACGGCGGGTAGCCCTGTTTTCGTTCGCTTCG
CCTCGGGCGCTGGCGGATCGCAGCTTGGTGCTTTCCGTACTTCTGCCGATACGGCTAGTGCGGCGCAAGTGATGGGCGCT
GTTTTCGCTGGCTCAGCCGCCACCGGTGGTGTCGCGATTGTAGAACTTAACCTCCCAGCTTAATTGCCGGGATTAACTTG
AGAGGAAATTAGAAAATGAGCATTGAAAAGAAACATAAACTCGACTCCGGCGAGACGATCTTTTTCGCCCGTGAACTCGA
GCAGATCAAGTCCCGTTCTTATGACGTTAAGTATGCCGAGCTGAAGGCCCGTTCCCTTATCCCGGTTTCCTACGACGCCG
GTCCTGGGGCTGAGTCGATCACTTACAGCCAATACGACGGCCTCGGCGTCGCAAAGCTGATCTCGAACTACGCTAACGAC
CTTCCTCGTTCGGACATCAAGGGGCGTCAGTTCACTAGCCCTGTCCGCTCGCTCGGCGCTTCTTACGGGTATAACCTGCA
AGAAATCCGCGCTGCGAAGATGGTGGGCAAGCCTCTCGAACAACGTAAGGCGAACCACGCTAAGAAAGCGATCATGCAGC
TCGAGAACACCATCGCGTTTTTCGGCGATGCTGATCACGGCCTCGGCGGGTTTCTTTCTAACCCGAACATCACCGTCGTT
TCGGTCGCCGCTAACGGCAATCAAAACGGTGCGGTGAACTCGACTCTCTGGGTTAACAAAACCCCGGACCAAATCCTTGC
CGATATGAACCAAGTGTCTAACACTCCGTTCAATCTCACCAAGGGCGTCGAGACGGCTGATACCGTTCTCCTCCCACTTG
AGCAGTATACGCTCATCAGTTCGACCGCTCGTTCGGCGAACAGCGACACGACGATTCTTGATTACTTCAAGAAAAACAAC
CCGTTCATCAAGGAAGTCACCTGGCTTAACGAGATGAAGGGCGTCGGCATGAGCGGAACGAACGCTATGCTCGCTTACCG
TCGCGACCCGGACGCGCTGACGCTTGAGATCCCACAAGATTTCGAGCAGCTCCCGGTTCAGGAACGGGGCCTTGAGTTCG
AGATTGCCTGTCACTCGCGCATCGGTGGGGTCATTATCTATTACCCACTTTCGATTGCTCGCGGCGACGGAATCTAAAAG
CTGAACTTTCCGGGACGCGCCTCCCGGAAGTGAGATAAACGCGGGGTCGTCTGGTTTGCGCCGGACCCCGCGTCGTCTTA
TTCTCGTGGGCAGTAGTAACAACCCCAAGGAGATATCAGTTTATGTTAATCGAAAATCGAGCAAAACACGTCTATATTGT
AGAAGGCATTACTTTCATGCCTGGAGTTAACTCCGTTCCTAAGCAAGCCTGGGATCGCATTAACTCTCACCCCGGCATCG
ACATGCGAATCAAAGAAGGCGTCATGCATATCCACTCGAAGGACGACGTTAAAGACGGCGACTCCGATATGCCTCACCAT
AGCCTTAAGGAATTCTCCCTATCCGACGCGAAGAAACTCGTTGAAAATACGAACGACACTTCGCTTCTGAAAGCCTGGAG
CGGAGACGAGAAGCGCTCAGCCGTTAAAGCGCACCTCACCACGCAGCTTAAGAAAATCGAAGGCGACGCTTTCGACGGTA
AACTGAACTAAAGAACCGAGGGCCTGAGCAATGGTTACACCAGACGTAATAACAGCGATTGCTCCAGAGTTATCAGCGGA
GACTCCGGAGACGATTTCGTTATTCATCGGCATGGCTCAGGCCCGAATTTCTCCCGTCGTGTGGGGAACGCTCTATTATC
AGGGCATTACGTTCCTCGCCGCACACTTACTTACGATGAAGAATCGTCGTGGCTTATCCGGCTCCCAGACCATGCAGAAG
GTCGGGGATATCGAGATTCAGAACTCCGTACTCGCTAAGGGCAATAAAACCGATCTCGCCTTTCTACAGACGAGCTACGG
AGTCGAGTACCTCGCGCTCAGGGATTTAGTCGTCGTCGGACCGATGCCGGTATAAGAGAAAGGCTTTTTAAATGATAAAA
TTAAAGAGCCACACGACCGAGGCGGATCACGGCCAGAAAAACATCTTAGACGAGATTCAGAAACTTAAGGTCAAGCCCTA
CGTTAAGGTCGGTGTATTAGAGAACGCGGGTCAGCACGATTCGCAGGATCACGCCGACACTACGGTGGCGCTCATTGCAT
CGGTTCACGAGTTTGGGTCCGAGAGTCGCGGGATTCCCGAGCGGTCCTTCATTCGTTCGACCATGAATGAAAAGGAAGGG
TTCCTAAACGAACTCACCAACGGAATGGTGGACGAGCTTTACCGAGGAAATACGACCGTCGAAAAGATGATCGGTGCGCT
CGGCATGAAAATCCAGAGCCTGATTAAGCTAAAGATTCAGTCGAATATCGCGCCCGTACTTAAAGACGCGACGGTTAAAA
GGAAGGGCTCCGGTAAAGGCAAGTCCACCGCCCTGATCGACACGGGCCAGTTGATTAACTCGATCCAATACGAGGTCGTT
ATGGACGGGAAGATCTCGGGCGATGACGAGGATATCTCCGTATGATGCCGTTTTCCGAGCGCCTTAAAATACTCCGCGAT
AAGCAAGAATCGAAGTACGTCGCAGGGAACTACGTCCGGGGGCCGCGCCGATTAATTGACTTTATGGGCACGGTCGAGCC
TCTTTCGGGCGATGACCTCATGCTTCTATCCGAGGGTGACCGCACCAAAGAATCTATCCGTATCTGGACCGAAACCGAGC
TCCGCACGGTAGACGGCAAGCGAGAGGCGGACTACGTGATTTACTGCGGTCGAAAATTCGAGGTCCAGATTGTGAAAAAA
TGGACTCAGCTTATTCCTCATTATCAGGCCGTCGCGGTTCGTATTAACGACGAGAACGCGGGAGACTAGGGTCATGGAAT
TTGCGCCGATTAAAGACGCTCTCTATACTTGGTTTAAGAAAACAAGCGGACTCGATTCAGTAATCTGGGCTGACCAGGAT
GGACCGAGACCGGCCAGACCTTACGCGACTCTTAGGCTTATAACCGGAGCGGTGAAATTAGGCGGGCAAGACAATTTAAG
AGTGAACGAGAGCGGCTTATTTTATCTAAATGGTCCGAGAGAGATTACGGTAAGTATTAACGTCATCGGAAAAACGGCCT
TAGATATTTTAACGACCGCTCGCGATTCGCTCGATGACCCGAACGTGATCGATGACCTCGAGGCGGACGGGATAGCGATC
ATTGAAGATGGAAATCCTAGGAACATAACGGAGCTACTCGAAACCGAGTTTGAAGAACGAGCACAGATGGACCTCATCGT
CGGCATCCAGGCCGAGAGAGATAGCACCACCACCGTAGTGTCGAAAATTAGTTTAAACGGAACCGATCTTAGTTAAACGC
GAAGGGAAAAAGTTAGATGCCAAATTTAAGTCAAATCATTCAGGTTTCGATTTCTAGACAAACGAAGGGCGTGAGCCAGG
TCGGATTCGGAATCCCGCTCATCCTCGGTTCGTCGAATAAAATGGGCCCTGACCTCATTCGCTCGTACCAGGATATGACG
GGCGTCTCGGCTGACTTTGCGGGTACCGATCCCGAGTACCTTGCTGCGGAATCGATCTTTAATCAGCAGCAGTTCCCTTC
GAAAATTAAGATCGGCTACAAGGCGGCGCCAGTATCGGGACACCCGACGACGGCGGAAGCCCTTAATGCGATTATCGCGA
TCGACGACGACTGGTACTGTTTGCTTCTGACTTCGCGCGTGGACCAGGATATTCTGGACGCCGCCGCGTTCATCGAGTCG
AAAGAAAAAATCTTTATCGCCTGTAATGGTGACGCCGCTATCGAAACTTCTTCGACTACCGACGTTCTTTCTCAGCTCAA
GACGCTTAACTACTCGCGTACCGCGTTTCTCTTTAGCGATACTCCTGGTACTTACCCGGAAGCGGGATGGGCGGGGCTTT
GCCTTCCATTCGATCCAGGCTCCGAGACTTGGAAGTTCAAGACGCTCCAGGGCTCGGCTACCGCTAACCTTACGGCTACG
GAATCGGGTTTCATCAAGGTCAAGAACGGCAATACTTACGAGACCTATGCGGGCGTTTCGATCGTCGGCGAAGGCACGAT
GGTTGACGGCGAATTCATCGACGTGATCCGGTTTGCCGACTGGGTGAAGTCCCGGATGCAGGAACGTATTTTCTCGAAGC
TCATTAACAATAAGAAGATCCCTTACACCGACACGGGTGCTGCGATCATCGAAAACGAGATTCGCGCTCAGCTTGAAGCG
GGCGTTAAGGTCGGCGGGTTCGCAAGCTATACCGTTACGATTCCGAAGGTCGCGGATCAAAATCCGAATGACCGCGCAAT
CCGCTATATGCCTGGCTTCTCTTTCGTCGGTGTCCTTGCGGGCGCCATCCACAAGATTCAGATCCAAGGCGTCGTCACCA
TTTAAAGAAGGGAAATTAGATCATGGCAAAAACTTATAATCCGAAAAAAGTCGCGGTCATCGTCGGAGGTTTTGCAATCT
CCGGTTATGCCGACGGCGAATTCGTTACCATCACCATGGACGAGGATCAGTTCGACCTTAAAGTCGGAACGGACGGCGAG
GGCACGCGCGCGAAGTCGAATAACAATTCCGCGACCGTGAAAATCATGCTCATGCAATCCTCGGATGCGAACACGATTCT
TCAATCCTTTTGGAACTCCGACAAGATCAGCGACTCCGGGATTTTCCCGCTCCTGATCAAGGACAACTCGGGCCGGTCGC
TTTATGCCGCTGACCAGGCTTGGATCCAAAAACAACCCGAGGCGAAGTTCGGCAAGACTACGGATACGCGCGAGTGGATC
ATCCGTACCGATTCTCTGATCCCAAACGAAGGCGGGAACTAATCAATGCTTGATACGCGTACGGTTGAGGTCGATGGCGC
GACCTTTGAGGTCACCCAATTCAGCGCGACTAAAGGCATGAAGCTTCTCACCAGGCTTACCCGGATTCTGGGCGAGCCGT
TGAGCGTTCTCATGGCGGACGGCGAAACCGAAGTATCGAAGGCGTTACCGGAAGCGGTGAAAGCCCTGATCTCTCGACTC
GATGAAGACGAGGTGATCGATACTGTGAAGCAGCTTCTCACCGGGGTCAGGCTCCGGGGTGAGGGTGAGATTCAGTTCGA
TACGTTCTTCGCGGGTAAGTTTGGGATGCTCTTTAAGCTCCTAAAAGAAATCATTATGGTTCAGTACGGCGATTTTTTAG
GCGTCCTCGCCGTAAAAGGCTCAGGTCTGGGCAAGCGTCCGGCGGCGACGATGAAGAAGAAAACCGCTTAAAGTGGCCTG
CACATATGGTCTGGCCAGTGTGGCGGGTCATACTCGCTAAGATCGCCACCCTTGAGGAGATCGAACGTTCCTGGAATATA
AGCGATCTGATGGATGCGAACGAAGCCTTAGACGTGAAAGAGGATAGCGAACGAATCGAGTCCGAAAAACTAGAGAGGTG
ATCCTTGGCGGCCGTAAAATCTTTAGTCACTCGGTGGGGTTTTGAAGTCGATTTAAAACCGCTCCAGAAAATGAAGGACT
CGCTTGCTGACTTAAAGCACGGCGTTCAGATCCTTGGCATTGAAGCTGCGGCGGCTGCGGCATCCTTATTTATAGTGGCC
GAGACGACGGCTAAGGCCGGTAAAGAGGCGTCCTTAAACGCTCAGCGTACTGGTATGAACGTCGAGGCGTTTCAGGAACT
ATCTTACGCAGCCGAGCGGGGCGGCGTCTCGGCAGAGATGTTTACGCACTCCCTGGCTCACCTTAACCGCTCTTTGTTCG
AAGCGAAGATGGGGAATAAGGAAGCGGCTCAGGGATTTGGGATGCTCGGACGCGGAGTGACTGAAGCGATTCGCGCTCAC
CGTCCGACAAATGAAGTTTTCATGCGCGTAGCTGATGGGCTGTCGAACATTAAGGACGAGGGCACTCGCGGGGCGATTGC
CATGAAGTTATTCGGTCGAGCCGGATACATGATGACGCCGATGTTTAAGAACGGCGCCGCAGGGCTCGAGAAGTTCTCCG
AAGAGGCTCGCGAGATGGGCCTCGTTATGAGCGAGGCTGAAGTAAACATGTCGAAGGGCTTCATGCACTCGCTGCATGAG
GTTCATGGTTTACTCACCGGGATGAAGCGCACTATCGGTGTCGCACTGCTCGAGCCGATGACCAAGGTATTCGAATCGGT
CGCGACTTGGATTAGATTAAACCGCGCGCTTATCCGGCAGAACATCACCGAGTTTTTCGAGGGGCTGGCGACCGTACTCG
GTAAGGTCATGAATGCTTCTAGCATCGTCATGCAGCGGATTTCTGGCATGGTGAAACCGCTCGGCGGCTTAGGAGCGGCG
GCGAAGTATGCCTTTGAGGCTCTAGCCCTTTTCGCTGCTGGTGAAATTCTCATCGCCATTGGTGGCCTTGCCCAGTCTGG
GTTCGCGGTTCTCACAACGGCTTTAAAAGTGTTTCGCGGCGAACTGCTTTTAACTGAGGCTGCCGCGTTTTTAGTCCCGC
TTGCAATCGGGGTGGCAGTGCTCGCGGTGATCGCGATCATCGAAGATCTAATCGGCTTCTTCCAGGGAAAGGATTCTTTA
ACGGGTCGGCTGCTTGCGATGTTTAAGGAGGCGATGCCAGAGGCATTCGACCTCATGAAGAACCTGTTTAACGGCCTGGT
GGATATGGTTAAGTCCCTCTGGACGATCCTACAGCCGGTCGCCGAATGGTTCGGGGAAACTCTTATCGTGGCACTGAAAG
CTGCACTCATGGAGATCACCGCAATTTTTGGAGTCATAGCCTCTGGCTTTAAGCTCGTTGATAAAGGAATCGGAATCGCG
AAAAACGCTTACAAGTCAGTCAAGATGAGCGACACAATTTCCCCGAATGCAATGATGAACGCCGTTCCCGGCGATAACGA
TGTCCCTGGATCGGGCGGAGGTAAGGCGGTTCAGAACGTGAACGTAACGACGACCGTTACCGTACCGACCGGAACGGATG
CCCACATGGTCGGGGACCGCGTGGAAAACGGCATCGCCAAGGCGCTTGATCCGCATATCCGTCAGGCAAATCGATCCTTT
GCGCCGGTTGTGGGGCACTAATGGCACTCGTTAATATTTTCACTGATAAACTTCTGGGCCGAAAGAGGGGAACAAAGTTC
TCTCTCGCGGATACGGTCAAGGATAAGAATCTTAAAGATTTCGTCGTCGATGTTACGTTGACTGAGAATCACGATTTTCA
GGCCGACGTTACAGAAAATCCGGTCGAGGAAGGTTCCCCGATCACAGATCACATCGACCTTAAGCCCGAGTCTTTTACGA
TCACGGGCGTGATCTCGGACACTCCGCTTGATATAGCGTCGTCAGTTCAGGGCGCGACTACGACGGCTGGTGTCTTAATT
GGTAGAAAAATTGTCGGGCCACTCGGTGCCTACGCAGGCGTAGCCGCTGGAGCCGTCGCTGGATTAATCGCGAATGAACA
GAGAACTCTCGGCGAGCGAAGCTCGAGTCGAACGAAGAACGTGTTCGATCACTTCCGCGATCTACAAGCCAAGCGAGTGC
CGTTCACCGTCGTCACGGGTCTACGTGAATATAAGAACATGGTCATTACGTCGCTTACCGTGAATCGTGACTCTAAGTCG
GGCCGGTCGTTTAACTTTACGTGCGCGATGAAACAGATTCGGATCGTGCGGAGCCAGGTAATAACGATTCCGAACACCTT
CAAGGGTGTGAGTGGTGCGGCACCGAAACAGGATCTCGGGGCCAAGTCTGCCGAACAGGCGACGGGTGATAAAATTACGA
TCACCGCCCGATTGTTCGATGCCGCTAAAGGCGCCCTCACTGGAGGCAAGTAATGGCGGTCTTAGAAATACCACTTCGGA
GCGATATCGAGAGCTACTCTTTTACGACCACGCTCGAGGGACGGCGGTACGGCTTTGGATTTCACTTCAACGCTCGAATG
GGTAAGTGGATCTTTGATGTGAACCAGGACGACGGCACTCCCATCGTCTCGGGAATCCCGGTCTATGTTGGGACACTCCC
GCTTGCGCGCTACCGGAATGAGCTACTCCCGCCCGGCAATATACTTTTCATCGATACGGCAGGGGGGAGCGTGGACCCGA
GCGAGGATGATCTCGGCTCGCGCGTCTCGATGATGTACATCGACTCGACCGAGGTTATCTGATGGCTAAGGGGTACACCG
CATCCACGCTCCTATTCGGTCGGTACGCGGCGGTTAGGATCGGAATCCCGGGCAAACAGGGCAAGCTTTTAGAGAGCATC
TCGCAAGACAATGAAGGCGAGATCGTTCAGGGTATCCGCATGTCTTTTAAAATCGAGAAGACTTCGGAAGCGTCGCCGAA
CAAGGCTCAGATCGATTTATATAATGTGAACCAGGATACTATTAACCTTCTCCACACCAAGGGTGCCGTAATCATCCTTG
AGGTCGGTTATGGGATTCTCGGCGGGGCGAAGCCGGTATCGAAGGTCATTTTCATGGGCGATGTCTTTAAGTGTGTGACG
CTGAAAAAGGGAACTGACTACGTCACGACAATCGAGAACGGGGATGGGTTAAACGCGTTTCAAAACTCAAACGTCAACGC
GTCGTTCGCGCCCGGCACGCCAGTTAAATCAGTCATCGAGCAAGTGGTGGGGAATTTTGGCGGCTTGGGCGTGGGCGAGG
TGAACTTAGGTGACGCGGCTTCCTCTCAGTTTGTAAACGGGTTCACCGCTTCCGGCTCTGCGCGCGATACTATGGATCAG
CTCGCGGGGAAGACTGGCACTGAGTGGTCGGTTCAAAACGGATTAATCCAGGTTCTCCCCGTTAATTCATTCACGTCGTT
CCCCCCGGTCCTACTGCAATCTGTAGCAGACGAGCGAGGCGGTGAGCCTATTAACACGGGCCTGATTGGTAGTCCGACGC
TGTCCGGGTTTTCACACTCGAAGGAAAAGAAGTTTCACGGCGTCGAGTTCAAGGCGCTTCTAAATCCGGAGCTCTCACCG
GGTCGGCGGGTGCATATCAAGAGCAAGAACGACAAGGTATTCGGGACGTTTGTCGTCCGCAAGGTCACCCACAATGGTGA
TACGCGCACGGGGCCATGGTTTAGTGAGTGTGAGGGGGCTGCGCCATGACCGCTTACCGCGAGAACGACACCCCAACGCT
TGAGCAATTAATCCGTAACGCGATGGAATCGCGCATTACCGAGCTCCACACGGCGCTCCCAGGCAAAATTCTTTCCTACG
ACCCGGCTAAGCAGCTCGCAAGCGTTCAGCCTAGCCTTCAGAGAAAATACGTTTCGGGCGAGTCAGTAATGATCCCCGTG
TTAAATAACGTCCCGGTCATTCATCCGAGGTCGGGCAAGTCGATCATTCATATTCCGATCGCGCCGGGCGATCAGGTACT
TCTCGTATTCATCGAACGATCGATGGATATCTGGAAAACTCAGGGCGGTACTCCGACGCCCGACGACCCGAGAAAGCATC
AGTATTCCGACGCGGTCGCGATTCCGGGTCTATACCCGTTTAGCTCGCCGATCACGGTGCCAAACCCGTCCGCGCTTACG
ATTTTAAACGATAAAGCTCGGCTCGAAGTAAAAACTGATTCGGTTGTTTTTACTGGCCCCGGCGGAGAAATAAATTTCAG
TCCTGATGGGACTTTCAAGGTCATGAGCACGAAGGGCGTCGAGCTGGTCGATTTGCTGACCCGACTTATCCAGGCGATAA
TCGACGCAAGAACCGAAACGCTCCTGGGTCCGATGCCGCTTATTAATGTCGGCGCCGATGCTTTCCCTGCGCTCCTTTCG
CTTCTGAATAAATTGAAAGGCTGAGAATGGCGACCGACAATTCGAGATTAGGAAATGCGATAGTTACCGCGCTTCAAGGC
GCGGGATACTACCCGTCGACTGATAGCTCGAAAGTTCAGCGCTCAATCGCCGAGTGGTCAGTCATTGCCGGCGCAATTCT
GAGCGAGATCACCTCAAATATGGATATCGATTTGTCTTCCGGCGATATCAAAGTGGATCCGGGAACTTTTATGGATAGTG
TGCATGGCCCGGTCACCGGAATCGGCCTCATTGAAGTTTCAACGCTGTCTGGAAAATTGCGATGAGCGACATCGCGCTAG
ATGCCACGGGTGACCTCCTTATAACGGATGGCGCTCTTTCGCTCGTAGACGGCGCAGACGCCGTTACGCAGCTTCTCTCG
CAGAGCTATAAGTTCTTCGCGGGGGAGTGGTTCTTGGACGTGGACCTCGGAATTCCTTATTTCGAAAAAGTATTCACGAA
AAATCCCGATCCCGTCGTGCTCGATACTATTTTTAAAAGGGTGGCTCTCAACACGCCCGGAATTTTATCGCTCGATAGCT
TTGGATTTCAGTTCGATTCGAAAATGCGTTCGCTCACGATTCGCCTCCGGGCAACAAGTACGGACGGGCCGGTTGAGTTT
AACAGCGGGGAGCTAGGACCATGAGCGGTTTATCTTCTACGGGCTTTCTCCCGTTATCTCTAAACGACGTTAAGACTCAG
ATCGAAAACAACTTAAAGAGTAAACTTGGTCCGCAGATCAACCTGCTCGCGCCCGGCCTAATGGCTACGATCGTCGGCAT
TATGGCCGAACGCGAGGCCCTGATCTGGGCTGTCGCCGAAGACGTTTACAATTCTCAGTATCCAGACACGGCGTCGGGCA
CCTCGCTCGATAACGTAGTGGCTTTTAGCGGGATCTCTCGGCTTGCGTCCACGTCGTCACGTTATACTTCCCTTCTCCTA
TTCGGAACGTCCGGCACGACTGTGCCCGCAGGGACCAAGATTGCGGTGCAGGGTAGCCCGAGCTCTATTTTTAAAACCGA
TAGCGCAGCGACTTTGACCACGGGAGTGGACGAGGTTCAGAAGATCACCTTCGGATCCGCCGCCGTTTCCGGTTCGTTCG
TTTTGACCTTTCGAAACGAGACGATGGCTCCCCTTAGTTTCTCGGCGACGGCTTCGGACATTCAGTCCGAACTAAACGGC
TTAAACTCACTCAGCGAGTGCGTGGTGTCCGGGAACGCTTCTAACGGGTTCGTTATTACTTTCGCGGGCGTAAACGGGAA
ACAGCCTCAACCCCTGATCGCGGTATCCTCAAACACGCTGACCAATTCTTCGAACCTGGCCGTTTCGGTCTCGGTTTCGG
AATTAGTTCTAGGCGTTCCCCAGGCGAGCGTTTCGGTCACGGCTACGGTGACGGGTCCGACCGTCGCTCCTGCGAGATCC
TTAACCGTGATTACGACGCCTGTGTCTGGCTTAGACCGCGTCCTAAATCAATTTGACGCCGTCGTCGGACGCTCGACCGA
GGATGATTTATCGCTCCGAATCCGTAGAACGAAGACGCTTCAAATCGGTGGATCTGGTACGCGGGACGCGATCCGCTCGA
AGCTACTTTCTCAGCCCGATGTGACTGACGTTTTCATTTTCGAAAACCTTACGCTCATCCCGGATCTTGCCGGTCGTCCA
CCGAAGTCTTATGAGGTAGTCGTCGCCGGGGGCGTGGACCAGGTCATCACCCAAACGATTTGGAATACAAAGCCAGCCGG
TATTCAAACGGACGGTGCCTACGCAGGCGTAGCCGTCGATACTCAGGGAGCGAATCAGCCGGTACGGTGGAGCCGTCCTA
CGGTAGTGCCGATCTATCTCGAGCTCGATATCGTGAAAGACTACAGTTACCCGCAAAACGGGGACGATCAAGCGGTCGCG
GCTATTCTTGCTTACGGCGCCGCGCTTCGTATCGGGCAATCGATCTATGTGACTCCGCAGCTCGTAAGCTCGCTCGACGA
GATTCCCGGAATTATAGGGATCACGGTTAAGATCGGAACGACCCCTGGCCCTGGGATCGCATCGAGCGTTGCGATTGCCA
TTGCTCAGATCGCGTCTTTCGATACGTCTAGGATCGTGGTTCATAGCGTATGAGTTACATCGCGACCCACGTCATAGACG
CAGAGGGCAGACTCCTCGAGCAGTATAAAGATAAGCCGAACATCAAGGCGTTAATCGACTCGCTCGTCGCCCCGATTCAG
ACCCTAGAGGACGCATTCGACGACCTTAAGAACGAGCGCGGAATCGCGGCAGCAATCGGCGTTCAGCTAGATCGCCTCGG
TGAAGTGGTAGGGGTTTCCCGAGACGGCCTGTCGGACGACGTTTATCGTTCGCGAATTCGGATAAGGGTAGTTCAGAATC
TCTCGCAGGGCGAGCCCGATCGATTGATTCAAGTCTACGGTTCTTTGCTTTCGGCGAGCCTCGTTCTGTATCAGGAAAAC
TATCCTGCGGGCTCAAACCTCATGGCTAACGCCGACATACCGGATAGCCAGGCGACCGAGATTTATAAGCAGATTCAAGA
AATTGCGCCGGTTGGATCGCGTGTCGATTATATCGGATCATTCCCGGCCAAGGCGTTCGCCTTCGCTGGTGGGATTACTC
AGTCAGAGGGGTTCGGGTCGATCACTGATCCAAGCGTCGGTGGCGGAATCGGGCACTTACATATCCCCGTGGGTATCAAA
TTCGCATTTAGCGGTGGAAACCCCGATAATCTGGGCTTCGGTGCTTTAGCCGATCCAGTAATGGGCGGACACTTTACAGA
GGAATGAGAGGCACAGAATGGCTAAACCAAATTCACATCTAGACTGGACAGTCGGAAACCCAAACTTCGGGACCGTCACC
GTCGAACCGACTACGGGAAAGAAAGTCACCGGATGGACTCCGGGCGAAGCGCCGCCGCCCGAGTTCTTTAACTGGCTCTT
TTTTAACGCGGATCAATGGGACAAGTATTTTGAGGCGACTACCGACGCGATTAACACGCGCCTGACCACGGTAGAGGGAT
CTCTTTTCTCTACGAATTTAACTCAGGAATCTATCGGCACGGGCAACGGGGTTCAGACGCAGTTCACGATGTCTCAAGCG
CCGTCGAGTCCTACTAATCTGTTCGTTCACGTTAACGGTTTGCTCGTCGATAAAACGACTTACACTGTATCGGGTCGAAA
CCTTATTTTTAATAGCAACGCAGTTCCGGATGCCAGTGCTGACGTTATGGTCGTCTATATTATTCAAACCGGGTTTTCCG
GTCAGACGGTTCAATCCATTGGAACGGGTCAGGTTCAGAAAGTCGAAACCCGAACTCTTACAACTTCCGAGGTCGCGTCG
GGTCAACTGACACTTCTTCGCGCTCCGTTCGACGCTACGGCTGTCCTCATCGACGTGATCGAAGACGGGCCGCAGGCTTA
CGGAACGGATTACTCTGTCTCTGGCAATGTAATCTCGTGGAGCGGCCTTGGAATGGCTCCAGCGGTTGGCGCGGGTTCTA
TTCTTCGAATACAGTATTTTATCTAACGTAATTTAATCGAAAGAGGTTCAAGGATGAGTTTAGTTCAAAAACGCGGGATT
GCTCCGCTTGCAGTCGATGAAACCAAAATTCTTTTAAGCAATAACGCTTACATTCAGGCGCTCAATGCCTCGGCTGTCGC
CGCGAACTTAATCAAGTTCAACGCTTCGAACCTTCCTGAGTTTGCCGCCGCTCCCGTTCATCCTGATCCAAGTAGCGCTC
AACAGTCTTCAACGAAGAACTATACCGATACCGGCCTCGCGCTGAAGGTGAATTCTTCGTTGATCGGAGCCGCAAACGGT
ATCGCTCCTCTCGACGCTTCCAGTAAAATTCCGACGTCCTACCTTCCCGCCGCAATCCTTGGATCGTTGAACTATAAGGG
CACCTTAGACGCCTCCACCGGGATCTATCCAACTAGTCCGGCAAAAGGCGATTACTACGTCATCTCTGTCGCTGGAACGA
TCAGCGGACATGCGTATTCGATCGGCGACTGGGCGACGTATGACGGCACGCAGTGGGACTATGTCGATAACAGCATTAAG
GTTTCCAGCGTCAACGGAAGCACGGGCGCTGTAGTCCTTACGACTACGAACGTCTCCGAAGGCACGAACCTTTATTATAC
TCAGGCTCGTTTTGATTCTGCGTTTAGCGCTAAATCGACTACGAATTTGAGCGAAGGCACGAACCTTTATTTCACGAGCG
CCCGGGCAATCGCCTCGCCGCTTACGGGATATGTTTCGGCCCCAGGTACGGTCTCTGCGACCGATTCCATCCTTCAAGCC
ATTCAGAAGCTTAACGGAAACATCATTGCGGCTGGATCTGCGGTCACTCGTCAGAAAGAAACGTACACGGTTCTTGCGGC
TGACGTCACTGCTCACACCATTACGCTTTTACATGCTCCGTTAGCGAACTCGCTCGTACTCGAAGTGTACGGAGTGATTC
AGATCGAAAGTGTTGACTACTCCGTATCTGGATCGGTCGTCACGTTCATCATCAGCGGCGATCTTTACGCTTCCATTCTT
GCCGGCGACAAAGCTTACGCGCAATACGCTTACTGATTAGGAGCCTGAGTGAGAGCGACTTCCCGCGGTCTAAATCTAGT
TTATCAGGTCGACTCGTTCCTTGGGGACGGGTCGACTACTGGATTTACGCTCACTCAGGCACCCTACTCCAGTAGTGAGG
CCATGCTCTTTGTCGACGGCATTTTCCAGAATCCATCCGGTTATTCCATTACGGGAACCGCCCTTAGCTTTACGACCGCG
CCCGCCGCATCCACTGACATTCTCGTTCGATATTTGAGGAGCAACTAATCTATGAAAAACCTAATCTCTCAAATCCTCGT
ATGGACTTTGATCTTCTCGCAGGCTTCTTTCGGAGCGGGGCGGATTCAGGGATCGGACGTCAAAAGTCTTACTGAGGTCA
ACTCGGTTTCTAATCGGCTGATTCCGACCGATAAAATTTACGATGTTACGAACCTTCAGCAGCTCTCGACTTCTATCTCA
AGTGGAGCAATCGGAGGAAGCGGCGGCGGATCAACGAACTACATCGCTGCGTCCACGGGCGTCTCGATTGGAAGCTGGGT
AGCGTATCAAAACACTGCTCAGTCTGCGCCGGTCACCGGAACGGGCGGTGCTCCTACTGTAACTTTCGCGACCTCCACTG
ATTCGTCTCTCGTTGGTCCGCAAAACTTCCTTTTCACCAAGGGAGCATCGAACCTCCAAGGTCAGGGCTTTTCCTACCCG
TTCACCATCGACGCCGCTTTTCAGTCGAAGCCTCTCACGGTTTCCTTCCTCTACTCGGTTGCCTCGGGCACTTATGTAGA
CGGCGACATGACTTGTTGGCTCTTCGACGTGACAAACAGTCAGCTCATTCAGCCGTCTGGAAGCACGATTCAAAACGTCA
TCGGAGCTACGGCGAAGAAGCTCGAATTCCAAACGAACTCGAACTCGACTAGCTACCGTCTCATTTTCCACGTCGCTTCA
ACTTCGGCTCTCGCTTACACGCTTCGCTTCGATCAATTTGCAGTCTCTCCGAATACGACATCGACCGGAGGAATCGCCAC
AGATTGGCAGAGCTATACCCCAACTTTTCAAGGCTTCGGAACGCCAACGAGCGTAGAGTTTCAGTATCGCCGTGAAGGCC
CGGACTTAGTCGTTCGTGGGAAATTCGTATCCGGCACGTCCACTGCTGTAGAGGCACGAATCGGTCTCCCGACGGGACTA
ACTTCGGCGGACACGACAAAGATTCCGTCTATTCAACCTGCGGGTGGACGACTTGAATTTAACCAGACCTCTGTTGACGA
AGAGGTCATGCTGATTGAACCTTCCGTCACTTACTTCACGGTCGGATACAAGAGCACCGGATTTCAGTCTTTTGCAAAAA
CAACAGGCGTAATTGCCGCCGCAAATGGCTGGGTGTTAGGTTTCACGGCCAGAGCCCAGATCCAAGGCTGGGGAACGAGC
CAGGTATTAAGCAGCGATACGGATACTCGGGTTGTAGCGGCTAGCTACTTTCTCTCTGCAAACCAAAATCCAGGCTTAGG
TGGTCAAATTAACTTTGACTCTAAGCTTTACGACACACACAGCGCCGTAACGACAGGTGTTGGTTCTTGGAAATTTACTG
CCCCGATTCCGGGTAAGTACCGCATCTCCGGTATTGCACTTTACGCTACTGGGGCTAGTAGGCAGTATTTACAACTCTTT
AAAAACGGATCTTCTTTTGCATACACTGGAATTTTAGGACCCAATCCTAACGACGCCACTACGATTGCGAAAGAAATTGA
TCTATTAGCCGGTGACTACATCGATATAAGAGTTACGGGAACGATCACCATCGGCGGCAGTGGAATTCCGTACAATACAT
ATATCGATATTTCGCGCATCCCCGGTCCCGCCCAAATCGCAATGAGCGAGAAAGTCTATCTCCAGTACACCGGGAACGCT
GGGACGGCTCTCACTGCGAACGTAACGAACATCGACTTCACGACTAAGGTAGTGGACTCACACGGCGCTTGGAACGGAAC
GGTTTTCACTGCGCCTAGACCGGGTTGGTACGACGTGAAGGGCTCTTTGAATTTCTCAGCGTCAGCGACCCGAGATTACT
ACTTCTATATAAACGGCGTCCAAAAATACAACATGAACGTCGCTACCAGTGCGGCCACCTCCTTTATAGTTGGCGGATCG
TATCTTAACGCGGGTGACACGCTAACCATCCGATCCGATTCCGCAGGAACTCTCACTAACTCTGCAACGGCCCACTGGAT
CTCAATCACGAGTCAGTGATTGTGATGCAGCAAATAAATCTTCTTAAGGCGTACTTACTAAAGGATTACTCATGGAAGGC
GTAACTTGGGTCACAGTACTTCAAGCCGGTCTAACTTGGCTCTTTCTCTTCCTCGCGGGACGGGCGCGGAAGAGCGAGAC
CGGAGCGGTAAAGGCCGAAGTAGTCACGACGAGCGAGATCACGCATACGAAGATTGATGGACAGGCCCAGGCGCTTGATA
CGCAGGGTTACCAAATGGCGATCGTCCTTCAACGGTTGAACGATATGGAAGCGGCGGAGACATCGAACCACGCCACCATT
TCAGCCAAGCTCGATGCGATGGACGCGCACGATTCCCGTCGGGATCTGGTTCTAAAGGCAATGGCCACACGGCTCGGCGC
CCAGTGGACGGAAGAAAATCAGAAAGTTAAATGACGCGAAAAGTAGCCGATTCGCATTGATCGCTGAATAGCCCGATACT
TGATTAATCACGCTCTCCGCGGGGAGCAGAAAAAGGGAATGACCATGATGAACTTTATCCATTCTAACGGTGGCTTCGTC
GCTGCGGCAATCGTCGTCGTGGCGCTTTATAATATCGTATTCTCGGCAATCGCCCAGATCTTCGCTGCGATGAAGAAAGC
CGAACCATCGAGCCTTCAGACTGCCGGAGAGATCGGCCTAAAGATTGCGCAGTGGCTCTCGGCGAACACCCCGACTCCAG
CGCCCGCCGAAGAGACGCCTACCGTAATTATTGTGACGCCTCCGAAACCTTAATGGAAGAGATCGTCGTTCTCATCCTCA
CTAACCCCGCGATCCGCGCTTTCGTTGAAGGCGTGGCCGTGAAGATTGTCGCGGAGATTTTCCATCGCCGTGCGGTGGAC
CCGGAGTTCTTGAAGAGGAGTGACGAGGTATTCGCTCGCTATTCTCAAGCGCAAAGCGAAGAGGAGAACGCCAGTGCTTC
AAAAGATATTCAGGCTCTTTTTAATAGTTAGCGCTGCAACTGCGGGTGGCTGCGCTTCGGGACGTCCATTACTTTTGGAA
ACATGCGTGGTGGACGTTCCGCATTCAAATCTCGGATGCACTTTGAAGGACAAGTCACCTAAGAAGCGGAAGTTTGAGGA
AGTGAATAAGTACGTCTGCTTTCCGCAGGATGACGCCAAGTTGATTCTAGAAGAACTCCATTCCCGATGAGCCTGCATAA
AAACACCGGACGGTGCGAGTACTGCCAGAAGGTCTTTGATCGGTACCCGGGCTTTCATCCTGGGTTACGCGCATGGTTTG
AGGGTGTTCAAAATACCACTCCGGATGCGCATATTTCCTGCGCGGGTCGCGGCCGAATGGATCAGGAAGCGGCCTTTCAT
CGCCGGGCATCGAAGGCGCACTACGGGCAAAGCTCTCATAACTTTAACGCCGCGCTCGACATCTTCCGCGAAGCTCCTAC
GGTCGAAGAGATGTACGACGCCGAATGGTTTAGCGAATTCATCCAGTCCGCCCTTACTCAAGACCTAGACTGGTACGGAG
CTCCGGGAGCAAAGTTTTTCGAACTTCCGCACGTTGAGATCAGGGGCTGGGAAGCCCTCAAGGGTTTGGGCGAAATTACG
TTAGTCGAAAAGTAATCAGCACATTCCAATGAGTTCGCTCCAAGTCTCCTTTTCCCTCACAATCGAGAGGGGCTACGGAT
GGCGGAACGACTCATGGATGAGTCACATTACTCTGAAGGGCCTTATGGGTTACATCGACGACAAGACAGCAAATAACGTG
GCATACGACAACACTGCCACGGGGCTCGGGACGGGTGACGTTCAGAGCGCACTTGATAACGTAGCGTCAGTTGTGGCGAC
TGGACCGGCAGGGCTCTCCATCTCCTCAAACGTCACGACATCTAACAACAGCACCACTTTCACATTAATGAGCGGGATGA
CGCTTACGCCTACAAAGGGTGGAAACTACGCCGTTATTTTTACGGCTCAGTTTCAGACCGTAAGCGACACGACGATCACT
GTGTATGCGAATAACGTGCAGGTGGTGAGCTCAGTGCGCACAGGGAATGGACCTGCCGGAAATCACAATTTTATCCTGAC
CACTTCGGAGAAGGTAACTATTCTGGCAAATCAAAACATCCAGATTTTCTGGAGTTCCATCGGGTCTTCCACGTGCCTCG
GGAGAAACATGACCGCAATCAAGGTGACTTAACATGGCTACGCCTACGACTTACGACTACACGGTCCCTCAGTACGATTT
AAATGCGCTGACCGGCCTGGTTCAGAAGAGCTCGATTTCTACGGCTCTTGACCATATTTCGACCGTGAGCACGACGGTCA
CCTTTACTTTCAAAGACGCGCTATCCATAGCGGACAAGTCGACGCTCGACTTACTCGTAAGCGGGTACGTTTACACCGTT
CCAGTTGACCCAACTCAGAACGTCACGATTCAAAGCGCTCCACCGCCCTCGCCCTTTGCCGCAAAGACGATCGGAACTAA
GAAGCTTTATAAGAGGGTGACCGGAGTACAGGCCACGGTTGTATCCGGGTCGACGGACGTTCTATTTACGATCCTATACC
CCTGGGCAAAAATCACGGGCATTGAAATCATCGGTGGTGCGGTACTCGACACGATTAGTCTCGCGGTCTTAGACAGTGCG
GCGGGTAACTACTCGGGGACTGCGAACGCAACGCTAAATAGGTTTGGCTTCAACGTAAACGTGGGCAAGGAATATTACAT
CAATACAAGCGAGTTTGATGCGGACCTTTACATGAATATGCAGATTAAAATTTCATACAATACGGCTGCTGCAAAGACAG
TTGGCATTAACTTCATTTTGAACGAGGTGAAGTAACTTGAAACTCATTTTTACAAAATCAAAGCTTCCCTTGAGCGTCCT
GATTCGGTGGGGACTGAGTGAGCCCGTTTCCCATTTCGCTATGGTCTTTGAGAATAAGGTCGTCTTTCAAAGTAATCTCC
TTGGCACTCAGATCAATTGGTTAAAGACCTTTTTGTCTAAACACGGGAGCGAGATCGTGTTCACCCTAGAATATCCACTA
GAGGAGCATGAGGAGGATAAGGTCTGGGACGCGATTTGCGACGAAAACGACGGAAAGAGCTATGACTACGGGGCTTTCGT
GTATTTCATGTACCGCGCGTTTCTCTTAAAATTCTTCAAGCTACCGCTTCCAAAGAAGAACGTTCTGGCGACAAAGGGGG
AGTTTCTCTGCACGAAGCTTTCGCAGTCCCTCCCGGCCGACATCATCCCAGGCGTAGCAGAGATCCAGGACGCGGATATC
GTGACGCCTTATCAGCTTTACCTAGTCCTTCAAAAAGCTCAGGCCCCGGCTCCAAAAAACCCATGATTTGAGTACCCAAG
AAGGCCGGAGGTATAATGGGAATTACTGATCAGACTGGGAGTAGCAGAGTGGCCACTTACAAAGCGTATGACTCAATTCC
ACTTTATTTCCAGCGTGTGAGGAACGGCGTTCCGGTGACCGGGCTTTCGGTCACTGTAAGCGTTGCAAATGCGTCGACCG
GGGTAAGTCTACTTGCTTCGACGACGCTAACTGAGGTGACTCCGGGGCTTTATTCGTACGTTTGGGTGCCGGGAATTTCA
GTACAAACTGAATGCGTTGTCACCTATTCCACGGGCGGATTGCAGTTCAAGGAAAACATCACGATTGACGATGCGATAAG
GCAGCTTCTTTCAGAAGCCGGACGAGTAACTTAAACAAAGGAAACAGATTGATATGGCTTTAAAATCGATTCGAATTTTG
TATTCGGCAAGAAACTTTCAGACAGGTCTTACCGACGTAAAGGCTCAGATTTATGTTGATCAAATCGCAAAAGCGATCGG
CGCAAGCTCGATTACTCTCGCGGAGCTTGATCCGACGAACGCTCCCGGAATCTACTACGCCGTTATCACCGCCGCGATGC
TCGTCACGTACGGATCTATCGCAGGGAGTTCGTTCTCGGCTTATGTAAACTCGGCCTCTAAGTCTGCTCCGACTGAGTAC
AAAGAAATCGTTACGGGCATCTCAAGCGATGACCTGGACGCCCATCTGACGACTCAAGACGGGGTTCTCTCGACCCTTTC
CACGAACGTCAGCGCGGTAAAGAGCGACCTTGAAACTGGACCAAACAGCCTTGCCACGATTACGGCCGCAATCGCTGCCG
TTCAATCGGCGGTCTCTGCGGTTCAGAACAACACGAACTTTAGCGCTTCAATCCCTGAGCCTATTGTTCGTCCTGGATCT
GGATCAAACACTTACCGGATCCCGATCCGTATCTTTGATTCGGCCGGGCATATGGCCGATGCTGACTCAAACTCCGTGGT
TGTGTCGGTCTCTGACCAAGCAGGCGTTGACCGGGGTGCCTTCTTAACGGGTTATTCTGGCGGTAGCGCTCCAGCGATTC
GTGGTTCAAAGGGTGTTTATTACATCGACATGGCGATCAGTTCGGCTGCAGTGCTTGAGGGGATTAACTTCACCTTCACG
TATGCCGTCGCATCGGTTGCCTATAATCAAGGCCGTGCTGGTCAGATCGTCACTGACGTTCAGGCAGATGGCTTTGCACT
TCAGACGACCTTGCTTGCCGTTCAGACGACGGTTAACGACGCGGACGCGGTCGTTAATAACGCTACGTATGGACTGCCTG
CGGCGAACGTCCTTCAAACCGCGATTCAGACTCTTCTGAATAACGGCACGTACGGCCTCTCTGCACTTCAATCGCTTTTG
GCGAACGGAACCTACGGGCTCTCGGCGCTTCAAGCGATTCTTGCAAATGGGACTTACGGACTCCAAGCGGCGAACACTCT
CCAGAACACGATCTCAACTAACGTGAATTCCGCGAATTCTGCTTTGGGCTTGATCGAAGGAACTGGTTTTGCGACCGCAA
CGGATTCCTTGGCTCAGATTTCGAGCCGAGTTTATTCCGGCGGCCGCGCAGTATAGAGTGAGGCGTGCCTTACCTTGGAA
CCCCCTACCGGCTCATTTATGAGGCAAAATCACTTCGATCAGGACTCAATGACGTTAAGGCGTTCATTGTAAAGCCTGAC
TCGACGGTGGCTGGCATCTTTGCGATGGCGGAAGTGCCCCTAGTTACGTTCCAAGGTGTTTACGTTTACGATCTCATGAC
TTCGAATAACGACCCGGAGGGGGAGTGGTTAGGGATTTTCCTCTCCCCCTCCGAGGGCGTTAAATATACTTTCAGAATTT
CGCTTCAGAAAAATCCGGCGGCCGTGATCCAGGCCATGATTTCGAATTTCCTGGCGAACGGCATACGCGAGGAACTTACC
GGGCACGTCGAGTTAGCGGGAGAGTATCTTGCATTCGTGGGTAGTGATCCCGAGCTGACCGGCTATGTGCTGGATCAGGA
TTTAAGTGGTGAAATCGAAGACGCTGAAGCGACTGGGCTTCTCGGCGAGAGCGTAGAAATCGAAGGAGATATTGACCATG
AGCTGTGAAAATGAAGGCTTCATTACCGTGATCCAAGGCGAGGACCGGGACATCTTTTTGCGGGTCGTGGATAAGGCCTC
CGAACAACCTTTTGACCTAACGAATGCGAGTGCGATTAACGCTCGCTTCAAAAACGCGGACGGCACCGTCCTGATTAAGT
CGTTGACCGACACCGTGTTGGTAGTCTCGGGACCGGCGGGTAAGATCAAGGTGGGTCTGAGTTTGGTGGACACCGCTCTG
TTAAAAGCGAAGGAAAACCAAGACTTCGAAATCGAAATCACGGTCGGCACTGGAGCGAGTGCGCGTAAAACGGTCGTTCA
GTTTTTGAAGGCGATGACGGTGAAATCCCGCGTTGTTTAAAAAGTTACATCGCGGCGAAATTTATAATCGCCTTGTAATG
CGAATCGGTATACAAGGCGCGTCAAGGAACGCCATATCGTCGATGGCTTTCTCAATGATTTTAATTGCGTCCTTCGCGGT
CGGCATGAATTTCAGGATCGGGAAATCAGCGTCCTCGAAGAACACGCGGGGGGGCACTCCGATCGCCCTTGCGATGCGAT
CGATAACGACGAGGGAAGACTCCCGCTTGCCTTGAAGGTACATGTTAATCGAAGAAGTCGTGACCCCGCTCCGATGCCCC
AGCTCCTCCTGAGACCAACCTAGCTGTTTGAGGAACTGCCCCAACCGTTCCGCAAATAAAGTCATTGAATTTTTCATATT
AATATGACATAGCCTTTTTGACATTGTGCGGAAATACAGCAATTCCTTATATACATATTATCCAATATAATATAATATGT
GTTATATCGTCATTTAATCATCGAACACCACATTTCGGTCATTATAATGGGTTTGACGCTTAATGTCGAGGTTGGCATTG
CAAACTCGTTATCCGCGTCTCGTTAACAGTTAGGAGTAACTCGTGAAGGTAAACAAAAAGTATTTAGTGATGAAGGTCGA
GCAAGGCTCGAACGAGTGGAAAGCGATGCGCTTAAACCACGTCACTGCGTCCAATGTCCCCTGCATCTTCGAAAAATCCC
CATACAAGACCCAGCTCCAGTATTTCGAAGAACTTTCTACAAAGTCGGAGAGACTCTCTCCGGTTTTTCAGAAGGTTCTT
GATCTGGGTCATGCGACCGAGGTGGTGGGCCGGAAGTACGTCACCGAGACGTACGGTATGACTTTCGACCCCGCCGTCGT
TATTTCCACGCGCTTGCCCGCGCTCCTTGCTTCGCTCGACGGCTTTAACGAATCCGAGAATCTGGTTTTTGAGTCGAAGT
ACGTGGGGGAGGAAGTCCTTAAGGGGGTCAGGGAAAAGGTTCTCCCCGAGCATCACCACTATCAGGTCCAGGCTCAGCTG
CTCGCGACCGGGGCCGAGCGGTGTATCTACTTCGCTCGCGCACCGAGCGGAGAGGCCGCCGTCTTGGAAAGCCTCCCCGA
TAACGAAATCATCGACTCGATTGCCGAGCGCGTGGCTGCGTTCATGGAAATGGTTAAATCGGGCAACGCTCCCGAGCCGG
GTTCGAAGGACTGGATCGACGTCAACGATCCGGAATTCGACGAGCTCTATAGGCTTAAGCTGATTTCCGATTCCGCTTCC
GCCGCATACGACGAGCTAAAGAAGAGCCTCGACAAGCGATACGCCGATCAACAGCGCATTCGGGCAGGGAGCATGCAGAT
GTACCGCTCGCTCGTTAAAGGATCGATTCCTTACTCGACGCTTAAGGAAGTGAAGTCGCTCGACCTCGAAAAGTACCGGG
CAAAGCCACGGCTACAAGTCACTTTCAAACCGATCAAATCTAAGGAGTAGCTCGATGACGTTTACAACTAAAGGTGGCAC
CGAATTACAGCTTTTAGACTTAAAAGGTAAACCCTACCTTCAGGTCGCTCATCGAATTGTCTGGTTTCGAGAGGAGAAGC
CCGACTGGATTATCCAAACCGAATTCGTAAAGCTTGAGGACAAAATGGCGATCGCTAAGGCTTCCATCATGGACTCCGAT
GGAAAGATCAGGGCGACCGCTCACAAGCGCGAAGACCAAGCGGGTTTTTTCGACTTTATGGAGAAAGCCGAAACGGGCGC
TATCGGACGCGCACTCGCACTCCTCGGATATGGTACGCAATTCTGCGCCGACGAATTGGACGAGGGCGAACGGGTCGTTG
ATTCGCCGACGACGGCTAAGAAAACGATGCCCAAACTAGACTTCTCACAAGTCACCCGCACAGGCCCGCCAGTTTCAATG
AACGTCACGCACGTCGGAACGGACAACGCGGCTAGCGCGCCACGACTCGTCGGGAAAACTTTCGGCGGTTCGTCCGTTGC
AAGCGTCGCCGAGTCGGTGTTCGCGCATGGGCGGCTCGCAACCGAGCCCCAGAAAAAGAAAGTCTGGGCGATGCTTAAGA
GCCTTGGCTACGCCGACGAGGGAGTGAAAGCGTTCATGGTTCAACACATTGGCGAAAAGAAAACCTCCCAGATAACTTTT
GCCGACATCGATAAACTTATCCTCGAAATTAACCGCCGAACGACTAAGGCACAGTAA
