# Supplementary material for: Flexible genes establish widespread bacteriophage pan-genomes in cryoconite hole ecosystems
Source: Nat Commun. 2020 Sep 2;11:4403. doi: 10.1038/s41467-020-18236-8 (PMC7468147; doi:10.1038/s41467-020-18236-8)
Supplement: Supplementary file 7 — Source Data [file 41467_2020_18236_MOESM7_ESM.zip › Figure_3_source_data/GFFs/Mu-like_AB09.gff]

##gff-version 3
##source-version geneious 8.1.9
##Type DNA Mulike_AB09
##DNA Mulike_AB09
##GGAAACCAAATGGTAACCAATAGAAAAGGACCGATTGAAG
##ACGTAGACGCGGTTTCTAATATCGCCGACGAGTTCTACTC
##TGAGGAGTTCGTTCGTGAGTTCTTTAATTATAAAAACATT
##GCGACGCTTCGGCAGATTCAAAATACCCGCCCGCCGGGAG
##CACATCCGCCGTGCCTCCGCGTAGGGTCGTCGGTTAAGTA
##TCCGAAAAAGTTGTTTCACCAATGGGTATCGGATCAGTCG
##CTAAAAAATTCCGGTTAACTTCGTTCGGCATTATCGACGG
##GAATAAGAAGTATGTTGTTAGACGAGAAGCCACCGAACTT
##ACTAGGTGACGAGTTCTTTACTGAGGACGAAATCCTTCAG
##TTTCTAAACGTCTCGCGGAATACGTTCACTGGCCGACGCT
##CGCGCGCTACGGATCACCCGCCATATGTTCAAGTCGGACG
##CGTTCGCCTCTATCCGAAGCGTGAGTTCCGGTCCTGGATC
##AATCGCCAGCCTTTAATGAGAGCAGCACGAAATGGGTAGT
##CGGTTTATTAAAATCGAAGTGCACCTCTGGATGGACACGA
##AGACGGGGACTTACTTCGTCCGTAAGTCCTTCAAGCGTGA
##GCACCTAAACGAACTTAATCTGTCCACCGGACAGAAGACT
##CTAGGGAAGGCTCGGACGCGGGCGTCTGTCATGATCGCGG
##AACATCTAGCGTCGGGCGGACGAGCGACCGGCAGGAATTC
##AAAGCGGATGTATGAGGTCATCGAAGAGATCCTCCGCGTA
##GAGATGCCGAGGAAGCGCAAGACAACCCAGGATCAATACA
##AACGATTCCTTACTGAACTCAAAGACGAGTGGGGCAGGTC
##GGATCTTAACTCGATTACGCTCTCCGAGTTCGATGACTGG
##CTCATCGACTTCCGTAGTCGGAAGCCAAACCGGACGACGT
##TCATGGACTACGCCAAATACATGAATAAGATTTTCAGCTT
##CGCTTACCAGCGGAGGTACGTGTCGCACAAAATTGTATTC
##CGAAGCCCCGACGAAGCGGCGGAAGAGGGCCGGGTCTATA
##CCCGCGATGAAGTTACGTCGGTTTACGATTACATGGGCGA
##GGAGCTGCGCGATCAGTTTACCCTGTCGCTCGAATGCTTT
##ATGCGGCTTAGGGAAGTGCTTAAACTTACCTGGGAGCGCG
##TTGACCTAAAGACCGGCGCAATCACCCTCCGGAAGCAGGA
##CGTTAAGACTGGGTCTAAGACGGGGAAGGGCAGGACGTTT
##ATCATGTCACCCCACGCCCTGGAGCGCTTACAGGCTCGCT
##ATGCTGCGCGGACCTCGGACGTATGGGTTTTCCCATCGCC
##CACCGGAAAAGGCCCGGTAAACCAGAATAAGAAAGCTTGG
##GCTACGGCCAAGAAGCGGGCTGGCATCCGGGGCGTAGCGA
##AGTGGCATGCGCTCCGACATACGGCGCTCACCTGGGCGCT
##CCTCGATCAAAAAGCTAACCCGCTCATGGTCTCCGAGTAC
##GCGGGCGTGAGCATCGCGACGATCCAAAAAGTGTATTTGC
##ATTCGACCGCAGAGAAGACCGCAGAGGTTTCCACGGCCGT
##AACCATTAGCCGAAAAGGCGTAGAAAAGGAGTAGATTTTA
##TGAGGACCAGTAAAAAAGAAGCTGAAAACAAGGCTTTTTC
##GCGAGTAGGACGCGGACTTGACACGGTAGGGGTCCGCGGT
##TCAATCCCGCGCGGGCCAACCATCTCCAAACTTAGAAAAA
##CCCCTAGAAGCCGCACTAGTAAAGCTTCTAGGGGAATTGA
##CCTCTCCTTTTGGTGGGTCGATCCTAACGCGATTCGTAGC
##GATGTTTTGACCGGTTTAGCGTCCAAAAGGAGTAGAAAAG
##GAGTAGATTCTACTCCCCGTAAGCGCCGCTCAGGTGCCCG
##CTGATGGCCAAGCGGTTTACTGATACGGACAAGATTAAAA
##AGAGATTCTGGCGGGCACTGCCGCTCGAAATGAAAGTCCT
##TTGGGACTATTTATGCCTCGACTGTGACCATGCCGGAGTA
##TGGGAGGTGGATTTCGAAACGGCGAGCGCCCGCATCGGTT
##TCAACTACGATGCAAAGCTTGCGGTCGCGGCCTTTGGAGA
##CAAGATCGAGGTCGTCGGCGAGGGGGATAAGTGGTTCATC
##CCATCATTCGTTGAGTTCCAGTATAACGTCTCCCCAGAGC
##AGCTGAATCCGTCCAATAAAGTCCATGCGTCGGTACTCGA
##GCGTCTTCGAAAAGCAGGTCTTAAATCTCTCCCGCGCCCT
##GTCTTGTCGATCTTAGAGAATCCCCTCGAAGCCCCGTCGG
##TAGCCCCTCTCCAAGCCCCTTGCATAGGGGCTAAAGATAA
##AGAGAAGGATAAAGATAAAGACTCTTCTTCTTTAGAAGAA
##CGTAACGCGAAGTGTAAAGTTACTCCCGCTGAAATCTCCG
##AGTGCGTCCAGGCCTGGGGCCATACCCTCGGCAGCTTCGG
##AGTTCCCAAAGATCCACGATTCGACGAAGTCGCTATCGCT
##CGCATGGCCATCAAGCACGGTTTCGAGCCAACGCGCATGG
##CGCTGCTCGGTGCTGCGGACGAACGACCAACGGAGACCTT
##CAACCCGAAGGACCACGTTTCGGTATTGCGCGTGGAGAAA
##CACTTTCAGAAGTTTACGAACCTAGGCGCGAAGGTCCTCG
##CTCGGCTTCACAACGAAGGCGGGGACCGTGTCGAAGCGTG
##ATCACGGGCCGATACTCGTCGAGCCTAAAATCAAAAGGGT
##TAACCACGTCCTCGCCAACGCCATCGATGAGCTCGTTAAT
##CCGCCACGAGGCATCCCACTTTCCCGCTGGCCGGAGTTTC
##AACGCCGGTTCGGGGGTTTCCGTCCTCATGAGTATTCGAT
##CATTTGTGGGGCAACCGGGAGCGGGAAGACAGCATTCGTA
##ACGTCGATGTCGGCTCAGCTTGTGGAGCAGAACGAGAGGC
##ACCTTGTTATGAGTATCGAAACGGGACACCTTGATTTCGT
##AAGGCGTGTCGCGTCGGTATTCGCGGGAGTCGATCTTAAC
##GACGGCGACGGGCTAAATAAAGCAAAGCAAGACGCGCTAA
##TGAATCTCGCCGTTCCGATTCTGAACAACGGCGCGCTACA
##TCTTTCAGAATACGATAACCGGCTTTCGGTCGAACAACTC
##ATGCACGATCTTAGGTACGCTCGGGAGAAACTCGGATGCC
##GAGTGGCGTTCGTCGATAACCTAAACTTCCTCCTCACCGT
##CGATAAGTTCACCGACGTGAATCAGGAAATGGACCGAGTC
##ACCCATGAACTGATTATTTTCTGCAAGCGCATCGACATGC
##ATATCGTGATGATCATGCACCCGAAGAAGAATTCAAACCC
##TCGCGACCTTCGCGTGGAGAGTGAATTCGAAATCAAGGGC
##TCTTCGACCGCCGTGCAAGAGGCGCAGAATATTTTTTTAT
##TCAATCGCCCGAAGCCAGACGACGACGCGCATTCGAAGTT
##CGAGCGCGAAGTGATCATCGCGAAGATGCGCCGACGCGGG
##CAATTCGTTCACGAGTCGGTTTGGTTTCAGTACCGGGATG
##CGAGTTACTTTGAGAGCCCAAATCAAACGCGCTTTTTAGT
##TCCAGTGCCGAACGCCAAGACCGGAGAGGGGGCGAAATGG
##ACTGGATACAAGCCATCGATTACTCCGAATCTCTAATGGA
##AAGGGTCATGAACGATTACGGGCATCCTGGGCCTCTAACG
##ATGTTTATGCCGAAAGCGTTCCGAGATGATTTTCTGGATC
##TTCAGACCGTTCTCGGCGAAGGCGCGATGACCGTAGAGGC
##TTTTCTCCACAACTGTGAATTGCTCGCAAAAAGCCTCGAT
##AAAAAACTTTGTGATGATTCGATCACGCGAGTTCTAAACG
##GCACACCGGCAGTGAACGCTATCGCGGCGAAACGAATGGA
##CGCGCAACCCGGCGCGATTCCCGCGTGGTGGGAAGCCGTA
##GAAAATTGGGCGCACGCCAATAGTTTTGATCTATGACCAG
##CGCACCCGTCGTATTGATCGAGCTCCCAGGACTACCGAAG
##GGGCTGAACGGATCTCACTCGCACTGGAGAGTCGCCGCCG
##CAGAGAAAAAGCGTTGGCGCGTAATGTCCGCACTCGTCGC
##GAAATCACAGCGTCCGCCTAAACCCCTCGCCAGCTGCTCC
##ATTCGCTGCACCCGCTTCTCTTCGAGCGAACCGGATTACG
##ATAATCTGGCCGCTTCGTTTAAAGCCATTATCGACGGGCT
##TAAAGACGCGGGCGTTATCGAGGACGACCGATCGACCTGT
##ATCGTGAAACGTGAATACCTCTGGGAGAAGACCGCTCCGA
##AAAAGGGTATGGTCAGAATCGAAGTCTGGGCAATGAATGA
##TATGCTCTAAGATTGTGTCCCGTAGCTCAGTGGCAGAGTG
##GACGACAGGCCCCGGAGACACCGGGGTTTTTCGTAAGGAC
##GTGGGTTCGATTCCTGCCGGGACGCCAGATTTTGATGGTC
##AGTGCTTAGCGGATAAGATGGGCGCATGAGTTTAAAGCGT
##CCAGAACTCGAGAGCGCAACCGTTGAAGATGTTATCGAAG
##TCGTCGCGCATAGTGAGCAGCCGAGGATCGATGATCTTAA
##ATTGCTCCGGCGCGTTCTTGAAATAGCGACGACGACCTAC
##ATCGATGACTGGGGCATGCTCCCGCACGTCATCGAAGATG
##AATGTGGCTATGATCTCGGCGCGATTAAGGGCTTACAGAT
##GGCAATCTCTGCAATCGAAACGACGGTCGTTAGCGACTCT
##CACCGACCGACCATTCACTAGAATTTTTAATAGCGTAGTT
##GCTAATTGCGGTTACCCATAAGTATAGTTTTAATACTATA
##CGAGAGAGTAAAATTGAGAGCTTCAATGAGTCCACAAATC
##GACCCCTGGATACAGCTCTCGTTTAGCTTCGCGGCGACGC
##CCGAAACCCCCGACCGTCGTGTAATTTTTATAGACCCGCC
##TGTCGCCGATCACGAGAAGTGCCGTCACGCCGGATGTCAG
##AAACGGGTTTCCGCCGGAAAGGTTTACTGCTGTAAGGGGC
##ATTCCCCATTTGGACTGCTCGAGGACGAGCCGGACAACGC
##GCCTCCGGAATGGATCCCCCCGCCCGAAGAATCGAAGTGG
##GGCCGCCCGAGGCTTTATGATTAAACGCCAGGCCCGGCTC
##TTGGCGCGGCGACTGGGCGACGACAGGGTTTCCGGGTCAA
##CACTGTCCGAAAACCGGTCCTGGGCGATCCTCGGTGGTCA
##GGATGCGCTTCGAAATGCCTCCGGTGCTATCCTAGTTAGA
##TTCGAGGTGGGTTATACAAACCAATTTAGTTTACCCACTA
##ACGGCTCAGAGCAGCGAGATAGCAGCGAGGAAGTTAATGC
##AGAAGCGCAAAAAGACGGGCGGTAGAGACTTCAAAGCGGG
##CGAGTCGGGTAATCCCGGCGGCGCCATTAAGATTCCCGAG
##GCACTCAAAGAAGCGCGGAAGCTGAACCGCGTTCAGCTCG
##AGATTGTTTTAAATAAGTATATGCACATGACCTCCGACGA
##GTCTTCCGCCGCTGCGAACGACCCGACTACGGTAAAGCTT
##GACCGGATAATTCTGAAGGTCATCGAACTCGCCGAGCACA
##CGGGCGATTTCCGCGCGCTCGCTTTCTTGCTCGACCGCCT
##AGGGTTCGTCGTAACTCAGGACGTGCGCGTGTCCGGCGGC
##GAGGGGGGGCCGATTACCTTTTCTGCGTTATCAGAAGCGG
##AGTTAGACGAGCGTATTAAGCGGCTCACGGAAAAGTTGTA
##AGCATGGTTATAGACCTAACGGGCAAGGTATTCGGACGCT
##TAACGGTACTCTACCGAAGCACACAAAAGCATGTAGGCAC
##TTCACGAGCGGTGAGGTGGGCATGTCAGTGCTCTTGCGGT
##CAGCTTAAGATCATTCCGCGGCCGTCCCTGCTTACCTATG
##GAGTTAAATCCTGCGGATGCCTTGCCAAGGAAATCAACGG
##CTCTAGAGAACGCACGCATGGCATGAGCGAGACTCGGGCA
##TACCGTTCTTGGGAAGCCATGAAACAGCGATGCGGTAACC
##CCAAGCACCCGCGATTCTCTGATTGGGGAGGAAGGGGAAT
##AACAGTTTCAGAAAGCTGGAATAGCTTTGAAGCGTTTTAT
##CAAGACATGGGTGATCCCCCTTCCGGCTATTCGATTGACC
##GGATTGATAACGAAGCTGGCTACTCAAGGGAAAATTGCAG
##GTGGGCGACCCCACTTGAGCAAGCAAGAAACCGACGCAAA
##AAGAAGGGCTCAGTTGCTGACCCAATCTGAAAAGCGAGAA
##CTTTTATCATTAGCTCAAGAAAAGGAACGAAGGCTTTGCG
##AAAGCAGTCTCCCAGAGTTTATTAAGCGGTCATGGGAGGT
##GCTTGAACCTACGACTACGCTAAAATGGAATTGGCACCAT
##GAGCTCATGTGCGAGTACCTCACCGCCACAACTACCGGGC
##AGATCAAGCGGCTAATCATCAACGTCCCACCTCGCTCGGC
##AAAATCAACGATTGGTACGATATGCTTCCCTTCTTGGATC
##TGGACGCGAGAACCAGAGACTAGATTTCTGTGTGGGTCTT
##ATGCGGAATCGCTTGCTAGAAAGCATTCCATTATGCGCCG
##CGACTTAATTGTATCGCAATGGTATCAAAATCATTGGGGC
##AATACGTTTCAACTCAGGGCCGATCAGAACACGAAGAGCG
##ACTACATGAACTCGAAGTCGGGCATTATGAGATCAGCCTC
##AATGCTTGGTTCAGTTACGGGGGAGGGTGGGTCGTATATT
##TTAATTGATGACCCGCAAAATCCGAAACAGGCATTTTCAG
##ATGCCGACCGAGAAGCTTCTTTAAACGCATTCGATCAGGC
##GTGGTCTACCCGGTTAAACGACAAGAAAACGGGCCGCATT
##ATTGTGATCATGCAGAGGCTTCATCAAAACGATTTAACGG
##GGCACCTTCTCGCCAAGAACGCGGGCTATGAGCATTTATG
##CTTACCTGCAGAGGCGGAGGAGCACGAGCGGAGAGTTTTC
##CCGGTTAGCGGGCGTGTAGTGGAAAGAGAGGCTGGAGAGC
##TGCTCCATCAATCAAGAGAGGGCGCTTACGAGATTGCTCA
##ACTTAAGACTGATCTAGGCTCTCTTTCATTTTGTGGGCAA
##TATCAGCAGCGCCCGGCGCCAGCCGAAGGCGCGCTTATTA
##AGCGCGGCTGGTTTAAGTTCTATAAAGTGCTCCCGAAGAT
##TCAGGAAAAGATTCAGTCCTGGGACTTGGCGTTTACCGGC
##AAGGAGACGTCCGACTTTACCGTGGGTCAGGTCTGGGGAT
##CGGTGGGATCGGACAAGTACCTCATCGATCAGATCCGCGC
##CCGCCTAGATTTCCCGGCCGCGATCCAGGCCATCCGATCC
##CTGAGCTACAAGCACCCGGACACGTATACGAAGATCGTCG
##AGGAGAAGGCGAACGGAGCGGCGGCAATCGCAACGCTTCA
##GCGCGAGATCACGGGCCTGATCCCGTATAACCCGAAGACG
##TCGAAAGAGATGCGCGTGGCGGCYGTCGCGCCCGATATCG
##AGGCGGGAAATATCTGGCTCCCCGATCCTTCTATCGCGCC
##TTGGATCGGCGATTTCATCGAGGAGTGCTGCTCGTTCCCA
##AACGGCGCGAACGACGACTCGGTCGATGCGATGTCACAGG
##CCCTTATCCGCTTCCGCGAGTCTTCCGGCGACCGTCTACG
##GCGCTTGATTCAGATGTAGGTCCCTGCGTCCGTTCGGACC
##CACCCGGGAATTCCTATACTATACAAAAGACTAGTATGCG
##TAACGCAACGCGTATAGGATTGATCTTAGGAGAATTCAAA
##TGAAGTACGTAAGCGCGATCCTCTTAGTCCTTATCTCGAG
##CAACGCGAACGCTTTTAGCGAAGAGGAACTCAACGCGAAG
##TGCGATCACGCGAGCGGAATAGTTGATCAGTTATACGACC
##TAGTCCACGAATTCGTTAACAAAGAGATCACTATTGATGA
##ATTCAACGAGGAGACGACGAAGTTAGACGATATCAAGGCC
##GATATTTCGGATTTAGATAAAGCTTGTACCGCTGACCACG
##AACTCCAGGTGTGCGCTAAAGCCAAGGGCGTACTCACATC
##CTATAATGCTGATATCGTTGAAGCCCAAGCCGAACTCGAT
##CGCCAGAAGCAAGCCAACAGCCCTGAAGGCATTATCGAAA
##GCGCGTGCATGTCGGTCCAAAATTACCAAAACGCTAAGGC
##GTTCAAAGCACAGGAGCACCGGATCGGACGCGAATCGGGA
##GTTGTGAGTATGACGAACCTCCGAGAAGCGGGCGTGGCGA
##TTATTCAAGCCGAGTCGGAAATCGCTCAACTCGCGGCGAA
##GTATAAGCGTAAAACCGGAAAGGCCTTAAACCTCAAGGGC
##AAGTGCGGCCAGCACTAGTTCCCCCATTCGCGCGATCGTT
##TTCTCGGTGTTACGTTTTCCCGCAGGAGATAAATCATCAT
##GAAAAAGATCGCCAAGAAGAAGACCGCCAAGAAACGCAGC
##ACGAAGAAGAAGACCGCCTCTAAAAAAGGTAAGTCCTTCG
##ATAAGCGGATCGCGAACAGCACCGCTCCCCGCACTTCCCG
##CCCCGAAGTTTACGCCTAAATAAAGGCGTCCCGAGTTCGC
##TCGTCCAAACCACCTAAAGCCTGGAGCCGTAACTGGTTCT
##GGGCTTTGGTCGTTTAAAGCCTATCGATTACCCTATTATA
##TATTCTAGCAATTATACTAGACGATAACTATAGATAGGCG
##TATTGTATATTTATGCCGAGCCTAGATTACGACCCTCGAC
##CGATCTTTTACCTCTTCAGAGCGTGCGAGCACTGCGGTTG
##GGAATGTGACCTCGAGGAGTTCGAAGAAAACCTTCCGAGC
##AAGTGCGCTGAGTGTGAGTCCGACGATCTGACTCTAGAGC
##GGGAGTACACATGAGCCACAACGGATGGGCTAATTATCAG
##ACGTGGTGCGCATGGGTCGCTATCGTGAACGTCGAGCGGG
##TCTACGCCGTCGCCGTAAAGGACCCGTCCACGAGGAATCT
##AAACGAGCTCATTTTATCCGAACTAAATTACTTCCCCGAA
##TTCGTATCGTTCGACTTCGAGGCGATTAACTTTAAGGAGA
##TTCAAAACGAGCTCATAAAGAGCGAAAGAAAAGATGCCTA
##CGGCGAAGAATGGGAGCACGCCTGATGATCGCCGAGTGCC
##GCGTTTGCAAAATATTATTTCCAACCGAGTATGATCTCAA
##GGGTCACACGTGCGCCGAGCCGGATGCGCCCCCCCCTGAA
##TTGGAAATAAAAACCGAGGACGGCTATGACTAACGAACCT
##ATGAAAAAGAAACTCCGCGACTATATGCCGCCTCTTACGG
##AAGAAAAGAAACAGCTTAACGGACTCGTTCCGAAATCTCT
##TTTTCTGGCGGCTCAGAAAATCCTGGTTAAAGAAAAGCGC
##GGCTGGGGAGATCTCCTCTTGGCGGCGCTTAAGCAATACA
##TCGAAGAGACGGAACAAAAGGGCGGCTAAATTGCCCGAAG
##CTCGGATCACAAAAAGGATAAATTCATGGCACAGACCGCT
##CAGGAAGTTTTCACGCACGGATTAGTTTCGGGAGCCACGC
##GTGCGCTCATCGTATTCTCTAACGACGCGGGCGGGATCGG
##AGTCTCCTGGTCCGATATGCCGGTTGAGGATCTTTGCTAC
##CTAAGCCAGGTCCTAACTCACGCGGTTCAAAGCAAGGTCG
##CGCAGGGGTTTGCCTCTCCCGCGCGCGTGGAGTCGGCTCC
##GGTAGCGGAGCCAAAGGCCGAACCGAAAGCGGCTAAAGTC
##GTAAAAAAGACGACAGCGGTTAATAACTTCCCGCGCTCGA
##ATCAGTGAAAACGGAAGTCGAAGAAATCATTCGACTCGTA
##ACTTGTATCGAGTGCGAACGTGACGGCGACAAGTCTCCGA
##TTGATTCCCGCGCCGCTCTCCGAGAGTACGCCGATCCGGA
##AAGACTACGGCAAATTGCTTACCTCGTCGTTCATGCGGCG
##GGCGTGATCCGAATGCTAAACGCCGGTCCCGATTGCCCGG
##CCAAGCAATACGGCACCGCATGGCTCGACGTATACAACTT
##GCCTAGAAATTCCGGCCCATATGGGTAAACGGGATTTAGA
##GATATTTCAGATCGCCGTGGCTCTTTTCGTGGGAGTTGTT
##GCGATTTGGTACGGGTTCTGGGGGAAGTTTTAATGGGTCT
##AGCGCAAGTAGCCAAGGTGGCTTTGTTCTGGGGATTTACC
##GCGGCGTCGATCGCGACGCTCGTCGCAATGGTCTGGTTTG
##AACGGGAGAAGAGGAAGTGATCCCGCCCATCGGATCTAAA
##CTCCGTGCAGGAATTCAGGCGCTCCTTTCACAGGCGAGAG
##CGCATAAGCCAAGTCCATTTTTGTTGCGTGTAATTCAGAA
##ACTAGAAGAGGCGTTGAGAGACGCGGATCGGATCGAATGA
##ATACTTTAATGAACGTAGTGAACGGCTTCCTTTTCGGCAT
##TGGTCTTGTACTCGCGGCGTGCGCCATGCGCGTTGCTTTC
##CACATGGAGCTACTCAACTAGCCTTCATACATTAACCAAG
##GGGCGAAGCGTTCGCCGATCTAGCGAAAGGCCGGAAGTAA
##TGTGGCGGTGGGTACCATTTCCAAATCTGTACTTAGCGAA
##GAACTGGCGAATCATGCTCCTTTTTGGATGGGGAAGCTGG
##GGCATTGGATTGATCTCCAAGAAGAAGGTAATCGAATGAC
##CGCCGCATTTATTTTAGGCTTAATCACCGGATCAATCTGC
##ACCGTCGCGTGCATGCGAAGAATGCGCGATGAGATTAGGG
##CGAAGTGGCATCCTTGACCGCTTACGACGAGCTCATGACC
##TCGAATGCGATGGATATGAGGTGGGTTCTCCCGACCTGCC
##CGATGCACTTAAATCCACATATTTATACCGCGTACTCCGT
##CCGGGTTCTCGAATCCCAGGGGGAAACGGACGCGGCGGCC
##GTCTTAAGGATTCGGTACGAAAACACTCTCCTTAAAGAAT
##GCGAAAGTGCGTACGGCCTTATTTCCACGTTCCCGAACGG
##AGCGACGGCAAGTCACGATGACCTATACGGCGGATCTTTC
##CTTTCGCCCCGCTTCGCCGGTCGTGCGCTCGACTACCTCG
##ACCGAACGGATGGCGTTTACCGCGAGAGCGAGCCGACTAT
##TTTCCGGTTCTTATTCTTAAAGCCCGCGATGAAGTCTTGG
##GCGGAAGGGTTTAAGGTCGGACTACTCTCGCAACTTCAAT
##TCGCGGTTCATTGTATGTTTCATCTCCTGACCGCAAAACC
##GGGTGAAACGTCGGATCACCTCATGATCTGGCTCGCGATC
##CCTTCGATGAATCGGTTTCCGTTCTCGTCGGCTGCGATCG
##CGATATGGGCGAATAGGTGGACGGCTCGCGGGATGACCCC
##CAAGACCGTGTTCACGGCATACTACTTGACCGAGGTCCCC
##TGGATGGCAAAGTTTGCACAGAAGGACTGGGCCGCATGAA
##TACAAGAACAACGATTTTAATCTCGCTCGGCTTTGTCTTT
##TCATGGGCCATAGGTGGGTGCTTAGGGATTCTAATCGGGC
##AGCGCCAGGCTCCCGCGTGCGTAGGGCGGAAATAATGATT
##CCGAGCAAAGCTCACCTTCAGAGGCCGGACGGCATGACGT
##TTTGTGGGCTAAACTCGCTCTCGGTCTTAATCGTTCCGCT
##AAAAGATATGGAGCGCACTAAAACCTGTAAGACCTGTCTC
##GTTCGCCTCGACGCGATTGCGAAAGAGGAACTAACGCGCA
##AGAATCATTAAGCGGGGTAATCCTTGATAGTTAGAGAGCA
##GAATTACTATAGCGATCTCGGACTAAAGGCTTTCGATATC
##CTAATGGAACTCCCTAAGGCGGGAGAGGAGCGGTATAAAC
##TGCTTACCGGGGCAAGCGCGGGCTTTGATAAAATCGACAT
##AGAGATTCTTAGGCAATCGCTCTTAAAATTATCCGATACG
##ATTCGAGCACTAGGACAATGACGTGCCCGAAATGTGAGGC
##AGATACGCAAGTCGTTGATTCACGCTACTCGGTAGAGCTA
##AAGCACACACGCCGTCGCCGCGAGTGCCTTAACTGCGGCG
##CAAGGTTTTCGACTTACGAGACGATACTGGTTCCGAATAA
##TCATGACCGCGCGCTCGCAGCGATTAAGAATATCATCGAT
##AACGGGTCGTTCGAAGAACCGAAAGAATTGTGAACGAAGG
##CGATAGAGTAGCGATCATTCGTTATGCGCTCAGACTCGTC
##CGCGATTACAAGCCGGGTCGCGTAGACCTTCTCGTCGAGT
##TCGGTGCCGCTTGTTATCAACTCGGGAGGGAAGCGACCCA
##CGCGGACGGCTGCGAAGAGGCGCTCGCGAAGCTAGAGGCG
##AAAGTGCGGGCGATGGAGCTACGAGAAAAGGAAGACGAGC
##CAGGAGTTAAGAGCTCCCGGTAAGTAGCCTCGCCCCCGGG
##AGCGAAGCAGCATCTAGGCTCGGTCCGATAATAATACGAC
##AGACCTAGTCCGGGAACTCTGGTAGCACACGTCTTAAACC
##CCAAACGTGAACCGACGTTCCGGACTAACCGGGGGCTTTC
##CCTAGTATTCACGCGTTTTTGCGGGTGCGCAAAATAGGGC
##GCATAATCGCGCGTATGGCTAAAGGGTTTGCTAGGGTTAC
##GAAAGAACGACTCGACGGTTGGTTTAATCTTTTAAGCGGC
##GTCGGTGTTCGCGACCGGGACAAGCGCGTAAACAATGACT
##GGGAGTTAACCCGCCTGTCCGAAGTCGAGGCCGAGACCCT
##CTACGCAGCCGACGACCTGGCGGCTAAAATCGTAGACCTT
##CTCCCCGAGGACGCACTCCGCGAATGGATTGAGTTAAAGT
##TATCGGATCAGGACGCGGAGAGCGCGACTCTCGCTAAGTT
##AGACTCGCTCCTCGCCCGCACTCGGATCGAGACCGGCTGG
##AAGTGGGGTCGTCTCTACGGTGGCGCTGGCGTTTACGTTA
##CGATCGACGACGGGCTAGATCCTCAGGAGCCGGTCGATGA
##GACAAAAATCATGGACGTTAAGTCCCTGACCGTTCTCTCA
##CGCTATGAGCTCGTCCCGTATCAGATTAACTCGAATCTCG
##ATTCACCATACTTCGGCATGCCCGAGATTTATCGCCTCCA
##AACTTCCCAACCGACCGACTTCGTTGAGCGGTACATACAC
##CATTCGCGCTTACTTAGGTTCGACGGATCGATGCTTCCGC
##GCCGGTTACTTATCGAGAACCAGTGGTGGGGGGATTCCGT
##GTTCTCGCGCACGTTAAACTCGATTAGAAATTATAACTCG
##GCCAACGATGCAGCCGTTTCGGCGCTTCAAGACTTTTCGG
##TCGGTGTATTCCAGATCAAAAACCTAGCCGAGCTGATTTC
##CTCAGGCCGAGAAGATATCGTTAGGACTCGGCTTGAGCTC
##GCGAACTATTCGAAGTCGGTCATTAAATCGATTGTCTTAG
##ACAGTGATGAGCAGTTTAGCCAGGTATCGAAATCTCTAGC
##CGGAGTTTCGGAACTTCTTAAGGACGCTGGCGCGAGGCTC
##GTCGTTGCGTCTGGGATGCCGCACACTAAGATGCTGGGAG
##AGTCACCGTCTGGCTTAGGCGCGACCGGCGATAGCGAAGA
##ACGCGGCTGGTATGATCACGTTAAGAATCAACAGAAGCTG
##GTTTTACGTCCGGTCATGGAAAAGCTGATCCGGTACATCC
##TACTTTCTAAGAACGGCCCGACTAAAGGCGAAGTCCCGGA
##CGCTTACACGTTTGATTTCGTTCCGCTCTGGCAGATGAGC
##GATAAAGAAAAAGCGGACATGCAGCTCGTCGTCGCTCAGA
##AGGACCAGATTTATATTCAAAACGGGGTCGTGGACCCTGA
##CGAGATCGCTCACTCTCGCTTCGGAGGGGACAAGTTTTCG
##CTCGAAACGGATATCGATTTAGATGTTAGACGGAAAATCC
##CAAGCCCGGCTTCCGAGTCGGGTGTTTCGAAGGCAACGAC
##CGAAGACCCGACGCCTAAAGGATCAACCGAAGATCCTGAC
##CCGGCTCCCGTAAGTACGGCAGAGGAACAGAACGAGAAGT
##TCGTACAGACCCCGAAGCCTGGTTACGTTTCGCGCACGGA
##CGCGAAAGCATAGATGAATCCCGCGGTGTCGCTTAAGAAC
##CTTGTTCGGAGAAACGGCGGGCGGCCCGCTAGGCTTCGCA
##GACCACCGCGCCCGAAATCTTTTAAAGGTTTAGAGCGCCA
##GTACCTAAGAAAACTACTAGTAATGCTTCGGTTCCTAAAG
##GCCCGCGTCGACGAAAGACTTGTATCAAAACTCGCGCACT
##ACAGTACTCAGGCTCCGAAGTTCTTTCACCGGGCAAAAAA
##TGACGACTTAATGGGCGATCTCTTCGGGGACTTCGAATCG
##ATCCGCGCTTTTTTTTATAAGACGTACACGGACAAAGAAC
##TCGATAACATCGCGAGCGGAATCGGGCTCGAAGTTGCCGG
##ACTGAATAAAGAAAACCTTACTAGCCAGATCGCTAGTGTT
##CTCGGCGTAGACGTATTCATCGACGACTCGAAGCTAGAGG
##ACCGGATTAGAGCCTTTTCCTTCGATAATGTTAGGCTCAT
##TAAAACGATCCCGGAGCGTTACCTTAACGACGTTCAGTCG
##AAAGTATTCGACGGTTTTACCGATGGGTTAAGATGGGAAG
##AGATCGCCGCCGACTTAGAAGACACTTACGGAACGTCGGA
##ATACAACGCGGAACGAATCGCACGCGATCAAGTTAATAAA
##CTTAACGGGCAATTGACCGAAGAGAGACAGACGAACCTTG
##GAGTGACCGAATACGTGTGGCGAACCGCGCTCGATGACCG
##GGTCAGAGATTCTCACGCAGATAAAGAAGGAAAGAAGTTC
##GAATGGGAGGACCCGCCCATGGATACCGGGTCACCCGGCG
##AGGACATCATGTGCTTTCTACCTGAAACCGAAATTGAGCT
##TCTAAGTTCTGGTATTTCGGCGTTTCGCCGAAAGTACGCC
##GGACAAGTCGTGTCGATCGGTACGGAATCCTCCCGGGTAG
##TGACTGGAACTCCTAATCATCCTGTACTCACCTTGGCCGG
##GTGGAAGTTTCTGAAGGACTTGCAGATCGGCGACGAGTTG
##TTCGAGAGCCAATCCGTTAATGTCGGAAACGCGTTGGGCG
##CAAAAGTAGAGAACCTTGTAACCACTGCTGAGAAGATGTT
##CGATCTTTTTTCGGTCGTTGGGACGTCTCAAAGGGTCGCA
##GGCATCAATGAGCAATTCCACGGCGACGGTTCTACACAAG
##AGGTCAATACTGTAAGGGCCCACTACGGCTTGGGGATTAC
##ACCTGATTCCGTTTCCTTCGATAAAATCCTGAAGCTCTTT
##CTCGAACTTTCCGACGTAGCATCGGGTGCCCTGTTTGGTC
##CTGGCAATTTTGAACGCTTCGCTATCGAGGCGCTTACGTC
##CGGTGGAGGCTCGGTGAGCGGGGGCGACTTGGAGCGCGCG
##CTGCCTCTTGTTCATACGCGACCACTTAAACTTTTCCGCT
##TCAGAGTGACCTCTGATTTTAACACCCGCTTCGAGCAGAC
##GATTTCGAATGGTAGTGCGATTGACTCTAAGACGTTTAGC
##GATGGCGTTCTCGCTCTCTCCGAGCTCGTACGCCGTGGCG
##ACCTCTTTGGGGTCGAGTTGTATTTTATTCCAGGGAACTT
##GGCCTTTTTGAAATCGGTTCGCGTGAAGAGCCATAAAAAT
##GATGCCTACGAGGGGTTCGTTTATAATTTCGAGACGGAAA
##CCGGTGTCTATCTAGCGAATAACCAACTCGTAAGCAACTG
##CCGGTGCTGGGCCGAGCCCGTCCTAGATGACATCTTCGAT
##TCGGGCGGCTGATTTGTGAATTTAATTCAATAAGCAGATT
##ATTAAGGAACGATGACGACTAAGAACCTTCGACGGATCGA
##TAGGACGGAGCTACGGAAAGCGGAAAAGACTCAGCAAGGG
##TTTCTTCGCGCTCCCGCGTTCGCTACCCGTACCGGCGTAT
##TTAAGTACCTCACGGGTGACGGGAAAGTTATCAGCGAGTA
##TCGCCCGGCGGAAGAAGTCTTTAACGCCGCCTCCATGGCG
##ACGCTTGCTAACGTGCCTGTAACGAACCTTCATCCAAAGC
##CAGGCTTTTTAGATCCTAAGAACGCGAAGGCTTACACCAT
##CGGCTTTACTGGCGATATTGTAGAGCGCGTAGATGAAAAG
##TTTGTTCAGGTCTATGTAACGGTTTTTGATCAGGGCACCA
##TGGATCAAGCCGAAAACGGAATGCAGGAAGTATCCTGCGG
##CTATACCTGTGACCACGAAGTTTCGCCTGGGATCTACGAG
##GGCGAGGCGTACGACGTGATTCAACGGAACATCGTCTATA
##ATCATTTGGCGATTGTCCCCCGTGGGCGAGCTGGCCCGGA
##AGTAAAGCTGCGTCTCGATGCCGACGAGGGCGAAATGATA
##ACGGAAACGGAAAAAACGAAGGAGAGTCCTAAAATGGGAA
##TGATTAAGATCAAAGATAAAGAATACGACGCGAGTCCGGA
##ACTCATGGAGGCTCACGAATCTAATATGAAGGATATGGCC
##GAGCAGATGGACGCCATGACTAAGCAGCTCGACGCTTTTA
##AAGCGGCGAAGCCCGCAGAAGGTTCTGCCGAAGAAGAGAA
##ATCCGAATCTCCTGAAGTAGAGAAAAAGGAAAAGGACGCA
##GCCGATCCGGAGAACAAAGAAACTCTCGAGTCGGTTAAAA
##AAGAGAAGGACGCCGCGCAAGCGAAAGCCGATTCTCTCGA
##GTCCGAGATAACGAAACTTCGTTTAAGCCAGAGCGAATTG
##TACGACGCTAAGAACCTACATGCCGCTGTAACGGCGCGCA
##TGCGCGTTCTCTCCGTAGCTTCCCGGAAACTTCCGAGCGA
##TACGAAGCTCGACGAAATGACCGATATGGACATCAAGAAA
##GAAATCATCAAGGCCGATAGCCCGGAGAAGAATCTCGCGG
##GTAAGTCTGATGAATATTTGAACGCTCGCTACGATCATAT
##CGAAGAGAGCCTCGACAAAGTTATTAGCGACCGCCGGGGA
##ATGGGTTCCCAGATCGTTAATACGCGCAAGGACTCGGCGA
##ACGACAAACCTGATTCCGAAGCGGCTCGCCTAAAAATGAT
##GGAAGAATCAAAAAACGCTTACAAGCGTCCTGATTCCAGT
##CAGAAGAAATAACAAAGAAAAACGAAAGGTATATAATCAT
##GCAAACTTCTTACTCGATTAATCAGGCTGCGGCGCAAGGC
##GGCGGTCTTTACGATATGGGCCCTAATGATATTGTTTCGG
##CAGTGGACCCGACCGAAGTCGTTCCTTACGGCGTCGCTCT
##CTGCCGCGGCGTAGCCGACAGTGAATGTAAGCTTCCTAGC
##TCGTCCGGCGACGTGGCTAAGATCATCGGCGTTTCCGTTC
##TTTCCCATACGAACGAACAAGCGCTCGGAACCAGCATTTC
##GAATTACCCTATGGGCAAGGACATCCCACTTCTTCGTAAG
##GGCCGGATGTGGGTCAAGGTCGAAGAATCCGTTACGGCGG
##GTAGCCCTGTTTTCGTTCGCTTCGCATCGGGCGCTGGCGG
##ATCGCAGCTTGGTGCTTTCCGTACTTCTGCCGATACGGCT
##AGTGCGGCGCAAGTGATGGGCGCTGTTTTCACTGGCTCAG
##CCGCCACCGGTGGTGTCGCGATTGTAGAACTTAACCTCCC
##AGCTTAATTGCCGGGATTAACTTGAGAGGAAATTAGAAAA
##TGAGCATTGAAAAGAAACATAAACTCGACTCCGGCGAGAC
##GATCTTTTTCGCCCGTGAACTCGAGCAGATCAAGTCCCGT
##TCTTATGACGTTAAGTATGCCGAGCTGAAGGCCCGTTCCC
##TTATCCCGGTTTCCTACGACGCCGGTCCTGGGGCTGAGTC
##GATCACTTACAGCCAATACGACGGCCTCGGCGTCGCGAAG
##CTGATCTCGAACTACGCTAACGACCTTCCTCGTTCGGACA
##TCAAGGGGCGTCAGTTCACTAGCCCTGTCCGCTCGCTCGG
##CGCTTCTTACGGGTATAACCTGCAAGAAATCCGCGCTGCG
##AAGATGGTGGGCAAGCCTCTCGAACAACGTAAGGCGAACC
##ACGCTAAGAAAGCGATCATGCAGCTCGAGAACACCATCGC
##GTTTTTCGGCGATGCTGATCACGGCCTCGGCGGGTTTCTT
##TCTAACCCGAACATCACCGTCGTTTCGGTCGCCGCTAACG
##GCAATCAAAACGGTGCGGTGAACTCGACTCTCTGGGTTAA
##CAAAACCCCGGACCAAATCCTTGCCGATATGAACCAAGTG
##TCTAACACTCCGTTCAATCTCACCAAGGGCGTCGAGACGG
##CTGATACCGTTCTCCTCCCACTTGAGCAGTATACGCTCAT
##CAGCTCCACGGCTCGTTCGGCGAACAGCGACACGACGATT
##CTTGATTACTTCAAGAAAAACAACCCGTTCATCAAGGAAG
##TCACCTGGCTTAACGAGATGAAGGGCGTCGGCATGAGCGG
##AACGAACGCTATGCTCGCTTACCGTCGCGACCCGGACGCG
##CTGACGCTTGAGATCCCACAAGATTTCGAGCAGCTCCCGG
##TTCAGGAACGGGGCCTTGAGTTCGAGATTGCCTGTCACTC
##GCGCATCGGTGGGGTCATTATCTATTACCCACTTTCGATT
##GCTCGCGGCGACGGAATCTAAAAGCTGAACTTTCCGGGAC
##GCGCCTCCCGGAAGTGAGATAAACGCGGGGTCGTCTGGTT
##TGCGCCGGACCCCGCGTCGTCTTATTCTCGTGGGCAGTAG
##TAACAACCCCAAGGAGACATCAGCTAATGTTAATCGAAAA
##TCGAGCAAAACACGTCTATATTGTAGAAGGCATTACTTTC
##ATGCCTGGAGTTAACTCCGTTCCTAAGCAAGCCTGGGATC
##GCATTAACTCCCACCCAGGCATCGACATGCGCATCAAAGA
##AGGCGTCATGCATATCCACTCGAAGGACGACGTTAAAGAC
##GGCGACTCCGATATGCCTCACCATAGCCTTAAGGAATTCT
##CCCTATCCGACGCGAAGAAGCTCGTTGAAAATACGAACGA
##CACTTCGCTTCTGAAAGCCTGGAGCGGAGACGAGAAGCGC
##TCAGCCGTTAAAGCGCACCTCACCACGCAGCTTAAGAAAA
##TCGAAGGCGACGCTTTCGACGGTAAACTGAACTAAAGAAC
##CGAGGGCCTGAGCAATGGTTACACCAGACGTAATAACAGC
##GATTGCTCCAGAGCTCTCTTCCGAGACGCCCGAGACGATC
##TCGTTATTCATCGGCATGGCTCAGGCCCGCATTTCTCCCG
##TCGTGTGGGGAACGCTCTATGACCAAGGCGTCACGTTCCT
##CACCGCGCATTTAATGACCATGAAGAATCGCCGGGGCCTA
##TCCGGCTCCCAGACCATGCAGAAGGTCGGGGATATCGAGA
##TTCAGAACTCCGTACTCGCTAAGGGCAATAAAACCGATCT
##CGCCTTTCTACAGACGAGCTACGGAGTCGAGTACCTCGCG
##CTCAGGGATTTAGTCGTCGTCGGACCGATGCCGGTATAAG
##AGAAAGGCTTTTTAAATGATAAAATTAAAGAGCCACACGA
##CCGAGGCGGATCACGGCCAGAAAAACATCTTAGACGAGAT
##TCAGAAACTTAAGGTCAAGCCCTACGTTAAGGTCGGTGTA
##TTAGAGAACGCGGGTCAGCACGATTCGCAGGATCACGCCG
##ACACTACGGTGGCGCTCATTGCGTCGGTTCATGAGTTCGG
##GTCCGAGAGTCGCGGCATTCCTGAACGATCTTTTATCCGC
##TCTACGATGAACGAAAAGGAAAGCTTCCTAAACGAGCTCA
##CCAACGGAATGGTTGACGAGCTTTACCGAGGAAATACGAC
##CGTCGAAAAGATGATCGGCGTTTTAGGGCTACAGATTCAA
##CGGCTTATTAAGCTTAAAATTCAGTCCAACATTGCTCCCG
##CCCTTAAGGACTCCACGGTTAAGAAAAAAGGCTCCAAAAA
##AGGWAAGTCCACGGCCCTTATCGATACGAGTCAGTTAATT
##AAATCGATCCAGTACGAAGTGGTTATGGACGGCAAAATAT
##CGGGCGATGACGAGGATATCTCTGTATGATGCCGTTTGCC
##GAACGCCTTAAAATACTCCGTGATAAGCAAGAATCGAAGT
##ACGTCGCAGGGAACTACGTCCGGGGGCCGCGCCGATTAAT
##TGACTTTATGGGCACGGTCGAGCCTCTTTCGGGCGATGAC
##CTCATGCTTCTATCCGAAGGTGACCGCACCAAAGAATCTA
##TCCGTATCTGGACCGAAACCGAGCTCCGCACGGTAGACGG
##CAAGCGAGAGGCGGACTACGTGATTTACTGCGGTCGAAAA
##TTCGAGGTCCAGATTGTGAAAAAATGGACTCAGCTTATTC
##CTCATTATCAGGCCGTCGCGGTTCGTATTAACGACGAGAA
##CGCGGGAGACTAGGGTCATGGAATTTGCGCCGATTAAAGA
##CGCTCTCTATACTTGGTTTAAGAAAACAAGCGGACTCGAT
##TCAGTAATCTGGGCTGACCAGGATGGACCGAGACCGGCCA
##GACCTTACGCGACTCTTAGGCTTATAACCGGAGCGGTGAA
##ATTAGGCGGGCAAGACAATTTAAGAGTGAACGAGAGCGGC
##TTATTTTATCTAAATGGCCCGAGAGAGATCRATGACCTCG
##AGGCGGACGGGATAGCGATCATAGAGGATGGGAGTCCTCA
##GAACATAACGGAACTGCTCGAAACCGGGTTTGAGGAACGA
##GCTCAGATGGATCTAAAAATCGGGTTCCAGGCCGAGAGAG
##ATAGTACCGCGGTCGTAGTCACCAAAATCAGTTTAAACGG
##AAGAGATCTTAGTTAAAAGCGAAGGGAAAAAGTTAGATGC
##CAAATTTAAGTCAAATCATTCAGGTTTCGATTTCTAGACA
##AACGAAGGGCGTGAGCCAGGTCGGTTTCGGAATTCCTCTT
##ATCCTCGGATCGTCGAATAAAATGGGCTCAGACCTCATTC
##GTTCGTACCAGGATATGACGGGCGTCTCGGCTGACTTTGC
##GGGTACCGATCCCGAGTACCTTTCCGCCGCATCTATTTTC
##GAGCAGCAACAGTATCCTTCGAAAATTAAAATTGGTTACA
##AAGCCGCGCCGGTATCGGGACATCCGACTACGGCGGAAGC
##CCTTAATGCGATTATCGCGATCGACGACGACTGGTACTGT
##TTGCTTCTGACTTCACGCGTGGACCAGGATATTCTGGACG
##CCGCCGCGTTCATCGAGTCGAAAGAAAAAATCTTTATCGC
##CTGTAATGGTGACGCCGCTATCGAAACTTCTTCGACTACC
##GACGTTCTTTCTCAGCTCAAGGCGCTTAACTACTCGCGTA
##CCGCGTTTCTCTTTAGCGATACTCCTGGTACTTACCCGGA
##AGCCGGATGGGCCGGGCTTTGCCTTCCATTCGATCCAGGT
##TCCGAGACTTGGGATATTAAGATGATTCAGGGTTCCGCTG
##CCGACACCCTGACGTCTACCGAATCTGGTTTTATCAAGGT
##GAAGAACGGAAACACCTACGAGCCTTATGCGGGCGTATCG
##ATCGTCGGCCAAGGTACGATGGTGGACGGCGAGTTCATCG
##ACGTGATTCGTTTCGCTGACTGGATTAAGTCCCGGATGCA
##GGAACGCATCTTTTCGAAGCTCATTAACAATAAGAAAATT
##CCTTACACCGACACCGGAGCGGCGATTATCGAAAACGAAA
##TTCGCGCTCAGCTCGAAGCTGGCGTTAAGATCGGCGGGTT
##CGCGAGCTACACCGTTACGATTCCTAAGGTCGCGGATCAA
##AATCCGAATGACCGAGCAATTCGTTATATGCCTGGCTTCT
##CTTTCGTCGGAATCCTAGCGGGAGCCGTGCATAAGATTGC
##AATCCAAGGCGTTGTTACCATTTAAAGAAAGGAAAATTAG
##AACATGGCAAAAACATATAATCCTAAAAAAGTCGCGGTCA
##TCGCCGGTGGTTTCGCGATCTCCGGTTATGCAGACGGCGA
##ATTCGTTACCATCACGATGGACGAGGATCAATTCGATCTA
##AAGGTTGGAACTGACGGAGAGGGCACGCGCGCGAAGTCGA
##ATAACAATTCTGCGACCGTGAAAATCATGCTGATGCAGTC
##GTCCGATTCAAACACGATTCTCCAATCCTTTTGGAACTCG
##GACAAGATCAGTGACTCGGGAATCTTCCCGCTCTTGATTA
##AAGACAACTCTGGCCGCTCGCTCTATGCAGCGGATCAGGC
##TTGGATTCAGAAACAACCCGAGGCGAAATTCGGTAAAACC
##ACGGACTCACGCGAGTGGGTTATCCGTACCGATTCCCTAA
##TCCCAAGCGAAGGCGGGAACTAAGCGATGCTTGATACGCG
##TACGGTTGAGGTCGATGGCGCGACCTTTGAGGTAACCCAA
##TTCAGCGCGACTAAAGGCATGAAGCTTCTTACCCGACTCA
##CCCGGATTCTGGGCGAGCCGTTGAGCGTTCTCATGGCGGA
##CGAAAATGCAGAGGTACAGAAGGCGTTACCGGAAGCGGTA
##AAGTCCCTGATCACTCGGCTCGATGAAGACGAGGTAGTCG
##ATACTGTGAAGCAACTTCTCACCGGGGTTAGGCTCCGGGG
##AGAGGGAGAACTTCAGTTCGATACGTTCTTCGCGGGTAAG
##TTTGGGATGCTCTTTAAGCTCCTAAAAGAAATCATTATGG
##TTCAGTACGGCGATTTTTTAGGCGTCCTCGCCGTAAAAGG
##CTCAGGTCTGGGCAAGCGTCCGGCGGCGACGATGAAGAAG
##AAAACCGCTTAAAGTGGCCTGCACATATGGTCTGGCCAGT
##GTGGCGGGTCATACTCGCTAAGATCGCCACCCTTGAGGAG
##ATCGAACGTTCCTGGAATATAAGCGATCTGATGGATGCGA
##ACGAAGCCTTAGACGTGAAAGAGGATAGCGAACGAATCGA
##GTCCGAAAAACTAGAGAGGTGATCCTTGGCGGCCGTAAAA
##TCTTTAGTCACTCGGTGGGGTTTTGAAGTCGATTTAAAAC
##CGCTCCAGAAAATGAAGGACTCGCTTGCTGACTTAAAGCA
##CGGCGTTCAGATCCTTGGCATTGAAGCTGCGGCGGCTGCG
##GCATCCTTATTTATAGTGGCCGAGACGACGGCTAAGGCCG
##GTAAAGAGGCGTCCTTAAACGCTCAGCGTACCGGTATGAA
##CGTCGAGGCGTTTCAGGAACTATCTTACGCAGCCGAGCGG
##GGCGGCGTCTCGGCAGAGATGTTTACGCACTCCCTGGCTC
##ACCTTAACCGCTCTTTGTTCGAAGCGAAGATGGGGAATAA
##GGAAGCGGCTCAGGGATTTGGGATGCTCGGCCGCGGGGCG
##ATTGCCATGAAGTTATTCGGTCGAGCCGGATACATGATGA
##CGCCGATGTTTAAGAACGGCGCCGCAGGGCTCGAGAAGTT
##CTCCGAAGAGGCCCGCGAGATGGGCCTCGTTATGAGCGAG
##GCTGAAGTAAACATGTCGAAGGGCTTCATGCACTCGCTGC
##ATGAGGTTCATGGTTTACTCACCGGGATGAAGCGCACCAT
##AGGTGTCGCGCTGCTTGAGCCGATGACCAAGGTATTCGAA
##TCGTTCTCGACGTGGATTAGATTAAACCGCGCCATCATTC
##GGCAGAACATCACCGAGTTCTTTGAGGGCCTCGCGACGGT
##ACTCGGTAAGGTCATGAAGGTTTCGAGCATCGTCATGCAG
##CGGATCTCGGGAATGGTTAAACCACTCGGAGGATTAGGAG
##CGGCGGCGAAGTACGCGTTTGAGGCTCTAGCTCTCTTCGC
##AGGCGGCAAAATTCTCATCGCGATTGGTGGCCTTGCCCAA
##TCTGGTTTCGCGGTACTTACAACGGCTGTAAAAGTGTTTC
##GCGGCGAACTGCTTTTAACTGAGGCTGCCGCGTTTCTAGT
##CCCGCTTGCAATCGGGGTGGCAGTGCTCGCCGTGATCGCG
##ATCATCGAAGACTTAATCGGGTTTTTCCAAGGCAAGGACT
##CGGTAACGGGTCGGCTGCTTGCGATGTTTCAGGAGTCAAT
##GCCCGAAGCTTTCGGGCTCATGAAGGGGCTTTTTAACGGG
##CTCATCGATATGGTGAAGTCTCTCTGGACGATCCTACAAC
##CCGTAGCCGAGTGGTTCGGGAAAACGCTTCTCGAGTCACT
##TAAGGACACGCTTAAAGCAATCACCGGAATATTTGGCGTC
##ATGGCGTCGGGCTTTAAGCTCGTTGATAAAGGGATCGGCA
##TCGCTAAAGACTTCGCCGTTAATTCGCTAGGCATCGGAGG
##CGATAGCTCCCCGAGCTCGATGCTTGGCGTGATACCAGGA
##CAAAACGATATGCCAGGAGGAGGCGGAAGCAATCCGGTTC
##AGAACGTGAACGTCACGACGACCGTTACCGTACCAACCGG
##AACAGATGCACACATGGTCGGCGACCGCGTGGAGGATGGA
##ATTTCCAAGGCGCTTGATCCTCATATCCGTCAGGCAAACC
##GATCCTTTGCGCCGGTTGTGGGGCACTAATGGCACTCGTT
##AATATTTTCACTGATAAACTTCTGGGCCGAAAGAGGGGAA
##CAAAGTTCTCTCTCGCGGATACGGTCAAGGATAAGAATCT
##TAAAGATTTCGTCGTCGATGTTACGTTGACTGAGAATCAC
##GATTTTCAGGCCGACGTTACAGAAAATCCGGTCGAGGAAG
##GTTCCCCGATCACAGATCACATCGACCTTAAGCCCGAGTC
##TTTTACGATCACGGGCGTGATCTCGGACACTCCGCTTGAT
##ATAGCGTCGTCAGTTCAGGGCGCGACTACGACGGCTGGTG
##CCTTAATTGGTAGAAAAATTGTCGGGCCACTCGGTGCCTA
##CGCAGGCGTAGCCGCTGGAGCCGTCGCTGGATTAATCGCG
##AATGAACAGAGAACTCTCGGCGAGCGAAGCTCGAGTCGAA
##CGAAGAACGTGTTCGATCACTTCCGCGATCTACAAGCCAA
##GCGAGTGCCGTTCACCGTCGTCACGGGTCTACGTGAATAT
##AAGAACATGGTCATTACGTCGCTTACCGTGAATCGTGACT
##CTAAGTCGGGCCGGTCGTTTAACTTTACGTGCGCGATGAA
##GCAGATCCGGATCGTAAAAAGTAAGGTGACTCATATTCCG
##AACACTTTAAAAARCGTCAGCGGTGCGGGTCCGAAGCAAG
##ATCTGGGAGTAAAGTCGGCTGAGCAAGCGACGGGGGACAA
##AAGCACGGTCACACTTCAGGGGCTCCAAGCTCTCGGCCTA
##TTTGGGGGTAAGTAATGGCCGTCTTAGAAATTCCACTTCG
##AAGCGATATCGAGAACTACTCCTTCACCACCACGCTCGAG
##GGTAAGCGGTACGGCTTTGGATTTCACTTCAACGCGCGCA
##TGGCAAAGTGGATCTTTGACGTGAACCAGAATGACGGCAC
##TGCAATTGTTTCGGGCATCCCCGTCTATGTAGGGATGCTC
##CCGCTTGCTCGCTACCGGAATGAGCTACTCCCGCCGGGCA
##CTATTATCTTCATCGATACAGCCGGTGGGAACGTTGACCC
##GGGCGAAGACGATCTCGGCTCGCGCGTCTCGATGATGTAC
##ATTGACTCGACCGAGGTCTTTTAATGACCGAGCAGTACAC
##CGCATCAACACTCCTTTTCGGTCGGTACGCCAAGATCAAG
##ATCGGTATTCCGGGTAAGCTTGGAAAACGATTAGAAAGCA
##TTTCGAAAGATACAGCAGGCGAGATTGTTCAGGGCATCCG
##AATGTCTTTTAAGATCGAGAAGACTTCGGAAGTGACTCCG
##AATAAGGCTCAGATCGATTTATATAATGTGAACCAGGATA
##CTATTAACCTTCTCCACACCAAGGGTGCCGTAATCATCCT
##TGAGGTCGGTTATGGGATTCTCGGCGGGGCGAAGCCGGTA
##TCGAAGGTCATTTTCATGGGCGATGTCTTTAAGTGTGTGA
##CGCTGAAAAAGGGAACTGACTACGTCACGACGATTGAGAA
##CGGCGACGGTCTGAACGCTTTACAGACTTCGAACGTGAAT
##GCTTCGTTCGCCCCTGGCACGCCGGTTAAGTCAGTCATCG
##AGCAAGTGATGGGGAATTTTGGCGGCTTGGGCGTGGGCGA
##GGTGAACTTAGGTGACGCGGCTTCCTCTCAGTTTGTAAAC
##GGGTTCACCGCTTCCGGCTCTGCGCGCGATACTATGGATC
##AGCTCGCGGGGAAGACGAACACTGAGTGGTCAGTTCAGGA
##TGGGCAGGTACAGATGCTCCCCATTAACTCATTCACCTCG
##CTTCCGCCCGTGCTCCTTCAGTCAGTTGCGGAGAAAGAGG
##GCGGTGCTTCGATTAACACTGGCCTGATCGGTAGTCCGAC
##GCTTTCGGGGTTCTCTCACTCGAAGGAAAAGAATCTCCAT
##GGCGTGGAGTTCAAAGCTCTTCTCAATCCAGAACTCACCC
##CGGGTCGCCGTGTTCATATCATTAGTAAAAACAAGAAAGT
##ATTCGGGACGTTTGTCGTCCGCAAGGTCACCCACAATGGT
##GATACGCGCACGGGGCCATGGTTTAGTGAGTGTGAGGGGG
##CTGCGCCATGACCGCTTACCGCGAGAACGACACCCCAACG
##CTTGAGCAATTAATCCGTAACGCGATGGAGTCGCGCATTA
##CCGAGCTCCACACGGCGCTCCCAGGCAAAATTCTTTCCTA
##CGACCCGGCTAAGCAGCTCGCAAGCGTTCAGCCTAGCCTT
##CAGAGAAAATACGTTTCGGGCGAGTCAGTAATGATCCCCG
##TGTTAAATAACGTCCCGGTCATTCATCCGAGGTCGGGCAA
##GTCGATCATTCATATTCCGATCGCGCCGGGCGATCAGGTA
##CTTCTCGTATTCATCGAACGATCGATGGATATCTGGAAAA
##CTCAGGGCGGTACTCCGACGCCCGACGACCCGAGAAAGCA
##CCAGTATTCGGATGCGGTCGCGATTCCGGGTCTATACCCG
##TTTAGCGCGCCGATCACTGTCCCAAACCCGTCCGCGCTTA
##CGATTTTAAACGATAAAGCTCGGCTCGAAGTAAAAACTGA
##TTCGGTTGTTTTTACTGGCCCCGGCGGAGAAATAAATTTC
##AGTCCTGATGGGACTTTCAAGGTCATGAGCACGAAGGGCG
##TCGAGCTGGTCGATTTGCTGACCCGACTTATCCAGGCGAT
##AATCGACGCAAGAACCGAAACGCTCCTGGGTCCGATGCCG
##CTTATTAATGTCGGCGCCGATGCTTTCCCTGCGCTCCTTT
##CGCTTCTGAATAAATTGAAAGGCTGAGAATGGCGACCGAC
##AATTCGAGATTAGGAAATGCGATAGTAACCGCGCTTCAGG
##GCGCTGGGTACTACCCGTCTACTGATAGCTCGAAAGTTCA
##GCGCTCAATCGCCGAGTGGTCAGTCATTGCCGGTGCAATT
##CTGAGCGAGATCACCTCAAATATGGATATCGATTTGTCTT
##CCGGCGATATCAAAGTGGATCCGGGAACTTTTATGGATAG
##TGTGCATGGCCCGGTCACCGGAATCGGCCTCATTGAAGTT
##TCAACGTTGTCTGGAAAATTGCGATGAGCGACATCGCACT
##AGATGCCACGGGTGACCTCCTTATAACGGATGGCGCTCTT
##TCGCTCGTAGACGGCGCAGACGCCGTTACGCAGCTTCTCT
##CGCAGAGCTATAAGTTCTTCGCGGGGGAGTGGTTCTTGGA
##CGTGGACCTCGGAATTCCTTATTTCGAAAAAGTATTCACG
##AAAAATCCCGATCCCGTCGTGCTCGATACTATTTTTAAAA
##GGGTGGCTCTCAACACGCCCGGAATTTTATCGCTCGATAG
##CTTTGGATTTCAGTTCGATTCGAAAATGCGTTCGCTCACG
##ATTCGCCTCCGGGCAACAAGTACGGACGGGCCGGTTGAGT
##TTAACAGCGGGGAGCTAGGACCATGAGCGGTTTATCTTCT
##ACGGGCTTTCTCCCGTTATCTCTAAACGACGTTAAGACTC
##AGATCGAAAACAACTTAAAGAGTAAGCTTGGTCCGCAGAT
##CAACCTGCTCGCGCCCGGCCTAATGGCTACGATCGTCGGC
##ATTATGGCCGAGCGAGAATCCCTGATCTGGGCTGTCGCCG
##AAGACGTTTACAACTCTCAGTATCCAGACACGGCGTCGGG
##AACGTCGCTCGATAACGTCGTCGCGTTTAGCGGAATCTCT
##CGGCTTGCGTCCACGCCGTCCCGTTATACTTCCCTTCTCC
##TATTCGGAACGTCCGGCACGACTGTGCCCGCAGGGACCAA
##GATTGCGGTGCAGGGTAGCCCGAGCTCTATTTTTAAAACC
##GATAGCGCAGCGACTTTGACCACGGGAGTGGACGAGGTTC
##AGAAGATCACCTTCGGATCCGCCGCCGTTTCCGGTTCGTT
##CGTTTTGACCTTTCGAAACGAGACGATGGCTCCCCTTAGT
##TTCTCGGCGACGGCTTCGGACATTCAGTCCGAACTAAACG
##GCTTAAACTCACTCAGCGAGTGCGCGGTATCCGGGAACGC
##TTCTAGCGGGTTCGTTATTACTTTCGCGGGCGTAAACGGG
##AAACAGCCTCAACCCCTGATCGCGGTATCCTCAAACACGC
##TGACCAATTCTTCGAACCTGGCCGTTTCGGTCTCGGTTTC
##GGAATTAGTTCTAGGCGTTCCCCAGGCGAGCGTTTCGGTC
##ACGGCTACGGTGACGGGTCCGACCGTCGCTCCTGCGAGAT
##CCTTAACCGTGATTACGACGCCTGTGTCTGGCTTAGACCG
##CGTCCTAAATCAATTCGACGCCGTCGTCGGACGCTCGACC
##GAGGATGATTTATCGCTCCGAATCCGTAGAACGAAGACGC
##TTCAAATCGGTGGATCGGGTACGCGGGACGCGATCCGCTC
##GAAGCTACTTTCTCAGCCCGGTGTGACTGACGTTTTCATT
##TTCGAAAACCTTACGCTGATCCCGGATCTTGCCGGTCGTC
##CACCGAAGTCTTATGAGGTAGTCGTCGCCGGGGGCGTGGA
##CCAGGTCATCACCCAAACGATTTGGAATACAAAGCCAGCC
##GGTATTCAAACGGACGGTGCCTACGCAGGCGTAGCCGTCG
##ATACTCAGGGAGCGAATCAGCCGGTACGGTGGAGCCGTCC
##TACGGTAGTGCCGATCTATCTCGAGCTCGATATCGTGAAA
##GACTACAGTTACCARTCGATCTATGTAACTCCGCAGCTCG
##TAAGCTCGCTCGACGAGATTCCCGGAATTATAGGGATCAC
##GGTTAAGATCGGAACGACCCCTGGCCCTGGGATCGCATCG
##AGCGTTGCGATTGCCATTGCTCAGATCGCGTCTTTCGATA
##CGTCTAGGATCGTGGTTCATAGCGTATGAGTTACATCGCG
##ACCCACGTCATAGACGCAGAGGGCAGACTCCTCGAGCAGT
##ATAAAGATAAGCCGAACATCAAGGCTTTGATTGATTCGCT
##CGTCGCACCGATTCAGACGCTCGAGGACGCGTTCGATGAC
##CTAAATAATAAACGAGGTATCGCGGGTGCGGTCGGCGTTC
##AACTCGACCGGCTCGGCGACATCGTTGGCGTCACGCGCGA
##TGGTTTGAGCGACGAGCCGTACCGGACCCGTATCCGAATC
##CGAGTGATTCAGAATCTTTCACAGGGTGAACCTGATCGAC
##TGATTCAAGTCTACGGGTCGCTCCTCTCGGCAAGCCTCGT
##TCTGTATCAGGAAAACTATCCTGCGGGCTCAAACCTCATG
##GCTAACGCCGACATACCGGATAGCCAGGCGACCGAGATTT
##ATAAGCAGATTCAAGAAATTGCGCCGGTTGGATCGCGTGT
##CGATTATATCGGATCATTCCCGGCCAAGGCGTTCGCCTTC
##GCTGGTGGGATTACTCAGTCAGCGGGGTTCGGGTCGATCA
##CTGATCCAAGCGTCGGTGGCGGAATCGGGCACTTACATAT
##CCCCGTGGGTATCAAATTCGCATTTAGCGGTGGAAACCCC
##GATAATCTGGGCTTCGGTGCTTTAGCCGATCCAGTAATGG
##GCGGACACTTTACAGAGGAATGAGAGGCACAGAATGGCTA
##AACCAAATTCACATCTAGACTGGACAGTCGGAAACCCAAA
##CTTCGGGACCGTCACCGTCGAACCGACTACGGGAAAGAAA
##GTCACCGGATGGACTCCGGGCGAAGCGCCGCCGCCCGAGT
##TCTTTAACTGGCTCTTTTTTAACGCGGATCAATGGGACAA
##GTATTTTGAGGCGACTACCGACGCGATTAACACGCGCCTG
##ACCACGGTAGAGGGATCTCTTTTCTCTACGAATTTAACTC
##AGGAATCTATCGGCACGGGAGACGGCGTTCAGACGCAGTT
##CACGATGTCTCAAGCGCCGTCGAGTCCTACTAATCTGTTC
##GTTCACGTTAACGGACTGCTCGTAGATAAAACGAGCTACA
##CTGTTTCGGGWCGAAACCTCATTTTTAACAGCGGCTCCGT
##TCCTGACTCCAGCGCTGACGTTATGGTCGTCTATATTATT
##CAAACCGGGTTTTCCGGACAGACGGTTCAATCCATTGGAA
##CGGGTCAGGTTCAGAAAGTCGAAACGCGAACGCTTACGAG
##TTCCGAGGTCGCGTCGGGTCAACTGACACTTCTTCGCGCT
##CCGTTTGACGCTACGGCTGTCCTCATCGACGTGATCGAAG
##ACGGGCCGCAGGCTTACGGAACGGATTACTCTGTCTCTGG
##CAATGTAATCTCGTGGAGCGGCCTTGGAATGGCTCCCGCG
##GTTGGCGCGGGTTCTATTCTTCGAATACAGTATTTTATCT
##AACGTAATTTAATTGAAAGAGGTTCAAGGATGAGTTTAGT
##TCAAAAACGCGGGATTGCTCCGCTTGCAGTCGATGAAACC
##AAAATTCTTTTAAGCAATAACGCTTACCTTCAGGCGCTCA
##ATGCCTCGGCTGTCGCCGCGAACTTAATCAAGTTCAACGC
##TTCGAACCTTCCTGAATTYGCGGCCGCTCCCGTTCATCCT
##GATCCAAGCAGCGCTCAACAGTCTTCAACGAAGAACTATA
##CCGATACCGGCCTCGCGCTGAAGGTGAATTCTTCGTTGAT
##CGGAGCCGCAAACGGTATCGCTCCTCTCGACGCTTCCAGT
##AAAATTCCGACGTCCTACCTTCCCGCCGCAATCCTTGGAT
##CGTTGAACTATAAGGGCACCTTAGACGCCTCCACCGGGAT
##CTATCCAACTAGTCCGGCAAAGGGCGATTACTACGTCATC
##TCTGTCGCTGGAACGATCAGCGGACATGCGTATTCGATCG
##GCGACTGGGCGACGTATGACGGCACGCAGTGGGACTATGT
##CGATAACAGCATTAAGGTTTCCAGCGTCAACGGAAGCACG
##GGCGCTGTAGTCCTTACGACTACGAACGTCTCCGAAGGCA
##CGAGCCTTTATTATACTCAGACTCGTTTTGATTCTGCGTT
##TAGCGCTAAATCGACTACGAATTTAAGCGAAGGCACGAGC
##CTTTATTTCACGAGCGCCCGGGCAATCGCCTCGCCGCTTA
##CGGGATATGTTTCGGCCCCAGGTACGGTCTCTGCGACCGA
##TTCCATCCTTCAAGCCATTCAGAAGCTTAACGGAAACATC
##ATTGCGGCTGGATCTGCGGTCACTCGTCAGAAAGAAACGT
##ACACGGTTCTTGCGGCTGACGTCACTGCTCACACCATTAC
##GCTTTTACATGCTCCGTTAGCGAACTCGCTCGTACTCGAA
##GTGTACGGAGTGATTCAGATCGAAAGTGTTGACTACTCCG
##TATCTGGATCGGTCGTCACGTTCATCATCAGCGGCGATCT
##TTACGCTTCCATTCTTGCTGGCGACAAAGCTTACGCGCAA
##TACGCTTACTGATTAGGAGCCTGAGTGAGAGCGACTTCCC
##GCGGTCTAAATCTAGTTTATCAGGTCGACTCGTTCACTGG
##GGACGGGTCGACTACTGGATTTACGCTCACTCAGGCACCC
##TACTCCAGTAGTGAGGCCATGCTCTTTGTCGACGGCATTT
##TCCAGAATCCATCCGGTTATTCCATTACGGGAACCGCCCT
##TAGCTTTACGACCGCGCCCGCCGCATCCACTGACATTCTC
##GTTCGATATTTGAGGAGCAACTAATCTATGAAAAACCTAA
##TCTCTCAAATCCTCGTATGGACTTTGATCTTCTCGCAGGC
##TTCTTTCGGAGCGGGGCGGATTCAGGGATCGGACGTTAAG
##AGTCTTTCTGAAGTTGGGGCGGTCTCCTCCCGCCTAATCC
##CGACCGATAAGATTTTCGACATAACGAACCTTCAGCAACT
##CTCGACTTCAATTTCGGGTGGAGCAATCGGAGGAAGCGGC
##GGGTCCGGAGTAAACCTCATTTCTTCGTCGTCGGGAGCTT
##CGACCGGAGCATGGGCGGCATACCAGAATACGGCGCAATC
##TACGCCCGTCACCGCTACGGGCGGCACTCCATTTTCGACC
##TTCGCAGCATCTGCGGATCCGACTGTAATCGGGCCGAACA
##ATTTCCTCTGGACCAAGGGCGCGGCAAACCGCCAAGGCGA
##AGGATTCTCTTATCCGTTCTCGGTCGATCCTGGTTACCGG
##ACGCGGGTACTGAGCATTGATTTTTATTACCTCATTGCTT
##CGGGAACTTACGTTTCGGGAGACATGTCCGGGTACATCGT
##CGACGTAACCAATTCGACCGTAATTCAGCCGACCGGATGT
##TCTCTGATCTACGTCGTCGGAGTCGCAAAACAACACTGTG
##AATTTCAAACGAGTTCTACTGGAAGCTCGTATCGATTCGC
##CATGCACGTCGCATCGACGTCAGCTAACGCGTACAGCATT
##CGCTTTGACGAGTTCTCGATTTCTCCAAACTCCGCTAATG
##CTGGGGGGATTGTTACGGACTGGACTGCTTACACCCCAAC
##AGGTTCCTGGTCAGCAAATACCACATATACCGGCTTGCAA
##AGACGAGTCGGTTCGAACCTTGAGACACAGGTTCTCGTAT
##CGCTAAGTGGTGCTCCAACGTCTGCCTCCCTGACGCTAAA
##TCTTCCGACTGGTCTAACGATAGACACGTCAAAACTTGCA
##ACCACTACCGCAGTCTCCATGGTTGTTGGTAAAGGTATTG
##CCCGAGATACCGGCGCTAACGTCTATACTGCCGATGCTGT
##CTACAGCTCCACGACTTCAGTAGCGATTGAACTCGGAACG
##GCTAATGCTACTTACCTTTATTACAATCCGGTAAACCAGG
##CCAACCCGGTTACCTTTGGGGCCGGTTACGCAGTTTCGAT
##CACTTATTCCGTCCCAATTCAAGGCTGGGGCACCACTCAA
##GTTCTCAGCTCCGATACGGATACGCGGGTTGTGGCAATGG
##AAGCGTATATCAGTTCGAATACCGCAGTCGCGTCTAACAG
##TCCGATAAAATACAACGTAGTAGTCCAGGATACTCACGGC
##GCTTACAACACGTCCACGGGTCTGTACACCGCGCCGGTCA
##GTGGATTTTATCGTGTTAGTGCATCGGGCTTAGCGACAGG
##TGCTGCAGGTGAGACTTACATTTCTATTAACGGTGCCACC
##ACCGGCATGAGGATGCTTTCCAGTTACTCGACCTCAACTA
##TCTTTAGCGGTAGTGCGACGGTTAAGGTCAACGCTGGTGA
##TACTATCGGCGTATTCGGAAACACCGCGACCACTATGGTT
##TCCGCAGACGTTTCCAACTTCGCAACGAATGTAAGCATCG
##AACGCCTCTCCGGCCCCGCGCAGATCGCGGCGAGTGAGAA
##AGTTTACCTGCAATACACGGGGAATGCAGGAACGGTTCTC
##ACTGCGAACGTAACGAACGTCGATTTTACGACGAAGGTGA
##GTGACTCGCATGGCGCTTGGAACGGCACTACGTTCACCGC
##GCCTAGACCGGGTTGGTACGACGTGAAGGGCAGTATAATA
##ACTTCGACAAACTCCGTTAGTTTTAATTTATACGTGAACG
##GAGTCAGTAAACTATGTGTAAGTAATGCTGCCTCAAATGT
##TGTTAAGAACATTATTGGCGGCTCGTATGCGAACGCCGGG
##GACGTGTTGTCTATTCGACCCGACACTACCGTGACTCTGT
##CTAACTCTGCGACGTTTCACTGGATCTCAATCACGAGCCA
##GTGATTGTGATGCAGCAAATAAATCCTCTTAAGGCGTACT
##TACTAAAGGATTACTCATGGAAGGCGTAACCTGGGTCACA
##GTACTTCAAGCCGGTCTGACTTGGCTCTTTCTATTCCTCG
##CGGGACGGGCGCGGAAGAGCGAGAGCGGAGCGGTAAAGGC
##CGAAGTAGTCACGACGAGCGCGATCACGCATACAAAGATT
##GATGGGCAGGCTCAGGCGCTTGATACGCAGGGTTACCAAA
##TGGCGATCGTCCTTCAACGGTTGAACGATATGGAAGCGGC
##GGAGACATCGAACCACGCCACCATTTCAGCCAAGCTCGAT
##GCGATGGACGCGCGCGATTCCCGTCGGGATCTGGTTCTAA
##AGGCAATGGCCACACGGCTCGGCGCTCAGTGGACGGAAGA
##AAATCAGAAAGTTAAATGACGCGAAAAGTAGCCGATTCGC
##ATTGATCGCTGAATAGCCCGATACTTGATTAATCACGCTC
##TCCGCGGGGAGCAGAAAAGGGAATGACCATGATGAACTTT
##ATCCATTCTAACGGTGGCTTCGTCGCTGCGGCAATCGTCG
##TCGTGGCGCTTTATAATATCGTATTCTCGGCAATCGCCCA
##GATCTTCGCTGCGATGAAGAAAGCCGAACCATCGAGCCTT
##CAGACTGCCGGAGAGATCGGCCTAAAGATTGCGCAGTGGC
##TCTCGGCGAACACCCCGACTCCAGCGCCCGCCGAAGAGAC
##GCCTACCGTAATTATTGTGACGCCTCCGAAACCTTAATGG
##AAGAGATCGTCGTTCTCATCCTCACTAACCCCGCGATCCG
##CGCTTTCGTTGAAGGCGTGGCCGTGAAGATTGTCGCGGAA
##ATTTTCCATCGCCGTGCGGTGGACCCGGAGTTCTTGAAGA
##GGAGTGACGAGGTATTCGCTCGCTATTCTCAAGCGCAAAG
##CGAAGAGGAGAACGCCAGTGCTTCAAAAGATATCCAGGCT
##CTTTTTAATAGTTAGCGCGGCTACTGCGGGTGGCTGCGCT
##TCGGGACATCCATTGCTTTTGGAAACATGCGTGGTGGACG
##TTCCGCATTCAAATCTCGGATGCACTTTGAAAGATAAGTC
##ATCTAAGAAGCGGAAGTTTGAGGAAGTGAATAAGTACGTC
##TGCTTTCCGCAGGATGACGCCAAGTTGATTCTAGAAGAAC
##TCCATTCCCGATGAGCCTGCATAAAAACACCGGACGGTGC
##GAGTACTGCCAGAAGGTCTTTGATCGGTACCCGGGCTTTC
##ATCCTGGGTTACGCGCATGGTTTGAGGGTGTTCAAAATAC
##CACTCCGGATGCGCATATTTCCTGCGCGGGTCGCGGCCGA
##ATGGATCAGGAAGCGGCCTTTCATCGCCGGGCATCGAAGG
##CGCACTACGGGCAAAGCTCTCATAACTTTAACGCCGCGCT
##CGACATCTTCCGCGAAGCTCCTACGGTCGAAGAGATGTAC
##GACGCCGAATGGTTTAGCGAATTCATCCAGTCCGCCCTTA
##CTCAAGACCTAGACTGGTACGGAGCTCCGGGAGCAAAGTT
##TTTCGAACTTCCGCACGTTGAGATCAGAGGCTGGGAAGCC
##CTCAAGGGTTTGGGCGAAATTACGTTAGTCGAAAAGTAAT
##CAGCACATTCCAATGAGTTCGCTCCAAGTCTCCTTTTCCC
##TCACAATCGAGAGGGGCTACGGATGGCGGAACGACTCATG
##GATGAGTCACATTACTCTGAAGGGCCTTATGGGTTACATC
##GACGACAAGACAGCAAATAACGTGGCATACGACAACACTG
##CTACGGGGCTCGGGACGGGTGACGTTCAGAGCGCACTTGA
##TAACGTAGCGTCAGTTGTGGCCACGGGCCCCGCCGGTCTT
##TCGATCTCCTCAAGCGTCTCGTCATCTAGTAATAGCACCA
##CGGCTGCACTTTTAAACGGGATGACACTCACTCCTACAAA
##GAGTGGAAACTACGCCGTTATTTTTACGGCTCAGTTTCAG
##ACCGTAAGCGACACGACGATCACTGTGTATGCGAATAACG
##TGCAGGTGGTGAGCTCAGTGCGCACAGGGAATGGACCTGC
##CGGAAATCACAATTTTATCCTGACCACTTCGGAGAAGGTA
##AGCATTTTGGCAAATCAAAACATCCAGATTTTCTGGAGTT
##CCGCCGGGTCTTCCACCTGTCTCGGACGAAACATGACCGC
##AATCAAGGTGACTTAACATGGCTACGCCTACGACTTACGA
##CTACACGGTCCCTCAGTACGATTTAAATGCGCTGACCGGC
##CTGGTTCAGAAGAGCTCGATTTCTACGGCTCTTGATCATA
##TTTCGACCGTGAGCACGACGGTCACCTTTACTTTCAAAGA
##CGCGCTATCCATAGCGGACAAGTCGACGCTCGACTTACTC
##GTAAGCGGGTACGTCTACACCGTTCCAGTTGACCCAACTC
##AGAACGTCACGATTCAAAGCGCTCCACCGCCCTCGCCCTT
##TGCCGCAAAGACGATCGGAACTAAGAAGCTTTATAAGAGG
##GTGACCGGAGTACAGGCCACGGTTGTATCCGGGTCGACGG
##ACGTTCTATTTACGATCCTATACCCCTGGGCAAAAATCAC
##GGGCATTGAAATCATCGGTGGTGCGGTACTCGACACGATT
##AGTCTCGCGGTCTTAGACAGTGCGGCGGGTAACTACTCGG
##GGACTGCGAACGCAACGCTAAATAGGTTTGGCTTCAACGT
##AAACGTGGGCAAGGACTATTACATCAATACAAGCGAGTTT
##GATGCGGACCTTTACATGAATATGCAGATTAAAATTTCAT
##ACAATACGGCTGCTGCGAAAACCATTGGCATYAACTTCAT
##TTTGAACGAGGTGAAGTAACTTGAAACTCATTTTTACAAA
##ATCAAAGCTTCCCTTGAGCGTCCTGATTCGGTGGGGACTG
##AGTGAGCCCGTTTCCCATTTCGCTATGGTCTTTGAGAATA
##AGGTCGTCTTTCAAAGTAACCTCCTTGGCACTCAGATCAA
##TTGGTTAAAGACCTTTTTGTCTAAACACGGGAGCGAGATC
##GTGTTCACCCTAGAATATCCACTAGAGGAGCATGAGGAGG
##ATAAGGTCTGGGACGCGATTTGCGACGAAAACGACGGAAA
##GAGCTATGACTATGGGGCTTTCCTCTATTTCATGTACCGC
##GCATTTCTCTTAAAATTCTTCAAGCTACCGCTTCCAAAGA
##AAAACGTTCTGGCGACGAAGGGCGAGTTTCTCTGCACGAA
##GCTTTCGCAGTCCCTCCCGGCCGACATCATCCCAGGCGTA
##GCAGAGATCCAGGACGCGGATATCGTGACGCCTTATCAGC
##TTTACCTAGTCCTTCAAAAAGCTCAGGCCCCGGCTCCAAA
##AAACCCATGATTTGAGTACCCAAGAAGGCCGGAGGTATAA
##TGGGAATTACTGATCAGACTGGGAGTAGCAGCGTGGCCAC
##TTACAAAGCGTATGACTCAATTCCACTTTATTTCCAGCGT
##GTGAGGAACGGCGTTCCGGTGACCGGACTTTCGGTCACTG
##TAAGCGTTGCAAATGCGTCGACCGGGGTAAGTCTACTTGC
##TTCGACGACGCTAACTGAGGTGACTCCGGGGCTTTATTCG
##TACGTTTGGGTGCCGGGAATTTCAGTACAAACTGAATGCG
##TTGTCACCTATTCCACGGGCGGATTGCAGTTCAAGGAAAA
##CATCACGATTGACGATGCGATAAGGCAGCTTCTTTCAGAA
##GCCGGACGAGTAACTTAAACAAAGGAAACAGATTGATATG
##GCTTTAAAATCGATTCGAATTTTGTATTCGGCAAGAAACT
##TTCAGACAGGTCTTACCGACGTAAAGGCTCAGATTTATGT
##TGATCAAATCGCAAAAGCGATCGGCGCAAGCTCGATCACT
##CTCGCGGAGCTTGATCCGACGAACGCTCCCGGAATCTACT
##ACGCCGTTATCACCGCCGCGATGCTCGTCACGTACGGATC
##TATCGCAGGGAGTTCGTTCTCGGCTTATGTAAACTCGGCC
##TCTAAGTCTGCTCCGACTGAGTACAAAGAAATCGTTACGG
##GCATCTCAAACGATGACCTGGACGCCCATCTGACGACTCA
##AGACGGGGTTCTCTCGACCCTTTCCACGAACGTCAGCGCG
##GTAAAGAGCGACCTTGAAACTGGACCAAACAGCCTTGCCA
##CGATTACGGCCGCAATCGCTGCCGTTCAATCGGCGGTCTC
##TGCGGTTCAGAACAACACGAACTTTAGCGCTTCAATCCCT
##GAGCCTATTGTTCGTCCTGGATCTGGATCAAACACTTACC
##GGATCCCGATCCGTATCTTTGATTCGGCCGGGCATATGGC
##CGATGCTGACTCAAACTCCGTGGTTGTGTCGGTCTCTGAC
##CAAGCAGGCGTTGACCGGGGTGCCTTCTTAACGGGTTACT
##CTGGCGGTAGCGCTCCAGCGATTCGTGGTTCAAAGGGTGT
##TTATTACATCGACATGGCGATCAGTTCGGCTGCAGTGCTT
##GAGGGGATTAACTTCACCTTCACGTATGCCGTCGCATCGG
##TTGCCTATAATCAAGGCCGTGCTGGTCAGATCGTCACTGA
##CGTTCAGGCAGATGGCTTTGCACTTCAGACGACCTTGCTT
##GCCGTTCAGACGACGGTTAACGACGCGGACGCGGTCGTTA
##ATAACGCTACGTATGGACTGCCTGCGGCGAACGTCCTTCA
##AACCGCGATTCAGACTCTTCTGAATAACGGCACGTACGGC
##CTCTCTGCACTTCAATCGCTTTTGGCGAACGGAACCTACG
##GGCTCTCGGCGCTTCAAGCGATTCTTGCAAATGGGACTTA
##CGGACTCCAAGCGGCGAACACTCTCCAGAACACGATCTCA
##ACCAACGTGAATTCCGCGAATTCTGCTTTGGGCTTGATCG
##AGGGAACTGGTTTTGCGACCGCAACGGATTCCTTGGCTCA
##GATTTCGAGCCGAGTTTATTCCGGCGGCCGCGCGGTATAG
##AGTGAGGCGTGCCTTACCTTGGAACCCCCTACCGGCTCAT
##TTATGAGGCAAAATCACTTCGATCAGGACTCAATGACGTT
##AAGGCGTTCATTGTAAAGCCTGACTCGACGGTGGCTGGCA
##TCTTTGCGATGGCGGAAGTGCCCCTGGTTACGTTCCAAGG
##TGTTTACGTTTACGATCTCATGACTTCGAATAACGACCCG
##GAGGGGGAGTGGTTAGGGATTTTCCTCTCCCCCTCCGAGG
##GCGTTAAATATACTTTCAGAATTTCGCTTCAGAAAAATCC
##GGCGGCCGTGATCCAGGCCATGATTTCGAATTTCCTGGCG
##AACGGCATACGCGAGGAAATTACCGGACACGTCGAGTTAG
##CGGGAGAGTATCTTGCATTCGTGGGTAGTGATCCCGAGCT
##GACCGGCTATGTGCTGGATCAGGGTTTAAGTGGTGAAATC
##GAAGACGCTGAAGCGACTGGGCTTCTCGGCGAGAGCGTAG
##AAATCGAAGGAGACATTGACCATGAGCTGTGAAAATGAAG
##GCTTCATTACCGTGATCCAAGGCGAGGACCGGGACATCTT
##TTTGCGGGTCGTGGATAAGGCCTCCGAACAACCTTTTGAC
##CTAACGAATGCGAGTGCGATTAACGCTCGCTTCAAGAACG
##CGGACGGCACCGTCCTGATTAAGTCGTTGACCGACACCGT
##GTTGGTAGTCTCGGGACCGGCGGGTAAGATCAAGGTGGGT
##CTGAGTTTGGTGGACACCGCTCTGTTAAAGGCGAAGGAAA
##ACCAAGACTTCGAAATCGAAATCACGGTCGGCACTGGAGC
##GAGTGCGCGTAAAACGGTCGTTCAGTTTTTGAAGGCGATG
##ACGGTGAAATCCCGCGTTGTTTAAAAAATTAAAGGAAACC
##TAAATATTAATCGCCTAAAGGTTAGATTCGATATATAAGG
##CGCGTCAAGGAATTGGGTTAGATTATGGCGCTTCGGTTGG
##TAAGTGTAACGAATCGTTCTGTAGTCACCGATGAAACGGA
##TTCTCAAAATCAGATCTTTGACTGCATCGAGAGCATCCAC
##GGAGACTGCCTTACCGCCCTGTATGCGGCGGCCCTTCCAG
##GGCGCGAGTCCGCTGCCTTGGACGAAATGATCACCATAGC
##GGAATCCAAACTAGCGATGACTTCGCGGCTCCTGGCTTTG
##ATGTCCTCCCGGAAGCGGACTATCGCTGAGTCGAGGACTT
##CTTTTTGACCGACGACGGCGGCGACTCTTTAGATTGCTGC
##GGTTCGGCCGCGCTCAGGATACCCCGCGCACAAACCAGGA
##CCGTCGCGCGATCGTCGTCTTCCTTAATTTGGGCCAGGAC
##TTCAAGTTCCGACCTCTTCCAAAGGGGGAGGAAGGCCGCG
##CCTTCTAAAGCCTTCTCCAGAATCCTGATGGCGTCCTTCG
##GAGAGGGCATGAAATTAAGAATGGGGAAATCTGCATCCTC
##AAAGAATACGCGTGAGGGCACCCCGATAGCCTTAGCGATG
##CGGTCGATCACGTCGAGAGACGGCTCCCGCTTGCTCAGTA
##GGTACATGTTAATCGAAGAGGTTGTGACCCCGCTTCGATG
##TCCGAGCTCTTCCTGAGACCAACCTAGCTGCTTAACGAAT
##TTGTTCAGCCTTTCGGCGAATAGGTCCATGGAAGTCTTCA
##TGTAATATTACTACCTTTTTTGGATAGATACGGAAATATA
##CGAAAACCTTATAGACATATTCTGCAAAAGGGGTTATTAT
##TTTTTACGTACATATATATAACTATAACTAGTGCTAGCCT
##CAACGTATAACTTTTAATGCATTGTGTCTATTTAGGTTTA
##GCCTTCTCGTTTTTGGGGGGGCTTAGCCGAACGGAGTTCA
##AATGAAGGTAAACAAAAAGTATCTAATGGTGGGTGTCGAG
##CAGGGGTCGGACGAGTGGAAGGCCCTGCGCCTGAGCCACG
##TCACCGCCTCGAACGTCCCATGCATCTTCGAAAAATCCCC
##ATACAAGACCCGGCTCCAGTATTACGAAGAACTTTCTACA
##AAGTCGGAGAGACTCTCTCCGGTTTTTCAGAAGGTTCTTG
##ATCTGGGTCATGCGACCGAGGTGGTGGGCCGGAAGTACGT
##CACCGAGACGTACGGTATGACTTTCGACCCCGCCGTCGTT
##ATTTCCACGCGCTTGCCCGCGCTCCTTGCTTCGCTCGACG
##GCTTTAACGAATCCGAGAATCTGGTTTTTGAGTCGAAGTA
##CGTGGGGGAGGAAGTCCTTAAGGGGGTCAGGGAAAAGGTT
##CTCCCCGAGCATCACCACTATCAGGTTCAAGCTCAGCTGC
##TCGCGACCGGGGCCGAGCGGTGTATCTACTTCGCTCGCGC
##ACCGAGCGGAGAGGCCGCCGTCCTTGAGAGCCTCCCCGAT
##AACGAAGTCATCGACTCCATCGCGGAGCGCGTGGCCGCGT
##TCATGGAAATGGTTAAATCGGGCAACGCTCCCGAGCCGGG
##GGCAAAGGATTGGATCGACGTGAATGATCCGGAGTTCGAT
##GAGCTCTATCGGCTTAAGCTCATCTCCGACTCGGCTTCCG
##ACGCTTACGACGAGATGAAAAAAAGCCTCGATAAACGATA
##CACCGATCAACAGCGTGTCAGAGCCGGAAACATGACGATG
##TATCGCTCGCTTGTTAAAGGCTCGATTCCTTACTCGACTC
##TTAAAGAGGTTAAGTCCCTGGATCTCGAAAAGCACCGATC
##CAAGCCTCGCTTACAAGTCACGTTCAAGCCGATTAAAATT
##AAGGAGTAACCCGATGAGAAATTCAGAATCAATAAAGGGA
##ATAGCGGTCGCGCTTTCGNNNNNNGGATTGGATCGACGTG
##AATGATCCGGAGTTCGATGAGCTCTATCGGCTTAAACTGC
##TCTCCGATTCCGCTTCCGCCGCTTACGACGAGCTAAAGAA
##GAATCTCGATAAGCGATACGCCGACCAACAGCGCATTAGG
##GCCGGAAGCATGCAGATGTACCGCTCGCTCGTTAAGGGAT
##CGATTCCTTATTCGACGCTCAAAGAAGTGAAGTCGCTCGA
##CCTCGAAAAGTACCGGGCTAAGCCTCGTCTACAGGTCACG
##TTTAAGCCGATCAAAATTAAGGAGTAACTCGATGAAAAAT
##TCAGAATCAATAAAGGGAATCGCGGTCGCACTTTCGAAAG
##CTCAGGCTGAAATCGAAACGGCGGAATTCGACTCGACTAA
##TCCACATTTTCATTCGCGCTACGCCTCGCTTACGGCGGTT
##ATGAAAGCAGTCCGCAAGCCGCTGGCAAACCATGGTCTAG
##CGATCATTCAAACCCCTGAGCAAGCCGAGGGCGGTAAACT
##TGTTCTCGTGACGATGCTGCTCCACGCGTCGGGCGAGTTT
##ATCACGGGCGAGGTCCCGATCATTCTCTCTAAGAACGATA
##TGCAGGGACTCGGCTCGGCAATTACTTACGCGAAACGCTA
##CGGGATATCGGCTCTACTCGGCGTAGTAACGGACGAGGAC
##GACGATGGAAATCAGGCTTCCGAACCTCCAAGGAGGGAGA
##TGCCGAAACTAAATCTCTCGCAAATCTCTCGCGCGGGTCC
##GGACATGCCCATGTCGTCGATGAACGTCACTCACGTCGGA
##ACGGATCAGGCCGCGTCGTCACCACGGTTAGTGGGCAAAT
##CTTTCGGCGGTTCATCCGTTGCCAGCGTCACCGAAGCGGT
##ACTTTCGCATGGTCGGCTCGCGACCGAGCCTCAGAAAAAG
##AAAGTCTGGGCGATGTTAAAAGGTGATCTCGGTTTTAGCG
##ATGAGGACGCTCGTGTGTTTATAGTTCGTCACATTGGCGA
##AAAGAAAACCTCGCAGTTAACGTCGGCGGATATCGATAAG
##TTAATCCTCGAAATTAAACGCAATTTGCCACAGGCACAGT
##AA
##end-DNA
Mulike_AB09	Geneious	CDS	31788	33764	.	+	.	Name=C1q
Mulike_AB09	Geneious	CDS	14014	15732	.	+	.	Name=Phage Mu F
Mulike_AB09	Geneious	CDS	22786	24309	.	+	.	Name=Tape measure
Mulike_AB09	Geneious	CDS	12535	14013	.	+	.	Name=Portal
Mulike_AB09	Geneious	CDS	6214	7659	.	+	.	Name=TerL
Mulike_AB09	Geneious	CDS	27663	29069	.	+	.	Name=Baseplate wedge
Mulike_AB09	Geneious	CDS	15772	17052	.	+	.	Name=Prohead protease
Mulike_AB09	Geneious	CDS	512	1594	.	+	.	Name=Integrase
Mulike_AB09	Geneious	CDS	20717	21745	.	+	.	Name=Tail sheath
Mulike_AB09	Geneious	CDS	30510	31532	.	+	.	Name=Tail fibre
Mulike_AB09	Geneious	CDS	2668	3636	.	+	.	Name=DnaB
Mulike_AB09	Geneious	CDS	25384	26331	.	+	.	Name=Tail protein
Mulike_AB09	Geneious	CDS	17600	18541	.	+	.	Name=MCP
Mulike_AB09	Geneious	CDS	40522	41409	.	+	.	Name=YqaJ
Mulike_AB09	Geneious	CDS	14814	15680	.	+	.	Name=Intein
Mulike_AB09	Geneious	CDS	1884	2681	.	+	.	Name=Rep  Hypothetical protein
Mulike_AB09	Geneious	CDS	41752	42522	.	+	.	Name=ERF
Mulike_AB09	Geneious	CDS	24309	25055	.	+	.	Name=ORF
Mulike_AB09	Geneious	CDS	26328	27026	.	+	.	Name=Puncturing protein
Mulike_AB09	Geneious	CDS	5724	6227	.	+	.	Name=HNH endonuclease
Mulike_AB09	Geneious	CDS	39860	40309	.	-	.	Name=Transcriptional regulator
Mulike_AB09	Geneious	CDS	34931	35359	.	+	.	Name=Peptidase_M15
Mulike_AB09	Geneious	CDS	5317	5721	.	+	.	Name=TerS
Mulike_AB09	Geneious	CDS	3953	4330	.	+	.	Name=RusA
Mulike_AB09	Geneious	CDS	27304	27666	.	+	.	Name=Baseplate sheath
Mulike_AB09	Geneious	CDS	25055	25384	.	+	.	Name=ORF
Mulike_AB09	Geneious	CDS	31545	31784	.	+	.	Name=Tail spike
Mulike_AB09	Geneious	CDS	292	519	.	+	.	Name=HTH
Mulike_AB09	Geneious	CDS	11898	12113	.	+	.	Name=NrDR
Mulike_AB09	Geneious	CDS	37478	38680	.	+	.	Name=orf00106
Mulike_AB09	Geneious	CDS	29754	30482	.	+	.	Name=orf00085
Mulike_AB09	Geneious	CDS	29066	29743	.	+	.	Name=orf00084
Mulike_AB09	Geneious	CDS	10725	11399	.	+	.	Name=orf00044
Mulike_AB09	Geneious	CDS	35938	36579	.	+	.	Name=orf00102
Mulike_AB09	Geneious	CDS	7760	8338	.	+	.	Name=orf00025
Mulike_AB09	Geneious	CDS	35373	35936	.	+	.	Name=ORF
Mulike_AB09	Geneious	CDS	19416	19949	.	+	.	Name=orf00063
Mulike_AB09	Geneious	CDS	36581	37090	.	+	.	Name=orf00104
Mulike_AB09	Geneious	CDS	17079	17567	.	+	.	Name=orf00056
Mulike_AB09	Geneious	CDS	22187	22612	.	+	.	Name=orf00070
Mulike_AB09	Geneious	CDS	21764	22183	.	+	.	Name=orf00069
Mulike_AB09	Geneious	CDS	20298	20696	.	+	.	Name=orf00067
Mulike_AB09	Geneious	CDS	38809	39192	.	+	.	Name=orf00107
Mulike_AB09	Geneious	CDS	18667	19035	.	+	.	Name=orf00059
Mulike_AB09	Geneious	CDS	33817	34179	.	+	.	Name=orf00093
Mulike_AB09	Geneious	CDS	39182	39544	.	+	.	Name=orf00109
Mulike_AB09	Geneious	CDS	19946	20293	.	+	.	Name=orf00065
Mulike_AB09	Geneious	CDS	19055	19399	.	+	.	Name=orf00061
Mulike_AB09	Geneious	CDS	37120	37458	.	+	.	Name=orf00105
Mulike_AB09	Geneious	CDS	3636	3956	.	+	.	Name=orf00013
Mulike_AB09	Geneious	CDS	9466	9768	.	+	.	Name=orf00034
Mulike_AB09	Geneious	CDS	41454	41747	.	+	.	Name=orf00117
Mulike_AB09	Geneious	CDS	27029	27307	.	+	.	Name=orf00078
Mulike_AB09	Geneious	CDS	4826	5101	.	+	.	Name=ORF
Mulike_AB09	Geneious	CDS	4466	4741	.	+	.	Name=orf00016
Mulike_AB09	Geneious	CDS	9765	10028	.	+	.	Name=orf00036
Mulike_AB09	Geneious	CDS	39625	39888	.	+	.	Name=orf00112
Mulike_AB09	Geneious	CDS	8851	9105	.	+	.	Name=orf00029
Mulike_AB09	Geneious	CDS	34263	34517	.	+	.	Name=orf00095
Mulike_AB09	Geneious	CDS	10	258	.	+	.	Name=orf00001
Mulike_AB09	Geneious	CDS	5097	5342	.	+	.	Name=ORF
Mulike_AB09	Geneious	CDS	12110	12343	.	+	.	Name=orf00049
Mulike_AB09	Geneious	CDS	34517	34735	.	+	.	Name=orf00097
Mulike_AB09	Geneious	CDS	10522	10737	.	+	.	Name=orf00042
Mulike_AB09	Geneious	CDS	9226	9429	.	+	.	Name=orf00032
Mulike_AB09	Geneious	CDS	11704	11901	.	+	.	Name=orf00046
Mulike_AB09	Geneious	CDS	11515	11691	.	+	.	Name=orf00045
Mulike_AB09	Geneious	CDS	8693	8854	.	+	.	Name=orf00028
Mulike_AB09	Geneious	CDS	22627	22782	.	+	.	Name=orf00071
Mulike_AB09	Geneious	CDS	8399	8539	.	+	.	Name=orf00026
Mulike_AB09	Geneious	CDS	34794	34934	.	+	.	Name=orf00098
Mulike_AB09	Geneious	CDS	9105	9233	.	+	.	Name=orf00030
Mulike_AB09	Geneious	CDS	4350	4468	.	+	.	Name=ORF
Mulike_AB09	Geneious	CDS	10113	10220	.	+	.	Name=orf00038
Mulike_AB09	Geneious	CDS	10357	10461	.	+	.	Name=orf00041
Mulike_AB09	Geneious	CDS	10021	10113	.	+	.	Name=orf00037
