# Supplementary material for: Flexible genes establish widespread bacteriophage pan-genomes in cryoconite hole ecosystems
Source: Nat Commun. 2020 Sep 2;11:4403. doi: 10.1038/s41467-020-18236-8 (PMC7468147; doi:10.1038/s41467-020-18236-8)
Supplement: Supplementary file 7 — Source Data [file 41467_2020_18236_MOESM7_ESM.zip › Figure_3_source_data/GFFs/Mu-like_ML09.gff]

##gff-version 3
##source-version geneious 8.1.9
##Type DNA Mulike_ML09
##DNA Mulike_ML09
##GGAAACCAAATGGTAGCGAATAGAAAAGGACCGATTGAAG
##ACGTAGACGCGGTTTCTAATATCGCCGACGAGTTCTACTC
##TGAGGAGTTCGTTCGTGAGTTCTTTAATTATAAAAACATC
##GCGACGCTCCGGCAGATTCAAAATACCCGCCCGCCGGGAG
##CACATCCGCCGTGCCTCCGCGTAGGGTCGTCGGTTAAGTA
##TCCGAAAAAGTTGTTTCACCAATGGGTATCGGATCAGTCG
##CTAAAAAATTCCGGTTAACTTCGTTCGGCATTATCGACGG
##GAATAAGAAGTATGTTGTTAGACGAGAAGCCACCGAACTT
##ACTAGGTGACGAGTTCTTTACTGAGGACGAAATCCTTCAG
##TTTCTAAACGTCTCGCGGAATACGTTCACTGGCCGACGCT
##CGCGCGCTACGGATCACCCGCCATATGTTCAAGTCGGACG
##CGTTCGCCTCTATCCGAAGCGTGAGTTCCGGTCCTGGATC
##AATCGCCAGCCTTTAATGAGAGCAGCACGAAATGGGTAGT
##CGGTTTATTAAAATCGAAGTGCACCTCTGGATGGACACGA
##AGACGGGGACTTACTTCGTCCGTAAGTCCTTCAAGCGTGA
##GCACCTAAACGAACTTAATCTGTCCACCGGACAGAAGACT
##CTAGGGAAGGCTCGGACGCGGGCGTCTGTCATGATCGCGG
##AACATCTAGCGTCGGGCGGACGAGCGACCGGCAGGAATTC
##AAAGCGGATGTATGAGGTCATCGAAGAGATCCTCCGCGTA
##GAGATGCCGAGGAAGCGCAAGACAACCCAGGATCAATACA
##AACGATTCCTTACTGAACTCAAAGACGAGTGGGGCAGGTC
##GGATCTTAACTCGATTACGCTCTCCGAGTTCGATGACTGG
##CTCATCGACTTCCGTAGTCGGAAGCCAAACCGGACGACGT
##TCATGGACTACGCCAAATACATGAATAAGATTTTCAGCTT
##CGCTTACCAGCGGAGGTACGTGTCGCACAAAATTGTATTC
##CGAAGCCCCGACGAAGCGGCGGAAGAGGGCCGGGTCTATA
##CCCGCGATGAAGTTACGTCGGTTTACGATTACATGGGCGA
##GGAGCTGCGCGATCAGTTTACCCTGTCGCTCGAATGCTTT
##ATGCGGCTTAGGGAAGTGCTTAAACTTACCTGGGAGCGCG
##TTGACCTAAAGACCGGCGCAATCACCCTCCGGAAGCAGGA
##CGTTAAGACTGGGTCTAAGACGGGGAAGGGCAGGACGTTT
##ATCATGTCACCCCACGCCCTGGAGCGCTTACAGGCTCGCT
##ATGCTGCGCGGACCTCGGACGTATGGGTTTTCCCATCGCC
##CACCGGAAAAGGCCCGGTAAACCAGAATAAGAAAGCTTGG
##GCTACGGCCAAGAAGCGGGCTGGCATCCGGGGCGTAGCGA
##AGTGGCATGCGCTCCGACATACGGCGCTCACCTGGGCGCT
##CCTCGACCAAAAAGCTAACCCGCTCATGGTCTCCGAGTAC
##GCGGGCGTGAGCATCGCGACGATCCAAAAAGTGTATTTGC
##ATTCGACCGCAGAGAAGACCGCAGAGGTTTCCACGGCCGT
##AACCATTAGCCGAAAAGGCGTAGAAAAGGAGTAGATTTTA
##TGAGGACCAGTAAAAAAGAAGCTGAAAACAAGGCTTTTTC
##GCGAGTAGGACGCGGACTTGACACGGTAGGGGTCCGCGGT
##TCAATCCCGCGCGGGCCAACCATCTCCAAACTTAGAAAAA
##CCCCTAGAAGCCGCACTAGTAAAGCTTCTAGGGGAATTGA
##CCTCTCCTTTTGGTGGGTCGATCCTAACGCGATTCGTAGC
##GATGTTTTGACCGGTTTAGCGTCCAAAAGGAGTAGAAAAG
##GAGTAGATTCTACTCCCCGTAAGCGCCGCTCAGGTGCCCG
##CTGATGGCGCGCATACGATCAATTAAGCCCGACTTTTGGA
##AAGACGGTCGGATAGCTCGCCTGTCGAAAGACTGCGCTCT
##ATTTTTCATCGGCCTTTGGAACTTTTGCGACGACGAAGGG
##AAGGCGCGCGCGGACAGCCGCGAGCTGAGTCTGGCCATGC
##CGTCGTTCCGTTCTCAAGACATCGTGAAGCATCTCTCACG
##CCTTGCTCAATCAGGGCTGATCCAACTCTCAACCAATCGT
##GAGTGGATCGTGGTCACAAACTGGAACCACCAGAAGATCG
##ACAAACCGCGCGTCCCTTCGGTCTTAAAATCAGAAATCGA
##ATGGTTGCCAGCACTTAGAGAATACCATTCGTCGAACGCT
##CTCCGAACGGTCGGCGAAGAGTCGTCGATCGTTCGACGCA
##AGGATAGGATAGGAAAGGAGAGGATAGGACAGGATGGGAT
##ATCTTACGAGGGAGTCGCGCCGAACGCGGAGCCCGAGAGC
##CCGAAAATACTCTCCGACGCGAGCGTCGCTCGGTCGGTAA
##GTTCCGAAGTTTGGGAGTCGTACCGAACGGCATACCGGAG
##ACGGTACGGGGAAGCGCCGACGAGGAATGCGCGCGTAAAC
##GGCCAGCTTGCTCAGCTCGTTCGAAGGCTTCCATCGGAGG
##AGGCTCCTCTCGTTGCGGAGTTCTACCTCGGCCATAACGA
##TTCGTTTTATGTAAAAAGCCTTCACCCGGTCGGCCTACTC
##CTCCGCGACGCCGAAGCACTACGAACGCAATGGGCACGAG
##GCAGGGCAGTTACCGGCTCGGACGCCCGCGAGATCGAACG
##GAAACAATCTACGTTCAACGCGTTCGCGAAATACATGGAA
##CCTGCGGAGGTGGCGAATGGCAACTCGAAGTGATTTATCG
##AGGACGCTCGCGCTCTCCTGTGAATTCTATGGCCGTACGC
##TCTCTCCGGCGGCGGCTGATATGCTCATGGAAGACCTGTC
##CGAGTACCGTCCGGATTCGGTGATCTCCGCGATCAAAGCT
##TGTCGTAAAGAACTCGCCCGCTTCCCCACGCCCGCCGACA
##TCATTCAGCGCATCGAAGCGAACGACGGGCGTCCGGGGCC
##AGAAGAAGCGTGGGCTATGATTCCATCTGACGAGAATGGT
##TCGACGGTCTGGACGACCGAAATGTCCGCAGCGTTCGGAG
##CCGCGAATCCGCATCTCCTGAATGGCGATCGAGTCGCCGC
##TCGCATGGCGTTCCTCGAAGTTTACAAGAAATGCGTTAAG
##GAAGCGCGCGATGCGCGTGTTCCACCGACATGGAGTGTGT
##CGCTCGGCAACGATCGATCCACTCACGACGGCGCACTACG
##CGAGGCTCTCCGCCGAAACCAAATCACCCTTGATCATGTT
##CAGCGGATTTCGGGGACGTTCGAACTTCCGGATGAGATCG
##CCACTCCGGTGCTCTCAATCGTGCAAGGTGCGACGCGCGC
##AATGCCACGGGGGGGAGAATGAAATCTCGTTTTGAACTGC
##AAGCGGAGTGCGAGCACAAGGACGCCGAGGCGCAATCTAG
##GGGAGACTCGTTTATCTTCGAACACCGCGTTTTTCTAGTC
##CACTACCACTGCAACAGGTGCGGGATATACTTCGCTAGAA
##TTGGAAAAAGACCATCATGATTACTCAGACCGAATGCTTC
##GAATGTACCGATTACATCGACACGATCGACTTTTCGGGAG
##AGTTAATTTGTCCGTGCTGTTACCAGTCTGCGAAGCGTAA
##GTTGGCAGAATCGTTGGCCGAGATTAAGCGATTGAATGCG
##CTACTCGCCCCGCCGAAAGATCCGCAGCTCTAACCGATGG
##AAGCGCCGTTTAGATTGAGCTTCGAACTCCCAGGACTACC
##GAAGGGGCTGAACGGATCTCACTCGCACTGGAGAGTCGCC
##GCCGCAGAGAAAAAGCGTTGGCGCGTAATGTCCGCACTCG
##TCGCACGTTCGAAGCGTCCGCCTAAACCCCTCGCCAGCTG
##CTCCATTCGCTGCACCCGCTTCTCTTCGAGCGAACCGGAT
##TACGATAATCTGGCCGCTTCGTTTAAAGCCATTATCGACG
##GGCTTAAAGACGCGGGCGTTATCGAGGACGACCGCTCGAC
##CTGTATCGTGAAACGTGAATACCTCTGGGAGAAGACCGCT
##CCGAAAAAGGGTATGGTCAGAATCGAAGTCTGGGCAATGA
##ATGATATGCTCTAAGATTGTGTCCCGTAGCTCAGTGGCAG
##AGTGGACGACAGGCCCCGGAGACACCGGGGTTTTTCGTAA
##GGACGTGGGTTCGATTCCTGCCGGGACGCCAGATTTTGAT
##GGTCAGTGCTTAGCGGATAAGATGGGCGCATGAGTTTAAA
##GCGTCCAGAACTCGAGAGCGCAACCGTTGAAGATGTTATC
##GAAGTCGTCGCGCATAGTGAGCAGCCGAGGATCGATGATC
##TTAAATTGCTCCGGCGCGTTCTTGAAATAGCGACGACGAC
##CTACATCGATGACTGGGGCATGCTCCCGCACGTCATCGAA
##GATGAATGTGGCTATGATCTCGGCGCGATTAAGGGCTTAC
##AGATGGCAATCTCTGCAATCGAAACGACGGTCGTTAGCGA
##CTCTCACCGACCGACCATTCACTAGAATTTTTAATAGCGT
##AGTTGCTAATTGCGGTTACCCATAAGTATAGTTTTAATAC
##TATACGAGAGAGTAAAATTGAGAGCTTCAATGAGTCCACA
##AATCGACCCCTGGATACAGCTCTCGTTTAGCTTCGCGGCG
##ACGCCCGAAACCCCCGACCGTCGTGTAATTTTTATAGACC
##CGCCTGTCGCCGATCACGAGAAGTGCCGTCACGCCGGATG
##TCAGAAACGGGTTTCCGCCGGAAAGGTTTACTGCTGTAAG
##GGGCATTCCCCATTTGGACTGCTCGAGGACGAGCCGGACA
##ACGCGCCTCCGGAATGGATCCCCCCGCCCGAAGAATCGAA
##GTGGGGCCGCCCGAGGCTTTATGATTAAACGCCAGGCCCG
##GCTCTTGGCGCGGCGACTGGGCGACGACAGGGTTTCCGGG
##TCAACACTGTCCGAAAACCGGTCCTGGGCGATCCTCGGTG
##GTCAGGATGCGCTTCGAAATGCCTCCGGTGTTATCCTAGT
##TAGATTCGAGGTGGGTTATACAAACCAATTTAGTTGACCC
##GACAATGGTTCACAGCAGCGACTTTACAGCGAAGGATAGG
##GAATGACTCAAGGCGAGATGAAGGTTGAATGTGCTCACGA
##TGGGTTGATCGAGATCGAAGTCCTCGTGCCTAATCCGAGG
##AACGCGAACGAGCACCCGGACGCTCAGATTAAGCTTTTAG
##CGAAGATCATGAAGCACCAGGGCTGGCGCAATCCTATCGT
##GGTTTCGAATCGTTCGGGGTTCATGACTAAGGGTCACGGG
##CGGTTAATGGCCGCGAAGCTAAACGGGTGGACTCACGCCC
##CGGTGGATTATCAGGACTACCGGAACGAGGCCGACGAGTG
##GGCCGATATGATCGCCGATAACAAGATCGCGGAGCTCGCA
##GAATCAAACGAGATGAGGATTCAGGAGATTGCACTAGACC
##TTGGGCCTGACTTTGATTTCGATCTATTTGGTATTCCAGA
##CTTTAAAGTGATCGGCATTGATACGCTTCCTCCTGGATGC
##GATGAGGATGCAGTCCCATCCGTCCCTGCGGAAGCGAAGA
##CAAAGCTTGGAGACATTTACAAGCTCGGACGACATCGCTT
##GATGTGCGGCGATTCTACTTCGATTGATGCTGTTGAGAGG
##CTTATGGATGGCTCAAAAGCAAACATGGTATTCACCGACC
##CTCCTTACGGTGTGAGCTACGAAGGCGGTCACAACAAGAA
##GAAACGAAAAGGCATTGAGAACGATACCCTCCAAGGCCAA
##GACTTATCTAATCTGTTCAGCGACTCTTTATCCTGTGCAG
##AGATGGTGAGCGAGAATCACGCCGCATTTTATATATGGTA
##CGCGAATGGAAAAGCAGTCGAAACCTTCGCCTCATTCAGT
##AAGCTGAACCTAACTGTTCGGGCAGTACTCTGCTGGTATA
##AGGTTCGCTCAGGGCTTGGAGCATTCATGTCTCAGTACAT
##CCCGAACTATGAGCCATGCATCTATGCATTTAAAACAGGA
##TGTTCACCACAATGGTTCGGACCAAGCGACGAGAAGACAG
##TGTGGGAAGTCCAGAGAGTCGGCGCGAATGAATACCATCC
##GACTCAGAAACCGGTTGAGCTGCCTGAGAGGGCCATGCGA
##AACAGCAGCAAGCCCAACGACCTTGTTCTGGATCTCTTCG
##GAGGATCTGGGTCTACAATGATTGCGGCTGAAAAGCTCGG
##TAGACGCTCGACACTAATGGAGCTTGACCCAAAGTACTGC
##GATGTCATCGTAGCCCGCTGGGAAAAATATACTGGGAAAC
##AAGCTATCCTGCTATCAGGAGCTTTACAGGATGAGCAGTA
##GTAAACCAAGGAAGCCAGGCACGTTTAAACCCGGACAGTC
##GGGTAATCCAAAGGGTAGGGCGAAGACCCCACCTGACATT
##CTTGAGGCTCGCCAAATGTCACGCAACGATCTCGAGCGCA
##TCCTCAATCGGTACATTCGCATGACTAAGGCCGAGATCAT
##CAAAGCGGCTCAAGACCCGAACACGCCCGCGCTCGAGCTT
##ATGATCGCGAGCCTAATCTCTAAAGGAACGAACGAGGGCG
##ACTATCGGCGGATTTCTTTCCTCTTAGATCGCTTAGGGTT
##CGTCGTAACTCAGGACGTGCGCGTGTCCGGCGGCGAGGGG
##GGGCCGATTAAACTATTCTCGGAGGATCAGATTAAGCGAA
##TGGCTAAGGCCGTCTTAGATGACGACTGAGCGGACGCTAG
##ACATCATTCGCAACAAGCTTATCGCGTTCGCAATCGGGAT
##GCGTGACGACTACATCGCGGCACCCCACCATAAGGCGATC
##GCGAAGAAGCTAGAAGAGCTCGAGGCGCGGAAGATCCGGC
##ACCTCATGGTCACCATGCCCCCCCGGCACGGGAAATCCAT
##GCTCATCTCCGAGCTCTTTCCCGCTTGGTACTTAGGGCGA
##CACCCGGATCACAACGTCATCTTCACGAGCTATTCGCAGG
##AGATCGCGGGTGACTTCGGACGCAAGGTTAGGAATCTACT
##GAAGGAGCCCGGATATCAGGGGATCTTTCCGGGGATCGAA
##GTCAGCGAGGACTCGGCCTCGACCAAGCGATTTCACACGA
##ACGGCGGGGGGGCATACTTCGCGGTCGGCGCTGGCGGCGC
##GCTTACCGGGCGTGGCGGAGATTTAATTATTATCGACGAT
##ATTCACAAAAATAGAGAAGAAGCGCACTCGGACGCGGTAA
##CGAAAGCGATCAAAGAATGGTATGGGTCGACGCTCTATAC
##GAGGCGAATGTCTAACGCCGTGGTGGTCATCGTACAGACC
##CGGTGGAGTGATAAGGATCTTCCAAAGCACCTCCTCGATA
##ACGAGCGCGATAAGTGGGAGATCTTAAACCTCCCCGCGAT
##TAGTCCCGAAGGAATCGCGCTCTGGCCCGAGAGGTTTCCG
##ATCGAGACGCTGCTTGAGATCAAGCGCACGATCGGGTCAG
##CGGACTTCGAAGCGCTGTATCAGCAGCGACCATCGCCCGC
##CGAGGGGGCGCTTATTAAGCGCGGCTGGTTTAAGTTCTAT
##AAAGTGCTCCCGAAGATTCAGGAAAAGATTCAGTCCTGGG
##ACTTGGCGTTTACCGGCAAGGAGACGTCCGACTTTACCGT
##GGGCCAGGTCTGGGGCTCGGTCGGGTCGGACAAGTACCTC
##ATCGATCAGATCCGCGCACGGCTCGATTTCCCGGCCGCGA
##TCCAGGCCATCCGATCCCTGAGCTACAAGCACCCGGACAC
##GTATACGAAGATCGTCGAGGAGAAGGCGAACGGAGCGGCG
##GCAATCGCAACGCTTCAGCGCGAGATCACGGGCCTGATCC
##CGTATAACCCGAAGACCTCGAAAGAGATGCGGGTCGCCGC
##CGTCGCCCCCGATATCGAGGCGGGAAATATCTGGCTCCCC
##GATCCTTCTATCGCGCCTTGGATCGGCGACTTTATCGAGG
##AGTGTTGCTCCTTTCCGAACGGAGCAAACGACGATTCTGT
##TGATGCGATGTCACAGGCCCTTATCCGCTTCCGCGAGTCT
##TCCGGCGACCGTCTACGGCGCTTGATTCAGATGTAGGTCC
##CTGCGTCCGTTCGGACCCACCCGGGAATTCCTATACTATA
##CAAAAGACTAGTATGCGTAACGCAACGCGTATAGGATTGA
##TCTTAGGAGAATTCAAATGAAGTACGTAAGCGCGATCCTC
##TTAGTCCTTATCTCGAGCAACGCGAACGCTTTTAGCGAAG
##AGGAACTCAACGCGAAGTGCGATCACGCGAGCGGAATAGT
##TGATCAGTTATACGACCTAGTCCACGAATTCGTTAACAAA
##GAGATCACTATTGATGAATTCAACGAGGAGACGACGAAGT
##TAGACGATATCAAGGCCGATATTTCGGATTTAGATAAAGC
##TTGTACCGCTGACCACGAACTCCAGGTGTGCGCTAAAGCC
##AAGGGCGTACTCACATCCTATAATGCTGATATCGTTGAAG
##CCCAAGCCGAACTAGATCGCCAGAAGCAAGCCAACAGCCC
##TGAAGGCATTATCGAAAGCGCGTGCATGTCGGTCCAAAAT
##TACCAAAACGCTAAGGCGTTCAAAGCACAGGAGCACCGGA
##TCGGACGCGAATCGGGAGTTGTGAGTATGACGAACCTCCG
##AGAAGCGGGCGTGGCGATTATTCAAGCCGAGTCGGAAATC
##GCTCAACTCGCGGCGAAGTATAAGCGTAAAACCGGAAAGG
##CCTTAAACCTCAAGGGCAAGTGCGGCCAGCACTAGTTCCC
##CCATTCGCGTGATCGTTTTCTCGGTGTTACGTTTTCCCGC
##AGGAGATAAATCATCATGAAAAAGATCGCCAAGAAGAAGA
##CCGCCAAGAAACGCAGCACGAAGAAGAAGACCGCCTCTAA
##AAAAGGTAAGTCCTTCGATAAGCGGATCGCGAACAGCACC
##GCTCCCCGCACTTCCCGCCCCGAAGTTTACGCCTAAATAA
##AGGCGTCCCGAGTTCGCTCGTCCAAACCACCTAAAGCCTG
##GAGCCGTAACTGGTTCTGGGCTTTGGTCGTTTAAAGCCTA
##TCGATTACCCTATTATATATTCTAGCAATTATACTAGACG
##ATAACTATAGATAGGCGTATTGTATATTTATGCCGAGCCT
##AGATTACGACCCTCGACCGATCTTTTACCTCTTCAGAGCG
##TGCGAGCACTGCGGTTGGGAATGTGACCTCGAGGAGTTCG
##AAGAAAACCTTCCGAGCAAGTGCGCTGAGTGTGAGTCCGA
##CGATCTGACTCTAGAGCGGGAGTACACATGAGCCACAACG
##GATGGGCTAATTATCAGACGTGGTGCGCATGGGTCGCTAT
##CGTGAACGTCGAGCGGGTCTACGCCGTCGCCGTAAAGGAC
##CCGTCCACGAGGAATCTAAACGAGCTCATTTTATCCGAAC
##TAAATTACTTCCCCGAATTCGTATCGTTCGACTTCGAGGC
##GATTAACTTTAAGGAGATTCAAAACGAGCTCATAAAGAGC
##GAAAGAAAAGATGCCTACGGCGAAGAATGGGAGCACGCCT
##GATGATCGCCGAGTGCCGCGTTTGCAAAATATTATTTCCA
##ACCGAGTATGATCTCAAGGGTCACACGTGCGCCGAGCCGG
##ATGCGCCCCCCCCTGAATTGGAAATAAAAACCGAGGACGG
##CTATGACTAACGAACCTATGAAAAAGAAACTCCGCGACTA
##TATGCCGCCTCTTACGGAAGAAAAGAAACAGCTTAACGGA
##CTCGTTCCGAAATCTCTTTTTCTGGCGGCTCAGAAAATCC
##TGGTTAAAGAAAAGCGCGGCTGGGGAGATCTCCTCTTGGC
##GGCGCTTAAGCAATACATCGAAGAGACGGAACAAAAGGGC
##GGCTAAATTGCCCGAAGCTCGGATCACAAAAAGGATAAAT
##TCATGGCACAGACCGCTCAGGAAGTTTTCACGCACGGATT
##AGTTTCGGGAGCCACGCGTGCGCTCATCGTATTCTCTAAC
##GACGCGGGCGGGATCGGTGTGTCGTGGTCCGATATGCCGG
##TTGAGGATCTTTGCTACCTAAGCCAGGTCCTAACTCACGC
##GGTTCAAAGCAAGGTCGCGCAGGGGTTTGCCTCTCCCGCG
##CGCGTGGAGTCGGCTCCGGTAGCGGAGCCAAAGGCCGAAC
##CGAAAGCGGCTAAAGTCGTAAAAAAGACGACAGCGGTTAA
##TAACTTCCCGCGCTCGAATCAGTGAAAACGGAAGTCGAAG
##AAATCATTCGACTCGTAACTTGTATCGAGTGCGAACGTGA
##CGGCGACAAGTCTCCGATTGATTCCCGCGCCGCTCTCCGA
##GAGTACGCCGATCCGGAAAGACTACGGCAAATTGCTTACC
##TCGTCGTTCATGCGGCGGGCGTGATCCGAATGCTAAACGC
##CGGTCCCGATTGCCCGGCCAAGCAATACGGCACCGCATGG
##CTCGACGTATACAACTTGCCTAGAAATTCCGGCCCATATG
##GGTAAACGGGATTTAGAGATATTTCAGATCGCCGTGGCTC
##TTTTCGTGGGAGTTGTTGCGATTTGGTACGGGTTCTGGGG
##GAAGTTTTAATGGGTCTAGCGCAAGTAGCCAAGGTGGCTT
##TGTTCTGGGGATTTACCGCGGCGTCGATCGCGACGCTCGT
##CGCAATGGTCTGGTTTGAACGGGAGAAGAGGAAGTGATCC
##CGCCCATCGGATCTAAACTCCGTGCAGGAATTCAGGCGCT
##CCTTTCACAGGCGAGAGCGCATAAGCCAAGTCCATTTTTG
##TTGCGTGTAATTCAGAAACTAGAAGAGGCGTTGAGAGACG
##CGGATCGGATCGAATGAATACTTTAATGAACGTAGTGAAC
##GGCTTCCTTTTCGGCATTGGTCTTGTACTCGCGGCGTGCG
##CCATGCGCGTTGCTTTCCACATGGAGCTACTCAACTAGCC
##TTCATACATTAACCAAGGGGCGAAGCGTTCGCCGATCTAG
##CGAAAGGCCGGAAGTAATGTGGCGGTGGGTACCATTTCCA
##AATCTGTACTTAGCGAAGAACTGGCGAATCATGCTCCTCT
##TTGGATGGGGAAGCTGGGGCATTGGATTGATCTCCAAGAA
##GAAGGTAATCGAATGACCGCCGCATTTATTTTAGGCTTCA
##TCACCGGATCAATCTGCACCGTCGCGTGCATGCGAAGAAT
##GCGCGATGAGATTAGGGCGAAGTGGCATCCTTGACCGCTT
##ACGACGAGCTCATGACCTCGAATGCGATGGATATGAGGTG
##GGTTCTCCCGACCTGCCCGATGCACTTAAATCCACATATT
##TATACCGCGTACTCCGTCCGGGTTCTCGAATCCCAGGGGG
##AAACGGACGCGGCGGCCGTCTTAAGGATTCGGTACGAAAA
##CACTCTCCTTAAAGAATGCGAAAGTGCGTACGGCCTTATT
##TCCACGTTCCCGAACGGAGCGACGGCAAGTCACGATGACC
##TATACGGCGGATCTTTCCTTTCGCCCCGCTTCGCCGGTCG
##TGCGCTCGACTACCTCGACCGAACGGATGGCGTTTACCGC
##GAGAGCGAGCCGACTATTTTCCGGTTCTTATTCTTAAAGC
##CCGCGATGAAGTCTTGGGCGGAAGGGTTTAAGGTCGGACT
##ACTCTCGCAACTTCAATTCGCGGTTCATTGTATGTTTCAT
##CTCCTGACCGCAAAACCGGGTGAAACGTCGGATCACCTCA
##TGATCTGGCTCGCGATCCCTTCGATGAATCGGTTTCCGTT
##CTCGTCGGCTGCGATCGCGATATGGGCGAATAGGTGGACG
##GCTCGCGGGATGACCCCCAAGACCGTGTTCACGGCATACT
##ACTTGACCGAGGTCCCCTGGATGGCAAAGTTTGCACAGAA
##GGACTGGGCCGCATGAATACAAGAACAACGATTTTAATCT
##CGCTCGGCTTTGTCTTTTCATGGGCCATAGGTGGGTGCTT
##AGGGATTCTAATCGGGCAGCGCCAGGCTCCCGCGTGCGTA
##GGGCGGAAATAATGATTCCGAGCAAAGCTCACCTTCAGAG
##GCCGGACGGCATGACGTTTTGTGGGCTAAACTCGCTCTCG
##GTCTTAATCGTTCCGCTAAAAGATATGGAGCGCACTAAAA
##CCTGTAAGACCTGTCTCGTTCGCCTCGACGCGATTGCGAA
##AGAGGAACTAACGCGCAAGAATCATTAAGCGGGGTAATCC
##TTGATAGTTAGAGAGCAGAATTACTATAGCGATCTCGGAC
##TAAAGGCTTTCGATATCCTAATGGAACTCCCTAAGGCGGG
##AGAGGAGCGGTATAAACTGCTTACCGGGGCAAGCGCGGGC
##TTTGATAAAATCGACATAGAGATTCTTAGGCAATCGCTCT
##TAAAATTATCCGATACGATTCGAGCACTAGGACAATGACG
##TGCCCGAAATGTGAGGCAGATACGCAAGTCGTTGATTCAC
##GCTACTCGGTAGAGCTAAAGCACACACGCCGTCGCCGCGA
##GTGCCTTAACTGCGGCGCAAGGTTTTCGACTTACGAGACG
##ATACTGGTTCCGAATAATCATGACCGCGCGCTCGCAGCGA
##TTAAGAATATCATCGATAACGGGTCGTTCGAAGAACCGAA
##AGAATTGTGAACGAAGGCGATAGAGTAGCGATCATTCGTT
##ATGCGCTCAGACTCGTCCGCGATTACAAGCCGGGTCGCGT
##AGACCTTCTCGTCGAGTTCGGCGCCGCTTGTTATCAACTC
##GGGAGGGAAGCGACCCACGCGGACGGCTGCGAAGAGGCGC
##TCGCGAAGCTAGAGGCGAAAGTGCGGGCGATGGAGCTACG
##AGAAAAGGAAGACGAGCCAGGAGTTGAGAGCTCCCGGTAA
##GTAGCCTCGCCCCCGGGAGCGAAGCAGCATCTAGGCTCGG
##TCCGATAATAATACGACAGACCTAGTCCGGGAACTCTGGT
##AGCACACGTCTTAAACCCCAAACGTGAACCGACGTTCCGG
##ACTAACCGGGGGCTTTCCCTAGTATTCACGCGTTTTTGCG
##GGTGCGCAAAATAGGGCGCATAATCGCGCGTATGGCTAAA
##GGGTTTGCTAGGGTTACGAAAGAACGACTCGACGGTTGGT
##TTAATCTTTTAAGCGGCGTCGGTGTTCGCGACCGGGACAA
##GCGCGTAAACAATGACTGGGAGTTAACCCGCCTGTCCGAA
##GTCGAGGCCGAGACCCTCTACGCAGCCGACGACCTGGCGG
##CTAAAATCGTAGACCTTCTCCCCGAGGACGCACTCCGCGA
##ATGGATTGAGTTAAAGTTATCGGATCAGGACGCGGAGAGC
##GCGACTCTCGCTAAGTTAGACTCGCTCCTCGCCCGCACTC
##GGATCGAGACCGGCTGGAAGTGGGGGCGTCTCTACGGTGG
##CGCTGGCGTTTACGTTACGATCGACGACGGGCTAGATCCT
##CAGGAGCCGGTCGATGAGACAAAAATCATGGACGTTAAGT
##CCCTGACCGTTCTCTCACGCTATGAGCTCGTCCCGTATCA
##GATTAACTCGAATCTCGATTCACCATACTTCGGCATGCCC
##GAGATTTATCGCCTCCAAACTTCCCAACCGACCGACTTCG
##TTGAGCGGTACATACACCATTCGCGCTTACTTAGGTTCGA
##CGGATCGATGCTTCCGCGCCGGTTACTTATCGAGAACCAG
##TGGTGGGGGGATTCCGTGTTCTCGCGCACGTTAAACTCGA
##TTAGAAATTATAACTCGGCCAACGATGCAGCCGTTTCGGC
##GCTTCAAGACTTTTCGGTCGGTGTATTCCAGATCAAAAAC
##CTAGCCGAGCTGATTTCCTCAGGCCGAGAAGATATCGTTA
##GGACTCGGCTTGAGCTCGCGAACTATTCGAAGTCGGTCAT
##TAAATCGATTGTCTTAGACAGTGATGAGCAGTTTAGCCAG
##GTATCGAAATCTCTAGCCGGAGTTTCGGAACTTCTTAAGG
##ACGCTGGCGCGAGGCTCGTCGTTGCGTCTGGGATGCCGCA
##CACTAAGATGCTGGGAGAGTCACCGTCTGGCTTAGGCGCG
##ACCGGCGATAGCGAAGAACGCGGCTGGTATGATCACGTTA
##AGAATCAACAGAAGCTGGTTTTACGTCCGGTCATGGAAAA
##GCTGATCCGGTACATCCTACTTTCTAAGAACGGCCCGACT
##AAAGGCGAAGTCCCGGACGCTTACACGTTTGATTTCGTTC
##CGCTCTGGCAGATGAGCGATAAAGAAAAAGCGGACATGCA
##GCTCGTCGTCGCTCAGAAGGACCAGATTTATATTCAAAAC
##GGGGTCGTGGACCCTGACGAGATCGCTCACTCTCGCTTCG
##GAGGGGACAAGTTTTCGCTCGAAACGGATATCGATTTAGA
##TGTTAGACGGAAAATCCCAAGCCCGGCTTCCGAGTCGGGT
##GTTTCGAAGGCAACGACCGAAGACCCGACGCCTAAAGGAT
##CAACCGAAGATCCTGACCCGGCTCCCGTAAGTACGGCAGA
##GGAACAGAACGAGAAGTTCGTACAGACCCCGAAGCCTGGT
##TACGTTTCGCGCACGGACGCGAAAGCATAGATGAATCCCG
##CAGTGTCGCTTAAGAACCTTGTTCGGAGAAGCGGCGGGCG
##GCCCGCTAGGCTTCGCAGACCACCGCGCCCGAAATCTTTT
##AAAGGTTTAGAGCGCCAGTACCTAAGAAAACTACTAGTAA
##TGCTTCGGTTCCTAAAGGCCCGCGTCGACGAAAGACTTGT
##ATCAAAACTCGCGCACTACAGTACTCAGGCTCCGAAGTTC
##TTTCACCGGGCAAAAAATGACGACTTAATGGGCGATCTCT
##TCGGGGACTTCGAATCGATCCGCGCTTTTTTTTATAAGAC
##GTACACGGACAAAGAACTCGATAACATCGCGAGCGGAATC
##GGGCTCGAAGTTGCCGGACTGAATAAAGAAAACCTTACTA
##GCCAGATCGCTAGTGTTCTCGGCGTAGACGTATTCATCGA
##CGACTCGAAGCTAGAGGACCGGATTAGAGCCTTTTCCTTC
##GATAATGTTAGGCTCATTAAAACGATCCCGGAGCGTTACC
##TTAACGACGTTCAGTCGAAAGTATTCGACGGTTTTACCGA
##TGGGTTAAGATGGGAAGAGATCGCCGCCGACTTAGAAGAC
##ACTTACGGAACGTCGGAATACAACGCCGAACGAATCGCAC
##GCGATCAAGTTAATAAACTTAACGGGCAATTGACCGAAGA
##GAGACAGACGAACCTTGGAGTGACCGAATACGTGTGGCGA
##ACCTCGCTCGATGACCGGGTTAGAGATTCTCACGCAGATA
##AAGAAGGAAAGAAGTTCGAATGGGAAGATCCGCCCATGGA
##TACCGGGTCACCCGGCGAGGACATTATGTGCCGATGCTGG
##GCCGAGCCCGTCCTAGATGACATCTTCGATTCGGGCGGCT
##GATTTGTGAATTTAATTCAATAAGCAGATTATTAAGGAAC
##GATGACGACTAAGAACCTTCGACGGATCGATAGGACGGAG
##CTACGGAAAGCGGAAAAGACTCAGCAAGGGTTTCTTCGCG
##CTCCCGCGTTCGCTACCCGTACCGGCGTATTTAAGTACCT
##CACGGGTGACGGGAAAGTTATCAGCGAGTATCGCCCGGCG
##GAAGAAGTCTTTAACGCCGCCTCCATGGCGACGCTTGCTA
##ACGTGCCTGTAACGAACCTTCATCCAAAGCCAGGCTTTTT
##AGATCCTAAGAACGCGAAGGCTTACACCATCGGCTTTACT
##GGCGATATTGTAGAGCGCGTAGATGAAAAGTTTGTTCAGG
##TCTATGTAACGGTTTTTGATCAGGGCACCATGGATCAAGC
##CGAAAACGGAATGCAGGAAGTATCCTGCGGCTATACCTGT
##GACCACGAAGTTTCGCCTGGGATCTACGAGGGCGAGGCGT
##ACGACGTGATTCAACGGAACATCGTCTATAATCATTTGGC
##GATTGTCCCCCGTGGGCGAGCTGGCCCGGAAGTAAAGCTG
##CGTCTCGATGCCGACGAGGGCGAAATGATAACGGAAACGG
##AAAAAACGAAGGAGAGTCCTAAAATGGGAATGATTAAGAT
##CAAAGATAAAGAATACGACGCGAGTCCGGAACTCATGGAG
##GCTCACGAATCTAATATGAAGGATATGGCCGAGCAGATGG
##ACGCCATGACTAAGCAGCTCGACGCTTTTAAAGCGGCGAA
##GCCCGCAGAAGGTTCTGCCGAAGAAGAGAAATCCGAATCT
##CCTGAAGTAGAGAAAAAGGAAAAGGACGCAGCCGATCCGG
##AGAACAAAGAAACTCTCGAGTCGGTTAAAAAAGAGAAGGA
##CGCCGCGCAAGCGAAAGCCGATTCTCTCGAGTCCGAGATA
##ACGAAACTTCGTTTAAGCCAGAGCGAATTGTACGACGCTA
##AGAACCTACATGCCGCTGTAACGGCGCGCATGCGCGTTCT
##CTCCGTAGCTTCCCGGAAACTTCCGAGCGATACGAAGCTC
##GACGAAATGACCGATATGGACATCAAGAAAGAAATCATCA
##AGGCCGATAGCCCGGAGAAGAATCTCGCGGGTAAGTCTGA
##TGAATATTTGAACGCTCGCTACGATCATATCGAAGAGAGC
##CTCGACAAAGTTATTAGCGACCGCCGGGGAATGGGTTCCC
##AGATCGTTAATACGCGCAAGGACTCGGCGAACGACAAACC
##TGATTCCGAAGCGGCTCGCCTAAAAATGATGGAAGAATCA
##AAAAACGCTTACAAGCGTCCTGATTCCAGTCAGAAGAAAT
##AACAAAGAAAAACGAAAGGTATATAATCATGCAAACTTCT
##TACTCGATTAATCAGGCTGCGGCGCAAGGCGGCGGTCTTT
##ACGATATGGGCCCTAATGATATTGTTTCGGCAGTGGACCC
##GACCGAAGTCGTTCCTTACGGCGTCGCTCTCTGCCGCGGC
##GTAGCCGACAGTGAATGTAAGCTTCCTAGCTCGTCCGGCG
##ACGTGGCTAAGATCATCGGCGTTTCCGTTCTTTCCCATAC
##GAACGAACAAGCGCTCGGAACCAGCATTTCGAATTACCCT
##ATGGGCAAGGACATCCCACTTCTTCGTAAGGGCCGGATGT
##GGGTCAAGGTCGAAGAATCCGTTACGGCGGGTAGCCCTGT
##TTTCGTTCGCTTCGCATCGGGCGCTGGCGGATCGCAGCTT
##GGTGCTTTCCGTACTTCTGCCGATACGGCTAGTGCGGCGC
##AAGTGATGGGCGCTGTTTTCACTGGCTCAGCCGCCACCGG
##TGGTGTCGCGATTGTAGAACTTAACCTCCCAGCTTAATTG
##CCGGGATTAACTTGAGAGGAAATTAGAAAATGAGCATTGA
##AAAGAAACATAAACTCGACTCCGGCGAGACGATCTTTTTC
##GCCCGTGAACTCGAGCAGATCAAGTCCCGTTCTTATGACG
##TTAAGTATGCCGAGCTGAAGGCCCGTTCCCTTATCCCGGT
##TTCCTACGACGCCGGTCCTGGGGCTGAGTCGATCACTTAC
##AGCCAATACGACGGCCTCGGCGTCGCGAAGCTGATCTCGA
##ACTACGCTAACGACCTTCCTCGTTCGGACATCAAGGGGCG
##TCAGTTCACTAGCCCTGTCCGCTCGCTCGGCGCTTCTTAC
##GGGTATAACCTGCAAGAAATCCGCGCTGCGAAGATGGTGG
##GCAAGCCTCTCGAACAACGTAAGGCGAACCACGCTAAGAA
##AGCGATCATGCAGCTCGAGAACACCATCGCGTTTTTCGGC
##GATGCTGATCACGGCCTCGGCGGGTTTCTTTCTAACCCGA
##ACATCACCGTCGTTTCGGTCGCCGCTAACGGCAATCAAAA
##CGGTGCGGTGAACTCGACTCTCTGGGTTAACAAAACCCCG
##GACCAAATCCTTGCCGATATGAACCAAGTGTCTAACACTC
##CGTTCAATCTCACCAAGGGCGTCGAGACGGCTGATACCGT
##TCTCCTCCCACTTGAGCAGTATACGCTCATCAGCTCCACG
##GCTCGTTCGGCGAACAGCGACACGACGATTCTTGATTACT
##TCAAGAAAAACAACCCGTTCATCAAGGAAGTCACCTGGCT
##TAACGAGATGAAGGGCGTCGGCATGAGCGGAACGAACGCT
##ATGCTCGCTTACCGTCGCGACCCGGACGCGCTGACGCTTG
##AGATCCCACAAGATTTCGAGCAGCTCCCGGTTCAGGAACG
##GGGCCTTGAGTTCGAGATTGCCTGTCACTCGCGCATCGGT
##GGGGTCATTATCTATTACCCACTTTCGATTGCTCGCGGCG
##ACGGAATCTAAAAGCTGAACTTTCCGGGACGCGCCTCCCG
##GAAGTGAGATAAACGCGGGGTCGTCTGGTTTGCGCCGGAC
##CCCGCGTCGTCTTATTCTCGTGGGCAGTAGTAACAACCCC
##AAGGAGACATCAGCTAATGTTAATCGAAAATCGAGCAAAA
##CACGTCTATATTGTAGAAGGCATTACTTTCATGCCTGGAG
##TTAACTCCGTTCCTAAGCAAGCCTGGGATCGCATTAACTC
##CCACCCAGGCATCGACATGCGCATCAAAGAAGGCGTCATG
##CATATCCACTCGAAGGACGACGTTAAAGACGGCGACTCCG
##ATATGCCTCACCATAGCCTTAAGGAATTCTCCCTATCCGA
##CGCGAAGAAGCTCGTTGAAAATACGAACGACACTTCGCTT
##CTGAAAGCCTGGAGCGGAGACGAGAAGCGCTCAGCCGTTA
##AAGCGCACCTCACCACGCAGCTTAAGAAAATCGAAGGCGA
##CGCTTTCGACGGTAAACTGAACTAAAGAACCGAGGGCCTG
##AGCAATGGTTACACCAGACGTAATAACAGCGATTGCTCCA
##GAGCTCTCTTCCGAGACGCCCGAGACGATCTCGTTATTCA
##TCGGCATGGCTCAGGCCCGCATTTCTCCCGTCGTGTGGGG
##AACGCTCTATGACCAAGGCGTCACGTTCCTCACCGCGCAT
##TTAATGACCATGAAGAATCGCCGGGGCCTATCGGGCTCCC
##AGACCATGCAGAAGGTCGGGGATATCGAGATTCAGAACTC
##CGTACTCGCTAAGGGCAATAAAACCGATCTCGCCTTTCTA
##CAGACGAGCTACGGAGTCGAGTACCTCGCGCTCAGGGATT
##TAGTCGTCGTCGGACCGATGCCGGTATAAGAGAAAGGCTT
##TTTAAATGATAAAATTAAAGAGCCACACGACCGAGGCGGA
##TCACGGCCAGAAAAACATCTTAGACGAGATTCAGAAACTT
##AAGGTCAAGCCCTACGTTAAGGTCGGTGTATTAGAGAACG
##CGGGTCAGCACGATTCGCAGGATCACGCCGACACTACGGT
##GGCGCTCATTGCGTCGGTTCATGAGTTCGGGTCCGAGAGT
##CGCGGGGTTCCAGAACGATCTTTTATTCGCTCCACGATGA
##ACGAAAAGGAAGGCTTCCTAAACGAGCTCACCAACGGAAT
##GGTTGACGAGCTTTACCGAGGAAATACGACCGTCGAAAAG
##ATGATCGGCGTTTTAGGGCTACAGATTCAACGGCTTATTA
##AGCTTAAAATTCAGTCCAACATTGCTCCCGCCCTTAAGGA
##CTCCACGGTTAAGAAAAAAGGCTCCGAAAAAGGTAAGTCC
##ACGGCCCTTATCGATACGGGTCAGTTAATTAACTCGATCC
##AGTACGAAGTGGTTATGGACGGCAAAATATCGGGCGATGA
##CGAGGATATCTCTGTATGATGCCGTTTGCCGAACGCCTTA
##AAATACTCCGTGATAAGCAAGAATCGAAGTACGTCGCAGG
##GAACTACGTCCGGGGGCCGCGCCGATTAATTGACTTTATG
##GGCACGGTCGAGCCTCTTTCGGGCGATGACCTCATGCTTC
##TATCCGAAGGTGACCGCACCAAAGAATCTATCCGTATCTG
##GACCGAAACCGAGCTCCGCACGGTAGACGGCAAGCGAGAG
##GCGGACTACGTGATTTACTGCGGTCGAAAATTCGAGGTCC
##AGATTGTGAAAAAATGGACTCAGCTTATTCATTATTATCA
##GGCCGTCGCGGTTCGTATTAACGACGAGAACGCGGGAGAC
##TAGGGTCATGGAATTTGCGCCGATTAAAGACGCTCTCTAT
##ACTTGGTTTAAGAAAACAAGCGGACTCGATTCAGTAATCT
##GGGCTGACCAGGATGGACCGAGACCGGCCAGACCTTACGC
##GACTCTTAGGCTTATAACCGGAGCGGTGAAATTAGGCGGG
##CAAGACAATTTAAGAGTGAACGAGAGCGGCTTATTTTATC
##TAAATGGTCCGAGAGAGATTACGGTAAGTATTAACGTCAT
##CGGAAAAACGGCCTTAGATATTTTAACGACCGCTCGAGAT
##TCTCTCGATGACCCGAGCGTTATCGATGACCTCGAGGCGG
##ACGGGATAGCGATCATAGAGGATGGGAGTCCTCAGAACAT
##AACGGAACTGCTCGAAACCGGGTTTGAGGAACGAGCTCAG
##ATGGATCTAAAAATCGGGTTCCAGGCCGAGAGAGATAGTA
##CCGCGGTCGTAGTCACCAAAATCAGTTTAAACGGAAGAGA
##TCTTAGTTAAAAGCGAAGGGAAAAAGTTAGATGCCAAATT
##TAAGTCAAATCATTCAGGTTTCGATTTCTAGACAAACGAA
##GGGCGTGAGCCAGGTCGGTTTCGGAATTCCTCTTATCCTC
##GGATCGTCGAATAAAATGGGCTCAGACCTCATTCGTTCGT
##ACCAGGATATGACGGGCGTCTCGGCTGACTTTGCGGGTAC
##CGATCCCGAGTACCTTTCCGCCGCATCTATTTTCGAGCAG
##CAACAGTATCCTTCGAAAATTAAAATTGGTTACAAAGCCG
##CGCCGGTATCGGGACATCCGACTACGGCGGAAGCCCTTAA
##TGCGATTATCGCGATCGACGACGACTGGTACTGTTTGCTT
##CTGACTTCACGCGTGGACCAGGATATTCTGGACGCCGCCG
##CGTTCATCGAGTCGAAAGAAAAAATCTTTATCGCCTGTAA
##TGGTGACGCCGCTATCGAAACTTCTTCGACTACCGACGTT
##CTTTCTCAGCTCAAGGCGCTTAACTACTCGCGTACCGCGT
##TTCTCTTTAGCGATACTCCTGGTACTTACCCGGAAGCCGG
##ATGGGCCGGGCTTTGCCTTCCATTCGATCCAGGTTCCGAG
##ACTTGGGATATTAAGATGATTCAGGGTTCCGCTGCCGACA
##CCCTGACGTCTACCGAATCTGGTTTTATCAAGGTGAAGAA
##CGGAAACACCTACGAGCCTTATGCGGGCGTATCGATCGTC
##GGCCAAGGTACGATGGTGGACGGCGAGTTCATCGACGTGA
##TTCGTTTCGCTGACTGGATTAAGTCCCGGATGCAGGAACG
##CATCTTTTCGAAGCTCATTAACAATAAGAAAATTCCTTAC
##ACCGACACCGGAGCGGCGATTATCGAAAACGAAATTCGCG
##CTCAGCTCGAAGCTGGCGTTAAGATCGGCGGGTTCGCTAG
##CTACACCGTTACGATTCCTAAGGTCGCGGATCAAAATCCG
##AATGACCGAGCAATTCGTTATATGCCTGGCTTCTCTTTCG
##TCGGAATCCTAGCGGGAGCCGTGCATAAGATTGCAATCCA
##AGGCGTTGTTACCATTTAAAGAAAGGAAAATTAGAACATG
##GCAAAAACATATAATCCTAAAAAAGTCGCGGTCATCGCCG
##GTGGTTTCGCGATCTCCGGTTATGCAGACGGCGAATTCGT
##TACCATCACGATGGACGAGGATCAATTCGATCTAAAGGTT
##GGAACTGACGGAGAGGGCACGCGCGCGAAGTCGAATAACA
##ATTCTGCGACCGTGAAAATCATGCTGATGCAGTCGTCCGA
##TTCAAACACGATTCTCCAATCCTTTTGGAACTCGGACAAG
##ATCAGTGACTCGGGAATCTTCCCGCTCTTGATTAAAGACA
##ACTCTGGCCGCTCGCTCTATGCAGCGGATCAGGCTTGGAT
##TCAGAAACAACCCGAGGCGAAATTCGGTAAAACCACGGAC
##TCACGCGAGTGGGTTATCCGTACCGATTCCCTAATCCCAA
##GCGAAGGCGGGAACTAAGCGATGCTTGATACGCGTACTGT
##TGAGGTCGATGGCGCGACCTTTGAGGTAACCCAATTCAGC
##GCGACTAAAGGCATGAAGCTTCTTACCCGACTCACCCGGA
##TTCTGGGCGAGCCGTTGAGCGTTCTCATGGCGGACGAAAA
##TGCAGAGGTACAGAAGGCGTTACCGGAAGCGGTAAAGTCC
##CTGATCACTCGGCTCGATGAAGACGAGGTAGTCGATACTG
##TGAAGCAACTTCTCACCGGGGTTAGGCTCCGGGGAGAGGG
##AGAACTTCAGTTCGATACGTTCTTCGCGGGTAAGTTCGGC
##ATGCTCTTTAAGCTCCTAAAAGAAATCATTATGGTTCAGT
##ACGGCGATTTTTTAGGCGTCCTCGCCGTAAAAGGCTCAGG
##TCTGGGCAAGCGTCCGGCGGCGACGATGAAGAAGAAAACC
##GCTTAAAGTGGCCTGCACATATGGTCTGGCCAGTGTGGCG
##GGTCATACTCGCTAAGATCGCCACCCTTGAGGAGATCGAA
##CGTTCCTGGAATATAAGCGATCTGATGGATGCGAACGAAG
##CCCTAGACGTGAAAGAGGATAGCGAACGAATCGAGTCCGA
##AAAACTAGAGAGGTGATCCTTGGCGGCCGTAAAATCTTTA
##GTCACTCGGTGGGGTTTTGAAGTCGATTTAAAACCGCTCC
##AGAAAATGAAGGACTCGCTTGCTGACTTAAAGCACGGCGT
##TCAGATCCTTGGCATTGAAGCTGCGGCGGCTGCGGCATCC
##TTATTTATAGTGGCCGAGACGACGGCTAAGGCCGGTAAAG
##AGGCGTCCTTAAACGCTCAGCGTACTGGTATGAACGTCGA
##GGCGTTTCAGGAACTATCTTACGCAGCCGAGCGGGGCGGC
##GTCTCGGCAGAGATGTTTACGCACTCCCTGGCTCACCTTA
##ACCGCTCTTTGTTCGAAGCGAAGATGGGGAATAAGGAAGC
##GGCTCAGGGATTTGGGATGCTCGGACGCGGAGTGACTGAA
##GCGATTCGCGCTCACCGTCCGACAAATGAAGTTTTCATGC
##GCGTAGCTGATGGGCTGTCGAACATTAAGGACGAGGGCAC
##TCGCGGGGCGATTGCCATGAAGTTATTCGGTCGAGCCGGA
##TACATGATGACGCCGATGTTTAAGAACGGTGCCGCAGGGC
##TCGAGAAGTTCTCCGAAGAGGCCCGCGAAATGGGCCTCGT
##TATGAGCGAGGCTGAAGTAAACATGTCGAAGGGCTTCATG
##CACTCGCTGCATGAGGTTCATGGTTTACTCACCGGGATGA
##AGCGCACCATAGGTGTCGCGCTGCTTGAGCCGATGACCAA
##GGTATTCGAATCGTTCTCGACGTGGATTAGATTAAACCGC
##GCGATCATTCGCCAGAACATCACCGAATTCTTTGAGGGCC
##TTGCGACGGTCTTGACTAAGGTCATGAAGGTTTCTGGCAT
##CGTCATGCAGCGGATCTCGGGAATGGTTAAACCACTCGGA
##GGATTAGGGGCCGCCGCGAAGTACGCGTTTGAGGCTTTAG
##CTCTACTCGCGAGCGCGAAAATTCTTGCGGGAATCGGGGG
##CCTTGCCGTAGACGGTTTTAAATTTTTAACGACCGCAGTT
##AGAGCGTTTAAAATAGAAACGCTTCTCGCCGATGCTGCGG
##TTGCAATGATTCCTGTCGGGATCGGTATAGCGGTGATCGC
##CGTGATCGCGATCATCGAAGACTTAATCGGGTTTTTCCAA
##GGCAAGGACTCGGTAACGGGTCGGCTGCTTGGAATGTTTA
##AAAATGCGATGCCCGAAGCTTTCGAAACGATGAAGGGCGT
##TTTCTCAGGAATAAAAGACTTAGTTCTCGCTATTATTCCT
##GTCGCTAAGGAGCTGTTTGAATTAATGGGCCCAGGGCTCG
##TTCTGTATTTAAAAATGGTCACCTTTCAACTAGAGATCGC
##ACTCAAAATTATGACGGCACTCGCACATTTCGCCGATAAA
##GGATTTGGGCTCCTGAACGCAGTCAATAAAGTTCGGTCGG
##AATCAGGAGGTTTTTCTCCAAGCTCGATCAATTCCGTTCC
##CGGCGATAACGACATCCCTGACTCGGGCGGTGGTAAGGCG
##ATTCAGAACGTGAACGTCACGACGACCGTTACCGTACCAA
##CCGGAACAGATGCACACATGGTCGGCGACCGCGTGGAGGA
##TGGAATTTCCAAGGCGCTTGATCCTCATATCCGTCAGGCA
##AACCGATCCTTTGCGCCGGTTGTGGGGCACTAATGGCACT
##CGTTAATATTTTCACTGATAAACTTCTGGGCCGAAAGAGG
##GGAACAAAGTTCTCTCTCGCGGATACGGTCAAGGATAAGA
##ATCTTAAAGATTTCGTCGTCGATGTTACGTTGACTGAGAA
##TCACGATTTTCAGGCCGACGTTACAGAAAATCCGGTCGAG
##GAAGGTTCCCCGATCACAGATCACATCGACCTTAAGCCCG
##AGTCTTTTACGATCACGGGCGTGATCTCGGACACTCCGCT
##TGATATAGCGTCGTCAGTTCAGGGCGCGACTACGACGGCT
##GGTGCCTTAATTGGTAGAAAAATTATCGGGCCACTCGGTG
##CCTACGCAGGCGTAGCCGCTGGAGCCGTCGCTGGATTAAT
##CGCGAATGAACAGAGAACTCTCGGCGAGCGGAGCTCGAGT
##CGAACGAAGAACGTGTTCGATCACTTCCGAGATCTACAAG
##CCAAGCGAGTGCCGTTCACCGTCGTCACGGGTCTACGTGA
##ATATAAGAACATGGTCATTACGTCGCTTACCGTGAATCGT
##GACTCTAAGTCGGGCCGGTCGTTTAACTTTACGTGCGCGA
##TGAAGCAGATCCGGATCGTAAAAAGTAAGGTGACTCATAT
##TCCGAACACTTTAAAAAGCGTCAGCGGTGCGGGTCCGAAG
##CAAGACTTGGGAGTGAAGTCGGCTGAGCAAGCGACGGGGG
##ACAAAAGCACGGTCACCCTTCAGGGGCTCCAAGCTCTCGG
##CCTATTTGGGGGTAAGTAATGGCCGTATTAGAAATCCCAC
##TTCGAAGCGATATCGAGAACTACTCCTTCACCACCACGCT
##CGAGGGTAAGCGGTACGGCTTTGGATTTCACTTCAACGCG
##CGCATGGCAAAGTGGATCTTTGACGTGAACCAGAATGACG
##GCACTGCAATTGTTTCGGGCATCCCCGTCTATGTAGGGAT
##GCTCCCGCTTGCTCGCTACCGGAATGAGCTACTCCCGCCG
##GGCACTATTATCTTCATCGATACAGCCGGTGGGAACGTTG
##ACCCGGGCGAAGACGATCTCGGCTCGCGCGTCTCGATGAT
##GTACATTGACTCGACCGAGGTCTTTTAATGACCGAGCAGT
##ACACCGCATCAACACTCCTTTTCGGTCGGTACGCCAAGAT
##CAAGATCGGTATTCCGGGTAAGCTTGGAAAACGATTAGAA
##AGCATTTCGAAAGATACAGCAGGCGAGATTGTTCAGGGCA
##TCCGAATGTCTTTTAAGATCGAGAAGACTTCGGAAGTGAC
##TCCGAATAAGGCTCAGATCGATTTATATAATGTGAACCAG
##GATACTATTAACCTTCTCCACACCAAGGGTGCCGTAATCA
##TCCTTGAGGTCGGTTATGGGATTCTCGGCGGGGCGAAGCC
##GGTATCGAAGGTCATTTTCATGGGCGATGTCTTTAAGTGT
##GTGACGCTGAAAAAGGGAACTGACTACGTCACGACGATTG
##AGAACGGCGACGGTCTGAACGCTTTACAGACTTCGAACGT
##GAATGCTTCGTTCGCCCCTGGCACGCCGGTTAAGTCAGTC
##ATCGAGCAAGTGATGGGGAATTTTGGCGGCTTGGGCGTGG
##GCGAGGTGAACTTAGGTGACGCGGCTTCCTCTCAGTTTGT
##AAACGGGTTCACCGCTTCCGGCTCTGCGCGCGATACTATG
##GATCAGCTCGCGGGGAAGACGAACACTGAGTGGTCAGTTC
##AGGATGGGCAGGTACAGATGCTCCCCATTAACTCATTCAC
##CTCGCTTCCGCCCGTGCTCCTTCAGTCAGTTGCGGAGAAA
##GAGGGCGGTGCTTCGATTAACACTGGCCTGATCGGTAGTC
##CGACGCTTTCGGGGTTCTCTCACTCGAAGGAAAAGAATCT
##TCATGGCGTGGAGTTCAAAGCTCTTCTCAATCCAGAACTC
##ACCCCGGGTCGCCGTGTTCATATCATTAGCAAAAACAAGA
##AAGTATTCGGGACGTTTGTCGTCCGCAAGGTCACCCACAA
##TGGTGATACGCGCACGGGGCCATGGTTTAGTGAGTGTGAG
##GGGGCTGCGCCATGACCGCTTACCGCGAGAACGACACCCC
##AACGCTTGAGCAATTAATCCGTAACGCGATGGAGTCGCGC
##ATTACCGAGCTCCACACGGCGCTCCCAGGCAAAATTCTTT
##CCTACGACCCGGCTAAGCAGCTCGCGAGCGTTCAACCGAG
##CCTTCAGAGAAAATACGTTTCGGGCGAGTCAGTAATGATC
##CCCGTGTTAAATAACGTCCCGGTCATTCATCCGAGGTCGG
##GCAAGTCGATCATTCATATTCCGATCGCGCCGGGCGATCA
##GGTACTTCTCGTATTCATCGAACGATCGATGGATATCTGG
##AAAACTCAGGGCGGTACTCCGACGCCCGACGACCCGAGAA
##AGCACCAGTATTCGGATGCGGTCGCGATTCCGGGTCTATA
##CCCGTTTAGCTCGCCGATCACGGTGCCAAACCCGTCCGCG
##CTTACGATTTTAAACGATAAAGCTCGGCTCGAAGTAAAAA
##CTGATTCGGTTGTTTTTACTGGCCCCGGCGGAGAAATAAA
##TTTCAGTCCTGATGGGACTTTCAAGGTCATGAGCACGAAG
##GGCGTCGAGCTGGTCGATTTGCTGACCCGACTTATCCAGG
##CGATAATCGACGCAAGAACCGAAACGCTCCTGGGTCCGAT
##GCCGCTTATTAATGTCGGCGCCGATGCTTTCCCTGCGCTC
##CTTTCGCTTCTGAATAAATTGAAAGGCTGAGAATGGCGAC
##CGACAATTCGAGATTAGGAAATGCGATAGTAACCGCGCTT
##CAGGGCGCTGGGTACTACCCGTCTACTGATAGCTCGAAAG
##TTCAGCGCTCAATCGCCGAGTGGTCAGTCATTGCCGGTGC
##AATTCTGGACGAGATCACCACAAATATGGATATCGATTTG
##TCTTCTGGCGATATCAAAGTGGATCCGGGAACTTTCATGG
##ATAGTGTGCATGGCCCGGTCACCGGAATCGGCCTCATTGA
##AGTTTCAACGCTGTCTGGAAAATTGCGATGAGCGACATCG
##CACTAGATGCCACGGGTGACCTCCTTATAACGGATGGCGC
##TCTTTCGCTCGTAGACGGCGCAGACGCCGTTACGCAGCTT
##CTCTCGCAGAGCTATAAGTTCTTCGCGGGGGAGTGGTTCT
##TGGACGTGGACCTCGGAATTCCTTATTTCGAAAAAGTATT
##CACGAAAAATCCCGATCCCGTCGTGCTCGATACTATTTTT
##AAAAGGGTGGCTCTCAACACGCCCGGAATTTTATCGCTCG
##ATAGCTTTGGATTTCAGTTCGATTCGAAAATGCGTTCGCT
##CACGATTCGCCTCCGGGCAACAAGTACGGACGGGCCGGTT
##GAGTTTAACAGCGGGGAGCTAGGACCATGAGCGGTTTATC
##TTCTACGGGCTTTCTCCCGTTATCTCTAAACGACGTTAAG
##ACTCAGATCGAAAACAACTTAAAGAGTAAGCTTGGTCCAC
##AGATCAACCTGCTCGCGCCCGGCCTAATGGCTACGATCGT
##CGGCATTATGGCCGAGCGAGAATCCCTGATCTGGGCTGTC
##GCCGAAGACGTTTACAACTCTCAGTATCCAGACACGGCGT
##CGGGAACGTCGCTCGATAACGTCGTCGCGTTTAGCGGAAT
##CTCTCGGCTTGCGTCCACGCCGTCACGTTATACTTCCCTT
##CTCCTATTCGGAACGTCCGGCACGACTGTGCCCGTAGGGA
##CCAAGATTGCGGTGCAGGGTAGCCCGAGCTCTATTTTTAA
##AACCGATAGCGCAGCGACTTTGACCACGGGAGTGGACGAG
##GTTCAGAAGATCACCTTCGGATCCGCCGCCGTTTCCGGTT
##CGTTCGTTTTGACCTTTCGAAACGAGACGATGGCTCCCCT
##TAGTTTCTCGGCGACGGCTTCGGACATTCAGTCCGAACTA
##AACGGCTTAAACTCACTCAGCGAGTGCGCGGTATCCGGGA
##ACGCTTCTAGCGGGTTCGTTATTACTTTCGCGGGCGTAAA
##CGGGAAACAGCCTCAACCCCTGATCGCGGTATCCTCAAAC
##ACGCTGACCAATTCTTCGAACCTGGCCGTTTCGGTCTCGG
##TTTCGGAATTAGTTCTAGGCGTTCCCCAGGCGAGCGTTTC
##GGTCACGGCTACGGTGACGGGTCCGACCGTCGCTCCTGCG
##AGATCCTTAACCGTGATTACGACGCCTGTGTCTGGCTTAG
##ACCGCGTCCTAAATCAATTCGACGCCGTCGTCGGACGCTC
##GGTTGAGGATGATTTATCGCTCCGAATCCGTAGAACGAAG
##ACGCTTCAAATCGGTGGATCTGGTACGCGGGACGCGATCC
##GCTCGAAGCTACTTTCTCAGCCCGGTGTGACTGACGTTTT
##CATTTTCGAAAACCTTACGCTGATCCCGGATCTTGCCGGT
##CGTCCACCGAAGTCTTATGAGGTAGTCGTCGCCGGGGGCG
##TGGACCAGGTCATCACCCAAACGATTTGGAATACAAAGCC
##AGCCGGTATTCAAACGGACGGTGCCTACGCAGGCGTAGCC
##GTCGATACTCAGGGAGCGAATCAGCCGGTACGGTGGAGCC
##GTCCTGCGGTAGTGCCGATCTATCTCGAGCTCGATATCGT
##GACGGATTACAATTACCCGCAAAACGGGGACGATCAAGCG
##GTCGCGGCTATTCTTGCTTACGGCGCCGCGCTTCGTATCG
##GGCAATCGATCTATGTAACTCCGCAGCTCGTAAGCTCGCT
##CGACGAGATTCCCGGAATTATAGGGATCACGGTTAAGATC
##GGAACGACCCCTGGCCCTGGGATCGCATCGAGCGTTGCGA
##TTGCCATTGCTCAGATCGCGTCTTTCGATACGTCTAGGAT
##CGTGGTTCATAGCGTATGAGTTACATCGCGACCCACGTCA
##TAGACGCAGAGGGCAGACTCCTCGAGCAGTATAAAGATAA
##GCCGAACATCAAGGCTTTGATTGATTCGCTCGTCGCACCG
##ATTCAGACGCTCGAGGACGCGTTCGATGACCTAAATAATA
##AACGAGGTATCGCGGGTGCGGTCGGCGTTCAACTCGACCG
##GCTCGGCGACATCGTTGGCGTCACGCGCGATGGTTTGAGC
##GACGAGCCGTACCGGACCCGTATCCGAATCCGAGTGATTC
##AGAATCTTTCACAGGGTGAACCTGATCGACTGATTCAAGT
##CTACGGGTCGCTCCTCTCGGCGAGCCTCGTTCTGTATCAG
##GAAAACTATCCTGCGGGCTCAAACCTCATGGCTAACGCCG
##ACATACCGGATAGCCAGGCGACCGAGATTTATAAGCAGAT
##TCAAGAAATTGCGCCGGTTGGATCGCGTGTCGATTATATC
##GGATCATTCCCGGCCAAGGCGTTCGCCTTCGCTGGTGGGA
##TTACTCAGTCAGCGGGGTTCGGGTCGATCACTGATCCAAG
##CGTCGGTGGCGGAATCGGGCGACTACATATCCCCGTGGGT
##ATCAAATTCGCATTTAGCGGTGGAAACCCCGATAATCTGG
##GCTTCGGTGCTTTAGCCGATCCAGTAATGGGCGGACACTT
##TACAGAGGAATGAGAGGCACAGAATGGCTAAACCAAATTC
##ACATCTAGACTGGACAGTCGGAAACCCAAACTTCGGGACC
##GTCACCGTCGAACCGACTACGGGAAAGAAAGTCACCGGAT
##GGACTCCGGGCGAAGCGCCGCCGCCCGAGTTCTTTAACTG
##GCTCTTTTTTAACGCGGATCAATGGGACAAGTATTTTGAG
##GCGACTACCGACGCGATTAACACGCGCCTGACCACGGTAG
##AGGGATCTCTTTTCTCTACGAATTTAACTCAGGAATCTAT
##CGGCACGGGAGACGGCGTTCAGACGCAGTTCACGATGTCT
##CAAGCGCCGTCGAGTCCTACTAATCTGTTCGTTCACGTTA
##ACGGACTGCTCGTAGATAAAACGAGCTACACTGTTTCGGG
##ACGTAACCTCATTTTTAACAGCGGCTCCGTTCCTGACTCC
##AGCGCTGACGTTATGGTCGTCTATATTATTCAAACCGGGT
##TTTCCGGACAGACGGTTCAATCCATTGGAACGGGTCAGGT
##TCAGAAAGTCGAAACGCGAACTCTTACAACTTCCGAAGTC
##GCGTCGGGTCAACTGACACTTCTTCGCGCTCCGTTCGACG
##CTACGGCTGTCCTCATCGACGTGATCGAAGACGGGCCGCA
##GGCTTACGGAACGGATTACTCTGTCTCTGGCAATGTAATC
##TCGTGGAGCGGCCTTGGAATGGCTCCCGCGGTTGGCGCGG
##GTTCTATTCTTCGAATACAGTATTTTATCTAACGTAATTT
##AATTGAAAGAGGTTCAAGGATGAGTTTAGTTCAAAAACGC
##GGGATTGCCCCGCTTGCAGTCGATGAAACCAAAATTCTTT
##TAAGCAATAACGCTTACCTTCAGGCGCTCAATGCCTCGGC
##TGTCGCCGCGAACTTAATCAAGTTCAACGCTTCGAACCTT
##CCTGAGTTTGCCGCCGCTCCCGTTCATCCTGATCCAAGTA
##GCGCTCAACAGTCTTCAACGAAGAACTATACCGATACCGG
##CCTCGCGCTGAAGGTGAATTCTTCGTTGATCGGAGCCGCA
##AACGGTATCGCTCCTCTCGACGCTTCCAGTAAAATTCCGA
##CGTCCTACCTTCCCGCCGCAATCCTTGGATCGTTGAACTA
##TAAGGGCACCTTAGACGCCTCCACCGGGATCTATCCAACT
##AGTCCGGCAAAGGGCGATTACTACGTCATCTCTGTCGCTG
##GAACGATCAGCGGACATGCGTATTCGATCGGCGACTGGGC
##GACGTATGACGGCACGCAGTGGGACTATGTCGATAACAGC
##ATTAAGGTTTCCAGCGTCAACGGAAGCACGGGCGCTGTAG
##TCCTTACGACTACGAACGTCTCCGAAGGAACGAGCCTTTA
##TTATACCCAAAGTCGTTTTGATTCTGCGTTTAGCGCTAAA
##TCGACTACGAATTTGAGCGAAGGCACGAACCTTTATTTCT
##TGAGCGCCCGCGCAATCGCCTCGCCGCTTACGGGATATGT
##TTCGGCCCCAGGTACGGTCTCTGCGACCGATTCCATCCTT
##CAAGCCATTCAGAAGCTTAACGGAAACATCATTGCGGCTG
##GATCTGCGGTCACTCGTCAGAAAGAAACGTACACGGTTCT
##TGCGGCTGACGTCACTGCTCACACCATTACGCTTTTACAT
##GCTCCGTTAGCGAACTCGCTCGTACTCGAAGTGTACGGAG
##TGATTCAGATCGAAAGTGTTGACTACTCCGTATCTGGATC
##GGTCGTCACGTTCATCATCAGCGGCGATCTTTACGCTTCC
##ATTCTTGCTGGCGACAAAGCTTACGCGCAATACGCTTACT
##GATTAGGAGCCTGAGTGAGAGCGACTTCCCGCGGTCTAAA
##TCTAGTTTATCAGGTCGACTCGTTCACTGGGGACGGGTCG
##ACTACTGGATTTACGCTCACTCAGGCACCCTACTCCAGTA
##GTGAGGCCATGATCTTTATCGACGGCATTTTCCAGAATCC
##ATCCGGTTATTCCATTACGGGAACCGCCCTTAGCTTTACG
##ACCGCCCCGCCGCATCCACTGACATTCTCGTTCGATATTT
##GAGGAGCAACTAATCTATGAAAAACCTAATCTCTCAAATC
##CTCGTATGGACTTTGATCTTCTCGCAGGCTTCTTTCGGAG
##CGGGGCGGATTCAGGGATCGGACGTTAAGAGTCTTTCTGA
##AGTTGGGGCGGTCTCCTCCCGCCTAATCCCGACCGATAAG
##ATTTTCGACATAACGAACCTTCAGCAACTCTCGACTTCAA
##TTTCGGGTGGAGCAATCGGAGGAAGCGGCGGCGGATCAAC
##GAACTACATCGCTGCGTCCACGGGCGTCTCGATTGGAAGC
##TGGGTAGCGTATCAAAACACTGCTCAGTCTGCGCCGGTCA
##CTGGGGCCGGTGGGTCTCCGCTTTCGACGTTTTCGGCTTC
##TAACGATTCAACGCTCGTGGGCGGTCAGAACTTTCTTTGG
##AATAAGTCAGCGGCGAATCGCCAGGGCGAGGGTTTTAGTT
##ACGATTTCTCAATCGACGCCGCTTACAAAAGTAAGCCAAT
##GACGATCGCGGCTGTATACCGGGTTGCGTCCGGTACTTAC
##GCGGACGGTGACATGACCGTTTGGATCTACGACGTGACCA
##ACGCTGTACTGATTCAACCCACTGGTTCTTCGATTCTAAA
##CTCCACCGGAACGGAATCGATCAAGGCATCGTTTCAAGCC
##TCATCGAACTCTACGTCGTATCGCCTGATCTTCCACACGG
##CCTCCACCTCTGCGCTTGCTTACTCGCTTCGCTTCGATCA
##ATTCTCCGTTGCTCCGAATACCTATAACTCCGGTGCGGTC
##GATACGGCATGGGCACCTATAACCGTTACTCCGTCCGCTG
##GATTCGGCACAGTTTCAGGATTAGTAACTAACGGTAGACG
##TGTCGGAGACACCCTTCAGGTCCGCATGTCATGGACCAGC
##GGGACTCTGGCAGCTAGCGCCGCATACGTAACGATCCCGT
##ACAGCATTGATTCTACCAAGATAAACAGTCAGACCCAGTC
##TGTTGGATATTTTCAGGTCTTAGCAGGCGTTGCGCAGTGG
##AATCCCGCTGCCCAAACGGTTGGTTGGCTTGCGTTCAACA
##GCGCAAATCCAACTCAGGTATACCTTTCAACTCAGTCTTC
##GACTTCGGCCTATACGGCTATCTCAAGTGCCTCTTCATCT
##ATGAACGTCGGGACGATGTCACTGGAGTTCACCGTCCCGA
##TCCTCGGATGGGGCGTCTCTCAAGTCCTGTCGAGCGATAC
##GGATACTCGGGTTGTGGCTGGCGGCTACTATAACACTAAC
##GGCACGGTATTAGCTGCCGGAAGCGCCACCACGCTTCCTT
##GGAACGTGACTCTCTTCGATACCAACGGAGCCATGAACGG
##TGCCACTGGAATTTATACCGTTCAGGTACCAGGGAAATAC
##CACGTTAATGCTGTCGTTGTTTCTGCTTCTTCTAGTCCGG
##AGACATCATTAGTTCTTTTAAAAAACGGTGTGACATTCTC
##GTTTCTGGATGACGGTGGTTCAGCAAATGGTACCAATTGT
##CGTTCCGGTTCTTCGCTAGTGGATCTTAAAACGGGCGATA
##CTCTTGCGATTCAGCTATCGTTTTCCGGAGCTGGAGGAGG
##AACTCTGGGTACGGGCGCCGGCGCTGTTCACCTTGAAATC
##TTCCGCCTCTCCGGCCCCGCGCAGATCGCGGCGAGCGAGA
##AAGTTTCGGCTAGCTATTACACTACGGCAAATCAAACCGT
##TAGCACGACGCAGACGTTTAATTTCGATGCAAAACTATAC
##GATAGTCACGGAGCCGTTTCAGCTTCGCCGGCCGGTAGTG
##GAGCCTGGAAATTTACGGCACCTCGTCCAGGTATTTACAC
##GTTCAAGGGAATGTTTAGCCTCACATCCGGCACGCCCGGA
##ATCAAAATTTATAAAAACGGAACGGCTTTCAAATACATCA
##GCTTTGCGACGGGAAGCCTAGCTTTTGCATCGGACGACAT
##CCAGCTTAACGCCGGAGATTACATTGACTTTAGATCGGAT
##ACTTCTCTGACCGCGTACGGATCTGGGGCTCTTGGGTCAA
##ATACTCAAAGCTGGATCTCAATCACGAGTCAGTGATTGTG
##ATGCAGCAAATAAATCCTCTTAAGGCGTACTTGCTAAAGG
##ATCACTCATGGAAGGCGTAACCTGGGTCACAGTACTTCAA
##GCCGGTCTGACTTGGCTCTTTCTCTTCCTCGCGGGACGGG
##CGCGGAAGAGCGAGACCGGAGCGGTAAAGGCCGAAGTAGT
##CACGACGAGCGCGATCACGCATACAAAGATTGATGGGCAG
##GCTCAGGCGCTTGATACGCAGGGTTACCAAATGGCGATCG
##TCCTTCAACGGTTGAACGATATGGAAGCGGCGGAGACATC
##GAACCACGCCACCATTTCAGCCAAGCTCGATGCGATGGAC
##GCGCGCGATTCCCGTCGGGATCTGGTTCTAAAGGCAATGG
##CCACACGGCTCGGCGCCCAGTGGACTGAAGAAAATCAGAA
##AGTTAAATGACGCGAAAAGTAGCCGATTCGCATTGATCGC
##TGAATAGCCCGATACTTGATTAATCACGCTCTCCGCGGGG
##AGCAGAAAAAGGGAATGACCATGATGAACTTTATCCATTC
##TAACGGTGGCTTCGTCGCTGCGGCAATCGTCGTCGTGGCG
##CTTTATAATATCGTATTCTCGGCAATCGCCCAGATCTTCG
##CTGCGATGAAGAAAGCCGAACCATCGAGCCTTCAGACTGC
##CGGAGAGATCGGCCTAAAGATTGCGCAGTGGCTCTCGGCG
##AACACCCCGACTCCAGCGCCCGCCGAAGAGACGCCTACCG
##TAATTATTGTGACGCCTCCGAAACCTTAATGGAAGAGATC
##GTCGTTCTCATCCTCACTAACCCCGCGATCCGCGCTTTCG
##TTGAAGGCGTGGCCGTGAAGATTGTCGCGGAGATTTTCCA
##TCGCCGTGCGGTGGACCCGGAGTTCTTGAAGAGGAGTGAC
##GAGGTATTCGCTCGCTATTCTCAAGCGCAAAGCGAAGAGG
##AGAACGCCAGTGCTTCAAAAGATATTCAGGCTCTTTTTAA
##TAGTTAGCGCGGCTACTGCGGGTGGCTGCGCTTCGGGACG
##TCCATTACTTTTGGAAACATGCGTGGTGGACGTTCCGCAT
##TCAAATCTCGGATGCACTTTGAAGGACAAGTCACCTAAGA
##AGCGGAAGTTTGAGGAAGTGAATAAGTACGTCTGCTTTCC
##TCAGGATGACGCCAAGTTGATTCTAGAAGAACTCCAYTCC
##CGATGAGCCTGCATAAAAACACCGGACGGTGCGAGTACTG
##CCAGAAGGTCTTTGATCGGTACCCGGGCTTTCATCCTGGG
##TTACGCGCATGGTTTGAGGGTGTTCAAAATACCACTCCGG
##ATGCGCATATTTCCTGCGCGGGTCGCGGCCGAATGGATCA
##GGAAGCGGCCTTTCATCGCCGGGCATCGAAGGCGCACTAC
##GGGCAAAGCTCTCATAACTTTAACGCCGCGCTCGACATCT
##TCCGCGAAGCTCCTACGGTCGAAGAGATGTACGACGCCGA
##ATGGTTTAGCGAATTCATCCAGTCCGCCCTTACTCAAGAC
##CTAGACTGGTACGGAGCTCCGGGAGCAAAGTTTTTCGAAC
##TTCCGCACGTTGAGATCAGGGGCTGGGAAGCCCTCAAGGG
##TTTGGGCGAAATTACGTTAGTCGAAAAGTAATCAGCACAT
##TCCAATGAGTTCGCTCCAAGTCTCCTTTTCCCTCACAATC
##GAGAGGGGCTACGGATGGCGGAACGACTCATGGATGAGTC
##ACATTACTCTGAAGGGCCTTATGGGTTACATCGACGACAA
##GACAGCAAATAACGTGGCATACGACAACACTGCTACGGGG
##CTCGGGACGGGTGACGTTCAGAGCGCACTTGATAACGTAG
##CGTCAGTTGTGGCGACTGGACCGGCAGGGCTCTCCATCTC
##TTCAAACGTCACGACATCTAACAATAGCACCACTTTCACA
##TTAATGAGCGGGATGACGCTTACGCCTACAAAGGGTGGAA
##ACTACGCCGTTATTTTTACGGCTCAGTTTCAGACCGTAAG
##CGACACGACGATCACTGTGTATGCGAATAACGTGCAGGTG
##GTGAGCTCAGTGCGCACAGGGAATGGACCTGCCGGAAATC
##ACAATTTTATCCTGACCACTTCGGAGAAGGTAACTATTCT
##GGCAAATCAAAACATCCAGATTTTCTGGAGTTCCGCCGGG
##TCTTCCACGTGCCTCGGGCGAAACATGACCGCAATCAAGG
##TGACTTAACATGGCTACGCCTACGACTTACGACTACACGG
##TCCCTCAGTACGATTTAAATGCGCTGACCGGCCTGGTTCA
##GAAGAGCTCGATTTCTACGGCTCTTGACCATATTTCGACC
##GTGAGCACGACGGTCACCTTTACTTTCAAAGACGCGCTAT
##CCATAGCGGACAAGTCGACGCTCGACTTACTCGTAAGCGG
##GTACGTCTACACCGTTCCAGTTGACCCAACTCAGAACGTC
##ACAATTCAAAGCGCTCCACCGCCCTCGCCCTTTGCCGCAA
##AGACGATCGGAACTAAGAAGCTTTATAAGAGGGTGACCGG
##AGTACAGGCCACGGTTGTATCCGGGTCGACGGACGTTCTA
##TTTACGATCCTATACCCCTGGGCAAAAATCACGGGCATTG
##AAATCATCGGTGGTGCGGTACTCGACACGATTAGTCTCGC
##GGTCTTAGACAGTGCGGCGGGTAACTACTCGGGGACTGCG
##AACGCAACGCTAAACAGGTTTGGATTCAACGTAAACGTGG
##GCAAGGACTATTACATCAATACAAGCGAGTTTGATGCGGA
##CCTTTACATGAATATGCAGATTAAAATTTCATACAATACG
##GCTGCTGCGAAAACCATTGGCATCAACTTCATTTTGAACG
##AGGTGAAGTAACTTGAAACTCATTTTTACAAAATCAAAGC
##TTCCCTTGAGCGTCCTGATTCGGTGGGGACTGAGTGAGCC
##CGTTTCCCATTTCGCTATGGTCTTTGAGAATAAGGTCGTC
##TTTCAAAGTAACCTCCTTGGCACTCAGATCAATTGGTTAA
##AGACCTTTTTGTCTAAACACGGGAGCGAGATCGTGTTCAC
##CCTAGAATATCCACTAGAGGAGCATGAGGAGGATAAGGTC
##TGGGACGCGATTTGCGACGAAAACGACGGAAAGAGCTATG
##ACTACGGGGCTTTCGTGTATTTCATGTACCGCGCGTTTCT
##CTTAAAATTCTTCAAGCTACCGCTTCCAAAGAAGAACGTT
##CTGGCGACGAAGGGCGAGTTTCTCTGCACGAAGCTTTCGC
##AGTCCCTCCCGGCCGACATCATCCCAGGCGTAGCAGAGAT
##CCAGGACGCGGATATCGTGACGCCTTATCAGCTTTACCTA
##GTCCTTCAAAAAGCTCAGGCCCCGGCTCCAAAAAACCCAT
##GATTTGAGTACCCAAGAAGGCCGGAGGTATAATGGGAATT
##ACTGATCAGACTGGGAGTAGCATAGTGGCCACTTACAAAG
##CGTATGACTCAATTCCACTTTATTTCCAGCGTGTGAGGAA
##CGGCGTTCCGGTGACCGGACTTTCGGTCACTGTAAGCGTT
##GCAAATGCGTCGACCGGGGTAAGTCTACTTGCTTCGACGA
##CGCTAACTGAGGTGACTCCGGGGCTTTATTCGTACGTTTG
##GGTGCCGGGAATTTCAGTACAAACTGAATGCGTTGTCACC
##TATTCCACGGGCGGATTGCAGTTCAAGGAAAACATCACGA
##TTGACGATGCGATAAGGCAGCTTCTTTCAGAAGCCGGACG
##AGTAACTTAAACAAAGGAAACAGATTGATATGGCTTTAAA
##ATCGATTCGAATTTTGTATTCGGCAAGAAACTTTCAGACA
##GGTCTTACCGACGTAAAGGCTCAGATTTATGTTGATCAAA
##TCGCAAAAGCGATCGGCGCAAGCTCGATCACTCTCGCGGA
##GCTTGATCCGACGAACGCTCCCGGAATCTACTACGCCGTT
##ATCACCGCCGCGATGCTCGTCACGTACGGATCTATCGCAG
##GGAGTTCGTTCTCGGCTTATGTAAACTCGGCCTCTAAGTC
##TGCTCCGACTGAGTACAAAGAAATCGTTACGGGCATCTCA
##AACGATGACCTGGACGCCCATCTGACGACTCAAGACGGGG
##TTCTCTCGACCCTTTCCACGAACGTCAGCGCGGTAAAGAG
##CGACCTTGAAACTGGACCAAACAGCCTTGCCACGATTACG
##GCCGCAATCGCTGCCGTTCAATCGGCGGTCTCTGCGGTTC
##AGAACAACACGAACTTTAGCGCTTCAATCCCTGAGCCTAT
##TGTTCGTCCTGGATCTGGATCAAACACTTACCGGATCCCG
##ATCCGTATCTTTGATTCGGCCGGGCATATGGCCGATGCTG
##ACTCAAACTCCGTGGTTGTGTCGGTCTCTGACCAAGCAGG
##CGTTGACCGGGGTGCCTTCTTAACGGGTTACTCTGGCGGT
##AGCGCTCCAGCGATTCGTGGTTCAAAGGGTGTTTATTACA
##TCGACATGGCGATCAGTTCGGCTGCAGTGCTTGAGGGGAT
##TAACTTCACCTTCACGTATGCCGTCGCATCGGTTGCCTAT
##AATCAAGGCCGTGCTGGTCAGATCGTCACTGACGTTCAGG
##CAGATGGCTTTGCACTTCAGACGACCTTGCTTGCCGTTCA
##GACGACGGTTAACGACGCGGACGCGGTCGTTAATAACGCT
##ACGTATGGACTGCCTGCGGCGAACGTCCTTCAAACCGCGA
##TTCAGACTCTTCTGAATAACGGCACGTACGGCCTCTCTGC
##ACTTCAATCGCTTTTGGCGAACGGAACCTACGGGCTCTCG
##GCGCTTCAAGCGATTCTTGCAAATGGGACTTACGGACTCC
##AAGCGGCGAACACTCTCCAGAACACGATCTCAACCAACGT
##GAATTCCGCGAATTCTGCTTTGGGCTTGATCGAGGGAACT
##GGTTTTGCGACCGCAACGGATTCCTTGGCTCAGATTTCGA
##GCCGAGTTTATTCCGGCGGCCGCGCAGTATAGAGTGAGGC
##GTGCCTTACCTTGGAACCCCCTACCGGCTCATTTATGAGG
##CAAAATCACTTCGATCAGGACTCAATGACGTTAAGGCGTT
##CATTGTAAAGCCTGACTCGACGGTGGCTGGCATCTTTGCG
##ATGGCGGAAGTGCCCCTGGTTACGTTCCAAGGTGTTTACG
##TTTACGATCTCATGACTTCGAATAACGACCCGGAGGGGGA
##GTGGTTAGGGATTTTCCTCTCCCCCTCCGAGGGCGTTAAA
##TATACTTTCAGAATTTCGCTTCAGAAAAATCCGGCGGCCG
##TGATCCAGGCCATGATTTCGAATTTCCTGGCGAACGGCAT
##ACGCGAGGAAATTACCGGACACGTCGAGTTAGCGGGAGAG
##TATCTTGCATTCGTGGGTAGTGATCCCGAGCTGACCGGCT
##ATGTGCTGGATCAGGGTTTAAGTGGTGAAATCGAAGACGC
##TGAAGCGACTGGGCTTCTCGGCGAGAGCGTAGAAATCGAA
##GGAGATATTGACCATGAGCTGTGAAAATGAAGGCTTCATT
##ACCGTGATCCAAGGCGAGGACCGGGACATCTTTTTGCGGG
##TCGTGGATAAGGCCTCCGAACAACCTTTTGACCTAACGAA
##TGCGAGTGCGATTAACGCTCGCTTCAAGAACGCGGACGGC
##ACCGTCCTGATTAAGTCGTTGACCGACACCGTGTTGGTAG
##TCTCTGGACCGGCGGGTAAGATCAAGGTGGGTCTGAGTTT
##GGTGGACACCGCTCTGTTAAAGGCGAAGGAAAACCAAGAC
##TTCGAAATCGAAATCACGGTTGGCACTGGAGCGAGTGCGC
##GTAAAACGGTCGTTCAGTTTTTGAAGGCGATGACGGTGAA
##ATCCCGCGTTGTTTAAAAAATTAAAGAAAGCCTAAATATT
##AATCGCCTAAAGGCGAGATTCGATATATAAGGCGCGTCAA
##GGAATTGGGTTAGATTATGGCGCTTCGGTTGGTAAGTGTA
##ACGAATCGTTCTGTAGTCACCGATGAAACGGATTCTCAAA
##ATCAGATCTTTGACTGCATCGAGAGCATCCACGGAGACTG
##CCTTACCGCCCTGTATGCGGCGGCCCTTCCAGGGCGCGAG
##TCCGCTGCCTTGGACGAAATGATCACCATAGCGGAATCCA
##AACTAGCGATGACTTCGCGGCTCCTGGCTTTGATGTCCTC
##CCGGAAGCGGACTATCGCTGAGTCGAGGACTTCTTTTTGA
##CCGACGACGGCGGCGACTCTTTAGATTGCTGCGGTTCGGC
##CGCGCTCAGGATACCCCGCGCACAAACCAGGACCGTCGCG
##CGATCGTCGTCTTCCTTAATTTGGGCCAGGACTTCAAGTT
##CCGACCTCTTCCAAAGGGGGAGGAAGGCCGCGCCTTCTAA
##AGCCTTCTCCAGAATCCTGATGGCGTCCTTCGGAGAGGGC
##ATGAAATTAAGAATGGGGAAATCTGCATCCTCAGTAGGTA
##CATGTTAATCGAAGAGGTTGTGACCCCGCTTCGATGTCCG
##AGCTCTTCCTGAGACCAACCTAGCTGCTTAACGAATTTGT
##TCAGCCTTTCGGCGAATAGGTCCATGGAAGTCTTCATGTA
##ATATTACTACCTTTTTTGGATAGATACGGAAATATACGAA
##AACCTTATAGACATATTCTGCAAAAGGGGTTATTATTTTT
##TACGTACATATATATAACTATAACTAGTGCTAGCCTCAAC
##GTATAACTTTTAATGCATTGTGTCTATTTAGGTTTAGCCT
##TCTCGTTTTTGGGGGGGCTTAGCCGAACGGAGTTCAAATG
##AAGGTAAACAAAAAGTATCTAATGGTGGGTGTCGAGCAGG
##GGTCGGACGAGTGGAAGGCCCTGCGCCTGAGCCACGTCAC
##CGCCTCGAACGTCCCATGCATCTTCGAAAAATCCCCATAC
##AAGACCCAGCTCCAGTATTTCGAAGAACTTTCTACAAAGT
##CGGAGAGACTCTCTCCGGTTTTTCAGAAGGTTCTTGATCT
##GGGTCATGCGACCGAGGTGGTGGGCCGGAAGTACGTCACC
##GAGACGTACGGTATGACTTTCGACCCCGCCGTCGTTATTT
##CCACGCGCTTGCCCGCGCTCCTTGCTTCGCTCGACGGCTT
##TAACGAATCCGAGAATCTGGTTTTTGAGTCGAAGTACGTG
##GGGGAGGAAGTCCTTAAGGGGGTCAGGGAAAAGGTTCTCC
##CCGAGCATCACCACTATCAGGTCCAGGCTCAGCTGCTCGC
##GACCGGGGCCGAGCGGTGTATCTACTTCGCTCGCGCACCG
##AGCGGAGAGGCCGCCGTCCTTGAGAGCCTCCCCGATAACG
##AAGTCATCGACTCCATCGCGGAACGCGTGGCCGCGTTCAT
##GGAAATGGTTAAATCGGGCAACGCTCCCGAGCCGGGGGCA
##AAGGATTGGATCGACGTGAATGATCCGGAGTTCGATGAGC
##TCTATCGACTTAAGCTCATCTCCGACTCGGCTTCCGACGC
##TTACGACGAGATGAAGAAAAGCCTCGATAAACGATACACC
##GATCAACAGCGTGTCAGATCCGGAAACATGACGATGTATC
##GCTCGCTTGTTAAAGGCTCGATTCCTTACTCGACTCTTAA
##AGACGTTAAGTCCCTGGATCTCGAAAAGCACCGATCCAAG
##CCACGCTTACAAGTCACGTTTAAGCCGATCAAAATTAAGG
##AGTAACCCGATGAGAAATTCAGAATCAATAAAGGGAATAG
##CGGTCGCGCTTTCGAAAGCTCAGGCTGAAATCGAAACGGC
##GGAATTCGACTCGACTAATCCACATTTTCATTCGCGCTAC
##GCCTCGCTTACGGCGGTCATGAAAGCAGTCCGCAAGCCGC
##TGGCAAACCATGGTCTAGCGATCATTCAAACCCCTGAGCA
##AGCCGAGGGCGGTAAACTTGTTCTCGTGACGATGCTGCTC
##CACGCGACGGGCGAGTTTATCGCGGGCGAGGTCCCGATCA
##TTCTCTCTAAGAACGATATGCAGGGACTCGGCTCGGCAAT
##TACTTACGCGAAACGCTACGGGATATCGGCTCTACTCGGC
##GTAGTAACGGACGAGGACGACGATGGAAATCAGGCTTCCG
##AACCTCCAAGGAGGGAAATGCCGAAACTAAATCTCTCGCA
##AATCTCTCGCGCGGGTCCGGACATGCCCATGTCGTCTATG
##AACGTCACTCACGTCGGGACGGATCAGTCCGCGTCGTCAC
##CACGGTTAGTGGGCAAATCTTTCGGCGGTCCATCCATTGC
##TAGCGTAACTGAAGCAGTGCTTTCGCATGGTCGGCTCGCG
##ACCGAGCCTCAGAAAAAGAAAGTCTGGGCGATGTTAAAAA
##ATGATCTCGGTTTTAGCGATGAGGACGCTCGTGTGTTTAT
##AGTTCGTCACATTGGCGAAAAGAAAACCTCACAGTTAACG
##TCGGCGGATATCGATAAGTTAATCCTCGAAATTAAACGCA
##ATTTGCCACAGGCACAGTAA
##end-DNA
Mulike_ML09	Geneious	CDS	31497	33515	.	+	.	Name=C1q
Mulike_ML09	Geneious	CDS	22340	23953	.	+	.	Name=Tape measure
Mulike_ML09	Geneious	CDS	12872	14350	.	+	.	Name=Portal
Mulike_ML09	Geneious	CDS	27307	28779	.	+	.	Name=Baseplate wedge
Mulike_ML09	Geneious	CDS	6659	7996	.	+	.	Name=TerL
Mulike_ML09	Geneious	CDS	15242	16522	.	+	.	Name=Prohead protease
Mulike_ML09	Geneious	CDS	5043	6281	.	+	.	Name=PaB  DNA MTase
Mulike_ML09	Geneious	CDS	512	1594	.	+	.	Name=Integrase
Mulike_ML09	Geneious	CDS	20271	21299	.	+	.	Name=Tail sheath
Mulike_ML09	Geneious	CDS	30220	31242	.	+	.	Name=Tail fibre
Mulike_ML09	Geneious	CDS	25028	25975	.	+	.	Name=Tail protein
Mulike_ML09	Geneious	CDS	17070	18011	.	+	.	Name=MCP
Mulike_ML09	Geneious	CDS	40198	41085	.	+	.	Name=YqaJ
Mulike_ML09	Geneious	CDS	14351	15202	.	+	.	Name=Phage Mu F
Mulike_ML09	Geneious	CDS	41090	41860	.	+	.	Name=ERF
Mulike_ML09	Geneious	CDS	23953	24699	.	+	.	Name=ORF
Mulike_ML09	Geneious	CDS	25972	26670	.	+	.	Name=Puncturing protein
Mulike_ML09	Geneious	CDS	2737	3342	.	+	.	Name=Replisome organizer
Mulike_ML09	Geneious	CDS	2250	2753	.	+	.	Name=Phage Origin
Mulike_ML09	Geneious	CDS	34683	35111	.	+	.	Name=Peptidase_M15
Mulike_ML09	Geneious	CDS	6271	6669	.	+	.	Name=TerS
Mulike_ML09	Geneious	CDS	3677	4054	.	+	.	Name=RusA
Mulike_ML09	Geneious	CDS	1884	2253	.	+	.	Name=Rep
Mulike_ML09	Geneious	CDS	26948	27310	.	+	.	Name=Baseplate sheath
Mulike_ML09	Geneious	CDS	24699	25028	.	+	.	Name=ORF
Mulike_ML09	Geneious	CDS	31255	31482	.	+	.	Name=Tail spike
Mulike_ML09	Geneious	CDS	292	519	.	+	.	Name=HTH
Mulike_ML09	Geneious	CDS	12235	12450	.	+	.	Name=NrDR
Mulike_ML09	Geneious	CDS	39797	39985	.	-	.	Name=Transcriptional regulator
Mulike_ML09	Geneious	CDS	37230	38432	.	+	.	Name=orf00095
Mulike_ML09	Geneious	CDS	29464	30192	.	+	.	Name=orf00079
Mulike_ML09	Geneious	CDS	28776	29453	.	+	.	Name=orf00078
Mulike_ML09	Geneious	CDS	11071	11736	.	+	.	Name=orf00041
Mulike_ML09	Geneious	CDS	35690	36331	.	+	.	Name=orf00091
Mulike_ML09	Geneious	CDS	8097	8675	.	+	.	Name=orf00024
Mulike_ML09	Geneious	CDS	35125	35688	.	+	.	Name=ORF
Mulike_ML09	Geneious	CDS	18886	19419	.	+	.	Name=orf00058
Mulike_ML09	Geneious	CDS	36333	36842	.	+	.	Name=orf00093
Mulike_ML09	Geneious	CDS	38441	38944	.	+	.	Name=orf00096
Mulike_ML09	Geneious	CDS	16549	17037	.	+	.	Name=orf00051
Mulike_ML09	Geneious	CDS	19768	20250	.	+	.	Name=orf00062
Mulike_ML09	Geneious	CDS	21741	22166	.	+	.	Name=orf00065
Mulike_ML09	Geneious	CDS	21318	21737	.	+	.	Name=orf00064
Mulike_ML09	Geneious	CDS	18137	18505	.	+	.	Name=orf00054
Mulike_ML09	Geneious	CDS	33568	33930	.	+	.	Name=orf00084
Mulike_ML09	Geneious	CDS	38934	39296	.	+	.	Name=orf00098
Mulike_ML09	Geneious	CDS	19416	19763	.	+	.	Name=orf00060
Mulike_ML09	Geneious	CDS	18525	18869	.	+	.	Name=orf00056
Mulike_ML09	Geneious	CDS	36872	37210	.	+	.	Name=orf00094
Mulike_ML09	Geneious	CDS	9803	10105	.	+	.	Name=orf00032
Mulike_ML09	Geneious	CDS	33976	34269	.	+	.	Name=orf00086
Mulike_ML09	Geneious	CDS	4550	4828	.	+	.	Name=orf00018
Mulike_ML09	Geneious	CDS	26673	26951	.	+	.	Name=orf00072
Mulike_ML09	Geneious	CDS	4190	4465	.	+	.	Name=orf00016
Mulike_ML09	Geneious	CDS	10102	10365	.	+	.	Name=orf00033
Mulike_ML09	Geneious	CDS	39377	39640	.	+	.	Name=orf00101
Mulike_ML09	Geneious	CDS	9188	9442	.	+	.	Name=orf00028
Mulike_ML09	Geneious	CDS	10	258	.	+	.	Name=orf00001
Mulike_ML09	Geneious	CDS	12447	12680	.	+	.	Name=orf00046
Mulike_ML09	Geneious	CDS	39612	39842	.	-	.	Name=orf00102
Mulike_ML09	Geneious	CDS	34269	34487	.	+	.	Name=orf00087
Mulike_ML09	Geneious	CDS	10859	11074	.	+	.	Name=orf00038
Mulike_ML09	Geneious	CDS	9563	9766	.	+	.	Name=orf00030
Mulike_ML09	Geneious	CDS	12041	12238	.	+	.	Name=orf00043
Mulike_ML09	Geneious	CDS	3497	3673	.	+	.	Name=orf00012
Mulike_ML09	Geneious	CDS	4821	4997	.	+	.	Name=orf00019
Mulike_ML09	Geneious	CDS	11852	12028	.	+	.	Name=orf00042
Mulike_ML09	Geneious	CDS	10554	10697	.	+	.	Name=orf00036
Mulike_ML09	Geneious	CDS	22193	22336	.	+	.	Name=orf00066
Mulike_ML09	Geneious	CDS	8736	8876	.	+	.	Name=orf00025
Mulike_ML09	Geneious	CDS	4074	4193	.	+	.	Name=orf00015
Mulike_ML09	Geneious	CDS	10450	10557	.	+	.	Name=orf00035
Mulike_ML09	Geneious	CDS	34579	34686	.	+	.	Name=orf00088
Mulike_ML09	Geneious	CDS	10694	10798	.	+	.	Name=orf00037
Mulike_ML09	Geneious	CDS	10358	10450	.	+	.	Name=orf00034
