# Supplementary material for: Flexible genes establish widespread bacteriophage pan-genomes in cryoconite hole ecosystems
Source: Nat Commun. 2020 Sep 2;11:4403. doi: 10.1038/s41467-020-18236-8 (PMC7468147; doi:10.1038/s41467-020-18236-8)
Supplement: Supplementary file 7 — Source Data [file 41467_2020_18236_MOESM7_ESM.zip › Figure_3_source_data/GFFs/Mu_like_ML10.gff]

##gff-version 3
##source-version geneious 8.1.9
##Type DNA Mu_like_ML10
##DNA Mu_like_ML10
##GGAAACCAAATGGTAGCGAATAGAAAAGGACCGATTGAAG
##ACGTAGACGCGGTTTCTAATATCGCCGACGAGTTCTACTC
##TGAGGAGTTCGTTCGTGAGTTCTTTAATTATAAAAACATT
##GCGACGCTTCGGCAGATTCAAAATACCCGCCCGCCGGGAG
##CACATCCGCCGTGCCTCCGCGTAGGGTCGTCGGTTAAGTA
##TCCGAAAAAGTTGTTTCACCAATGGGTATCGGATCAGTCG
##CTAAAAAATTCCGGTTAACTTCGTTCGGCATTATCGACGG
##GAATAAGAAGTATGTTGTTAGACGAGAAGCCACCGAACTT
##ACTAGGTGACGAGTTCTTTACTGAGGACGAAATCCTTCAG
##TTTCTAAACGTCTCGCGGAATACGTTCACTGGCCGACGCT
##CGCGCGCTACGGATCACCCGCCATATGTTCAAGTCGGACG
##CGTTCGCCTCTATCCGAAGCGTGAGTTCCGGTCCTGGATC
##AATCGCCAGCCTTTAATGAGAGCAGCACGAAATGGGTAGT
##CGGTTTATTAAAATCGAAGTGCACCTCTGGATGGACACGA
##AGACGGGGACTTACTTCGTCCGTAAGTCCTTCAAGCGTGA
##GCACCTAAACGAACTTAATCTGTCCACCGGACAGAAGACT
##CTAGGGAAGGCTCGGACGCGGGCGTCTGTCATGATCGCGG
##AACATCTAGCGTCGGGCGGACGAGCGACCGGCAGGRATTC
##AAAGCGGATGTATGAGGTCATCGAAGAGATCCTCCGCGTA
##GAGATGCCGAGGAAGCGCAAGACAACCCAGGATCAATACA
##AACGATTCCTTACTGAACTCAAAGACGAGTGGGGCAGGTC
##GGATCTTAACTCGATTACGCTCTCCGAGTTCGATGACTGG
##CTCATCGACTTCCGTAGTCGGAAGCCAAACCGGACGACGT
##TCATGGACTACGCCAAATACATGAATAAGATTTTCAGCTT
##CGCTTACCAGCGGAGGTACGTGTCGCACAAAATTGTATTC
##CGAAGCCCCGACGAAGCGGCGGAAGAGGGCCGGGTCTATA
##CCCGCGATGAAGTTACGTCGGTTTACGATTACATGGGCGA
##GGAGCTGCGCGATCAGTTTACCCTGTCGCTCGAATGCTTT
##ATGCGGCTTAGGGAAGTGCTTAAACTTACCTGGGAGCGCG
##TTGACCTAAAGACCGGCGCAATCACCCTCCGGAAGCAGGA
##CGTTAAGACTGGGTCTAAGACGGGGAAGGGCAGGACGTTT
##ATCATGTCACCCCACGCCCTGGAGCGCTTACAGGCTCGCT
##ATGCTGCGCGGACCTCGGACGTATGGGTTTTCCCATCGCC
##CACCGGAAAAGGCCCGGTAAACCAGAATAAGAAAGCTTGG
##GCTACGGCCAAGAAGCGGGCTGGCATCCGGGGCGTAGCGA
##AGTGGCATGCGCTCCGACATACGGCGCTCACCTGGGCGCT
##CCTCGATCAAAAAGCTAACCCGCTCATGGTCTCCGAGTAC
##GCGGGCGTGAGCATCGCGACGATCCAAAAAGTGTATTTGC
##ATTCGACCGCAGAGAAGACCGCAGAGGTTTCCACGGCCGT
##AACCATTAGCCGAAAAGGCGTAGAAAAGGAGTAGATTTTA
##TGAGGGGCCATAAAAAAGAAGCCGAAACAATGGGTTTTTC
##GAATGCAGAGCACTACCTTGACACGGTAGGGGTCCGCGGT
##TCAATCCCGCGCGGGCCAACCATCTTCAAACTTAGAAAAA
##CCCCTAGAAGCCGCACTAGTAAAGCTTCTAGGGGAATTGA
##CCTCTCCTTTTGGTGGGTCGATCCTAACGCGATTCGTAGC
##GATGTTTTGACCGGTTTAGCGTCCAAAAGGAGTAGAAAAG
##GAGTAGATTCTACTCCCCGTAAGCGCCGCTCAGGTGCCCG
##CTGATGGCGCGCATACGATCAATTAAGCCCGACTTTTGGA
##AAGACGGTCGGATAGCTCGCCTGTCGAAAGACTGCGCTCT
##ATTTTTCATCGGCCTTTGGAACTTTTGCGACGACGGACAA
##GATTAAAAAGAGATTCTGGCGGGCACTGCCGCTCGAAATG
##AAAGTCCTTTGGGACTATTTATGCCTCGACTGTGACCATG
##CCGGAGTATGGGAGGTGGATTTCGAAACGGCGAGCGCCCG
##CATCGGTTTCAACTACGATGCAAAGCTTGCGGTAAGTGGT
##TCATCCCATCATTCGTTGAGTTCCAGTATAACGTCTCCCC
##AGAGCAGCTGAATCCGTCCAATAAAGTCCATGCGTCGGTA
##CTCGAGCGTCTTCGAAAAGCAGGTCTTAAATCTCTCCCGC
##GCCCTGTCTTGTCGATCTTAGAGAATCCCCTCGAAGCCCC
##GTCGGTAGCCCCTCTCCAAGCCCCTTGCATAGGGGCTAAA
##GATAAAGAGAAGGATAAAGATAAAGACTCTTCTTCTTTAG
##AAGAACGTAACGCGAAGTGTAAAGTTACTCCCGCTGAAAT
##CTCCGAGTGCGTCCAGGCCTGGGGCCATACCCTCGGCAGC
##TTCGGAGTTCCCAAAGATCCACGATTCGACGAAGTCGCTA
##TCGCTCGCATGGCCATCAAGCACGGTTTCGAGCCAACGCG
##CATGGCGCTGCTCGGTGCTGCGGACGAACGACCAACGGAG
##ACCTTCAACCCGAAGGACCACGTTTCGGTATTGCGCGTGG
##AGAAACACTTTCAGAAGTTTACGAACCTAGGCGCGAAGGT
##CCTCGCTCGGCTTCACAACGAAGGCGGGGACCGTGTCGAA
##GCGTGATCACGGGCCGATACTCGTCGAGCCTAAAATCAAA
##AGGGTTAACCACGTCCTCGCCAACGCCATCGATGAGCTCG
##TTAATCCGCCACGAGGCATCCCACTTTCCCGCTGGCCGGA
##GTTTCAACGCCGGTTCGGGGGTTTCCGTCCTCATGAGTAT
##TCGATCATTTGTGGGGCAACCGGGAGCGGGAAGACAGCAT
##TCGTAACGTCGATGTCGGCTCAGCTTGTGGAGCAGAACGA
##GAGGCACCTTGTTATGAGTATCGAAACGGGACACCTTGAT
##TTCGTAAGGCGTGTCGCGTCGGTATTCGCGGGAGTCGATC
##TTAACGACGGCGACGGGCTAAATAAAGCAAAGCAAGACGC
##GCTAATGAATCTCGCCGTTCCGATTCTGAACAACGGCGCG
##CTACATCTTTCAGAATACGATAACCGGCTTTCGGTCGAAC
##AACTCATGCACGATCTTAGGTACGCTCGGGAGAAACTCGG
##ATGCCGAGTGGCGTTCGTCGATAACCTAAACTTCCTCCTC
##ACCGTCGATAAGTTCACCGACGTGAATCAGGAAATGGACC
##GAGTCACCCATCGCGACCTTCGCGTGGAGAGTGAATTCGA
##AATCAAGGGCTCTTCGACCGCCGTGCAAGAGGCGCAGAAT
##ATTTTTTTATTCAATCGCCCGAAGCCAGACGACGACGCGC
##ATTCGAAGTTCGAGCGCGAAGTGATCATCGCGAAGATGCG
##CCGACGCGGGCAATTCGTTCACGAGTCGGTTTGGTTTCAG
##TACCGGGRTGCGGGGTACTTTGAGGGCCGTTTCAGTCCCG
##GGATGCGAGTTACTTTGAGAGCCCAAATCAAACGCGCTTT
##TTAGTTCCAGTGCCGAACGCCAAGACCGGAGAGGGGGCGA
##AATGGACTGGATACAAGCCATCGATTACTCCGAATCTCTA
##ATGGAAAGGGTCATGAACGATTACGGGCATCCTGGGCCTC
##TAACGATGTTTATGCCGAAAGCGTTCCGAGATGATTTTCT
##GGATCTTCAGACCGTTCTCGGCGAAGGCGCGATGACCGTA
##GAGGCTTTTCTCCACAACTGTGAATTGCTCGCAAAAAGCC
##TCGATAAAAAACTTTGTGATGATTCGATCACGCGAGTTCT
##AAACGGCACACCGGCAGTGAACGCTATCGCGGCGAAACGA
##ATGGACGCGCAACCCGGCGCGATTCCCGCGTGGTGGGAAG
##CCGTAGAAAATTGGGCGCACGCCAATAGTTTTGATCTATG
##ACCAGCGCACCCGTCGTATTGATCGAGCTCCCAGGACTAC
##CGAAGGGGCTGAACGGATCTCACTCGCACTGGAGAGTCGC
##CGCCGCAGAGAAAAAGCGTTGGCGCGTAATGTCCGCACTC
##GTCGCGAAATCACAGCGTCCGCCTAAACCCCTCGCCAGCT
##GCTCCATTCGCTGCACCCGCTTCTCTTCGAGCGAACCGGA
##TTACGATAATCTGGCCGCTTCGTTTAAAGCCATTATCGAC
##GGGCTTAAAGACGCGGGCGTTATCGAGGACGACCGCTCGA
##CCTGTATCGTGAAACGTGAATACCTCTGGGAGAAGACCGC
##TCCGAAAAAGGGTATGGTCAGAATCGAAGTCTGGGCAATG
##AATGATATGCTCTAAGATTGTGTCCCGTAGCTCAGTGGCA
##GAGTGGACGACAGGCCCCGGAGACACCGGGGTTTTTCGTA
##AGGACGTGGGTTCGATTCCTGCCGGGACGCCAGATTTTGA
##TGGTCAGTGCTTAGCGGATAAGATGGGCGCATGAGTTTAA
##AGCGTCCAGAACTCGAGAGCGCAACCGTTGAAGATGTTAT
##CGAAGTCGTCGCGCATAGTGAGCAGCCGAGGATCGATGAT
##CTTAAATTGCTCCGGCGCGTTCTTGAAATAGCGACGACGA
##CCTACATCGATGACTGGGGCATGCTCCCGCACGTCATCGA
##AGATGAATGTGGCTATGATCTCGGCGCGATTAAGGGCTTA
##CAGATGGCAATCTCTGCAATCGAAACGACGGTTGTTAGCG
##ACTCTCACCGACCGACCATTCACTAGAATTTTTAATAGCG
##TAGTTGCTAATTGCGGTTACCCATAAGTATAGTTTTAATA
##CTATACGAGAGAGTAAAATTGAGAGCTTCAATGAGTCCAC
##AAATCGACCCCTGGATACAGCTCTCGTTTAGCTTCGCGGC
##GACGCCCGAAACCCCCGACCGTCGTGTAATTTTTATAGAC
##CCGCCCGTTGCGGTTCCCGAGAGCGAGCGATGCAAAAACC
##CGAACTGTCAGAAACGGGTTTCCGCCGGGAAGGTTTACTG
##CTGTAAGGGGCATTCCCCATTTGGACTGCTCGAGGACGAG
##CCGGACAACGCGCCTCCGGAATGGATCCCCCCGCCCGAAG
##AATCGAAGTGGGGCCGCCCGAGGCTTTATGATTAARCGCC
##AGGMCCCGCCCKTGGCGCGGCGACTGGGCGACGACAGGGT
##TTCCGGGTCAACACTGTCCGAAAAYCGATCCTGGGCGATC
##CTCGGTGGTCAGAATGCGCTTTGAAATGCCTCCAGTGCTA
##TCCTAATTAGAGTCGAGGTGGATTATACAAACCGATTTAG
##TTGACCCGACAATGGCTCACAGCAGCGACTTTACAGCGAA
##GGATAGGGAATGACTCAAGGCGAGATGAAGGTTGAATGTG
##CTCACGATGGGTTGATCGAGATCGAAGTCCTCGTGCCTAA
##TCCGAGGAACGCGAACGAGCACCCGGACGCTCAGATTAAG
##CTTTTAGCGAAGATCATGAAGCACCAGGGCTGGCGCAATC
##CTATCGTGGTTTCGAATCGTTCGGGGTTCATGACTAAGGG
##TCACGGGCGGTTAATGGCCGCGAAGCTAAACGGGTGGACT
##CACGCCCCGGTGGATTATCAGGACTATCGRAACGAGGCCG
##ACGAGTGGGCCGATATGATCGCCGATAACAAGATCGCGGA
##GCTCGCAGAATCAAACGAGATGCGCATCCAAGAGATCGCC
##CTAGATCTAGGCAAGGATTTTGATTTCGATCTTTTCGGGA
##TTCCGGATTTCCAAATCGTCCCCCCCGAAACCGAACCTCA
##ATGCGATGAAGACGAGATACCCGAACAGGTAGAAACCCGG
##TCCAAGCTAGGCGACGTGTGGAAATTAGGAAGCCATCGCC
##TGCGCGGTTGAGAMGCTCATGGACGGAAAGAAAGCTGAAC
##TCTGTTTTACGTCGCCCCCATATTCGGATCAAAGGGAATA
##CGGAGGCGGTCTCGAGTTAAGCACTAAGCACATCGCATCT
##TTCATTCGGGCGGCGCATGGGAAGGTACGGTACTTTGCCG
##TTAACCTCGGCTATTCGCGAAAAGGTGGAGAGGTTAACCC
##ATATTGGGATGATTACATCAAGGAGGCCAAGGGGTGTGGC
##TTGAAGCTATTAAGCTGGAATATCTGGGACCGCGGATCAC
##CTCTTAGCATTGGTCAGCAAAAGGCCATGTTTCCTATCCA
##ACACGAATGGGTTTTTGTGTTCGGTGAAAACCCGAAGGAG
##CTCAACCCAACCGTAGAGAACAAACACGCCGGGACAAAGG
##TGCATGGCACTAATCGGCAGAATGACGGCTCGATGACAAA
##GTATAAGGGCGCCGCAGAAGTTCGAAGTCATCGCCCAATG
##GGGACAGTTATAAACTGCGGCGTGGAAAGAGGCCGAGATA
##GACCACATCCCGCGATGTTCCCTGTCAGATTTCCTGAACA
##ATTCTTTGAGGCCATGACCGGCCCTAGGGACGCAGTGTTC
##GAACCATTCGGCGGCTCTGGCACTACTATGATTGCAGCGG
##AGAAGACTGGTCGAAACTGCTTCATAATGGAACTAGACCC
##GAAGTATTGCGATGTCATCGTGGCTAGATGGGAAAAATAT
##ACGGGTAAGACTGCGGAGCTATTGAATGGCTAAGGGAAAG
##AAGACCGGAGGGCGGGATTTTAAGAAAGGCGTGTCGGGAA
##ATCCCGGCGGCGGAGTGAAAATCCCAGACGATCTTAAGGA
##AGCGCGGAAGCTAACCCGTATCGAAATGGAGCGCGCCGGA
##GGGGTTCTATAAACACACCCCCCGAAGAGCGTTTGGATAA
##GGATAAAAATGAAAATTGAATGTGCGCATGACAAAGTCGT
##AGATATCGACTCCCTCGTTCCAAACCCAAGGAACGCCAAC
##GACCACCCCGAGGCGCAGCTCAAGCTGCTGGCCAAGATCA
##TGAAGCACCAGGGCTGGCGCAATCCTATCGTGGTTTCGAA
##TCGTTCKGGGTTCATCACTAAAGGCCACGGCAGACTCATG
##GCCGCAAAGTTAAACGGGTGGACAGAAGTCCCCGTCGATT
##TCCAGGACTATGCAACGGAGGCCGATGAGTGGGCTGACAT
##GATTGCGGATAACAAGATTGCCGAGCTTGCTGAGTCAAAT
##GAGATGAGGATTCAGGAGATCGCAMTAGACCTTGGSCCTG
##ACTTTGATTTCGACCTATTCGGTATTCCTGATTTTAAAGT
##GGTGGGCGTAGACACCCTGCCTCCCGGATGTGATGAGGAT
##GCAGTCCCATCCGTACCCGCAGAAGCGACGACAAAGCTAG
##GAGACATTTACAAGCTTGGGAATCATAGATTGATGTGCGG
##TGACTCGACGAGCATTGATGCGGTTGAGAAGCTGATGAAT
##GGTCAAAAGGCAGACATGGTTTTTACTGACCCACCTTATG
##GAATGCACCTCGATACTGACTACTCAAAGATGCCATCAAC
##AAAGTCGGAGGGTAACAAGAGTTACAGCAAGGTCATCGGA
##GACGCCGAAGACTTCACGCCTGAACTGATTCAGACCATGT
##TGGGTGTTTTTTCCTACTGCTCCGAGATGTTCATATTTGG
##AGCGGACTACTTTTGTGAACTCATTCCAAGCAAGAACGAG
##GGCAGTTGGGTAGTTTGGGACAAGCGCGTTACTGAGAACT
##TCGACAAGATGATTGGTTCAGCTTTTGAGATGTGTTGGTC
##AAAGTCTAAGCACAAAAGAGAGATAGCGCGATTCAACAAC
##ACGCTCTTTTCTGGTGAGGCAGACGCTCGAAATAAGGTTC
##ATCCAACACAGAAGCCAGTGAAGTTAATAGAATGGTTCTT
##TGATAAGTGGGGAAAGCCCAAAGATAAGGTTGTGGATCTG
##TTCGGCGGTTCCGGTTCAACGCTAATAGTTAGTGAAAAGA
##CCGGGCGCTCATGTCTCATGATGGAATTAGATCCACATTA
##CTGCGATGTCATAGTTGCTCGCTGGGAGCAATATACAGGG
##AAACAAGCTATCCTGCTATCAGGAGCTTTACAGGATGAGC
##AGTAGTAAACCAAGGAAGCCAGGCACGTTTAAACCCGGAC
##AGTCGGGTAATCCAAAGGGTAGGGCAAAGACCCCACCTGA
##CATCCTTGAGGCTCGCCAGATGTCACGCCACGAGCTTGAG
##CGCATCCTCAATCGGTACATTCGCATGACTAAGGCCGAGA
##TCATCAAAGCGGCTCAAGACCCGAAGACGCCCGCGCTCGA
##GCTTATGATTGCGAGCCTAATCTCTAAAGGTACGAACGAG
##GGCGATTATAAGCGGATTTCTTTTCTGCTCGATCGACTGG
##GGTTCGTCGTAACTCAGGACGTGCGCGTGTCCGGCGGCGA
##GGGCGGGCCGATTAAGCTATTCTCGGAGGATCAGATTAAG
##CGAATGGCTAAGGCCGTCTTAGATGACAGCTGAGCGGACG
##CTAGACATCATCCGAAACAAGCTTATCGCGTTCGCMATCG
##GKATGCGCGACGACTACCTCGCGGCTCCACACCATAAGGC
##GATTGCGAAGAAATTAGAGGAGCTAGAGTCGCGAAAGATC
##CGACACCTCATGGTGACGATGCCCCCCCGGCATGGGAAGT
##CGATGCTGATTTCCGAGCTCTTTCCCGCCTGGTACTTAGG
##TCGTCACCCGGATCATAACGTGATCTTTACGAGTTATTCT
##CAGGAAATCGCCGGCGACTTCGGTCGCAAGGTACGGAACC
##TAATTAAAGAGCCGGAGTATCAGGGAATCTTTCCGGGGAT
##CGAAGTCAGCGAGGACTCGGCCTCGACCAAGCGATTTCAC
##ACGAACGGCGGGGGGGCATACTTCGCGGTCGGCGCTGGCG
##GCGCGCTTACCGGGCGTGGCGGTGACTTAATTATTATCGA
##TGACGTTCATAAAAACCGTGAGGAAGCGCACTCGGACGCG
##GTGACGAAAGCGATTAAGGAATGGTACGGCTCCACGCTCT
##ACACGAGACGAATGTCTAACGCCGTGGTGGTCATCGTACA
##GACCCGGTGGAGCGATAAGGACCTTCCGAAATACCTCCTC
##GATAACGAGCGTGATAAGTGGGAGGTCTTAAACCTCCCCG
##CGATTAGTCCCGAAGGAATCGCGCTCTGGCCCGAGAGGTT
##TCCGATCGAGACGCTGCTTGAGATCAAGCGCACGATCGGG
##TCAGCTGACTTCGAGGCGCTGTATCAGCAGCGACCGTCAC
##CCGCCGAGGGTGCGCTTCTTAAGCGCGGCTGGTTTAAGTT
##CTACAAGGTACTGCCGAAGATTCAGGAAAAGATTCAGTCC
##TGGGACTTGGCGTTTACCGGCAAGGAGACGTCCGACTTTA
##CCGTGGGCCAGGTCTGGGGATCGGTCGGGTCGGACAAGTA
##CCTCATCGATCAGATCCGCGCACGGCTCGATTTCCCGGCC
##GCGATCCAGGCCATCCGGTCCCTGAGCTACAAACACCCGG
##ACACGTATACGAAGATCGTCGAGGAGAAGGCGAACGGAGC
##GGCGGCAATCGCAACGCTTCAGCGCGAGATCACGGGCCTG
##ATCCCGTATAACCCGAAGACCTCGAAAGAGATGCGGGTCG
##CCGCCGTCGCCCCCGATATCGAGGCGGGAAATATCTGGCT
##CCCCGATCCTTCTATCGCGCCTTGGATCGGCGACTTTATC
##GAGGAGTGTTGCTCCTTTCCGAACGGCGCGAACGACGATT
##CTGTTGATGCGATGTCACAGGCCCTTATCCGCTTCCGCGA
##GTCTTCCGGCGACCGTCTACGGCGCTTGATTCAGATGTAG
##GTCCCTGCGTCCGTTCGGACCCACCCGGGAATTCCTATAC
##TATACAAAAGACTAGTATGCGTAACGCAACGCGTATAGGA
##TTGATCTTAGGAGAATTCAAATGAAGTACGTAAGCGCGAT
##CCTCTTAGTCCTTATCTCGAGCAACGCGAACGCTTTTAGC
##GAAGAGGAACTCAACGCGAAGTGCGATCACGCGAGCGGAA
##TAGTTGATCAGTTATACGACCTAGTCCACGAATTCGTTAA
##CAAAGAGATCACTATTGATGAATTCAACGAGGAGACGACG
##AAGTTAGACGATATCAAGGCCGATATTTCGGATTTAGATA
##AAGCTTGTACCGCTGACCACGAACTCCAGGTGTGCGCTAA
##AGCCAAGGGCGTACTCACATCCTATAATGCTGATATCGTT
##GAAGCCCAAGCCGAACTCGATCGCCAGAAGCAAGCCAACA
##GCCCTGAAGGCATTATCGAAAGCGCGTGCATGTCGGTCCA
##AAATTACCAAAACGCTAAGGCGTTCAAAGCACAGGAGCAC
##CGGATCGGACGCGAATCGGGAGTTGTGAGTATGACGAACC
##TCCGAGAAGCGGGCGTGGCGATTATTCAAGCCGAGTCGGA
##AATCGCTCAACTCGCGGCGAAGTATAAGCGTAAAACCGGA
##AAGGCCTTAAACCTCAAGGGCAAGTGCGGCCAGCACTAGT
##TCCCCCATTCGCGCGATCGTTTTCTCGGTGTTACGTTTTC
##CCGCAGGAGATAAATCATCATGAAAAAGATCGCCAAGAAG
##AAGACCGCCAAGAAACGCAGCACGAAGAAGAAGACCGCCT
##CTAAAAAAGGTAAGTCCTTCGATAAGCGGATCGCGAACAG
##CACCGCTCCCCGCACTTCCCGCCCCGAAGTTTACGCCTAA
##ATAAAGGCGTCCCGAGTTCGCTCGTCCAAAACCACCTAAA
##GCCTGGAGCCGTAACTGGTTCTGGGCTTTGGTCGTTTAAA
##GCCTATCGATTACCCTATTATATATTCTAGCAATTATACT
##AGACGATAACTATAGATAGGCGTATTGTATATTTATGCCG
##AGCCTAGATTACGACCCTCGACCGATATTCTACCTCTTCC
##GARCGTGCGAGCACTGCGGTTGGGAATGTGACCTCGAGGA
##GTTCGAAGAAAACCTTCCGAGCAAGTGCGCTGAGTGTGAG
##TCCGACGATCTGACTCTAGAGCGGGAGTACACATGAGCCA
##CAACGGATGCGCCCCCCCCCCTGAATTGGAAATAAAAACC
##GAGGACGGCTATGACTAACGAACCTATGAAAAAGAAACTC
##CGCGACTATATGCCGCCTCTTACGGAAGAAAAGAAACAGC
##TTAACGGACTCGTTCCGAAATCTCTTTTTCTGGCGGCTCA
##GAAAATCCTGGTTAAAGAAAAGCGCGGCTGGGGAGATCTC
##CTCTTGGCGGCGCTTAAGCAATACATCGAAGAGACGGAAC
##AAAAGGGCGGCTAAATTGCCCGAAGCTCGGATCACAAAAA
##GGATAAATTCATGGCACAGACCGCTCAGGAAGTTTTCACG
##CACGGATTAGTTTCGGGAGCCACGCGTGCGCTCATCGTAT
##TCTCTAACGACGCGGGCGGGATCGGAGTCTCCTGGTCCGA
##TATGCCGATCGAAAATCTCTGTTACCTAAGCCAGGTCTTA
##AGTCACGCGATTCAAAGTAAGGTCGCCCAGGGGTTTGGTC
##TTCAGGCGCCTAAGCAATCGCCGGAGCAGGCGGAGCCGAA
##AGCCCAACCGAAAGCGGCTAAAGTCGTAAAAAAGACGACA
##GCGGTTAATAACTTCCCGCGCTCGAATCAGTGAAAACGGA
##AGTCGAAGAAATCATTCGACTCGTAACTTGTATCGAGTGC
##GAACGTGACGGCGACAAGTCTCCGATTGATTCCCGCGCCG
##CTCTCCGAGAGTACGCCGATCCGGAAAGACTACGGCAAAT
##TGCTTACCTCGTCGTTCATGCGGCGGGCGTGATCCGAATG
##CTAAACGCCGGTCCCGATTGCTCGGCCAAGCAATACGGCA
##CCGCATGGCTCGACGTATACAACTTGCCTAGAAATTCCGG
##CCCATATGGGTAAACGGGATTTAGAGATATTTCAGATCGC
##CGTGGCTCTTTTCGTGGGAGTTGTTGCGATTTGGTACGGG
##TTCTGGGGGAAGTTTTAATGGGTCTAGCGCAAGTAGCCAA
##GGTGGCTTTGTTCTGGGGATTTACCGCGGCGTCGATCGCG
##ACGCTCGTCGCAATGGTCTGGTTTGAACGGGAGAAGAGGA
##AGTGATCCCGCCCATCGGATCTAAACTCCGTGCAGGAATT
##CAGGCGCTCCTTTCACAGGCGAGAGCGCATAAGCCAAGTC
##CATTTTTGTTGCGTGTAATTCAGAAACTAGAAGAGGCGTT
##GAGAGACGCGGATCGGATCGAATGAATACTTTAATGAACG
##TAGTGAACGGCTTCCTTTTCGGCATTGGTCTTGTACTCGC
##GGCGTGCGCCATGCGCGTTGCTTTCCACATGGAGCTACTC
##AACTAGCCTTCATACATTAACCAAGGGGCGAAGCGTTCGC
##CGATCTAGCGAAAGGCCGGAAGTAATGTGGCGGTGGGTAC
##CATTTCCAAATCTGTACTTAGCGAAGAACTGGCGAATCAT
##GCTCCTCTTTGGATGGGGAAGCTGGGGCATTGGATTGATC
##TCCAAGAAGAAGTTCGGGAAGGAGGCGAAATGATTAAGCC
##GCTTGTCGAGTTGATCGAGGCTGTGACGGATGTCGAAGAG
##AAGGCGCATGAGCATGTTAGGTCGCAAGACTGCGAAGTAA
##TGGACGACTACAGCTCGCACGAGGATACGTTCAAAGCCGG
##TGCCCGCTCCCAAGCGAGCTTGGGTTTGGCTCTGAAAGAA
##GCTGTCGAAGCGATCGAGGCGACGCGAAACGAATGCGCGA
##AGTTCTATCAGCGGTATCAGAAGCAAATCGCGTCGAGTCC
##GCTCGGGGGCTTTGTATGCGACCGGGAGCTATCCTCCGCG
##TCTAGGCTCGCTAACATCCGCCGCATCCTCGAAAAGGAGA
##CCTCCGAATGAGTGAAACAATATGGTGGKYGSKKTACCTC
##GCYCTSGGAGAAACTCGCCTTTCAGTCGGCTCTTTTGGAG
##AGGGCGAAGGAGCGAATGAGCGATGCTGCGGTATCGGACG
##CATGGGCCGAGCAATGGGTTTCCGACTTCGCCTCGCTCTC
##GGAGACGGGCGAATGACCGCCGCATTTATTTTAGGCTTAA
##TCACCGGATCAATCTGCACCGTCGCGTGCATGCGAAGAAT
##GCGCGATGAGATTAGGGCGAAGTGGCATCCTTGACCGCTT
##ACGACGAGCTCATGACCTCGAATGCGATGGATATGAGGTG
##GGTTCTCCCGACCTGCCCGATGCACTTAAATCCACATATT
##TATACCGCGTACTCCGTCCGGGTTCTCGAATCCCAGGGGG
##AAACGGACGCGGCGGCCGTCTTAAGGATTCGGTACGAAAA
##CACTCTCCTTAAAGAATGCGAAAGTGCGTACGGCCTTATT
##TCCACGTTCCCGAACGGAGCGACGGCAAGTCACGATGACC
##TATACGGCGGATCTTTCCTTTCGCCCCGCTTCGCCGGTCG
##TGCGCTCGACTACCTCGACCGAACGGATGGCGTTTACCGC
##GAGAGCGAGCCGACTATTTTCCGGTTCTTATTCTTAAAGC
##CCGCGATGAAGTCTTGGGCGGAAGGGTTTAAGGTCGGACT
##ACTCTCGCAACTTCAATTCGCGGTTCATTGTATGTTTCAT
##CTCCTGACCGCAAAACCGGGTGAAACGTCGGATCACCTCA
##TGATCTGGCTCGCGATCCCTTCGATGAATCGGTTTCCGTT
##CTCGTCGGCTGCGATCGCGATATGGGCGAATAGGTGGACG
##GCTCGCGGGATGACCCCCAAGACCGTGTTCACGGCATACT
##ACTTGACCGAGGTCCCCTGGATGGCAAAGTTTGCACAGAA
##GGACTGGGCCGCATGAATACAAGAACAACGATTTTAATCT
##CGCTCGGCTTTGTCTTTTCATGGGCCATAGGTGGGTGCTT
##AGGGATTCTAATCGGGCAGCGCCAGGCTCCCGCGTGCGTA
##GGRCGGAAATAATGATTCCGAGTAAAGCTCACCTTCAGAG
##GCCGGACGGCATGACGTTTTGTGGGCTAAACTCGCTCTCG
##GTCTTAATCGTTCCGCTAAAAGATATGGAGCGCACKAARA
##CCTGTAAGACCTGTCTCGTTCGCCTCGACGCGATTGCGAA
##AGAGGAACTAACGCGCAAGAATCATTAAGCGGGGTAATCC
##TTGATAGTTAGAGAGCAGAATTACTATAGCGATCTCGGAC
##TAAAGGCTTTCGATATCCTAATGGAACTCCCTAAGGCGGG
##AGAGGAGCGGTATAAACTGCTTACCGGGGCAAGCGCGGGC
##TTTGATAAAATCGACATAGAGATTCTTAGGCAATCGCTCT
##TAAAATTATCCGATACGATTCGAGCACTAGGACAATGACG
##TGCCCGAAATGTGAGGCAGATACGCAAGTCGTTGATTCAC
##GCTACTCGGTAGAGCTAAAGCACACACGCCGTCGCCGCGA
##GTGCCTTAACTGCGGCGCAAGGTTTTCGACTTACGAGACG
##ATACTGGTTCCGAATAATCATGACCGCGCGCTCGCAGCGA
##TTAAGAATATCATCGATAACGGGTCGTTCGAAGAACCGAA
##AGAATTGTGAACGAAGGCGATAGAGTAGCGATCATTCGTT
##ATGCGCTCAGACTCGTCCGCGATTACAAGCCGGGTCGCGT
##AGACCTTCTCGTCGAGTTCGGCGCCGCTTGTTATCAACTC
##GGGAGGGAAGCGACCCACGCGGACGGCTGCGAAGAGGCGC
##TCGCGAAGCTAGAGGCGAAAGTGCGGGCGATGGAGCTACG
##AGAAAAGGAAGACGAGCCAGGAGTTAAGAGCTCCCGGTAA
##GTAGCCTCGCCCCCGGGAGCGAAGCAGCATCTAGGCTCGG
##TCCGATAATAATACGACAGACCTAGTCCGGGAACTCTGGT
##AGCACACGTCTTAAACCCCAAACGTGAACCGACGTTCCGG
##ACTAACCGGGGGCTTTCCCTAGTATTCACGCGTTTTTGCG
##GGTGCGCAAAATAGGGCGCATAATCGCGCGTATGGCTAAA
##GGGTTTGCTAGGGTTACGAAAGAACGACTCGACGGTTGGT
##TTAATCTTTTAAGCGGCGTCGGTGTTCGCGACCGGGACAA
##GCGCGTAAACAATGACTGGGAGTTAACCCGCCTGTCCGAA
##GTCGAGGCCGAGACCCTCTACGCAGCCGACGACCTGGCGG
##CTAAAATCGTAGACCTTCTCCCCGAGGACGCACTCCGCGA
##ATGGATTGAGTTAAAGTTATCGGATCAGGACGCGGAGAGC
##GCGACTCTCGCTAAGTTAGACTCGCTCCTCGCCCGCACTC
##GGATCGAGACCGGCTGGAAGTGGGGTCGTCTCTACGGTGG
##CGCTGGCGTTTACGTTACGATCGACGACGGGCTAGATCCT
##CAGGAGCCGGTCGATGAGACAAAAATCATGGACGTTAAGT
##CCCTGACCGTTCTCTCACGCTATGAGCTCGTCCCGTATCA
##GATTAACTCGAATCTCGATTCACCATACTTCGGCATGCCC
##GAGATTTATCGCCTCCAAACTTCCCAACCGACCGACTTCG
##TTGAGCGGTACATACACCATTCGCGCTTACTTAGGTTCGA
##CGGATCGATGCTTCCGCGCCGGTTACTTATCGAGAACCAG
##TGGTGGGGGGATTCCGTGTTCTCGCGCACGTTAAACTCGA
##TTAGAAATTATAACTCGGCCAACGATGCAGCCGTTTCGGC
##GCTTCAAGACTTTTCGGTCGGTGTATTCCAGATCAAAAAC
##CTAGCCGAGCTGATTTCCTCAGGCCGAGAAGATATCGTTA
##GGACTCGGCTTGAGCTCGCGAACTATTCGAAGTCGGTCAT
##TAAATCGATTGTCTTAGACAGTGATGAGCAGTTTAGCCAG
##GTATCGAAATCTCTAGCCGGAGTTTCGGAACTTCTTAAGG
##ACGCTGGCGCGAGGCTCGTCGTTGCGTCTGGGATGCCGCA
##TACTAAGATTCTGGGAGAGTCACCGTCTGGCTTAGGCGCG
##ACCGGCGATAGCGAAGAACGCGGCTGGTATGATCACGTTA
##AGAATCAACAGAAGCTGGTTTTACGTCCGGTCATGGAAAA
##GCTGATCCGGTACATCCTACTCTCTAAGAACGGCCCGACT
##AAAGGCGAAGTCCCGGACGCTTACACGTTTGATTTCGTTC
##CGCTCTGGCAGATGAGCGATAAAGAAAAAGCGGACATGCA
##GCTCGTCGTCGCTCAGAAGGACCAGATTTATATTCAAAAC
##GGGGTCGTGGACCCTGACGAGATCGCTCACTCTCGCTTCG
##GAGGGGACAAGTTCTCGCTCGAAACGGATATCGATTTAGA
##TGTTAGACGGAAAATCCCAAGCCCGGCTTCCGAGTCGGGT
##GTTTCGAAGGCAACGACCGAAGACCCGACGCCTAAAGGAT
##CAACCGAAGATCCTGACCCGGCTCCCGTAAGTACGGCAGA
##GGAGCAGAACGAGAAGTTCGTACAGACCCCGAAGCCTGGT
##TACGTTTCGCGCACGGACGCGAAAGCATAGATGAATCCCG
##CAGTGTCGCTTAAGAACCTTGTTCGGAGAAACGGCGGGCG
##GCCCGCTAGGCTTCGCAGACCACCGCGCCCGAAATCTTTT
##AAAGGTTTAGAGCGCCAGTACCTAAGAAAACTACTAGTAA
##TGCTTCGGTTCCTAAAGGCCCGCGTCGACGAAAGACTTGT
##ATCAAAACTCGCGCACTACAGTACTCAGGCTCCGAAGTTC
##TTTCACCGGGCAAAAAATGACGACTTAATGGGCGATCTCT
##TCGGGGACTTCGAATCGATCCGCGCTTTTTTTTATAAGAC
##GTACACGGACAAAGAACTCGATAACATCGCGAGCGGAATC
##GGGCTCGAAGTTGCCGGACTGAATAAAGAAAACCTTACTA
##GCCAGATCGCTAGTGTTCTCGGCGTAGACGTATTCATCGA
##CGACTCGAAGCTAGAGGACCGGATTAGAGCCTTTTCCTTC
##GATAATGTTAGGCTCATTAAAACGATCCCGGAGCGTTACC
##TTAACGACGTTCAGTCGAAAGTATTCGACGGTTTTACCGA
##TGGGTTAAGATGGGAAGAGATCGCCGCCGACTTAGAAGAC
##ACTTACGGAACGTCGGAATACAACGCGGAACGAATCGCAC
##GCGATCAAGTTAATAAACTTAACGGGCAATTGACCGAAGA
##GAGACAGACGAACCTTGGAGTGACCGAATACGTGTGGCGA
##ACCTCGCTCGATGACCGGGTCAGAGATTCGCACGCGGAAA
##AAGAAGGACAGAAGTTCGAATGGGAAGATCCGCCCATGGA
##TACCGGGTCACCCGGCGAGGACATTATGTGCCGATGCTGG
##GCCGAGCCCGTCCTAGATGACATCTTCGATTCGGGCGGCT
##GATTTGTGAATTTAATTCAATAAGCAGATTATTAAGGAAC
##GATGACGACTAAGAACCTTCGACGGATCGATAGGACGGAG
##CTACGGAAAGCGGAAAAGACTCAGCAAGGGTTTCTTCGCG
##CTCCCGCGTTCGCTACCCGTACCGGCGTATTTAAGTACCT
##CACGGGTGACGGGAAAGTTATCAGCGAGTATCGCCCGGCG
##GAAGAAGTCTTTAACGCCGCCTCCATGGCGACGCTTGCTA
##ACGTGCCTGTAACGAACCTTCATCCAAAGCCAGGCTTTTT
##AGATCCTAAGAACGCGAAGGCTTACACCATCGGCTTTACT
##GGCGATATTGTAGAGCGCGTAGATGAAAAGTTTGTTCAGG
##TCTATGTAACGGTTTTTGATCAGGGCACCATGGATCAAGC
##CGAAAACGGAATGCAGGAAGTATCCTGCGGCTATACCTGT
##GACCACGAAGTTTCGCCTGGGATCTACGAGGGCGAAGCAT
##ACGACGTGATTCAACGGAACATCGTCTATAATCATTTGGC
##GATTGTCCCCCGTGGGCGAGCTGGCCCGGAAGTAAAGCTG
##CGTCTCGATGCCGACGAGGGCGAAATGATAACGGAAACGG
##AAAAAACGAAGGAGAGTCCTAAAATGGGAATGATTAAGAT
##CAAAGATAAAGAATACGACGCGAGTCCGGAACTCATGGAG
##GCTCACGAATCTAATATGAAGGATATGGCCGAGCAGATGG
##ACGCCATGACTAAGCAGCTCGACGCTTTTAAAGCGGCGAA
##GCCCGCAGAAGGTTCTGCCGAAGAAGAGAAATCCGAGTCT
##CCTGAAGTAGAGAAAAAGGAAAAGGACGCAGCCGATCCGG
##AGAACAAAGAAACTCTCGAGTCGGTTAAAAAAGAGAAGGA
##CGCCGCGCAAGCGAAAGCCGATTCTCTCGAGTCCGAGATA
##ACGAAACTTCGTTTAAGCCAGAGCGAATTGTACGACGCTA
##AGAACCTACATGCCGCTGTAACGGCGCGCATGCGCGTTCT
##CTCCGTAGCTTCCCGGAAACTTCCGAGCGATACGAAGCTC
##GACGAAATGACCGATATGGACATCAAGAAAGAAATCATCA
##AGGCCGATAGCCCGGAGAAGAATCTCGCGGGTAAGTCTGA
##TGAATATTTGAACGCTCGCTACGATCATATCGAAGAGAGC
##CTCGACAAAGTTATTAGCGACCGCCGGGGAATGGGTTCCC
##AGATCGTTAATACGCGCAAGGACTCGGCGAACGACAAACC
##TGATTCCGAAGCGGCTCGCCTAAAAATGATGGAAGAATCA
##AAAAACGCTTACAAGCGTCCTGATTCCAGTCAGAAGAAAT
##AACAAAGAAAAACGAAAGGTATATAATCATGCAAACTTCT
##TACTCGATTAATCAGGCTGCGGCGCAAGGCGGCGGTCTTT
##ACGATATGGGCCCTAATGATATTGTTTCGGCAGTGGACCC
##GACCGAAGTCGTTCCTTACGGCGTCGCTCTCTGCCGCGGC
##GTAGCCGACAGTGAATGTAAGCTTCCTAGCTCGTCCGGCG
##ACGTGGCTAAGATCATCGGCGTTTCCGTTCTTTCCCATAC
##GAACGAACAAGCGCTCGGAACCAGCATTTCGAATTACCCT
##ATGGGCAAGGACATCCCACTTCTTCGTAAGGGCCGGATGT
##GGGTCAAGGTCGAAGAATCCGTTACGGCGGGTAGCCCTGT
##TTTCGTTCGCTTCGCATCGGGCGCTGGCGGATCGCAGCTT
##GGTGCTTTCCGTACTTCTGCCGATACGGCTAGTGCGGCGC
##AAGTGATGGGCGCTGTTTTCACTGGCTCAGCCGCCACCGG
##TGGTGTCGCGATTGTAGAACTTAACCTCCCAGCTTAATTG
##CCGGGATTAACTTGAGAGGAAATTAGAAAATGAGCATTGA
##AAAGAAACATAAACTCGACTCCGGCGAGACGATCTTTTTC
##GCCCGTGAACTCGAGCAGATCAAGTCCCGTTCTTATGACG
##TTAAGTATGCCGAGCTGAAGGCCCGTTCCCTTATCCCGGT
##TTCCTACGACGCCGGTCCTGGGGCTGAGTCGATCACTTAC
##AGCCAATACGACGGCCTCGGCGTCGCGAAGCTGATCTCAA
##ACTACGCTAACGACCTTCCTCGTTCGGACATCAAGGGGCG
##TCAGTTCACTAGCCCTGTCCGCTCGCTCGGCGCTTCTTAC
##GGGTATAACCTGCAAGAAATCCGCGCTGCGAAGATGGTGG
##GCAAGCCTCTCGAACAACGTAAGGCGAACCACGCTAAGAA
##AGCGATCATGCAGCTCGAGAACACCATCGCGTTTTTCGGC
##GATGCTGATCACGGCCTCGGCGGGTTTCTTTCTAACCCGA
##ACATCACCGTCGTTTCGGTCGCCGCTAACGGCAATCAAAA
##CGGTGCGGTGAACTCGACTCTCTGGGTTAACAAAACCCCG
##GACCAAATCCTTGCCGATATGAACCAAGTGTCTAACACTC
##CGTTCAATCTCACCAAGGGCGTCGAGACGGCTGATACCGT
##TCTCCTCCCACTTGAGCAGTATACGCTCATCAGTTCGACC
##GCTCGTTCGGCGAACAGCGACACGACGATTCTTGATTACT
##TCAAGAAAAACAACCCGTTCATCAAGGAAGTCACCTGGCT
##TAACGAGATGAAGGGCGTCGGCATGAGCGGAACGAACGCT
##ATGCTCGCTTACCGTCGCGACCCGGACGCGCTGACGCTTG
##AGATCCCACAAGATTTCGAGCAGCTCCCGGTTCAGGAACG
##GGGCCTTGAGTTCGAGATTGCCTGTCACTCGCGCATCGGT
##GGGGTCATTATCTATTACCCACTTTCGATTGCTCGCGGCG
##ACGGAATCTAAAAGCTGAACTTTCCGGGACGCGCCTCCCG
##GAAGTGAGATAAACGCGGGGTCGTCTGGTTTGCGCCGGAC
##CCCGCGTCGTCTTATTCTCGTGGGCAGTAGTAACAACCCC
##AAGGAGACATCAGCTAATGTTAATCGAAAATCGAGCAAAA
##CACGTCTATATTGTAGAAGGCATTACTTTCATGCCTGGAG
##TTAACTCCGTTCCTAAGCAAGCCTGGGATCGCATTAACTC
##CCACCCAGGCATCGACATGCGCATCAAAGAAGGCGTCATG
##CATATCCACTCGAAGGACGACGTTAAAGACGGCGACTCCG
##ATATGCCTCACCATAGCCTTAAGGAATTCTCCCTATCCGA
##CGCGAAGAAGCTCGTTGAAAATACGAACGACACTTCGCTT
##CTGAAAGCCTGGAGCGGAGACGAGAAGCGCTCAGCCGTTA
##AAGCGCACCTCACCACGCAGCTTAAGAAAATCGAAGGCGA
##CGCTTTCGACGGTAAACTGAACTAAAGAACCGAGGGCCTG
##AGCAATGGTTACACCAGACGTAATAACAGCGATTGCTCCA
##GAGCTCTCTTCCGAGACGCCCGAGACGATCTCGTTATTCA
##TCGGCATGGCTCAGGCCCGCATTTCTCCCGTCGTGTGGGG
##AACGCTCTATGACCAAGGCGTCACGTTCCTCACCGCGCAT
##TTAATGACCATGAAGAATCGCCGGGGCTTATCCGGCTCCC
##AGACCATGCAGAAGGTCGGGGATATCGAGATTCAGAACTC
##CGTACTCGCTAAGGGCAATAAAACCGATCTCGCCTTTCTA
##CAGACGAGCTACGGAGTCGAGTACCTCGCGCTCAGGGATT
##TAGTCGTCGTCGGACCGATGCCGGTATAAGAGAAAGGCTT
##TTTAAATGATAAAATTAAAGAGCCACACGACCGAGGCGGA
##TCACGGCCAGAAAAACATCTTAGACGAGATTCAGAAACTT
##AAGGTCAAGCCCTACGTTAAGGTCGGTGTATTAGAGAACG
##CGGGTCAGCACGATTCGCAGGATCACGCCGACACTACGGT
##GGCGCTCATTGCGTCGGTTCATGAGTTCGGGTCCGAGAGT
##CGCGGGGTTCCAGAACGATCTTTTATTCGCTCCACGATGA
##ACGAAAAGGAAGGCTTCCTAAACGAGCTCACCAACGGAAT
##GGTTGACGAGCTTTACCGAGGAAATACGACCGTCGAAAAG
##ATGATCGGCGTTTTAGGGCTACAGATTCAACGGCTTATTA
##AGCTTAAAATTCAGTCCAACATTGCTCCCGCCCTTAAGGA
##CTCCACGGTTAAGAAAAAAGGCTCCGAAAAAGGTAAGTCC
##ACGGCCCTTATCGATACGGGTCAGTTAATTAATTCGATCC
##AGTACGAAGTGGTTATGGACGGCAAAATATCGGGCGATGA
##CGAGGATATCTCTGTATGATGCCGTTTGCCGAACGCCTTA
##AAATACTCCGTGATAAGCAAGAATCGAAGTACGTCGCAGG
##GAACTACGTCCGGGGGCCGCGCCGATTAATTGACTTTATG
##GGCACGGTCGAGCCTCTTTCGGGCGATGACCTCATGCTTC
##TATCCGAAGGTGACCGCACCAAAGAATCTATCCGTATCTG
##GACCGAAACCGAGCTCCGCACGGTAGACGGCAAGCGAGAG
##GCGGACTACGTGATTTACTGCGGTCGAAAATTCGAGGTCC
##AGATTGTGAAAAAATGGACTCAGCTTATTCCTCATTATCA
##GGCCGTCGCGGTTCGTATTAACGACGAGAACGCGGGAGAC
##TAGGGTCATGGAATTTGCGCCGATTAAAGACGCTCTCTAT
##ACTTGGTTTAAGAAAACAAGCGGACTCGATTCAGTAATCT
##GGGCTGACCAGGATGGACCGAGACCGGCCAGACCTTACGC
##GACTCTTAGGCTTATAACCGGAGCGGTGAAATTAGGCGGG
##CAAGACAATTTAAGAGTGAACGAGAGCGGCGTTTTTTATC
##TGAATGGCCCGAGAGAGATCACGGTGAGCATTAACGTGAT
##GGGAGTTTCGGCCTTAGATATTTTAACGACCGCTCGAGAT
##TCTCTCGATGACCCGAGCGTTATCGATGACCTCGAGGCGG
##ACGGGATAGCGATCATAGAGGATGGGAGTCCTCAGAACAT
##AACGGAACTGCTCGAAACCGGGTTTGAGGAACGAGCTCAG
##ATGGATCTAAAAATCGGGTTCCAGGCCGAGAGAGATAGTA
##CCGCGGTCGTAGTCACCAAAATCAGTTTAAACGGAAGAGA
##TCTTAGTTAAAAGCGAAGGGAAAAAGTTAGATGCCAAATT
##TAAGTCAAATCATTCAGGTTTCGATTTCTAGACAAACGAA
##GGGCGTGAGCCAGGTCGGTTTCGGAATTCCTCTTATCCTC
##GGATCGTCGAATAAAATGGGCTCAGACCTCATTCGTTCGT
##ACCAGGATATGACGGGCGTCTCGGCTGACTTTGCGGGTAC
##CGATCCCGAGTACCTTTCCGCCGCATCTATTTTCGAGCAG
##CAACAGTATCCTTCGAAAATTAAAATTGGTTACAAAGCCG
##CGCCGGTATCGGGACATCCGACTACGGCGGAAGCCCTTAA
##TGCGATTATCGCGATCGACGACGACTGGTACTGTTTGCTT
##CTGACTTCGCGCGTGGACCAGGATATTCTGGACGCCGCCG
##CGTTCATCGAGTCGAAAGAAAAAATCTTTATCGCCTGTAA
##TGGTGACGCCGCTATCGAAACTTCTTCGACTACCGACGTT
##CTTTCTCAGCTCAAGGCGCTTAACTACTCGCGTACCGCGT
##TTCTCTTTAGCGATACTCCTGGTACTTACCCGGAAGCCGG
##ATGGGCCGGGCTTTGCCTTCCATTCGATCCAGGTTCCGAG
##ACTTGGGATATTAAGATGATTCAGGGTTCCGCTGCCGACA
##CCCTGACGTCTACCGAATCTGGTTTTATCAAGGTGAAGAA
##CGGAAACACCTACGAGCCTTATGCGGGCGTATCGATCGTC
##GGCCAAGGTACGATGGTGGACGGCGAGTTCATCGACGTGA
##TTCGTTTCGCTGACTGGATTAAGTCCCGGATGCAGGAACG
##CATCTTTTCGAAGCTCATTAACAATAAGAAAATTCCTTAC
##ACCGACACCGGAGCGGCGATTATCGAAAACGAAATTCGCG
##CTCAGCTCGAAGCTGGCGTTAAGATCGGCGGGTTCGCTAG
##CTACACCGTTACGATTCCTAAGGTCGCGGATCAAAATCCG
##AATGACCGAGCAATTCGTTATATGCCTGGCTTCTCTTTCG
##TCGGAATCCTAGCGGGAGCCGTGCATAAGATTGCAATCCA
##AGGCGTTGTTACCATTTAAAGAAAGGAAAATTAGAACATG
##GCAAAAACATATAATCCTAAAAAAGTCGCGGTCATCGCCG
##GTGGTTTCGCGATCTCCGGTTATGCAGACGGCGAATTCGT
##TACCATCACGATGGACGAGGATCAATTCGATCTAAAGGTT
##GGAACTGACGGAGAGGGCACGCGCGCGAAGTCGAATAACA
##ATTCTGCGACCGTGAAAATCATGCTGATGCAGTCGTCCGA
##TTCAAACACGATTCTCCAATCCTTTTGGAACTCGGACAAG
##ATCAGTGACTCGGGAATCTTCCCGCTCTTGATTAAAGACA
##ACTCTGGCCGCTCGCTCTATGCAGCGGATCAGGCTTGGAT
##TCAGAAACAACCCGAGGCGAAATTCGGTAAAACCACGGAC
##TCACGCGAGTGGGTTATCCGTACCGATTCCCTAATCCCAA
##GCGAAGGCGGGAACTAAGCGATGCTTGATACGCGTACTGT
##TGAGGTCGATGGCGCGACCTTTGAGGTAACCCAATTCAGC
##GCGACTAAAGGCATGAAGCTTCTTACCCGACTCACCCGGA
##TTCTGGGCGAGCCGTTGAGCGTTCTCATGGCGGACGAAAA
##TGCAGAGGTACAGAAGGCGTTACCGGAAGCGGTAAAGTCC
##CTGATCACTCGGCTCGATGAAGACGAGGTAGTCGATACTG
##TGAAGCAACTTCTCACCGGGGTTAGGCTCCGGGGAGAGGG
##AGAACTTCAGTTCGATACGTTCTTCGCGGGTAAGTTCGGC
##ATGCTCTTTAAGCTCCTAAAAGAAATCATTATGGTTCAGT
##ACGGCGATTTTTTAGGCGTCCTCGCCGTAAAAGGCTCAGG
##TCTGGGCAAGCGTCCGGCGGCGACGATGAAGAAGAAAACC
##GCTTAAAGTGGCCTGCACATATGGTCTGGCCAGTGTGGCG
##GGTCATACTCGCTAAGATCGCCACCCTTGAGGAAATCGAA
##CGTTCCTGGAATATAAGCGATCTGATGGATGCGAACGAAG
##CCTTAGACGTGAAAGAGGATAGCGAACGAATCGAGTCCGA
##AAAACTAGAGAGGTGATCCTTGGCGGCCGTAAAATCTTTA
##GTCACTCGGTGGGGTTTTGAAGTCGATTTAAAACCGCTCC
##AGAAAATGAAGGACTCGCTTGCTGACTTAAAGCACGGCGT
##TCAGATCCTTGGCATTGAAGCTGCGGCGGCTGCGGCATCC
##TTATTTATAGTGGCCGAGACGACGGCTAAGGCCGGTAAAG
##AGGCGTCCTTAAACGCTCAGCGTACCGGTATGAACGTCGA
##GGCGTTTCAGGAACTATCTTACGCAGCCGAGCGGGGCGGC
##GTCTCGGCAGAGATGTTTACGCACTCCCTGGCTCACCTTA
##ACCGCTCTTTGTTCGAAGCGAAGATGGGGAATAAGGAAGC
##GGCTCAGGGATTTGGGATGCTCGGACGCGGAGTGACTGAA
##GCGATTCGCGCTCACCGTCCGACAAATGAAGTTTTCATGC
##GCGTAGCTGATGGGCTGTCGAACATTAAGGACGAGGGCAC
##TCGCGGGGCGATCGCCATGAAGTTATTCGGGCGAGCCGGA
##TACATGATGACGCCGATGTTTAAGAACGGTGCCGCAGGGC
##TCGAGAAGTTCTCCGAAGAGGCCCGCGAAATGGGCCTCGT
##TATGAGCGAGGCTGAAGTAAACATGTCGAAGGGCTTCATG
##CACTCGCTGCATGAGGTTCATGGTTTACTCACCGGGATGA
##AGCGCACCATAGGTGTCGCGCTGCTTGAGCCGATGACCAA
##GGTATTCGAATCGTTCTCGACGTGGATTAGATTAAACCGC
##GCGATCATTCGCCAGAACATCACCGAATTCTTTGAGGGCC
##TTGCGACGGTCTTGACTAAGGTCATGAAGGTTTCTGGCAT
##CGTCATGCAGCGGATCTCGGGAATGGTTAAACCACTCGGA
##GGATTAGGRGCCGCCGCGAAGTACGCGTTTGAGGCTTTAG
##CTCTACTCGCGAGCGCGAAAATTCTTGCGGGAATCGGGGG
##CCTTGCCGTAGACGGTTTTAAATTTTTAACGACCGCAGTT
##AGAGCGTTTAAAATAGAAACGCTTCTCGCCGATGCTGCGG
##TTGCAATGATTCCTGTCGGGATCGGTATAGCGGTGATCGC
##CGTGATCGCGATCATCGAAGACTTAATCGGGTTTTTCCAA
##GGCAAGGACTCGGTAACGGGTCGGCTGCTTGGAATGTTTA
##AAAATGCGATGCCCGAAGCTTTCGAAACGATGAAGGGCGT
##TTTCTCAGGAATAAAAGACTTAGTTCTCGCTATTATTCCT
##GTCGCTAAGGAGCTGTTTGAATTAATGGGCCCAGGGCTCG
##TTCTGTATTTAAAAATGGTCACCTTTCAACTAGAGATCGC
##ACTCAAAATTATGACGGCACTCGCACATTTCGCCGATAAA
##GGATTTGGGCTCCTGAACGCAGTCAATAAAGTTCGGTCGG
##AATCAGGAGGTTTTTCTCCAAGCTCGATCAATTCCGTTCC
##CGGCGATAACGACATCCCTGACTCGGGCGGTGGTAAGGCG
##ATTCAGAACGTGAACGTCACGACGACCGTTACCGTACCAA
##CCGGAACAGATGCACACATGGTCGGCGACCGCGTGGAGGA
##TGGAATTTCCAAGGCGCTTGATCCTCATATCCGTCAGGCA
##AACCGATCCTTTGCGCCGGTTGTGGGGCACTAATGGCACT
##CGTTAATATTTTCACTGATAAACTTCTGGGCCGAAAGAGG
##GGAACAAAGTTCTCTCTCGCGGATACGGTCAAGGATAAGA
##ATCTTAAAGATTTCGTCGTCGATGTTACGTTGACTGAGAA
##TCACGATTTTCAGGCCGACGTTACAGAAAATCCGGTCGAG
##GAAGGTTCCCCGATCACAGATCACATCGACCTTAAGCCCG
##AGTCTTTTACGATCACGGGCGTGATCTCGGACACTCCGCT
##TGATATAGCGTCGTCAGTTCAGGGCGCGACTACGACGGCT
##GGTGCCTTAATTGGTAGAAAAATTATCGGGCCACTCGGTG
##CCTACGCAGGCGTAGCCGCTGGAGCCGTCGCTGGATTAAT
##CGCGAATGAACAGAGAACTCTCGGCGAGCGGAGCTCGAGT
##CGAACGAAGAACGTGTTCGATCACTTCCGAGATCTACAAG
##CCAAGCGAGTGCCGTTCACCGTCGTCACGGGTCTACGTGA
##ATATAAGAACATGGTCATTACGTCGCTTACCGTGAATCGT
##GACTCTAAGTCGGGCCGGTCGTTTAACTTTACGTGCGCGA
##TGAAGCAGATCCGGATCGTGCGGAGCCAGGTAATAACGAT
##TCCGAACACCTTCAAGGGTGTGAGTGGTGCGGCACCGAAA
##CAGGATCTCGGGGCCAAGTCTGCCGAACAGGCGACGGGTG
##ATAAAATTACGATCACCGCCCGATTGTTCGATGCCGCTAA
##AGGCGCTCTCACTGGAGGCAAGTAATGGCGGTCTTAGAAA
##TACCACTTCGGAGCGATATCGAGAGCTACTCTTTTACGAC
##CACGCTCGAGGGACGGCGATACGGGTTTGGATTTCATTTC
##AACGCGCGCATGGCAAAGTGGATCTTTGACGTGAACCAGA
##ATGACGGCACTGCAATTGTTTCGGGCATCCCCGTCTATGT
##AGGGATGCTCCCGCTTGCTCGCTACCGGAATGAGCTACTC
##CCGCCGGGCACTATTATCTTCATCGATACGGCMGGTGGGA
##ACGTTGACCCGGGCGAAGACGATCTCGGCTCGCGCGTCTC
##GATGATGTACATTGACTCGACCGAGGTCTTTTAATGACCG
##AGCAGTACACCGCATCAACACTCCTTTTCGGTCGGTACGC
##CAAGATCAAGATCGGTATTCCGGGTAAGCTTGGAAAACGA
##TTAGAAAGCATTTCGAAAGATACAGCAGGCGAGATTGTTC
##AGGGCATCCGAATGTCTTTTAAGATCGAGAAGACTTCGGA
##AGTGACTCCGAATAAGGCTCAGATCGATTTATATAATGTG
##AACCAGGATACTATTAACCTTCTCCACACCAAGGGTGCCG
##TAATCATCCTTGAGGTCGGTTATGGGATTCTCGGCGGGGC
##GAAGCCGGTATCGAAGGTCATTTTCATGGGCGATGTCTTT
##AAGTGTGTGACGCTGAAAAAGGGAACTGACTACGTCACGA
##CGATTGAGAACGGCGACGGTCTGAACGCTTTACAGACTTC
##GAACGTGAATGCTTCGTTCGCCCCTGGCACGCCGGTTAAG
##TCAGTCATCGAGCAAGTGRTGGGGAATTTTGGCGGCTTGG
##GCGTGGGCGAGGTGAACTTAGGTGACGCGGCTTCCTCTCA
##GTTTGTAAACGGGTTCACCGCTTCCGGCTCTGCGCGCGAT
##ACTATGGATCAGCTCGCGGGGAAGACGAACACTGAGTGGT
##CAGTTCAGGATGGGCAGGTACAGATGCTCCCCATTAACTC
##ATTCACCTCGCTTCCGCCCGTGCTCCTTCAGTCAGTTGCG
##GAGAAAGAGGGCGGTGCTTCGATTAACACTGGCCTGATCG
##GTAGTCCGACGCTTTCGGGGTTCTCTCACTCGAAGGAAAA
##GAATCTTCATGGCGTGGAGTTCAAAGCTCTTCTCAATCCA
##GAACTCACCCCGGGTCGCCGTGTTCATATCATTAGTAAAA
##ACAAGAAAGTGTTCGGGACGTTTGTCGTCCGCAAAGTCAC
##CCACAATGGTGATACGCGCACGGGGCCATGGTTTAGTGAG
##TGTGAGGGGGCTGCGCCATGACCGCTTACCGCGAGAACGA
##CACCCCAACGCTTGAGCAATTAATCCGTAACGCGATGGAG
##TCGCGCATTACCGAGCTCCACACGGCGCTCCCAGGCAAAA
##TTCTTTCCTACGACCCGGCTAAGCAGCTCGCAAGCGTTCA
##GCCTAGCCTTCAGAGAAAATACGTTTCGGGCGAGTCAGTA
##ATGATCCCCGTGTTAAATAACGTCCCGGTCATTCATCCGA
##GGTCGGGCAAGTCGATCATTCATATTCCGATCGCGCCGGG
##CGATCAGGTACTTCTCGTATTCATCGAACGATCGATGGAT
##ATCTGGAAAACTCAGGGCGGTACTCCGACGCCCGACGACC
##CGAGAAAGCACCAGTATTCGGATGCGGTCGCGATTCCGGG
##TCTATACCCGTTTAGCTCGCCGATCACGGTGCCAAACCCG
##TCCGCGCTTACGATTTTAAACGATAAAGCTCGGCTCGAAG
##TAAAAACTGATTCGGTTGTTTTTACTGGCCCCGGCGGAGA
##AATAAATTTCAGTCCTGATGGGACTTTCAAGGTCATGAGC
##ACGAAGGGCGTCGAGCTGGTCGATTTGCTGACCCGACTTA
##TCCAGGCGATAATCGACGCAAGAACCGAAACGCTCCTGGG
##TCCGATGCCGCTTATTAATGTCGGCGCCGATGCTTTCCCT
##GCGCTCCTTTCGCTTCTGAATAAATTGAAAGGCTGAGAAT
##GGCAACCGACAATTCGAGATTAGGAAATGCGATAGTAACC
##GCGCTTCAGGGCGCTGGGTACTACCCGTCTACTGATAGCT
##CGAAAGTTCAGCGCTCAATCGCCGAGTGGTCAGTCATTGC
##CGGTGCAATTCTGAGCGAGATCACCTCAAATATGGATATC
##GATTTGTCTTCCGGCGATATCAAAGTGGATCCGGGAACTT
##TTATGGATAGTGTGCATGGCCCGGTCACCGGAATCGGCCT
##CATTGAAGTTTCAACGTTGTCTGGAAAATTGCGATGAGCG
##ACATCGCACTAGATGCCACGGGTGACCTCCTTATAACGGA
##TGGCGCTCTTTCGCTCGTAGACGGCGCAGACGCCGTTACG
##CAGCTTCTCTCGCAGAGCTATAAGTTCTTCGCGGGGGAGT
##GGTTCTTGGACGTGGACCTCGGAATTCCTTATTTCGAAAA
##AGTATTTACGAAAAATCCCGATCCCGTCGTGCTCGATACT
##ATTTTTAAAAGGGTGGCTCTCAACACGCCCGGAATTTTAT
##CGCTCGATAGCTTTGGATTTCAGTTCGATTCGAAAATGCG
##TTCGCTCACGATTCGCCTCCGGGCAACAAGTACGGACGGG
##CCGGTTGAGTTTAACAGCGGGGAGCTAGGACCATGAGCGG
##TTTATCTTCTACGGGCTTTCTCCCGTTATCTCTAAACGAC
##GTTAAGACTCAGATCGAAAACAACTTAAAGAGTAAGCTTG
##GTCCGCAGATCAACCTGCTCGCGCCCGGCCTCATGGCTAC
##GATCGTCGGCATTATGGCCGAGCGTGAAGCCCTGATCTGG
##GCTGTCGCCGAAGACGTTTACAACTCTCAGTATCCAGACA
##CGGCGTCGGGAACCTCGCTCGATAACGTCGTCGCGTTTAG
##CGGAATCTCTCGGCTTGCGTCCACGCCGTCACGTTATACT
##TCCCTTCTCCTATTCGGAACGTCCGGCACGACTGTGCCCG
##CAGGGACCAAGATTGCGGTGCAGGGTAGCCCGAGCTCTAT
##TTTTAAAACCGATAGCGCAGCGACTTTGACCGCGGGAGTG
##GACGAGGTTCAGAAGATCACCTTCGGATCCGCCGCCGTTT
##CCGGTTCGTTCGTTTTGACCTTTCGAAACGAGACGATGGC
##TCCCCTTAGTTTCTCGGCGACGGCTTCGGACGTTCAGTCC
##GAACTAAACGGCTTAAACTCACTCAGCGAGTGCGCGGTAT
##CCGGGAACGCTTCTAGCGGGTTCGTTATTACTTTCGCGGG
##CGTAAACGGGAAACAGCCTCAACCCCTGATCGCGGTATCC
##TCAAACACGCTGACCAATTCTTCGAACCTGGCCGTTTCGG
##TCTCGGTTTCGGAATTAGTTCTAGGCGTTCCGCAGGCGAG
##CGTTTCGGTAACGGCTGTAACAACCGGCCCGACCGTTGCA
##CCGGCGAGATCATTAACCGTTATCGCAACGCCCGTGTCTG
##GACTTGATCGCGTCCTTAATCAGTTAGACGCCGTCGTCGG
##ACGCTCGACCGAGGATGATTTATCGCTCCGAATCCGTAGA
##ACGAAGACGCTTCAAATCGGTGGATCTGGTACGCGGGACG
##CGATCCGCTCGAAGCTACTTTCTCAGCCCGGTGTGACTGA
##CGTTTTCATTTTCGAAAACCTTACGCTCATCCCGGATCTT
##GCCGGTCGTCCACCGAAGTCTTATGAGGTAGTCGTCGCCG
##GGGGCGTGGACCAGGTCATCACCCAAACGATTTGGAATAC
##AAAGCCAGCCGGTATTCAAACGGACGGTGCCTACGCAGGC
##GTAGCCGTCGATACTCAGGGAGCGAATCAGCCGGTACGGT
##GGAGCCGTCCTGCGGTMGTKCCGATYTATCTCGAGCTCGA
##TATCGTGACGGATTACAATTACCCGCAAAACGGGGACGCT
##CTCGCGGTCGCGGCTATTCTTGCTTACGGCGCCGCGCTTC
##GTATCGGGCAATCGATCTATGTGACTCCGCAGCTCGTAAG
##CTCGCTCGACGAGATTCCCGGAATTATAGGGATCACGGTT
##AAGATCGGAACGACCCCTGGCCCTGGGATCGCATCGAGCG
##TTGCGATTGCCATTGCTCAGATCGCGTCTTTCGATACGTC
##TAGGATCGTGGTTCATAGCGTATGAGTTACATCGCGACCC
##ACGTCATAGACGCAGAGGGCAGACTCCTCGAGCAGTATAA
##AGATAAGCCGAACATCAAGGCTTTRATYGATTCGCTCGTC
##GCACCGATTCAGACGCTCGAGGACGCGTTCGATGACCTAA
##ATAATAAACGAGGTATCGCGGGTGCGGTCGGCGTTCAACT
##CGACCGGCTCGGCGACATCGTTGGCGTCACGCGCGATGGT
##TTGAGCGACGAGCCGTACCGGACCCGTATCCGAATCCGAG
##TGATTCAGAATCTTTCRCAGGGTGAACCTGATCGACTGAT
##TCAAGTCTACGGGTCGCTCCTCTCGGCGAGCCTCGTTCTG
##TATCAGGAAAACTATCCTGCGGGCTCAAACCTCATGGCTA
##ACGCCGACATACCGGATAGCCAGGCGACCGAGATTTATAA
##GCAGATTCAAGAAATTGCGCCGGTTGGATCGCGTGTCGAT
##TATATCGGATCATTCCCGGCCAAGGCGTTCGCCTTCGCTG
##GTGGGATTACTCAGTCAGCGGGGTTCGGGTCGATCACTGA
##TCCAAGCGTCGGTGGCGGAATCGGGCRMCTACATATCCCC
##GTGGGTATCAAATTCGCATTTAGCGGTGGAAACCCCGATA
##ATCTGGGCTTCGGTGCTTTAGCCGATCCAGTAATGGGCGG
##ACACTTTACAGAGGAATGAGAGGCACAGAATGGCTAAACC
##AAATTCACATCTAGACTGGACAGTCGGAAACCCAAACTTC
##GGGACCGTCACCGTCGAACCGACTACGGGAAAGAAAGTCA
##CCGGATGGACTCCGGGCGAAGCGCCGCCGCCCGAGTTCTT
##TAACTGGCTCTTTTTTAACGCGGATCAATGGGACAAGTAT
##TTTGAGGCGACTACCGACGCGATTAACACGCGCCTGACCA
##CGGTAGAGGGATCTCTTTTCTCTACGAATTTAACTCAGGA
##ATCTATCGGCACGGGAGACGGCGTTCAGACGCAGTTCACG
##ATGTCTCAAGCGCCGTCGAGTCCTACTAATCTGTTCGTTC
##ACGTTAACGGACTGCTCGTAGATAAAACGAGCTACACTGT
##TTCGGGACGTAACCTCATTTTTAACAGCGGCTCCGTTCCT
##GACTCCAGTGCTGACGTTATGGTCGTCTATATTATTCAAA
##CCGGGTTTTCCGGACAGACGGTTCAATCCATTGGAACGGG
##TCAGGTTCAGAAAGTCGAAACGCGAACGCTTACGAGTTCC
##GAGGTCGCGTCGGGTCAACTGACACTTCTTCGCGCTCCGT
##TCGACGCTACGGCTGTCCTCATCGACGTGATCGAAGACGG
##GCCGCAGGCTTACGGAACGGATTACTCTGTCTCTGGCAAT
##GTAATCTCGTGGAGCGGCCTTGGAATGGCTCCCGCGGTTG
##GCGCGGGTTCTATTCTTCGAATACAGTATTTTATCTAACG
##TAATTTAATCGAAAGAGGTTCAAGGATGAGTTTAGTTCAA
##AAACGCGGGATTGCTCCGCTTGCAGTCGATGAAACCAAAA
##TTCTTTTAAGCAATAACGCTTACMTTCAGGCGCTCAATGC
##CTCGGCTGTCGCCGCGAACTTAATCAAGTTCAACGCTTCG
##AACCTTCCTGAGTTTGCCGCCGCTCCCGTTCATCCTGATC
##CAAGTAGCGCTCAACAGTCTTCAACGAAGAACTATACCGA
##TACCGGCCTCGCGCTGAAGGTGAATTCTTCGTTGATCGGA
##GCCGCAAACGGTATCGCTCCTCTCGACGCTTCCAGTAAAA
##TTCCGACGTCCTACCTTCCCGCCGCAATCCTTGGATCGTT
##GAACTATAAGGGCACCTTAGACGCCTCCACCGGGATCTAT
##CCAACTAGTCCGGCAAAGGGCGATTACTACGTCATCTCTG
##TCGCTGGAACGATCAGCGGACATGCGTATTCGATCGGCGA
##CTGGGCGACGTATGACGGCACGCAGTGGGACTATGTCGAT
##AACAGCATTAAGGTTTCCAGCGTCAACGGAAGCACGGGCG
##CTGTAGTCCTTACGACTACGAACGTCTCCGAAGGCACGAG
##CCTTTATTATACTCAGACTCGTTTTGATTCTGCGTTTAGC
##GCTAAATCGACTACGAATTTGAGCGAAGGCACGAACCTTT
##ATTTCACGAGCGCCCGGGCAATCGCCTCGCCGCTTACGGG
##ATATGTTTCGGCCCCAGGTACGGTCTCTGCGACCGATTCC
##ATCCTTCAAGCCATTCAGAAGCTTAACGGAAACATCATTG
##CGGCTGGATCTGCGGTCACTCGTCAGAAAGAAACGTACAC
##GGTTCTTGCGGCTGACGTCACTGCTCACACCATTACGCTT
##TTACATGCTCCGTTAGCGAACTCGCTCGTACTCGAAGTGT
##ACGGAGTGATTCAGATCGAAAGTGTTGACTACTCCGTATC
##TGGATCGGTCGTCACGTTCATCATCAGCGGCGATCTTTAC
##GCTTCCATTCTTGCTGGCGACAAAGCTTACGCGCAATACG
##CTTACTGATTAGGAGCCTGAGTGAGAGCGACTTCCCGCGG
##TCTAAATCTAGTTTATCAGGTCGACTCGTTCCTTGGGGAC
##GGGTCGACTACTGGATTTACGCTCACTCAGGCACCCTACT
##CCAGTAGTGAGGCCATGCTCTTTGTCGACGGCATTTTCCA
##GAATCCATCCGGTTATTCCATTACGGGAACCGCCCTTAGC
##TTTACGACCGCGCCCGCCGCATCAACTGACATTCTCGTTC
##GATATTTGAGGAGCAACTAATCTATGAAAAACCTAATCTC
##TCAAATCCTCGTATGGACTTTGATCTTCTCGCAGGCTTCT
##TTCGGAGCGGGGCGGATTCAGGGATCGGACGTTAAGAGTC
##TTTCTGAAGTTGGGGCGGTCTCCTCCCGCCTAATCCCGAC
##CGATAAGATTTTCGACATAACGAACCTTCAGCAACTCTCG
##ACTTCAATTTCGGGTGGAGCAATCGGAGGAAGCGGCGGGT
##CCGGAGTAAACCTCATTTCTTCGTCGTCGGGAGCTTCGAC
##CGGAGCATGGGCGGCATACCAGAATACGGCGCAATCTACG
##CCCGTCACCGCTACGGGCGGCACTCCATTTTCGACCTTCG
##CAGCATCTGCGGATCCGACTGTAATCGGGCCGAACAATTT
##CCTCTGGACCAAGGGCGCGGCGAACCGCCAAGGCGAAGGA
##TTCTCTTATCCGTTCTCGGTCGATCCTGGTTACCGGACGC
##GGGTACTGAGCATTGATTTTTATTACCTCATTGCTTCGGG
##AACTTACGTTTCGGGAGACATGTCCGGGTACATCGTCGAC
##GTAACCAATTCGACCGTAATTCAGCCGACCGGATGTTCTC
##TGATCTACGTCGTCGGAGTCGCAAAACAACACTGTGAATT
##TCAAACGAGTTCTACTGGAAGCTCGTATCGATTCGCCATG
##CACGTCGCATCGACGTCAGCTAACGCGTATAGCATTCGCT
##TTGACGAGTTCTCGATTTCTCCAAACTCCGCTAATGCTGG
##GGGGATTGTTACGGACTGGGCTGCGTATTCCCCGGTGTTT
##CAAGGGTTTGGAACGCCGACTGCAGTTACCGTTATTTCTC
##GCCGAGTTGGCGGATCTTTAGAAGTTAAAGGATCATTTAT
##TTCGGGTACTACGACGGCAGTTTTGCCGACAGTATCTCTC
##GGATTCGCCGGTATTAGTGGGAACGTCACTACCTCCTCGA
##TTCTTCCTGTTAACGGCCAAGTCGTAGGCTTTGCAACCCT
##AAGTAGTAGCTTTGCGGGCTCGATCACGGCTCTCGTTAAT
##CCGAGCGCGGCTGTGTTGCTTTTTGGCGTGCAGGGCGGCA
##CTACCGGAGGATCCACGGCATTCACCAATGCGTCGACTTT
##CGTTTCGGCTGGGACAACGATCGAGTATTTCCTTTCCGTC
##CCAATTCAAGGCTGGGGCGTCACTCAAGTTCTCAGCTCCG
##ATACGGATACGCGGGTTGTGGCGGCAAGCTATATTCTTAC
##CGCTGGGACCGTTACTCCAGGCGTTAATACTCAAGTAAAT
##TTCGACACCAAACTTTACGACACCCACGGCGCTGTAACTA
##CCGGCGTTGGTTCATGGAAGTTCACTGCCCCAGTTGCCGG
##TTATTACGCCGTAAAATCCATGGTCTACTTTGCTTCAGGC
##ACCGGTGGTTATCCGACCCTTTATGTGAATGGCGTGCAAA
##GCTATTATGGGACACCTCTAACATCCACCACGCAATCCGG
##GCTTATCAACGTCGACCTTTTGCTAAAAGCTGGGGATACT
##TTAGACGTTCGCCTTACGAGCGGGATGGCCATTGGTGGAT
##CTACCTTTCCTTATCAGGCATTCTTCATGGCTTCCCGCCT
##CTCCGGCCCCGCGCAGATCGCGGCGAGCGAGAAAATTTAC
##CTGCAGTACACCGGGAATGCGGGCGGGTCTCTCACTGCGG
##ACGTAACGAATATCGATTTCACCACCAAGGCGAACGACTC
##TCACGGGGCTTGGAACGGCACTACTTTCACTGCACCTAGA
##CCGGGTTGGTATAACTTTTCTGGAAACTTTGGTTTTACCG
##CACCTGCTACAAGAAACATCTATGCTTGGATTAATGGTGT
##GAAGAAGCAAAACCTCACCGTGTCCAGCTCGCAGACCTAC
##TACCCGTTTTCATCAGGCACGTACATGAACGCTGGCGATA
##CTCTGACATTTCGCTCGGACACAAGCACAACGCTTCTCAA
##TAACGCCTCACTTCAYTATCTGAACATCTCGAGCCAAGGG
##TAGGCGATGTGCTAGATCCAGTCTTCCATACCAAACTAAA
##ATCGACATCATCAGATCCGGAAACTAATAACGAAAGACTA
##CGATGCATGTGAATCGAGCCCTCGATAAGGATCACTCATG
##GAAGGCGTAACCTGGGTCACAGTACTTCAAGCCGGTCTGA
##CTTGGCTCTTTCTCTTCCTCGCGGGACGGGCGCGGAAGAG
##CGAGACCGGAGCGGTAAAGGCCGAAGTAGTCACGACGAGC
##GCGATCACGCATACAAAGATTGATGGGCAGGCTCAGGCGC
##TTGATACGCAGGGTTACCAAATGGCGATCGTCCTTCAACG
##GTTGAACGATATGGAAGCGGCGGAGACATCGAACCACGCC
##ACCATTTCAGCCAAGCTCGATGCGATGGACGCGCGCGATT
##CCCGTCGGGATCTGGTTCTAAAGGCAATGGCCACACGGCT
##CGGCGCCCAGTGGACTGAAGAAAATCAGAAAGTTAAATGA
##CGCGAAAAGTAGCCGATTCGCATTGATCGCTGAATAGCCC
##GATACTTGATTAATCACGCTCTCCGCGGGGAGCAGAAAAA
##GGGAATGACCATGATGAACTTTATCCATTCTAACGGTGGC
##TTCGTCGCTGCGGCAATCGTCGTCGTGGCGCTTTATAATA
##TCGTATTCTCGGCAATCGCCCAGATCTTCGCTGCGATGAA
##GAAAGCCGAACCATCGAGCCTTCAGACTGCCGGAGAGATC
##GGCCTAAAGATTGCGCAGTGGCTCTCGGCGAACACCCCGA
##CTCCAGCGCCCGCGCCCGCCGAAGAGACGCCTACCGTAAT
##TATTGTGACGCCTCCGAAACCTTAATGGAAGAGATCGTCG
##TTCTCATCCTCACTAACCCCGCGATCCGCGCTTTCGTTGA
##AGGCGTGGCCGTGAAGATTGTCGCGGAAATTTTCCATCGC
##CGTGCGGTGGACCCGGAGTTCTTGAAGAGGAGTGACGAGG
##TATTCGCTCGCTATTCTCAAGCGCAAAGCGAAGAGGAGAA
##CGCCAGTGCTTCAAAAGATATTCAGGCTCTTTTTAATAGT
##TAGCGCGGCTACTGCGGGTGGCTGCGCTTCGGGACATCCA
##TTGCTTTTGGAAACATGCGTGGTGGACGTTCCGCATTCAA
##ATCTCGGATGCACTTTGAAGGACAAGTCATCTAAGAAGCG
##GAAGTTTGAGGAAGTGAATAAGTACGTCTGCTTTCCGCAG
##GATGACGCCAAGTTGATTCTAGAAGAACTCCATTCCCGAT
##GAGCCTGCATAAAAACACCGGACGGTGCGAGTACTGCCAG
##AAGGTCTTTGATCGGTACCCGGGCTTTCATCCTGGGTTAC
##GCGCATGGTTTGAGGGTGTTCAAAATACCACTCCGGATGC
##GCATATTTCCTGCGCGGGTCGCGGCCGAATGGATCAGGAA
##GCGGCCTTTCATCGCCGGGCATCGAAGGCGCACTACGGGC
##AAAGCTCTCATAACTTTAACGCCGCGCTCGACATCTTCCG
##CGAAGCTCCTACGGTCGAAGAGATGTACGACGCCGAATGG
##TTTAGCGAATTCATCCAGTCCGCCCTTACTCAAGACCTAG
##ACTGGTACGGAGCTCCGGGAGCAAAGTTTTTCGAACTTCC
##GCACGTTGAGATCAGGGGCTGGGAAGCCCTCAAGGGTTTG
##GGCGAAATTACGTTAGTCGAAAAGTAATCAGCACATTCCA
##ATGAGTTCGCTCCAAGTCTCCTTTTCCCTCACAATTGAGA
##GGGGCTACGGATGGCGGAACGACTCATGGATGAGTCACAT
##TACTCTGAAGGGCCTTATGGGTTACATCGACGACAAGACA
##GCAAATAACGTGGCATACGACAACACTGCCACGGGGCTCG
##GGACGGGTGACGTTCAGAGCGCACTTGATAACGTAGCGTC
##AGTTGTGGCGACTGGACCGGCAGGGCTCTCCATCTCCTCA
##AACGTCACGACATCTAACAATAGCACCACTTTCACATTAA
##TGAGCGGGATGACGCTTACGCCTACAAAGGGTGGAAACTA
##CGCCGTTATTTTTACGGCTCAGTTTCAGACCGTAAGCGAC
##ACGACGATCACTGTGTATGCGAATAACGTGCAGGTGGTGA
##GCTCAGTGCGCACAGGGAATGGACCTGCCGGAAATCACAA
##TTTTATCCTGACCACTTCGGAGAAGGTAAGCATTTTGGCA
##AATCAAAACATCCAGATTTTCTGGAGTTCCGCCGGGTCTT
##CCACCTGTCTCGGACGAAACATGACCGCAATCAAGGTGAC
##TTAACATGGCGACGCCCACGACTTACGACTACACGGTCCC
##TCAGTACGATTTAAATGCGCTGACCGGCCTGGTTCAGAAG
##AGCTCGATTTCTACGGCTCTTGACCATATTTCGACCGTGA
##GCACGACGGTCACCTTTACTTTCAAAGACGCGCTATCGGT
##AGCGGATAAGTCGACGCTCGACGYRCTCGTAAGCGGGTAC
##GTCTACACCGTTCCAGTTGACCCAACTCAGAACGTCACGA
##TTCAAAGCGCTCCACCGCCCTCGCCCTTTGCCGCAAAGAC
##GATCGGAACTAAGAAGCTTTATAAGAGGGTGACCGGAGTA
##CAGGCCACGGTTGTATCCGGGTCGACGGACGTTCTATTTA
##CGATCCTATACCCCTGGGCAAAAATCACGGGCATTGAAAT
##CATCGGTGGTGCGGTACTCGACACGATTAGTCTCGCGGTC
##TTAGACAGTGCGGCGGGTAACTACTCGGGGACTGCGAACG
##CAACGCTAAACAGGTTTGGATTCAACGTAAACGTGGGCAA
##GGACTATTACATCAATACAAGCGAGTTTGATGCGGACCTT
##TACATGAATATGCAGATTAAAATTTCATACAATACGGCTG
##CTGCGAAAACCATTGGCATCAACTTCATTTTGAACGAGGT
##GAAGTAACTTGAAACTCATTTTTACAAAATCAAAGCTTCC
##CTTGAGCGTCCTGATTCGGTGGGGACTGAGTGAGCCCGTT
##TCCCATTTCGCTATGGTCTTTGAGAATAAGGTCGTCTTTC
##AAAGTAACCTCCTTGGCACTCAGATCAATTGGTTAAAGAC
##CTTTTTGTCTAAACACGGGAGCGAGATCGTGTTCACCCTA
##GAATATCCACTAGAGGAGCATGAGGAGGATAAGGTCTGGG
##ACGCGATTTGCGACGAAAACGACGGAAAGAGCTATGACTA
##CGGGGCTTTCGTGTATTTCATGTACCGCGCGTTTCTCTTG
##AAATTCTTCAAGCTGCCGCTTCCAAAGAAGAACGTTCTGG
##CGACGAAGGGCGAGTTTCTCTGCACGAAGCTTTCGCAGTC
##CCTCCCGGCCGACATCATCCCAGGCGTAGCAGAGATCCAG
##GACGCGGATATCGTGACGCCTTATCAGCTTTACCTAGTCC
##TTCAAAAAGCTCAGGCCCCGGCTCCAAAAAACCCATGATT
##TGAGTACCCAAGAAGGCCGGAGGTATAATGGGAATTACTG
##ATCAGACTGGGAGTAGCATAGTGGCCACTTACAAAGCGTA
##TGACTCAATTCCACTTTATTTCCAGCGTGTGAGGAACGGC
##GTTCCGGTGACCGGACTTTCGGTCACTGTAAGCGTTGCAA
##ATGCGTCGACCGGGGTAAGTCTGCTTGCTTCGACGACGCT
##AACTGAGGTGACTCCGGGGCTTTATTCGTACGTTTGGGTG
##CCGGGAATTTCAGTACAAACTGAATGCGTTGTCACCTATT
##CCACGGGCGGATTGCAGTTCAAGGAAAACATCACGATTGA
##CGATGCGATAAGGCAGCTTCTTTCAGAAGCCGGACGAGTA
##ACTTAAACAAAGGAAACAGATTGATATGGCTTTAAAATCG
##ATTCGAATTTTGTATTCGGCAAGAAACTTTCAGACAGGTC
##TTACCGACGTAAAGGCTCAGATTTATGTTGATCAAATCGC
##AAAAGCGATCGGCGCAAGCTCGATCACTCTCGCGGAGCTT
##GATCCGACGAACGCTCCCGGAATCTACTACGCCGTTATCA
##CCGCCGCGATGCTCGTCACGTACGGATCTATCGCAGGGAG
##TTCGTTCTCGGCTTATGTAAACTCGGCCTCTAAGTCTGCT
##CCGACTGAGTACAAAGAAATCGTTACGGGCATCTCAAACG
##ATGACCTGGACGCCCATCTGACGACTCAAGACGGGGTTCT
##CTCGACCCTTTCCACGAACGTCAGCGCGGTAAAGAGCGAC
##CTTGAAACTGGACCAAACAGCCTTGCCACGATTACGGCCG
##CAATCGCTGCCGTTCAATCGGCGGTCTCTGCGGTTCAGAA
##CAACACGAACTTTAGCGCTTCAATCCCTGAGCCTATTGTT
##CGTCCTGGATCTGGATCAAACACTTACCGGATCCCGATCC
##GTATCTTTGATTCGGCCGGGCATATGGCCGATGCTGACTC
##AAACTCCGTGGTTGTGTCGGTCTCTGACCAAGCAGGCGTT
##GACCGGGGTGCCTTCTTAACGGGTTACTCTGGCGGTAGCG
##CTCCAGCGATTCGTGGTTCAAAGGGTGTTTATTACATCGA
##CATGGCGATCAGTTCGGCTGCAGTGCTTGAGGGGATTAAC
##TTCACCTTCACGTATGCCGTCGCATCGGTTGCCTATAATC
##AAGGCCGTGCTGGTCAGATCGTCACTGACGTTCAGGCAGA
##TGGCTTTGCACTTCAGACGACCTTGCTTGCCGTTCAGACG
##ACGGTTAACGACGCGGACGCGGTCGTTAATAACGCTACGT
##ATGGACTGCCTGCGGCGAACGTCCTTCAAACCGCGATTCA
##GACTCTTCTGAATAACGGCACGTACGGCCTCTCTGCACTT
##CAATCGCTTTTGGCGAACGGAACCTACGGGCTCTCGGCGC
##TTCAAGCGATTCTTGCAAATGGGACTTACGGACTCCAAGC
##GGCGAACACTCTCCAGAACACGATCTCAACCAACGTGAAT
##TCCGCGAATTCTGCTTTGGGCTTGATCGAGGGAACTGGTT
##TTGCGACCGCAACGGATTCCTTGGCTCAGATTTCGAGCCG
##AGTTTATTCCGGCGGCCGCGCAGTATAGAGTGAGGCGTGC
##CTTACCTTGGAACCCCCTACCGGCTCATTTATGAGGCAAA
##ATCACTTCGATCAGGACTCAATGACGTTAAGGCGTTCATT
##GTAAAGCCTGACTCGACGGTGGCTGGCATCTTTGCGATGG
##CGGAAGTGCCCCTGGTTACGTTCCAAGGTGTTTACGTTTA
##CGATCTCATGACTTCGAATAACGACCCGGAGGGGGAGTGG
##TTAGGGATTTTCCTCTCCCCCTCCGAGGGCGTTAAATATA
##CTTTCAGAATTTCGCTTCAGAAAAATCCGGCGGCCGTGAT
##CCAGGCCATGATTTCGAATTTCCTGGCGAACGGCATACGC
##GAGGAAATTACCGGACACGTCGAGTTAGCGGGAGAGTATC
##TTGCATTCGTGGGTAGTGATCCCGAGCTGACCGGCTATGT
##GCTGGATCAGGGTTTAAGTGGTGAAATCGAAGACGCTGAA
##GCGACTGGGCTTCTCGGCGAGAGCGTAGAAATCGAAGGAG
##ATATTGACCATGAGCTGTGAAAATGAAGGCTTCATTACCG
##TGATCCAAGGCGAGGACCGGGACATCTTTTTGCGGGTCGT
##GGATAAGGCCTCCGAACAACCTTTTGACCTAACGAATGCG
##AGTGCGATTAACGCTCGCTTCAAGAACGCGGACGGCACCG
##TCCTGATTAAGTCGTTGACCGACACCGTGTTGGTAGTCTC
##KGGACCGGCGGGCAAGATCAAGGTGGGTCTGAGTTTGGTG
##GACACCGCTCTGTTAAAGGCGAAGGAAAACCAAGACTTCG
##AAATCGAAATCACGGTTGGCACTGGAGCGAGTGCGCGTAA
##AACGGTCGTTCAGTTTTTGAAGGCGATGACGGTGAAATCC
##CGCGTTGTTTAAAAAATTAAAGAAAGCCTAAATATTAATC
##GCCTAAAGGCGAGATTCGATATATAAGGCGCGTCAAGGAA
##TTGGGTTAGATTATGGCGCTTCGGTTGGTAAGTGTAACGA
##ATCGTTCTGTAGTCACCGATGAAACGGATTCTCAAGTATG
##CGGCGGCCCTTCCAGGGCGCGAGTCCGCTGCCTTGGACGA
##AATGATCACCATAGCGGAATCCAAACTAGCGATGACTTCG
##CGGCTCCTGGCTTTGATGTCCTCCCGGAAGCGGACTATCG
##CTGAGTCGAGGACTTCTTTTTGACCGACGACGGCGGCGAC
##TCTTTAGATTGCTGCGGTTCGGCCGCGCTCAGGATACCCC
##GCGCACAAACCAGGACCGTCGCGCGATCGTCGTCTTCCTT
##AATTTGGGCCAGGACTTCAAGTTCCGACCTCTTCCAAAGG
##GGGAGGAAGGCCGCGCCTTCTAAAGCCTTCTCCAGAATCC
##TGATGGCGTCCTTCGGAGAGGGCATGAAATTAAGAATGGG
##GAAATCTGCATCCTCAAAGAATACGCGTGAGGGCACCCCG
##ATAGCCTTAGCGATGCGGTCGATCACGTCGAGAGACGGCT
##CCCGCTTGCTCAGTAGGTACATGTTAATCGAAGAGGTTGT
##GACCCCGCTTCGATGTCCGAGCTCTTCCTGAGACCAACCT
##AGCTGCTTAACGAATTTGTTCAGCCTTTCGGCGAATAGGT
##CCATGGAAGTCTTCATGTAATATTACTACCTTTTTTGGAT
##AGATACGGAAATATACGAAAACCTTATAGACATATTCTGC
##AAAAGGGGTTATTATTTTTTACGTACATATATATAACTAT
##AACTAGTGCTAGCCTCAACGTATAACTTTTAATGCATTGT
##GTCTATTTAGGTTTAGCCTTCTCGAGATCGAGGTAAACAA
##AAAGTATCTAATGGTGGGTGTCGAGCAGGGGTCGGACGAG
##TGGAAGGCCCTGCGCCTGAACCACGTCACCGCCTCGAACG
##TCCCATGCATCTTCGAAAAATCCCCATACAAGACCCGGCT
##CCAGTATTACGAAGAACTTTCTACAAAGTCGGAGAGACTC
##TCTCCGGTTTTTCAGAAGGTTCTTGATCTGGGTCATGCGA
##CCGAGGTGGTGGGCCGGAAGTACGTCACCGAGACGTACGG
##TATGACTTTCGACCCCGCCGTCGTTATTTCCACGCGCTTG
##CCCGCGCTCCTTGCTTCGCTCGACGGCTTTAACGAATCCG
##AGAATCTGGTTTTTGAGTCGAAGTACGTGGGGGAGGAAGT
##CCTTAAGGGGGTCAGGGAAAAGGTTCTCCCCGAGCATCAC
##CACTATCAGGTCCAGGCTCAGCTGCTCGCGACCGGGGCCG
##AGCGGTGTATCTACTTCGCTCGCGCACCGAGCGGAGAGGC
##CGCCGTCCTTGAGAGCCTCCCCGATAACGAAGTCATCGAC
##TCCATCGCGGAACGCGTGGCCGCGTTCATGGAAATGGTTA
##AATCGGGCAACGCTCCCGAGCCGGGGGCAAAGGATTGGAT
##CGACGTGAATGATCCGGAGTTCGATGAGCTCTATCGGCTT
##AAGCTCATCTCCGAYTCCGCTTCCGACGCTTACGACGAGM
##TGAAGAARAGCCTYRRKRMCSGAAGCATGCAGATGTACCG
##CTCGCTCGTTAAGGGATCGATTCCTTATTCGACGCTCAAA
##GAAGTGAAGTCGCTCGACCTCGAAAAGTACCGGGCTAAGC
##CTCGTCTACAGGTCACGTTTAAGCCGATCAAAATTAAGGA
##GTAACTCGATGAAAAATTCAGAATCAATAAAGGGAATCGC
##GGTCGCACTTTCGAAAGCTCAGGCCGAAATCGAAACGGCG
##GAATTCGACTCGACTAATCCACATTTTCATTCGCGCTACG
##CCTCGCTTACGGCGGTCATGAAAGCAGTCCGCAAGCCGCT
##GGCAAACCATGGTCTAGCGATCATTCAAACCCCTGAGCAA
##GCCGAGGGCGGTAAACTTGTTCTCGTGACGATGCTGCTCC
##ACGCGACGGGCGAGTTTATCGCGGGCGAGGTCCCGATCAT
##TCTCTCTAAGAACGATATGCAGGGACTCGGCTCGGCAATT
##ACTTACGCGAAACGCTACGGGATATCGGCTCTACTCGGCG
##TAGTAACGGACGAGGACGACGATGGAAATCAGGCTTCCGA
##ACCTCCAAGGAGGGAGATGCCGAAACTAAATCTCTCGCAA
##ATCTCTCGCGCGGGTCCGGACATGCCCATGTCGTCTACCA
##TTGCTGGCGTAACTGAAGCAGTGCTTTCGCATGGTCGGCT
##CGCGACCGAGCCTCAGAAAAAGAAAGTCTGGGCGATGTTA
##AAAAATGATCTCGGTTTTAGCGATGAGGACGCTCGTGTGT
##TTATAGTTCGTCACATTGGCGAAAAGAAAACCTCACAGTT
##AACGTCGGCGGATATCGATAAGTTAATCCTCGAAATTAAA
##CGCAATTTGCCACATGCACAGTAA
##end-DNA
Mu_like_ML10	Geneious	CDS	33384	35363	.	+	.	Name=C1q
Mu_like_ML10	Geneious	CDS	24220	25833	.	+	.	Name=Tape measure
Mu_like_ML10	Geneious	CDS	14752	16230	.	+	.	Name=Portal
Mu_like_ML10	Geneious	CDS	29193	30665	.	+	.	Name=Baseplate wedge
Mu_like_ML10	Geneious	CDS	8343	9680	.	+	.	Name=TerL
Mu_like_ML10	Geneious	CDS	17122	18402	.	+	.	Name=Prohead protease
Mu_like_ML10	Geneious	CDS	6769	7965	.	+	.	Name=DNA Methyltransferase
Mu_like_ML10	Geneious	CDS	512	1594	.	+	.	Name=Integrase
Mu_like_ML10	Geneious	CDS	22151	23179	.	+	.	Name=Tail sheath
Mu_like_ML10	Geneious	CDS	32106	33128	.	+	.	Name=Tail fibre
Mu_like_ML10	Geneious	CDS	26914	27861	.	+	.	Name=Tail protein
Mu_like_ML10	Geneious	CDS	18950	19891	.	+	.	Name=MCP
Mu_like_ML10	Geneious	CDS	42077	42964	.	+	.	Name=YqaJ
Mu_like_ML10	Geneious	CDS	2713	3564	.	+	.	Name=DnaB
Mu_like_ML10	Geneious	CDS	16231	17082	.	+	.	Name=Phage Mu F
Mu_like_ML10	Geneious	CDS	25833	26585	.	+	.	Name=ORF
Mu_like_ML10	Geneious	CDS	5859	6593	.	+	.	Name=DNA Methyltransferase
Mu_like_ML10	Geneious	CDS	27858	28556	.	+	.	Name=Puncturing protein
Mu_like_ML10	Geneious	CDS	42969	43664	.	+	.	Name=ERF
Mu_like_ML10	Geneious	CDS	5330	5851	.	+	.	Name=ParB_N
Mu_like_ML10	Geneious	CDS	41475	41924	.	-	.	Name=Transcriptional regulator
Mu_like_ML10	Geneious	CDS	36599	37027	.	+	.	Name=Peptidase_M15
Mu_like_ML10	Geneious	CDS	7955	8353	.	+	.	Name=TerS
Mu_like_ML10	Geneious	CDS	3958	4335	.	+	.	Name=RusA
Mu_like_ML10	Geneious	CDS	28834	29196	.	+	.	Name=Baseplate sheath
Mu_like_ML10	Geneious	CDS	26585	26914	.	+	.	Name=ORF
Mu_like_ML10	Geneious	CDS	33141	33380	.	+	.	Name=Tail spike
Mu_like_ML10	Geneious	CDS	292	519	.	+	.	Name=HTH
Mu_like_ML10	Geneious	CDS	14115	14330	.	+	.	Name=NrDR
Mu_like_ML10	Geneious	CDS	1884	2005	.	+	.	Name=Rep
Mu_like_ML10	Geneious	CDS	39146	40348	.	+	.	Name=orf00104
Mu_like_ML10	Geneious	CDS	31350	32078	.	+	.	Name=orf00085
Mu_like_ML10	Geneious	CDS	30662	31339	.	+	.	Name=orf00084
Mu_like_ML10	Geneious	CDS	12942	13616	.	+	.	Name=orf00047
Mu_like_ML10	Geneious	CDS	37606	38247	.	+	.	Name=orf00100
Mu_like_ML10	Geneious	CDS	2088	2726	.	+	.	Name=orf00011
Mu_like_ML10	Geneious	CDS	9781	10359	.	+	.	Name=orf00030
Mu_like_ML10	Geneious	CDS	37041	37604	.	+	.	Name=ORF
Mu_like_ML10	Geneious	CDS	20766	21299	.	+	.	Name=orf00065
Mu_like_ML10	Geneious	CDS	38249	38758	.	+	.	Name=orf00102
Mu_like_ML10	Geneious	CDS	40357	40860	.	+	.	Name=orf00105
Mu_like_ML10	Geneious	CDS	18429	18917	.	+	.	Name=orf00057
Mu_like_ML10	Geneious	CDS	21648	22130	.	+	.	Name=orf00069
Mu_like_ML10	Geneious	CDS	12227	12691	.	+	.	Name=orf00044
Mu_like_ML10	Geneious	CDS	23621	24046	.	+	.	Name=orf00073
Mu_like_ML10	Geneious	CDS	23198	23617	.	+	.	Name=orf00072
Mu_like_ML10	Geneious	CDS	20017	20385	.	+	.	Name=orf00061
Mu_like_ML10	Geneious	CDS	40844	41212	.	+	.	Name=orf00107
Mu_like_ML10	Geneious	CDS	35478	35840	.	+	.	Name=orf00092
Mu_like_ML10	Geneious	CDS	3602	3961	.	+	.	Name=orf00015
Mu_like_ML10	Geneious	CDS	21296	21643	.	+	.	Name=orf00067
Mu_like_ML10	Geneious	CDS	20405	20749	.	+	.	Name=orf00063
Mu_like_ML10	Geneious	CDS	38788	39126	.	+	.	Name=orf00103
Mu_like_ML10	Geneious	CDS	11171	11473	.	+	.	Name=orf00037
Mu_like_ML10	Geneious	CDS	4831	5115	.	+	.	Name=orf00021
Mu_like_ML10	Geneious	CDS	28559	28837	.	+	.	Name=orf00080
Mu_like_ML10	Geneious	CDS	4471	4746	.	+	.	Name=orf00019
Mu_like_ML10	Geneious	CDS	11470	11733	.	+	.	Name=orf00039
Mu_like_ML10	Geneious	CDS	12692	12954	.	+	.	Name=orf00045
Mu_like_ML10	Geneious	CDS	35925	36185	.	+	.	Name=orf00094
Mu_like_ML10	Geneious	CDS	10	258	.	+	.	Name=orf00001
Mu_like_ML10	Geneious	CDS	14327	14560	.	+	.	Name=orf00052
Mu_like_ML10	Geneious	CDS	36185	36403	.	+	.	Name=orf00096
Mu_like_ML10	Geneious	CDS	10931	11134	.	+	.	Name=orf00035
Mu_like_ML10	Geneious	CDS	13921	14118	.	+	.	Name=orf00049
Mu_like_ML10	Geneious	CDS	13732	13908	.	+	.	Name=orf00048
Mu_like_ML10	Geneious	CDS	41339	41503	.	+	.	Name=orf00109
Mu_like_ML10	Geneious	CDS	24061	24216	.	+	.	Name=orf00074
Mu_like_ML10	Geneious	CDS	6586	6732	.	+	.	Name=orf00026
Mu_like_ML10	Geneious	CDS	11922	12065	.	+	.	Name=orf00042
Mu_like_ML10	Geneious	CDS	10420	10560	.	+	.	Name=orf00032
Mu_like_ML10	Geneious	CDS	4355	4474	.	+	.	Name=orf00018
Mu_like_ML10	Geneious	CDS	5108	5224	.	+	.	Name=orf00022
Mu_like_ML10	Geneious	CDS	11818	11925	.	+	.	Name=orf00041
Mu_like_ML10	Geneious	CDS	36495	36602	.	+	.	Name=orf00097
Mu_like_ML10	Geneious	CDS	12074	12166	.	+	.	Name=orf00043
Mu_like_ML10	Geneious	CDS	11726	11818	.	+	.	Name=orf00040
