# Supplementary material for: Flexible genes establish widespread bacteriophage pan-genomes in cryoconite hole ecosystems
Source: Nat Commun. 2020 Sep 2;11:4403. doi: 10.1038/s41467-020-18236-8 (PMC7468147; doi:10.1038/s41467-020-18236-8)
Supplement: Supplementary file 7 — Source Data [file 41467_2020_18236_MOESM7_ESM.zip › Figure_3_source_data/GFFs/Mu-like_ALPS.gff]

##gff-version 3
##source-version geneious 8.1.9
##Type DNA Mulike_ALPS
##DNA Mulike_ALPS
##GGAAATGAAAATGGCAACGCATAGAAAAGGCCCGATTGAA
##GACGTGGACGCGGTTTCGAACATCGCAGACGAGTTCTATA
##CCGAGGAGTTCGTCCGCGAATTCTTCAATTATAAAAACAT
##CGCGACGCTCCGGCAGATTCAAAATACCCGCCCGCCGGGA
##GCACATCCGCCGTGCCTCCGCGTAGGGTCGTCGGTTAAGT
##ATCCGAAAAAGTTGTTTCACCAATGGGTATCGGATCAGTC
##GCTAAAAAATTCCGGTTAACTTCGTTCGGCATTATCGACG
##GGAATAAGAAGTATGTTGTTAGACGAGAAGCCACCGAATT
##TATTGGGCGACGAATTTTTCACTGAAGACGAGATTCTTCA
##GTTCTTAAACGTGTCGCGAACCACGCTCACAGGCCGACGC
##TCACGCGCGACGGATCACCCGCCATACGTTCAAGTCGGGC
##GCGTTCGGTTATACCCGAAGCGCGAATTCAAGTCGTGGAT
##CAATCGTCAGCCGATGCGAAAGGCCGCTCGAAATGGGTAA
##GCGATTTCTCAAAATCGAAGGTCACATTTGGATCGACGTT
##AAAACGAGCACTTATTTCGTTCGCAAGACATTTAAAAAAG
##AACACCTAAACGAACTTAATCTGTCCACCGGACAGAAGAC
##TCTAGGGAAGGCTCGGACGCGGGCGTCTGTTATGATCGCG
##GAACATCTAGCGTCGGGCGGACGAGCGACCGGCAGGAATT
##CAAAGCGGATGTATGAGGTCATCGAAGAGATCCTCCGCGT
##AGAGATGCCGAGGAAGCGCAAGACAACCCAGGATCAATAC
##AAACGATTCCTTACTGAACTCAAAGACGAGTGGGGCAGGT
##CGGATCTTAACTCGATTACGCTCTCCGAGTTCGATGACTG
##GCTCATCGACTTCCGTAGTCGGAAGCCAAACCGGACGACG
##TTCATGGACTACGCCAAATACATGAATAAGATTTTCAGCT
##TCGCTTACCAGCGGAGGTACGTGTCGCACAAAATTGTATT
##CCGAAGCCCCGACGAAGCGGCGGAAGAGGGCCGGGTCTAT
##ACCCGCGAAGAAATCACCGCCGTATACGAACACATGAGCG
##AAGATCTACGGGATCAGTTCACCCTTTCGCTGGAGTGTTT
##TATGCGATTGAGGGAAGTCCTCAAGTTGACTTGGGACCGC
##GTTGACCTCGTCACGGGCGCGATCACCCTTCGCAAGCAAG
##ACGTGAAAACCGGATCGAAGACAGGCAAGGGGCGAACGTT
##TATCGCGTCACCACACGCTTTGGCGCGTCTACAAGCGCGC
##TACGCGGCTCGAACGTCCGATGTGTGGGTTTTCCCATCTC
##CGACCGGGAAGGGCCCCGTGAACCAAAATAAGAAGACCTG
##GGCGACGGCTAAGAAGCGCGCCGGGATCAAAGGCGTCGCG
##AAATGGCATGCATTGCGACACACCGCCCTCACGTGGGCGC
##TCCTGGATCAAAAAGCGAACCCGCTTCTCGTGTCCGAATA
##CGCGGGGGTGAGTCTCGCGACGATCCAAAAAGTTTATCTG
##CACTCCACAGCAGAAAAGACCGCCGAGGTGTCCACGGCAG
##TAACTATAGCGCCAAAAGGCGTGAGAAAGGTGTGACTTTT
##ATGAGAGACGCTAAAAAACAGGCAGTTTTACCGGCTAAAC
##CGACGAATGAACATCGACTTAACGTGGTAGGGGTCCGCGG
##TTCAATCCCGCGCGGGCCAACCATCTCCAAACTTAGAAAA
##ACCCCTAGAAGCCGCACTAGTAAAGCTTCTAGGGGAATTG
##ACCTCTCCTTTTGGTGGGTCGACCCTAACGCACTCCGTAG
##CGATGTTTTGATCCCTTTTGGAGACAAAAGGAGTAGAAAA
##GGAGTAGATTCTACTCCCCTCAAACGCCGCTCAGGTGCGC
##GATAATGGCGAAGCGGTTCACCGATACGGAAAAGTGGAAG
##AAGCCGTGGTTCAGAAAACTAGACCCGAAGTGGAAGCTTG
##CCTGGATCTACGTCTGCGATAACTGCGACCATGCGGGCGT
##ATGGCCAGCTGACTTCGAACTTATGGGGTTCCAGCTCGGA
##GATGATTTCCCCGAGGAAGACTTCAACCGGATTTTGGGCG
##GTAAGTTAGAGCGCCTAGAAGAGGGCAAGTACTTCGTTCG
##CCCGTTCGTTGAGTTCCAGTACGGCGAACTAAGGGACAAC
##AACAGCGCCCATCAGAGCGTCATACGCGCGCTTAACAAAG
##TGGGCCTCCATCCCGATATTCACGAAGGATTAATCGCGCG
##CCCATCCGCGATCTTGAGCCGCTTATCGAACAAGAAGAAG
##CTCGAGGTAAGGGCGCTGGATCATTACCGATGTACCTATT
##GCGGGACTCCCGGAGATGATAGAAGCCTGATCGTCGATCA
##TATCGTTCCAAGATCGAAAGGGGGCGAGAACTCTGACGAG
##AACCTAACGACCGCCTGCATTTCCTGTAACGCCAAAAAGT
##TTGACCTCGCTGTCGAGGTTTTCATCGACCGCCATGGTCT
##TCGCTCTTCGTTGAGTGAGCCCTTAAAAGCCAAATTAAGG
##ATCTTATTAGGGGCTGTTAAGGAATTAACCACCCCTAAGG
##ATAAAGAGAAGGATAAGGATAAGGATAAGGTTAATTCTTC
##TCTTAAAGAAGAACATGACGCGAAGCTCAAAGTTACTTCC
##GCCGAGATCTCCGAATGCGTCCAGGCGTGGGGTCACACCC
##TTCGAAGCTTCGGCGTCCCGAAAGATCCGCGATTCGACGA
##AGTCTCGATTGCCCGACTGGTTATGAAGCACGGCTTCGAA
##CCCTCGCGCATGGCGCTGCTCGGCGCTGCGGACGAAAAAC
##CAACGGAGACGTTCAACCCGAAGGACCACGTCTCGGTCGC
##GCGCGTGGAGAAGCATTTTCAGAAGTTTACGAACCTAGGC
##GCGAAGGTACTCGCCAGGCTCCACAACGAAGGGGGGGCTT
##GTGTCGAAGCGTGACCAGGGGCCGACACTCGTCGAGCCCA
##AGATCAAAAAGGTTACCCAAGTCCTGGCCGACGCCATCGA
##CGAGCTGGTTAACCCACCACGAGGCACCCCACTTTCCCGC
##TGGCCGGACTTTCAACGCCGCTTCGGGGGTTTCCGTCCAC
##ACGAGTATTCGATCGTTTGTGGGGCAACCGGGTGCCTTGG
##AGGCGATACCGAGATTTCAGTCAATCGTGGGGGTAAGGGT
##TACAAGATTCGGATACGAGACTTGTATCAGCGCACGCGCG
##GCATAGGCCCCGCGAACGAGAACTTCGATCCGACTGTCGA
##AACGCAGGTGAGGTCGTACGACGGAGCCAGGACGCGGCTT
##CATAAAATTAACGACGTGATCCTAAGCGGAATTAAGGAAA
##CGTGGCGACTCCGCGCGGATCAAGGGAAGACTATCCGACT
##AACTCCCTGTCACCGCGTTTTAACTCAACGAGGATGGGTC
##GCAGCCCGAGACTTGAGAGCGGACGAGGATAGAATCGCTG
##CAGACCAGGATAAGCCTCTCAAGAGCGGGAAGGTGCGCGC
##GCGACTTACCGACACATATTTCCAGGGCGTTAAACATCAT
##CCACATCACACGAACGCTAAAAATATAAAGCGCATCGTGA
##AACATCGCGCGATTTTCGAGGCTAACGTGAATGGTCTCGC
##TCTTGAAGAATTCTTACGCATCTGTCGGTCGAATAAGGCA
##CGCGCGGAAAAACTGAAATTCGTAAATCCTCGGACGCACC
##ACGTTCATCATAAAGATCACAATCATTCGAATAACGACGT
##AAAAAATCTCGAATTGATGACAATTGAAGCGCATAGATTC
##GAGCATGGTAATGCCGACCACTTTAATTCTGGGTCGGTAC
##GATGGGTCACATTTCGGGGGTTCGATCGCGTCGGCGTGGA
##AGCGGTTTACGATATCTCGTGCGCCGATCCTCACCATAAC
##TTCGTTGCCGACGGACTGATTGTTCATAACTCTGGCAARA
##CGGCGTTTATCGCCTCGATGTCCGCGCAGCTCGTGGAGCA
##AAACGAGCGGCACTTCGTTATGAGCATTGAAACCGGGCAT
##CTCGACTTCGTGAGGCGGGTCGCGTCGGTCTTTGCGAAAG
##TAGACCTAAACGACGGCGACGGGCTAAATCAGTCTAAGCA
##AGACTCACTGATGAATCTCGCCGTTCCGGTCTTAAAGAAC
##GGCGCGCTCCACCTTTCCGAATACGATAACCGGCTTTCGG
##TCGAGCAACTCATGCACGATCTTCGCTACGCGCGCGAGAA
##ACTCGGATGCCGAGTGGCGTTCATCGACAACCTAAACTTC
##CTACTCACCGTCGACAAATTCACCGACGTGAATCAGGAAA
##TGGACCGGGTCACCCATGAACTGATTATTTTTTGTAAGCG
##GATCGACATGCATATCGTGATGATTATGCACCCCAAAAAG
##AATTCGAATCCCCGCGACCTTCGCGTGGAGAGTGAATTCG
##AAATCAAGGGCTCCTCGACCGCCGTCCAAGAGGCGCAGAA
##TATTTTTCTATTCAATCGCCCGAAGTCAGACGACGGAGCG
##CACTCGAAATTCGAACGCGAAGTCATCATCGCGAAGATGC
##GGCGGCGCGGGCAATTCGTTCATGAGTCGGTTTGGTTTGA
##GTACCGAGACGCGAGTTACTTCGAGAGCGCGAATCAAACC
##CGCTTTTTAGTTCCAGTTCCAAACGCGCAGACCGGAGAGG
##GGGCGAAATGGACTGGTTACAAGCCATCGATTATTCCGAA
##TCTCTAATGGAAAGAGTCATGAACGATTACGGGCATCCCG
##GTCCGTACACGATGTTTATGCCGAAGGCGTTCAGAGATGA
##TTTTTTAGATTTACAGGCTCTTCTCGTAAAACGCGAAATC
##ACCGTTGAAGCATACCTTCATAACTGCGAGTTGCTCTCGA
##AAAGCCTCGATAAAAAGCTCTGCGACGATTCGATCACGAG
##AGTTCTAAGGGGCACGCCCGCTGTAAATGCTATCGCCGCC
##AAAGCAATGGACGAGCCTGTTGACTCAGTCCCCGCTTGGT
##GGCCCGCCCTAGAACGATGGGCCGAAGTAAATCGTTTTGA
##AGATGACGAGCAAGACTGGAACAGTTGGAAGTTCGCGGAG
##TGATAATGACTGGCGCACCAACTGTGACAATCGAGCTCCC
##CGGTCTCCCGAAGGGACTAAACGGATCGCACTCGCATTGG
##AGAGTCGCCGCCGCAGAGAAAAAGCGCTGGCGCGTAATGT
##CCGCGCTCGTCGCACGTTCGAAGCGTCCGCCTAAACCCCT
##CGCCAGCTGTTCCATTCGCTGCACCCGCTTCTCTTCGAGC
##GAACCGGATTACGATAATCTGGCCGCTTCGTTTAAAGCCA
##TTATCGACGGGCTTAAAGACGCGGGCGTTATCGAGGACGA
##CCGCTCGACCTGTATCGTGAAACGTGAATACCTCTGGGAG
##AAGACCGCTCCGAAAAAGGGTATGGTCAGAATCGAAGTCT
##GGGCAATGAATGATATGCTCTAAGATTGTGTCCCGTAGCT
##CAGTGGCAGAGTGGACGACAGGCCCCGGAGACACCGAGGT
##TTTTCGTAAGGACGTGGGTTCGATTCCTGCCGGGACGCCA
##GATTTTGATGGTCAGTGCTTAGCGGATAAGATGGGCGCAT
##GAGTTTAAAGCGTCCAGAACTCGAGAGCGCAATCGTTGAA
##GATGTTATCGAAGTCGTCGCGCATAGTGAGCAGCCGAGGA
##TCGATGATCTTAAATTGCTCCGGCGCGTTCTTGAAATAGC
##GACGACGACCTACATCGATGACTGGGGCATGCTCCCGCAC
##GTCATCGAAGATGAATGTGGCTATGATCTCGGCGCGATTA
##AGGGCTTACAGATGGCAATCTCTGCAATCGAAACGACGGT
##CGTTAGCGACTCTCACCGACCGACCATTCACTAGAATTTT
##TAATAGCGTAGTTGCTAATTGCGATTACCCATAAGTATAG
##TTTTAATACTATACGAGAGAGTAAAATTGAGAGTTTCAAT
##GAGTCCACAAATCGACCCCTGGATACAGCTCTCGTTTAGC
##TTCGCGGCGACGCCCGCAACCACCGACCGTCGTGTAATTT
##TTATAGACCCGCCCGTCCCCGAGCATGAGAGATGCCGCCA
##CGCCGGATGTCAGAACCGGGTATCAACCGGAAAGGTTTAC
##TGCTGTAAGGCCCATTCCCCGTTCGGGCTCCTCGAGGACG
##AACCGGACAACGCCCCCCCGGAGTGGGTGCCCCCGCCAGA
##GGCATCGAGGTGGGCCCGGCCGAGGCTTTACGACTAAGCG
##ACCCGCGCGCCCCGAGGCGCGGCGATTGGGCGACGACAGG
##GTGTCCGGGTCAACACTGTCCGAAAATCGATCCTGGGCGA
##TCCTCGGTGGTCAGGATGTGTTTCGAAATGCCTCCGGTGC
##TATCCTAGTTAGATTCGAGGTGGGTTATACAAACCAATTT
##AGTTGACCCGACAATGGCTCACAGCAGCGACTTTACAGCG
##AAGGATAGGGAATGACTCAAGGCGAGATGAAGGTTGAATG
##TGCTCACGACGGGTTGGTCGAGATCGAAGTCCTCGTGCCT
##AATCCGAGGAACGCGAACGAGCACCCGGACGCCCAGATTA
##AGCTTTTAGCGAAGATCATGAAGCACCAGGGGTGGCGCAA
##CCCGATCGTCGTATCGAATCGCTCCGGTTTTATGACGAAG
##GGGCATGGGCGCCTCCTTGCCGCTAAGTTCAATGGTTGGA
##CTACTGCTCCGGTCGATTATCAGGATTACGCGAACGAGGC
##CGACGAGTGGGCCGACATGATCGCAGATAACAAAATCGCC
##GAGCTCGCCGAATCGAATGAGATCCGGATTCAGGAAATCG
##CTTTGGATCTCGGCGACGATTTCGATTTCGAACTTTTCGG
##CATGCCTGATTTCGGAATGAATAAACCGAACGAGGATGAC
##CACGACAATGAAACGGTGGATTTGAACCCGCAATTCATCG
##TCGCCGTTTCGTGTTCAGGCGAGCACGAAATGCAGAAAAT
##ATTCGAGGAACTTTCTTCGCGAGGGTTGCAATGCAAACTT
##ATAACGTAAGACTCGAAAGCGAAGTTTCGAAAACGTTTCG
##TTGTCAGCGCGCCGCCGACTCGTTGGACATCGACGCGCAT
##AAAAAAAGCGTTCACGAGCTGAGCATCTCCGCTGATTTAA
##AAACTGATTTCTCCGTTGGCCTCATCATAGGCGCTAGCGG
##CTCGGGCAAAACCACGCTGGCGRAGAAGATTTTCGGACCA
##GATTGTTTCAAAATCGCATTGGACGAAAACAAAACGATTA
##TCGATCAACTGCCCGAAGGCTTATCGTACGACGAGTGTGC
##GAACCTTCTATCGGGCATTGGTTTAACGAGCGTGCCTTGT
##TGGATCAGGCCGGTTAAGACGCTTTCAAACGGGCAACGCT
##CGCGCGCCGAAGCGGCATTATCGATGGTGAAAAGTGACGA
##CATGGTCATGATCGACGAATGGACGTCGGTCGTCGATCGC
##ACCGTCGCGAAGGTCATGAGCCATTGCGTTCAAAAGTTCG
##CGCGCAAGAACCAAAAGAAAATCGTCTTATTGTCTTGTCA
##CTATGACGTAGTCGAATGGCTAGACCCCGATTGGGTGATC
##GATTGTAATACGCAAAAATTTATCGATCGGAGGTTACTTC
##AGCCAGGCGAACGCGAACGAAAAGAACAACTCAAATTCAC
##GATCCGCGAAGTCGACCGATCGACGTGGCGATATTTTAGC
##AAGTATCATTATCTGAGCGAAAAATTGCCCGGTGGGAAGA
##TCTTCACCTACGGGTTATTTCACGGTGACGATCAAATCGG
##TTTTCAATGCTTCGCGAATTATGTGCCGATTCGAAAGGGA
##TCGATCCCGATCTATCACAGCAATCGCGTCGTCGTTCACC
##CCGATTACTCGGGGTTCGGCATCGGCATTAAAATGGTCAA
##TGCGAGTTGCATGCTTTTGAGCGAAACGTTTAAGTCCCGC
##GTGAAGATCATGGCGAAGTTCAGTAGCGTTCCCATGTATC
##GCGCGCGGATCAAAGACCCGCTTTGGAAACTCTGCGAAAT
##AAAACGCCAGATCGGTCGTCTCGTCGGCGGCGGGTCGATC
##GGTCGCAAGCAAGGTTATCGCGAAAATATCAAAACGTATT
##CGTTCGAATTCATTGATCAGTCGCACCCGATCCAGCGCAC
##GAAATCAGCTCCATGATCGCAGTATAATTTTTCGGTTTTT
##CGCGATCCATAAACATTCGGTTCGACGCCGCCATGAAATC
##GTTTTTCGACAGCGTCGCATGCGATTCAATGAAGTTGTGC
##GCGAGCTCCAATTCTTGCGCGTTCAGGCGCGCGTAGACTC
##GTTTAAGCCAAGCATGGGTTTTATATGAATCGAACACGTT
##GCGTCGCGTCATGGTTAGATCGTAAGATCGATTATTGAGC
##ATCTCAAGGGGCGTTCGTTCAACTCGATTTTACGTCGAGG
##ATTCGGCCGAGCTTCAATTCATAAATTTGGGGTGTCGAAA
##GGTACGCAATGGATCGCTCAAGGAACGGGTTATCGATCAG
##ATCGATGCGCAAGAGTTCAACGAGCATTCGTTCAGGCGTT
##TGGTAATGAAACAGGATTTCACCGTGTTCGTTTTTATCGA
##ATCGTGAGGAATAAAACGGAGTCGCCGCTCGAAATTCAGA
##CGTTTTCGTTCCCGCTCTGATTTGCTCGAAAAACACGCGT
##TTGATTCTCAAAACGAGGGGCATATCGAATCGTTATTCAC
##TCGGCGATTCATTCACAATTGAATTCGATAAAGGAAAGCG
##TCAATAAGCCGATTACTTTTAGGAACGCGTTAAGAATGAG
##ACAATGTGAACGCGCGTTGTGAAAGTCTTTTGCGACGTCA
##ACGAGGTTTAAAATGGCTAAAGGCAAAAAAACAGGCGGTC
##GAAATTTCAAAAAAGGCGTGTCGGGAAATCCCGGCGGCGC
##TACGAAGATTCCCGAAGATCTTAAGGAAGCGCGGAATCTT
##ACCCGTATCGAAATGGAGCGCGTTCTAAACCGCTACATCC
##ACATGACGAAATCGGAAATCATTAGGGCGGCTCAGGACCC
##GATGACGCCCGCTCTCGAGCTCATGATAGCAAGTCTGATA
##TCAAAGGGTACGAACGAGGGCGACTACCGGCGCATTTCCT
##TTCTCCTCGACCGCCTCGGGTTCGTCGTTCCGACTGACGT
##GCGAGTATCGGGTGGCGAGGGCGGACCGATTAAGCTTTTC
##TCGGAAGATCAGATTAAGCGAATGGCTAAGGCCGTTTTAG
##ATGACGATTGATCTCACGCTCGACATCATTCGCAACAAAC
##TTATCGCGTTCGCAATCGGGATGCGTGACGACTACATCGC
##GGCACCCCACCATAAGGCGATCGCGAAGAAGCTAGAAGAG
##CTCGAGGCGCGGAAGATCCGGCACCTCATGGTCACCATGC
##CCCCCCGGCACGGGAAATCCATGCTCATCTCCGAGCTATT
##CCCGGCCTGGTACTTGGGGAGACACCCGGACCATAACGTC
##ATCTTTACGAGCTATTCGCAGGAGATCGCGGGTGACTTCG
##GACGCAAGGTTAGGAATCTACTGAAGGAGCCCGGATATCA
##GGGGATCTTTCCGGGAATCGAGGTCAGCGAAGACTCGGCC
##TCGACCAAGCGATTTCACACGAACGGCGGGGGGGCATACT
##TCGCGGTCGGCGCTGGCGGCGCGCTTACCGGGCGTGGCGG
##CGACTTAATTATTATCGACGACGTTCATAAGAACCGTGAA
##GAGGCTCATTCCGACGCGGTAACGAAAGCGATTAAAGAAT
##GGTACGGGTCGACGCTCTACACGCGGCGAATGTCTAATGC
##GGTCGTCGTAATAGTTCAGACCCGGTGGAGCGATAAGGAC
##TTACCGAAACACCTTCTCGATAACGAGCGTGATAAGTGGG
##AGATCTTAAACCTCCCCGCGATTAGTCCCGAGGGAACCGC
##GCTTTGGCCCGAAAGGTTCCCGCTCGAGACGCTGCTTGAG
##ATCAAGCGCACGATCGGGTCAGCGGACTTCGAAGCGCTGT
##ATCAGCAGCGACCGTCACCCGCCGAGGGTGCGCTTATTAA
##GCGCGGCTGGTTTAAGTTCTATAAAGTGCTCCCAAAGATT
##CAGGAAAAGATTCAGTCCTGGGACTTGGCGTTTACCGGCA
##AGGAAACGTCCGACTTTACGGTGGGCCAGGTCTGGGGATC
##GGTGGGCTCAGACAAGTATTTAATCGACCAGATCCGCGCG
##CGCTTAGATTTCCCGGCCGCGATCCAGGCCATCCGATCCC
##TGAGCTACAAGCACCCGGACACGTATACGAAGATCGTCGA
##GGAGAAGGCGAACGGAGCGGCGGCAATCGCAACGCTTCAG
##CGCGAGATCACGGGCCTGATCCCGTATAACCCGAAGACCT
##CGAAAGAGATGCGGGTCGCCGCCGTCGCGCCCGATATCGA
##GGCCGGAAACATCTGGCTCCCCGATCCTTCTATCGCGCCT
##TGGATCGGCGACTTTATCGAGGAGTGTTGCTCATTCCCGA
##ACGGCGCGAACGACGACTCGGTGGACGCGATGTCACAGGC
##GCTTATCCGCTTCCGCGAGTCTTCCGGCGACCGCCTACGG
##CGCTTGATTCAGATGTAGTTCGCCGATTCGCACGATCGTT
##TTCCCGATGTTACGTTTTCCGCAGGAGATAAATTACCATG
##AAAAAGATCGCAAAAAAGAAGACGGCTAAGAAGCGCAGCA
##CCAAGAAAAAGTCGGCTACGAAAAAGGGTAAGTCCTTCGA
##CGCTCGCAAAACCTCGTCCCGCACGACCCGCCCTGAAGTT
##TACGCGTAAGCGACGGTTTTTCGAATTCGCTCGTCCGCAA
##CACACTGGAAGCCCAAGACCCATAAACCGGTCTTGGGCTT
##TTGTGTAAACGGCGCGAATCGTCCACTATTATATATGATA
##GTTAGATCACTATACTATAACATAGCATTATCGTATAATA
##TAAAAATGGCGAATTTGCAGTACGATCCGCGACCGAACTT
##TTATTTGTTTCGAACCTGCGAACACTGCGGTTGGGAATGT
##GACCTCGAGGAGTTCGAAGAGAACCTTCCGAGCAAGTGCG
##CTGAGTGTGAGTCTGACGACCTAACCCTCGAGCGGGAGTA
##CACATGAGCCACAACGGATGGGCTAATTATCAGACGTGGT
##GCGCATGGGTCGCTATCGTAAACGTCGAGCGGGTCTACGC
##CGTCGCCGTAAAGGACCCGTCCACGAGGAATCTAAACGAG
##CTCATTTTATCCGAACTAAATTACTTCCCCGAATTCGTAT
##CGTTCGACTTCGAGGCGATTAACTTTAAGGAGATTCAAAA
##CGAGCTCATAAAGAGCGAAAGAAAAGATGCCTACGGCGAA
##GAATGGGAACACGCGTGATCAAGCCAGAAATCGAATGTCA
##GATAGAAGACTGCGGCGACGGTGAGTGTGACACGCATAAC
##CCGGTCACGCGCGATGACGTGATTTGCTCCAGGTGTGGTG
##AGCACGCGGAGATGCGCCAAGAGTCCGGGACCGAGTGCTG
##CGGAGGCGAATCGAGGTTTGAATGATCGCCGAGTGCCGCG
##TTTGCAAAATATTATTTCCGACCGAGTATGATCTTAAGGG
##TCACACGTGCGCCGAGCCGGATGCGCCCCCCCCTGAACGA
##ACCTATGAAAAAAAAACTCCGCGACTATATGCCGCCTCTT
##ACGGAAGAAAAGAAACAGCTTAACGGACTCGTTCCGAAAT
##CTCTTTTTCTGGCGGCTCAGAAAATTCTGATCAAAGAAAA
##ACGCGGCTGGGGAAATCTCCTCTCGGCGGCGCTTAAGCAA
##TACATCGAAGAGACCGAGCAAAAAGGATAATTCATGGCAC
##AGACCGCACAGGAAGTTTTCACGCACGGATTAGTTTCGGG
##AGCCACGCGTGCGCTCATCGTATTCTCTAACGACGCGGGC
##GGGATCGGAGTCTCCTGGTCCGATATGCCGATCGAAAATC
##TCTGTTACCTAAGCCAGGTCTTAACTCACGCGATTCAAAG
##TAAGGTCGCGCAGGGGTTTGGTCTTCAGGCGCCTAAGCAA
##TCGCCGGAGCAGGCGGAGCCGAAAGCCCAACCGAAAGCGG
##AAAAGCGCGTAAAGAAAACGACAGCGGTTAATAACTTCCC
##GCGCTCGAATCAGTGAAAACGGAAATCGAAGAAATCATTC
##GACTCGTAACTTGTATCGAGTGCGAACGTGACGGCGACAA
##GTCTCCGATTGATTCCCGCGCCGCTCTCCGAGAGTACGCC
##GATCCGGAAAGACTACGGCAAATTGCTTACCTCGTCGTTC
##ATGCGGCGGGCGTGATCCGAATGCTAAACGCCGGTCCCGA
##TTGCCCGGTCAAGCAATACGGCGCCGCATGGCTCGACGTA
##TACAACTTGCCTAGAAATTCCGGCCCATATGGGTAAACGG
##GATTTAGAGATATTTCAGATCGCCGTGGCTCTTTTCGTGG
##GAGTTGTTGCGATTTGGTACGGGTTCTGGGGGAAGTTTTA
##ATGGGTCTAGCGCAAGTAGCCAAGGTGGCTTTGTTCTGGG
##GATTTACCGCGGCGTCGATCGCGACGCTCGTCGCAATGGT
##CTGGTTTGAACGGGAAAAGAGGAAGTGATCCCGCCCATCG
##GATCTAAACTCCGTGCAGGAATTCAGGCGCTCCTTTCACA
##GGCGAGAGCGCAAAAGCCAAGCGTGCATCTGAATTTTGTA
##ATCAGAATATTAGAGGACGCCTTGAGGGCGGCTTCGAAGG
##TCGAGTAGCGAATGAACCCCTCCGAAACCATCAAGCATTT
##CATCGAAAAGCGGCGGGCTGTGGAAAGTGCGGCGACGCCG
##GGGCCTTGGTCTTGGAACGAAGACGGCGGAGGGTTCTACG
##TCGAAACTGATGATAAAGTTCTTTGCGGAATCGCCAGCGG
##AATGAATCGTTACCCTGAAGCTAAGCAAGTCGCCGAGTTC
##ATAGCTGACGCCCGCACCTCCGTCTCGCTCCTTCTGAAGG
##CGGTCGAGGAGATGGCGGGGGCTTTGGAGCAGATTCGGAT
##TTATGCGGACAACGAAGAGGTGGAGATGACGTGTAAAGAC
##GCCCTCTCCCGCGCCGCTGAAATCCTGGGAGAGAAGGAAT
##GATCGGCGCTTTCATCCTCGGTTTCATCACCGGATCAATC
##TGCACCGTCGCGTGCATGCGAAGAATGCGCGATGAGATTA
##GGGCGAAGTGGCATCCTTGACCGCTTACGACGAGCTCATG
##ACCTCGAATGCGATGGATATGAGGTGGGTTCTCCCGACCT
##GCCCGATGCACTTAAATCCACATATTTATACCGCGTACTC
##CGTCCGGGTTCTCGAATCCCAGGGGGAAGCGGACGCGGCG
##GCCGTCTTAAGGATTCGGTACGAAAACACTCTCCTTAAAG
##AATGCGAAAGTGCGTACGGCCTTATTTCCACGTTCCCGAA
##CGGAGCGACGGCAAGTCACGATGACCTATACGGCGGATCT
##TTCCTTTCGCCCCGCTTCGCCGGTCGTGCGCTCGACTACC
##TCGACCGAACGGATGGCGTTTACCGCGAGAGCGAGCCGAC
##TATTTTCCGGTTCTTATTCTTAAAGCCCGCGATGAAGTCT
##TGGGCGGAAGGGTTTAAGGTCGGACTACTCTCGCAACTTC
##AATTCGCGGTTCATTGTATGTTTCATCTCCTGACCGCAAA
##ACCGGGTGAAACGTCGGATCACCTCATGATCTGGCTTGCG
##ATCCCTTCGATGAATCGGTTCCCGCTCTCGTCGCTTGCGA
##TCGCGATATGGGCGAATAGGTGGACGGCTCGCGGGATGAC
##CCCCAAGACCGTGTTCACGGCATACTACTTGACCGAGGTC
##CCCTGGATGGCAAAGTTTGCACAGAAGGACTGGGCCGCAT
##GAATACAAGAACAACGATTTTAATCTCGCTCGGCTTTGTC
##TTTTCATGGGCCATAGGTGGGTGCTTAGGGATTCTAATCG
##GGCAGCGCCAGGCTCCCGCGTGCGTAGGGCGGAAATAATG
##ATTCCGAGCAAAGCTCACCTTCAGAGGCCGGACGGCATGA
##CGTTTTGTGGGCTAAACTCGCTCTCGGTCTTAATCGTTCC
##GCTAAAAGATATGGAGCGCACTAAAACCTGTAAGACCTGT
##CTCGTTCGCCTCGACGCGATTGCGAAAGAGGAACTAACGC
##GCAAGAATCATTAAGCGGGGTAATCCTTGATAGTTAGAGA
##GCAGAATTACTATAGCGATCTCGGACTAAAGGCTTTCGAT
##ATCCTAATGGAACTCCCTAAGGCGGGAGAGGATCGGTATA
##AACTGCTTACCGGGGCAAGCGCGGGCTTTGATAAAATCGA
##CATAGAGATTCTTAGGCAATCGCTCTTAAAATTATCCGAT
##ACGATTCGAGCACTAGGACAATGACGTGCCCGAAATGTGA
##GGCAGATACGCAAGTCGTTGATTCACGCTACTCGGTAGAG
##CTAAAGCACACACGCCGTCGCCGCGAGTGCCTTAACTGCG
##GCGCAAGGTTTTCGACTTACGAGACGATACTGGTTCCGAA
##TAATCATGACCGCGCGCTCGCAGCGATTAAGAATATCATC
##GATAACGGGTCGTTCGAAGAACCGAAAGAATTGTGAACGA
##AGGCGATAGAGTAGCGATCATTCGTTATGCGCTCAGACTC
##GTCCGCGATTACAAGCCGGGTCGCGTAGACCTTCTCGTCG
##AGTTCGGCGCCGCTTGTTATCAACTCGGGAGGGAAGCGAC
##CCACGCGGACGGCTGCGAAGAGGCGCTCGCGAAGCTAGAG
##GCGAAAGTGCGGGCGATGGAGCTACGAGAAAAGGAAGACG
##AGCCAGGAGTTAAGAGCTCCCGGTAAGTAGCCTCGCCCCC
##GGGAGCGAAGCAGCATCTAGGCTCGGTCCGATAATAATAC
##GACAGACCTAGTCCGGGAACTCTGGTAGCACACGTCTTAA
##ACCCCAAACGTGAACCGACGTTCCGGACTAACCGGGGGCT
##TTCCCTAGTATTCACGCGTTTTTGCGGGGGCGCAAAATAG
##GGCGCATAATCGCGCGTATGGCTAAAGGGTTTGCTAGGGT
##GACGAAAGAACGACTCGACGGTTGGTTTAATCTCTTAAGC
##GGCGTCGGCGTTCGCGACCGCGATAAGCGCGTGAACAATG
##ACTGGGAATTGACCCGCCTTTCCGAAGTCGAAGCCGAGAC
##GCTTTACGCAGCCGATGACCTTGCGTCGAAAATAGTAGAC
##CTTCTCCCCGAGGACGCACTCCGCGAATGGATTGAGTTAA
##AGTTATCGGATCAGGACGCGGAGAGCGCGACTCTCGCTAA
##GTTAGACTCGCTCCTCGCTCGCACTCGGATCGAGACCGGC
##TGGAAGTGGGGTCGTCTCTACGGTGGCGCTGGCGTTTACG
##TTACGATCGACGACGGGCTAGATCCTCAGGAGCCGGTCGA
##TGAGACAAAAATCATGGACGTTAAGTCCTTGACCGTTCTT
##TCTCGCTACGAGCTCGTGCCGTATCAGATCAACTCGAATC
##TCGATTCACCGTACTTCGGGATGCCCGAGATCTATCGCCT
##CCAGACTTCGCAGCCCACGGATTTCGTCGAGCGGTACATT
##CACCACTCGCGATTACTTCGGTTCGACGGCTCGATGCTCC
##CGCGTCGTTTATTAATCGAGAATCAATGGTGGGGTGATTC
##CGTTTTCTCTCGCACCCTAAACGCAATCCGAAATTATAAT
##TCCGCTAACGACGCGGCAGTGTCGGCGCTACAAGACTTTT
##CGGTCGGTGTATTCCAGATCAAAAACCTAGCCGAGCTGAT
##TTCCTCAGGCCGAGAAGATATCGTTAGGACTCGGCTTGAG
##CTCGCGAACTATTCGAAGTCGGTCATTAAATCGATTGTCT
##TAGACAGTGATGAGCAGTTTAGCCAGGTATCGAAATCTCT
##AGTCGGAGTTTCGGAACTTCTTAAGGACGCTGGCGCGAGG
##CTCGTCGTTGCGTCTGGGATGCCGCACACTAAGATTCTGG
##GAGAGTCACCGTCTGGCTTAGGCGCGACCGGCGATAGCGA
##AGAACGCGGCTGGTATGATCACGTTAAGAATCAACAGAAG
##CTGGTTTTACGTCCGGTCATGGAAAAGCTGATCCGGTACA
##TCCTACTTTCTAAGAACGGCCCGACTAAAGGCGAAGTCCC
##GGACGCTTACACGTTTGATTTCGTTCCGCTCTGGCAGATG
##AGCGATAAAGAAAAAGCGGACATGCAGCTCGTCGTCGCTC
##AGAAGGACCAGATTTATATTCAAAACGGGGTCGTGGACCC
##TGACGAGATCGCTCACTCTCGCTTCGGAGGGGACAAGTTC
##TCGCTCGAAACGGATATCGATTTAGATGTTAGACGGAAAA
##TCCCAAGCCCGGCTTCCGAGTCGGGTGTTTCGAAGGCAAC
##GACCGAAGACCCGACGCCTAAAGGATCCACCGAAGACCCG
##GACCCGGCACCTGTAAACACGGCCGAGGAACAGAACGAGA
##AGTTCGTTCAGACTCCGAAGCCCGGATACGTTTCGCGTAC
##GGACGCGACGAAATAAATGAACCACGCGGTATCGCTTAAG
##AACCTAGTCAGGCGAAACGGCGGGAGACCGGCAAGGCTTC
##GGAGACCGCCGCGACCGAAATCGTTCAAGGGTCTAGAGCG
##ACAGTACCTAAGAAAATTACTAGTCATGATGCGGTTCTTA
##AAAGCCCGCGTAGACGAACGGCTAGTCTCGAAACTCGCGC
##ACTACAGTACTCAGGCTCCGAAGTTCTTTCACCGGGCAAA
##AAATGACGACCTGATGGGTGATCTATTCGGGGACTTCGAA
##TCGATCCGCGCTTTTTTTTATAAGACGTACACGGACAAAG
##AACTCGATAACATCGCGAGCGGAATCGGGCTCGAAGTCGC
##GGGACTTAATAAAGAAAACCTTACTAGCCAGATCGCTAGT
##GTTCTCGGCGTAGACGTATTCATCGACGACTCGAAGCTAG
##AGGACCGGATTAGAGCCTTTTCCTTCGATAATGTTAGGCT
##CATTAAAACGATCCCGGAGCGTTACCTTAACGACGTTCAG
##TCGAAAGTATTCGACGGTTTTACCGATGGGTTAAGATGGG
##AAGAGATCGCGGCGGACCTAGAAGAGAGTTACGGAACGTC
##CGAATGGAACGCGGAACGAATCGCACGCGATCAAGTTAAT
##AAACTTAACGGGCAATTGACCGAAGAGAGACAGACGAACC
##TTGGTGTGACCGAATACGTTTGGAGAACCTCGCTCGATGA
##CCGGGTCAGAGATTCGCACGCGGAAAAAGAAGGCAAGAAG
##TTCGAATGGGAAGACTCGCCCATGGATACCGGGTCACCCG
##GCGAGGACATCATGTGTCGATGCTGGGCCGAGCCCGTACT
##TGATGACATCTTCGAGTCGGACGGCTGATTTGTGAATTTA
##ATTCAATAAGCAGATTATTAAGGAACGATGACGACTAAGA
##ACCTTCGACGGATCGATAGGACGGAGCTACGGAAAGCGGA
##AAAGACTCAGCAAGGGTTTCTTCGCGCTCCCGCGTTCGCT
##ACCCGTACCGGCGTATTTAAGTACCTCACGGGCGACGGGA
##AAGTTATCAGCGAGTATCGCCCGGCGGAAGAAGTCTTTAA
##CGCCGCCTCCATGGCGACGCTTGCTAACGTGCCTGTAACG
##AACCTTCATCCAAAGCCAGGCTTTTTAGATCCTAAGAACG
##CGAAGGCTTACACCATCGGCTTTACTGGCGATATTGTAGA
##GCGCGTAGATGAAAAGTTTGTTCAGGTCTATGTAACGGTT
##TTTGATCAGGGCACCATGGATCAAGCCGAAAACGGAATGC
##AGGAAGTATCCTGCGGCTATACCTGTGACCACGAAGTTTC
##GCCTGGCATCTATGAGGGCGAGGCATACGACGTGATTCAA
##CGGAACATCGTCTATAATCATTTGGCGATTGTCCCCCGTG
##GGCGAGCTGGCCCGGAAGTAAAGCTGCGTCTCGATGCCGA
##TGAGGGCGAAATGATAACGGAAACGGAAAAAACGAAGGAG
##AGTCCTAAAATGGGAATGATTAAGATCAAAGACAAAGAAT
##ACGACGCGAGTCCGGAACTCATGGAGGCTCACGAGGCTCA
##CATGAAGGATATGGCCGGGCAGATGGACGCCATGACTAAG
##CAGCTCGACGCTTTCAAGGCCGCGAAGCCAGCCGAGGGTT
##CGGCCGAAGAAGAAAAATCCGAGACTCCCGAAGAAGAGAA
##AAAGGAAAAAGACGCCGCCGATCCGGAGAACAAAGAAACT
##CTCGAGTCGGTTAAAAAAGAGAAGGACGCCGCGCAAGCGA
##AAGCCGACTCGCTCGAGTCCGAGCTAACGAAACTTCGTTT
##GAGCCAGAGCGAATTGTACGACGCTAAGAACCTACATGCC
##GCTGTAACGGCGCGCATGCGCGTTCTTGCCGTAGCGTCGC
##GGAAACTTCCGAGCGATACGAAGCTCGACGAAATGACCGA
##TATGGACATCAAGAAAGAAATCATCAAGGCCGATAGCCCG
##GAGAAGAATCTCGCGGGTAAGTCTGATGAATATTTGAACG
##CTCGCTACGATCATATCGAAGAGAGCCTCGACAAAGTTAT
##TAGCGACCGCCGGGGAATGGGTTCCCAGATCGTTAATACG
##CGCAAGGACTCGGCGAACGACAAACCTGATTCCGAAGCGG
##CTCGCCTAAAAATGATGGAAGAATCAAAAAACGCTTACAA
##GCGTCCTGATTCCAGTCAGAAGAAATAACAAAGAAAAACG
##AAAGGTATATAATCATGCAAACTTCTTACTCGATTAATCA
##GGCTGCGGCGCAAGGCGGCGGTCTTTACGATATGGGCCCT
##AATGATATTGTTTCGGCAGTGGACCCGACCGAAGTCGTTC
##CTTACGGCGTCGCTCTCTGCCGCGGCGTAGCCGACAGTGA
##ATGTAAGCTTCCTAGCTCGTCCGGCGACGTGGCTAAGATC
##ATCGGCGTTTCCGTTCTTTCCCATACGAACGAGCAAGCCC
##TCGGAACCGGCGTGTCGAACTACCCTATGGGCAAGGACAT
##CCCGCTTCTTCGTAAGGGCCGGATGTGGGTCAAGGTCGAA
##GAATCCGTTACGGCGGGTAGCCCTGTTTTCGTTCGCTTCG
##CCTCGGGCGCTGGCGGATCGCAGCTTGGTGCTTTCCGTAC
##TTCTGCCGATACGGCTAGTGCGGCGCAAGTGATGGGCGCT
##GTTTTCGCTGGCTCAGCCGCCACCGGTGGTGTCGCGATTG
##TAGAACTTAACCTCCCAGCTTAATTGCCGGGATTAACTTG
##AGAGGAAATTAGAAAATGAGCATTGAAAAGAAACATAAAC
##TCGACTCCGGCGAGACGATCTTTTTCGCCCGTGAACTCGA
##GCAGATCAAGTCCCGTTCTTATGACGTTAAGTATGCCGAG
##CTGAAGGCCCGTTCCCTTATCCCGGTTTCCTACGACGCCG
##GTCCTGGGGCTGAGTCGATCACTTACAGCCAATACGACGG
##CCTCGGCGTCGCAAAGCTGATCTCGAACTACGCTAACGAC
##CTTCCTCGTTCGGACATCAAGGGGCGTCAGTTCACTAGCC
##CTGTCCGCTCGCTCGGCGCTTCTTACGGGTATAACCTGCA
##AGAAATCCGCGCTGCGAAGATGGTGGGCAAGCCTCTCGAA
##CAACGTAAGGCGAACCACGCTAAGAAAGCGATCATGCAGC
##TCGAGAACACCATCGCGTTTTTCGGCGATGCTGATCACGG
##CCTCGGCGGGTTTCTTTCTAACCCGAACATCACCGTCGTT
##TCGGTCGCCGCTAACGGCAATCAAAACGGTGCGGTGAACT
##CGACTCTCTGGGTTAACAAAACCCCGGACCAAATCCTTGC
##CGATATGAACCAAGTGTCTAACACTCCGTTCAATCTCACC
##AAGGGCGTCGAGACGGCTGATACCGTTCTCCTCCCACTTG
##AGCAGTATACGCTCATCAGTTCGACCGCTCGTTCGGCGAA
##CAGCGACACGACGATTCTTGATTACTTCAAGAAAAACAAC
##CCGTTCATCAAGGAAGTCACCTGGCTTAACGAGATGAAGG
##GCGTCGGCATGAGCGGAACGAACGCTATGCTCGCTTACCG
##TCGCGACCCGGACGCGCTGACGCTTGAGATCCCACAAGAT
##TTCGAGCAGCTCCCGGTTCAGGAACGGGGCCTTGAGTTCG
##AGATTGCCTGTCACTCGCGCATCGGTGGGGTCATTATCTA
##TTACCCACTTTCGATTGCTCGCGGCGACGGAATCTAAAAG
##CTGAACTTTCCGGGACGCGCCTCCCGGAAGTGAGATAAAC
##GCGGGGTCGTCTGGTTTGCGCCGGACCCCGCGTCGTCTTA
##TTCTCGTGGGCAGTAGTAACAACCCCAAGGAGATATCAGT
##TTATGTTAATCGAAAATCGAGCAAAACACGTCTATATTGT
##AGAAGGCATTACTTTCATGCCTGGAGTTAACTCCGTTCCT
##AAGCAAGCCTGGGATCGCATTAACTCTCACCCCGGCATCG
##ACATGCGAATCAAAGAAGGCGTCATGCATATCCACTCGAA
##GGACGACGTTAAAGACGGCGACTCCGATATGCCTCACCAT
##AGCCTTAAGGAATTCTCCCTATCCGACGCGAAGAAACTCG
##TTGAAAATACGAACGACACTTCGCTTCTGAAAGCCTGGAG
##CGGAGACGAGAAGCGCTCAGCCGTTAAAGCGCACCTCACC
##ACGCAGCTTAAGAAAATCGAAGGCGACGCTTTCGACGGTA
##AACTGAACTAAAGAACCGAGGGCCTGAGCAATGGTTACAC
##CAGACGTAATAACAGCGATTGCTCCAGAGTTATCAGCGGA
##GACTCCGGAGACGATTTCGTTATTCATCGGCATGGCTCAG
##GCCCGAATTTCTCCCGTCGTGTGGGGAACGCTCTATTATC
##AGGGCATTACGTTCCTCGCCGCACACTTACTTACGATGAA
##GAATCGTCGTGGCTTATCCGGCTCCCAGACCATGCAGAAG
##GTCGGGGATATCGAGATTCAGAACTCCGTACTCGCTAAGG
##GCAATAAAACCGATCTCGCCTTTCTACAGACGAGCTACGG
##AGTCGAGTACCTCGCGCTCAGGGATTTAGTCGTCGTCGGA
##CCGATGCCGGTATAAGAGAAAGGCTTTTTAAATGATAAAA
##TTAAAGAGCCACACGACCGAGGCGGATCACGGCCAGAAAA
##ACATCTTAGACGAGATTCAGAAACTTAAGGTCAAGCCCTA
##CGTTAAGGTCGGTGTATTAGAGAACGCGGGTCAGCACGAT
##TCGCAGGATCACGCCGACACTACGGTGGCGCTCATTGCAT
##CGGTTCACGAGTTTGGGTCCGAGAGTCGCGGGATTCCCGA
##GCGGTCCTTCATTCGTTCGACCATGAATGAAAAGGAAGGG
##TTCCTAAACGAACTCACCAACGGAATGGTGGACGAGCTTT
##ACCGAGGAAATACGACCGTCGAAAAGATGATCGGTGCGCT
##CGGCATGAAAATCCAGAGCCTGATTAAGCTAAAGATTCAG
##TCGAATATCGCGCCCGTACTTAAAGACGCGACGGTTAAAA
##GGAAGGGCTCCGGTAAAGGCAAGTCCACCGCCCTGATCGA
##CACGGGCCAGTTGATTAACTCGATCCAATACGAGGTCGTT
##ATGGACGGGAAGATCTCGGGCGATGACGAGGATATCTCCG
##TATGATGCCGTTTTCCGAGCGCCTTAAAATACTCCGCGAT
##AAGCAAGAATCGAAGTACGTCGCAGGGAACTACGTCCGGG
##GGCCGCGCCGATTAATTGACTTTATGGGCACGGTCGAGCC
##TCTTTCGGGCGATGACCTCATGCTTCTATCCGAGGGTGAC
##CGCACCAAAGAATCTATCCGTATCTGGACCGAAACCGAGC
##TCCGCACGGTAGACGGCAAGCGAGAGGCGGACTACGTGAT
##TTACTGCGGTCGAAAATTCGAGGTCCAGATTGTGAAAAAA
##TGGACTCAGCTTATTCCTCATTATCAGGCCGTCGCGGTTC
##GTATTAACGACGAGAACGCGGGAGACTAGGGTCATGGAAT
##TTGCGCCGATTAAAGACGCTCTCTATACTTGGTTTAAGAA
##AACAAGCGGACTCGATTCAGTAATCTGGGCTGACCAGGAT
##GGACCGAGACCGGCCAGACCTTACGCGACTCTTAGGCTTA
##TAACCGGAGCGGTGAAATTAGGCGGGCAAGACAATTTAAG
##AGTGAACGAGAGCGGCTTATTTTATCTAAATGGTCCGAGA
##GAGATTACGGTAAGTATTAACGTCATCGGAAAAACGGCCT
##TAGATATTTTAACGACCGCTCGCGATTCGCTCGATGACCC
##GAACGTGATCGATGACCTCGAGGCGGACGGGATAGCGATC
##ATTGAAGATGGAAATCCTAGGAACATAACGGAGCTACTCG
##AAACCGAGTTTGAAGAACGAGCACAGATGGACCTCATCGT
##CGGCATCCAGGCCGAGAGAGATAGCACCACCACCGTAGTG
##TCGAAAATTAGTTTAAACGGAACCGATCTTAGTTAAACGC
##GAAGGGAAAAAGTTAGATGCCAAATTTAAGTCAAATCATT
##CAGGTTTCGATTTCTAGACAAACGAAGGGCGTGAGCCAGG
##TCGGATTCGGAATCCCGCTCATCCTCGGTTCGTCGAATAA
##AATGGGCCCTGACCTCATTCGCTCGTACCAGGATATGACG
##GGCGTCTCGGCTGACTTTGCGGGTACCGATCCCGAGTACC
##TTGCTGCGGAATCGATCTTTAATCAGCAGCAGTTCCCTTC
##GAAAATTAAGATCGGCTACAAGGCGGCGCCAGTATCGGGA
##CACCCGACGACGGCGGAAGCCCTTAATGCGATTATCGCGA
##TCGACGACGACTGGTACTGTTTGCTTCTGACTTCGCGCGT
##GGACCAGGATATTCTGGACGCCGCCGCGTTCATCGAGTCG
##AAAGAAAAAATCTTTATCGCCTGTAATGGTGACGCCGCTA
##TCGAAACTTCTTCGACTACCGACGTTCTTTCTCAGCTCAA
##GACGCTTAACTACTCGCGTACCGCGTTTCTCTTTAGCGAT
##ACTCCTGGTACTTACCCGGAAGCGGGATGGGCGGGGCTTT
##GCCTTCCATTCGATCCAGGCTCCGAGACTTGGAAGTTCAA
##GACGCTCCAGGGCTCGGCTACCGCTAACCTTACGGCTACG
##GAATCGGGTTTCATCAAGGTCAAGAACGGCAATACTTACG
##AGACCTATGCGGGCGTTTCGATCGTCGGCGAAGGCACGAT
##GGTTGACGGCGAATTCATCGACGTGATCCGGTTTGCCGAC
##TGGGTGAAGTCCCGGATGCAGGAACGTATTTTCTCGAAGC
##TCATTAACAATAAGAAGATCCCTTACACCGACACGGGTGC
##TGCGATCATCGAAAACGAGATTCGCGCTCAGCTTGAAGCG
##GGCGTTAAGGTCGGCGGGTTCGCAAGCTATACCGTTACGA
##TTCCGAAGGTCGCGGATCAAAATCCGAATGACCGCGCAAT
##CCGCTATATGCCTGGCTTCTCTTTCGTCGGTGTCCTTGCG
##GGCGCCATCCACAAGATTCAGATCCAAGGCGTCGTCACCA
##TTTAAAGAAGGGAAATTAGATCATGGCAAAAACTTATAAT
##CCGAAAAAAGTCGCGGTCATCGTCGGAGGTTTTGCAATCT
##CCGGTTATGCCGACGGCGAATTCGTTACCATCACCATGGA
##CGAGGATCAGTTCGACCTTAAAGTCGGAACGGACGGCGAG
##GGCACGCGCGCGAAGTCGAATAACAATTCCGCGACCGTGA
##AAATCATGCTCATGCAATCCTCGGATGCGAACACGATTCT
##TCAATCCTTTTGGAACTCCGACAAGATCAGCGACTCCGGG
##ATTTTCCCGCTCCTGATCAAGGACAACTCGGGCCGGTCGC
##TTTATGCCGCTGACCAGGCTTGGATCCAAAAACAACCCGA
##GGCGAAGTTCGGCAAGACTACGGATACGCGCGAGTGGATC
##ATCCGTACCGATTCTCTGATCCCAAACGAAGGCGGGAACT
##AATCAATGCTTGATACGCGTACGGTTGAGGTCGATGGCGC
##GACCTTTGAGGTCACCCAATTCAGCGCGACTAAAGGCATG
##AAGCTTCTCACCAGGCTTACCCGGATTCTGGGCGAGCCGT
##TGAGCGTTCTCATGGCGGACGGCGAAACCGAAGTATCGAA
##GGCGTTACCGGAAGCGGTGAAAGCCCTGATCTCTCGACTC
##GATGAAGACGAGGTGATCGATACTGTGAAGCAGCTTCTCA
##CCGGGGTCAGGCTCCGGGGTGAGGGTGAGATTCAGTTCGA
##TACGTTCTTCGCGGGTAAGTTTGGGATGCTCTTTAAGCTC
##CTAAAAGAAATCATTATGGTTCAGTACGGCGATTTTTTAG
##GCGTCCTCGCCGTAAAAGGCTCAGGTCTGGGCAAGCGTCC
##GGCGGCGACGATGAAGAAGAAAACCGCTTAAAGTGGCCTG
##CACATATGGTCTGGCCAGTGTGGCGGGTCATACTCGCTAA
##GATCGCCACCCTTGAGGAGATCGAACGTTCCTGGAATATA
##AGCGATCTGATGGATGCGAACGAAGCCTTAGACGTGAAAG
##AGGATAGCGAACGAATCGAGTCCGAAAAACTAGAGAGGTG
##ATCCTTGGCGGCCGTAAAATCTTTAGTCACTCGGTGGGGT
##TTTGAAGTCGATTTAAAACCGCTCCAGAAAATGAAGGACT
##CGCTTGCTGACTTAAAGCACGGCGTTCAGATCCTTGGCAT
##TGAAGCTGCGGCGGCTGCGGCATCCTTATTTATAGTGGCC
##GAGACGACGGCTAAGGCCGGTAAAGAGGCGTCCTTAAACG
##CTCAGCGTACTGGTATGAACGTCGAGGCGTTTCAGGAACT
##ATCTTACGCAGCCGAGCGGGGCGGCGTCTCGGCAGAGATG
##TTTACGCACTCCCTGGCTCACCTTAACCGCTCTTTGTTCG
##AAGCGAAGATGGGGAATAAGGAAGCGGCTCAGGGATTTGG
##GATGCTCGGACGCGGAGTGACTGAAGCGATTCGCGCTCAC
##CGTCCGACAAATGAAGTTTTCATGCGCGTAGCTGATGGGC
##TGTCGAACATTAAGGACGAGGGCACTCGCGGGGCGATTGC
##CATGAAGTTATTCGGTCGAGCCGGATACATGATGACGCCG
##ATGTTTAAGAACGGCGCCGCAGGGCTCGAGAAGTTCTCCG
##AAGAGGCTCGCGAGATGGGCCTCGTTATGAGCGAGGCTGA
##AGTAAACATGTCGAAGGGCTTCATGCACTCGCTGCATGAG
##GTTCATGGTTTACTCACCGGGATGAAGCGCACTATCGGTG
##TCGCACTGCTCGAGCCGATGACCAAGGTATTCGAATCGGT
##CGCGACTTGGATTAGATTAAACCGCGCGCTTATCCGGCAG
##AACATCACCGAGTTTTTCGAGGGGCTGGCGACCGTACTCG
##GTAAGGTCATGAATGCTTCTAGCATCGTCATGCAGCGGAT
##TTCTGGCATGGTGAAACCGCTCGGCGGCTTAGGAGCGGCG
##GCGAAGTATGCCTTTGAGGCTCTAGCCCTTTTCGCTGCTG
##GTGAAATTCTCATCGCCATTGGTGGCCTTGCCCAGTCTGG
##GTTCGCGGTTCTCACAACGGCTTTAAAAGTGTTTCGCGGC
##GAACTGCTTTTAACTGAGGCTGCCGCGTTTTTAGTCCCGC
##TTGCAATCGGGGTGGCAGTGCTCGCGGTGATCGCGATCAT
##CGAAGATCTAATCGGCTTCTTCCAGGGAAAGGATTCTTTA
##ACGGGTCGGCTGCTTGCGATGTTTAAGGAGGCGATGCCAG
##AGGCATTCGACCTCATGAAGAACCTGTTTAACGGCCTGGT
##GGATATGGTTAAGTCCCTCTGGACGATCCTACAGCCGGTC
##GCCGAATGGTTCGGGGAAACTCTTATCGTGGCACTGAAAG
##CTGCACTCATGGAGATCACCGCAATTTTTGGAGTCATAGC
##CTCTGGCTTTAAGCTCGTTGATAAAGGAATCGGAATCGCG
##AAAAACGCTTACAAGTCAGTCAAGATGAGCGACACAATTT
##CCCCGAATGCAATGATGAACGCCGTTCCCGGCGATAACGA
##TGTCCCTGGATCGGGCGGAGGTAAGGCGGTTCAGAACGTG
##AACGTAACGACGACCGTTACCGTACCGACCGGAACGGATG
##CCCACATGGTCGGGGACCGCGTGGAAAACGGCATCGCCAA
##GGCGCTTGATCCGCATATCCGTCAGGCAAATCGATCCTTT
##GCGCCGGTTGTGGGGCACTAATGGCACTCGTTAATATTTT
##CACTGATAAACTTCTGGGCCGAAAGAGGGGAACAAAGTTC
##TCTCTCGCGGATACGGTCAAGGATAAGAATCTTAAAGATT
##TCGTCGTCGATGTTACGTTGACTGAGAATCACGATTTTCA
##GGCCGACGTTACAGAAAATCCGGTCGAGGAAGGTTCCCCG
##ATCACAGATCACATCGACCTTAAGCCCGAGTCTTTTACGA
##TCACGGGCGTGATCTCGGACACTCCGCTTGATATAGCGTC
##GTCAGTTCAGGGCGCGACTACGACGGCTGGTGTCTTAATT
##GGTAGAAAAATTGTCGGGCCACTCGGTGCCTACGCAGGCG
##TAGCCGCTGGAGCCGTCGCTGGATTAATCGCGAATGAACA
##GAGAACTCTCGGCGAGCGAAGCTCGAGTCGAACGAAGAAC
##GTGTTCGATCACTTCCGCGATCTACAAGCCAAGCGAGTGC
##CGTTCACCGTCGTCACGGGTCTACGTGAATATAAGAACAT
##GGTCATTACGTCGCTTACCGTGAATCGTGACTCTAAGTCG
##GGCCGGTCGTTTAACTTTACGTGCGCGATGAAACAGATTC
##GGATCGTGCGGAGCCAGGTAATAACGATTCCGAACACCTT
##CAAGGGTGTGAGTGGTGCGGCACCGAAACAGGATCTCGGG
##GCCAAGTCTGCCGAACAGGCGACGGGTGATAAAATTACGA
##TCACCGCCCGATTGTTCGATGCCGCTAAAGGCGCCCTCAC
##TGGAGGCAAGTAATGGCGGTCTTAGAAATACCACTTCGGA
##GCGATATCGAGAGCTACTCTTTTACGACCACGCTCGAGGG
##ACGGCGGTACGGCTTTGGATTTCACTTCAACGCTCGAATG
##GGTAAGTGGATCTTTGATGTGAACCAGGACGACGGCACTC
##CCATCGTCTCGGGAATCCCGGTCTATGTTGGGACACTCCC
##GCTTGCGCGCTACCGGAATGAGCTACTCCCGCCCGGCAAT
##ATACTTTTCATCGATACGGCAGGGGGGAGCGTGGACCCGA
##GCGAGGATGATCTCGGCTCGCGCGTCTCGATGATGTACAT
##CGACTCGACCGAGGTTATCTGATGGCTAAGGGGTACACCG
##CATCCACGCTCCTATTCGGTCGGTACGCGGCGGTTAGGAT
##CGGAATCCCGGGCAAACAGGGCAAGCTTTTAGAGAGCATC
##TCGCAAGACAATGAAGGCGAGATCGTTCAGGGTATCCGCA
##TGTCTTTTAAAATCGAGAAGACTTCGGAAGCGTCGCCGAA
##CAAGGCTCAGATCGATTTATATAATGTGAACCAGGATACT
##ATTAACCTTCTCCACACCAAGGGTGCCGTAATCATCCTTG
##AGGTCGGTTATGGGATTCTCGGCGGGGCGAAGCCGGTATC
##GAAGGTCATTTTCATGGGCGATGTCTTTAAGTGTGTGACG
##CTGAAAAAGGGAACTGACTACGTCACGACAATCGAGAACG
##GGGATGGGTTAAACGCGTTTCAAAACTCAAACGTCAACGC
##GTCGTTCGCGCCCGGCACGCCAGTTAAATCAGTCATCGAG
##CAAGTGGTGGGGAATTTTGGCGGCTTGGGCGTGGGCGAGG
##TGAACTTAGGTGACGCGGCTTCCTCTCAGTTTGTAAACGG
##GTTCACCGCTTCCGGCTCTGCGCGCGATACTATGGATCAG
##CTCGCGGGGAAGACTGGCACTGAGTGGTCGGTTCAAAACG
##GATTAATCCAGGTTCTCCCCGTTAATTCATTCACGTCGTT
##CCCCCCGGTCCTACTGCAATCTGTAGCAGACGAGCGAGGC
##GGTGAGCCTATTAACACGGGCCTGATTGGTAGTCCGACGC
##TGTCCGGGTTTTCACACTCGAAGGAAAAGAAGTTTCACGG
##CGTCGAGTTCAAGGCGCTTCTAAATCCGGAGCTCTCACCG
##GGTCGGCGGGTGCATATCAAGAGCAAGAACGACAAGGTAT
##TCGGGACGTTTGTCGTCCGCAAGGTCACCCACAATGGTGA
##TACGCGCACGGGGCCATGGTTTAGTGAGTGTGAGGGGGCT
##GCGCCATGACCGCTTACCGCGAGAACGACACCCCAACGCT
##TGAGCAATTAATCCGTAACGCGATGGAATCGCGCATTACC
##GAGCTCCACACGGCGCTCCCAGGCAAAATTCTTTCCTACG
##ACCCGGCTAAGCAGCTCGCAAGCGTTCAGCCTAGCCTTCA
##GAGAAAATACGTTTCGGGCGAGTCAGTAATGATCCCCGTG
##TTAAATAACGTCCCGGTCATTCATCCGAGGTCGGGCAAGT
##CGATCATTCATATTCCGATCGCGCCGGGCGATCAGGTACT
##TCTCGTATTCATCGAACGATCGATGGATATCTGGAAAACT
##CAGGGCGGTACTCCGACGCCCGACGACCCGAGAAAGCATC
##AGTATTCCGACGCGGTCGCGATTCCGGGTCTATACCCGTT
##TAGCTCGCCGATCACGGTGCCAAACCCGTCCGCGCTTACG
##ATTTTAAACGATAAAGCTCGGCTCGAAGTAAAAACTGATT
##CGGTTGTTTTTACTGGCCCCGGCGGAGAAATAAATTTCAG
##TCCTGATGGGACTTTCAAGGTCATGAGCACGAAGGGCGTC
##GAGCTGGTCGATTTGCTGACCCGACTTATCCAGGCGATAA
##TCGACGCAAGAACCGAAACGCTCCTGGGTCCGATGCCGCT
##TATTAATGTCGGCGCCGATGCTTTCCCTGCGCTCCTTTCG
##CTTCTGAATAAATTGAAAGGCTGAGAATGGCGACCGACAA
##TTCGAGATTAGGAAATGCGATAGTTACCGCGCTTCAAGGC
##GCGGGATACTACCCGTCGACTGATAGCTCGAAAGTTCAGC
##GCTCAATCGCCGAGTGGTCAGTCATTGCCGGCGCAATTCT
##GAGCGAGATCACCTCAAATATGGATATCGATTTGTCTTCC
##GGCGATATCAAAGTGGATCCGGGAACTTTTATGGATAGTG
##TGCATGGCCCGGTCACCGGAATCGGCCTCATTGAAGTTTC
##AACGCTGTCTGGAAAATTGCGATGAGCGACATCGCGCTAG
##ATGCCACGGGTGACCTCCTTATAACGGATGGCGCTCTTTC
##GCTCGTAGACGGCGCAGACGCCGTTACGCAGCTTCTCTCG
##CAGAGCTATAAGTTCTTCGCGGGGGAGTGGTTCTTGGACG
##TGGACCTCGGAATTCCTTATTTCGAAAAAGTATTCACGAA
##AAATCCCGATCCCGTCGTGCTCGATACTATTTTTAAAAGG
##GTGGCTCTCAACACGCCCGGAATTTTATCGCTCGATAGCT
##TTGGATTTCAGTTCGATTCGAAAATGCGTTCGCTCACGAT
##TCGCCTCCGGGCAACAAGTACGGACGGGCCGGTTGAGTTT
##AACAGCGGGGAGCTAGGACCATGAGCGGTTTATCTTCTAC
##GGGCTTTCTCCCGTTATCTCTAAACGACGTTAAGACTCAG
##ATCGAAAACAACTTAAAGAGTAAACTTGGTCCGCAGATCA
##ACCTGCTCGCGCCCGGCCTAATGGCTACGATCGTCGGCAT
##TATGGCCGAACGCGAGGCCCTGATCTGGGCTGTCGCCGAA
##GACGTTTACAATTCTCAGTATCCAGACACGGCGTCGGGCA
##CCTCGCTCGATAACGTAGTGGCTTTTAGCGGGATCTCTCG
##GCTTGCGTCCACGTCGTCACGTTATACTTCCCTTCTCCTA
##TTCGGAACGTCCGGCACGACTGTGCCCGCAGGGACCAAGA
##TTGCGGTGCAGGGTAGCCCGAGCTCTATTTTTAAAACCGA
##TAGCGCAGCGACTTTGACCACGGGAGTGGACGAGGTTCAG
##AAGATCACCTTCGGATCCGCCGCCGTTTCCGGTTCGTTCG
##TTTTGACCTTTCGAAACGAGACGATGGCTCCCCTTAGTTT
##CTCGGCGACGGCTTCGGACATTCAGTCCGAACTAAACGGC
##TTAAACTCACTCAGCGAGTGCGTGGTGTCCGGGAACGCTT
##CTAACGGGTTCGTTATTACTTTCGCGGGCGTAAACGGGAA
##ACAGCCTCAACCCCTGATCGCGGTATCCTCAAACACGCTG
##ACCAATTCTTCGAACCTGGCCGTTTCGGTCTCGGTTTCGG
##AATTAGTTCTAGGCGTTCCCCAGGCGAGCGTTTCGGTCAC
##GGCTACGGTGACGGGTCCGACCGTCGCTCCTGCGAGATCC
##TTAACCGTGATTACGACGCCTGTGTCTGGCTTAGACCGCG
##TCCTAAATCAATTTGACGCCGTCGTCGGACGCTCGACCGA
##GGATGATTTATCGCTCCGAATCCGTAGAACGAAGACGCTT
##CAAATCGGTGGATCTGGTACGCGGGACGCGATCCGCTCGA
##AGCTACTTTCTCAGCCCGATGTGACTGACGTTTTCATTTT
##CGAAAACCTTACGCTCATCCCGGATCTTGCCGGTCGTCCA
##CCGAAGTCTTATGAGGTAGTCGTCGCCGGGGGCGTGGACC
##AGGTCATCACCCAAACGATTTGGAATACAAAGCCAGCCGG
##TATTCAAACGGACGGTGCCTACGCAGGCGTAGCCGTCGAT
##ACTCAGGGAGCGAATCAGCCGGTACGGTGGAGCCGTCCTA
##CGGTAGTGCCGATCTATCTCGAGCTCGATATCGTGAAAGA
##CTACAGTTACCCGCAAAACGGGGACGATCAAGCGGTCGCG
##GCTATTCTTGCTTACGGCGCCGCGCTTCGTATCGGGCAAT
##CGATCTATGTGACTCCGCAGCTCGTAAGCTCGCTCGACGA
##GATTCCCGGAATTATAGGGATCACGGTTAAGATCGGAACG
##ACCCCTGGCCCTGGGATCGCATCGAGCGTTGCGATTGCCA
##TTGCTCAGATCGCGTCTTTCGATACGTCTAGGATCGTGGT
##TCATAGCGTATGAGTTACATCGCGACCCACGTCATAGACG
##CAGAGGGCAGACTCCTCGAGCAGTATAAAGATAAGCCGAA
##CATCAAGGCGTTAATCGACTCGCTCGTCGCCCCGATTCAG
##ACCCTAGAGGACGCATTCGACGACCTTAAGAACGAGCGCG
##GAATCGCGGCAGCAATCGGCGTTCAGCTAGATCGCCTCGG
##TGAAGTGGTAGGGGTTTCCCGAGACGGCCTGTCGGACGAC
##GTTTATCGTTCGCGAATTCGGATAAGGGTAGTTCAGAATC
##TCTCGCAGGGCGAGCCCGATCGATTGATTCAAGTCTACGG
##TTCTTTGCTTTCGGCGAGCCTCGTTCTGTATCAGGAAAAC
##TATCCTGCGGGCTCAAACCTCATGGCTAACGCCGACATAC
##CGGATAGCCAGGCGACCGAGATTTATAAGCAGATTCAAGA
##AATTGCGCCGGTTGGATCGCGTGTCGATTATATCGGATCA
##TTCCCGGCCAAGGCGTTCGCCTTCGCTGGTGGGATTACTC
##AGTCAGAGGGGTTCGGGTCGATCACTGATCCAAGCGTCGG
##TGGCGGAATCGGGCACTTACATATCCCCGTGGGTATCAAA
##TTCGCATTTAGCGGTGGAAACCCCGATAATCTGGGCTTCG
##GTGCTTTAGCCGATCCAGTAATGGGCGGACACTTTACAGA
##GGAATGAGAGGCACAGAATGGCTAAACCAAATTCACATCT
##AGACTGGACAGTCGGAAACCCAAACTTCGGGACCGTCACC
##GTCGAACCGACTACGGGAAAGAAAGTCACCGGATGGACTC
##CGGGCGAAGCGCCGCCGCCCGAGTTCTTTAACTGGCTCTT
##TTTTAACGCGGATCAATGGGACAAGTATTTTGAGGCGACT
##ACCGACGCGATTAACACGCGCCTGACCACGGTAGAGGGAT
##CTCTTTTCTCTACGAATTTAACTCAGGAATCTATCGGCAC
##GGGCAACGGGGTTCAGACGCAGTTCACGATGTCTCAAGCG
##CCGTCGAGTCCTACTAATCTGTTCGTTCACGTTAACGGTT
##TGCTCGTCGATAAAACGACTTACACTGTATCGGGTCGAAA
##CCTTATTTTTAATAGCAACGCAGTTCCGGATGCCAGTGCT
##GACGTTATGGTCGTCTATATTATTCAAACCGGGTTTTCCG
##GTCAGACGGTTCAATCCATTGGAACGGGTCAGGTTCAGAA
##AGTCGAAACCCGAACTCTTACAACTTCCGAGGTCGCGTCG
##GGTCAACTGACACTTCTTCGCGCTCCGTTCGACGCTACGG
##CTGTCCTCATCGACGTGATCGAAGACGGGCCGCAGGCTTA
##CGGAACGGATTACTCTGTCTCTGGCAATGTAATCTCGTGG
##AGCGGCCTTGGAATGGCTCCAGCGGTTGGCGCGGGTTCTA
##TTCTTCGAATACAGTATTTTATCTAACGTAATTTAATCGA
##AAGAGGTTCAAGGATGAGTTTAGTTCAAAAACGCGGGATT
##GCTCCGCTTGCAGTCGATGAAACCAAAATTCTTTTAAGCA
##ATAACGCTTACATTCAGGCGCTCAATGCCTCGGCTGTCGC
##CGCGAACTTAATCAAGTTCAACGCTTCGAACCTTCCTGAG
##TTTGCCGCCGCTCCCGTTCATCCTGATCCAAGTAGCGCTC
##AACAGTCTTCAACGAAGAACTATACCGATACCGGCCTCGC
##GCTGAAGGTGAATTCTTCGTTGATCGGAGCCGCAAACGGT
##ATCGCTCCTCTCGACGCTTCCAGTAAAATTCCGACGTCCT
##ACCTTCCCGCCGCAATCCTTGGATCGTTGAACTATAAGGG
##CACCTTAGACGCCTCCACCGGGATCTATCCAACTAGTCCG
##GCAAAAGGCGATTACTACGTCATCTCTGTCGCTGGAACGA
##TCAGCGGACATGCGTATTCGATCGGCGACTGGGCGACGTA
##TGACGGCACGCAGTGGGACTATGTCGATAACAGCATTAAG
##GTTTCCAGCGTCAACGGAAGCACGGGCGCTGTAGTCCTTA
##CGACTACGAACGTCTCCGAAGGCACGAACCTTTATTATAC
##TCAGGCTCGTTTTGATTCTGCGTTTAGCGCTAAATCGACT
##ACGAATTTGAGCGAAGGCACGAACCTTTATTTCACGAGCG
##CCCGGGCAATCGCCTCGCCGCTTACGGGATATGTTTCGGC
##CCCAGGTACGGTCTCTGCGACCGATTCCATCCTTCAAGCC
##ATTCAGAAGCTTAACGGAAACATCATTGCGGCTGGATCTG
##CGGTCACTCGTCAGAAAGAAACGTACACGGTTCTTGCGGC
##TGACGTCACTGCTCACACCATTACGCTTTTACATGCTCCG
##TTAGCGAACTCGCTCGTACTCGAAGTGTACGGAGTGATTC
##AGATCGAAAGTGTTGACTACTCCGTATCTGGATCGGTCGT
##CACGTTCATCATCAGCGGCGATCTTTACGCTTCCATTCTT
##GCCGGCGACAAAGCTTACGCGCAATACGCTTACTGATTAG
##GAGCCTGAGTGAGAGCGACTTCCCGCGGTCTAAATCTAGT
##TTATCAGGTCGACTCGTTCCTTGGGGACGGGTCGACTACT
##GGATTTACGCTCACTCAGGCACCCTACTCCAGTAGTGAGG
##CCATGCTCTTTGTCGACGGCATTTTCCAGAATCCATCCGG
##TTATTCCATTACGGGAACCGCCCTTAGCTTTACGACCGCG
##CCCGCCGCATCCACTGACATTCTCGTTCGATATTTGAGGA
##GCAACTAATCTATGAAAAACCTAATCTCTCAAATCCTCGT
##ATGGACTTTGATCTTCTCGCAGGCTTCTTTCGGAGCGGGG
##CGGATTCAGGGATCGGACGTCAAAAGTCTTACTGAGGTCA
##ACTCGGTTTCTAATCGGCTGATTCCGACCGATAAAATTTA
##CGATGTTACGAACCTTCAGCAGCTCTCGACTTCTATCTCA
##AGTGGAGCAATCGGAGGAAGCGGCGGCGGATCAACGAACT
##ACATCGCTGCGTCCACGGGCGTCTCGATTGGAAGCTGGGT
##AGCGTATCAAAACACTGCTCAGTCTGCGCCGGTCACCGGA
##ACGGGCGGTGCTCCTACTGTAACTTTCGCGACCTCCACTG
##ATTCGTCTCTCGTTGGTCCGCAAAACTTCCTTTTCACCAA
##GGGAGCATCGAACCTCCAAGGTCAGGGCTTTTCCTACCCG
##TTCACCATCGACGCCGCTTTTCAGTCGAAGCCTCTCACGG
##TTTCCTTCCTCTACTCGGTTGCCTCGGGCACTTATGTAGA
##CGGCGACATGACTTGTTGGCTCTTCGACGTGACAAACAGT
##CAGCTCATTCAGCCGTCTGGAAGCACGATTCAAAACGTCA
##TCGGAGCTACGGCGAAGAAGCTCGAATTCCAAACGAACTC
##GAACTCGACTAGCTACCGTCTCATTTTCCACGTCGCTTCA
##ACTTCGGCTCTCGCTTACACGCTTCGCTTCGATCAATTTG
##CAGTCTCTCCGAATACGACATCGACCGGAGGAATCGCCAC
##AGATTGGCAGAGCTATACCCCAACTTTTCAAGGCTTCGGA
##ACGCCAACGAGCGTAGAGTTTCAGTATCGCCGTGAAGGCC
##CGGACTTAGTCGTTCGTGGGAAATTCGTATCCGGCACGTC
##CACTGCTGTAGAGGCACGAATCGGTCTCCCGACGGGACTA
##ACTTCGGCGGACACGACAAAGATTCCGTCTATTCAACCTG
##CGGGTGGACGACTTGAATTTAACCAGACCTCTGTTGACGA
##AGAGGTCATGCTGATTGAACCTTCCGTCACTTACTTCACG
##GTCGGATACAAGAGCACCGGATTTCAGTCTTTTGCAAAAA
##CAACAGGCGTAATTGCCGCCGCAAATGGCTGGGTGTTAGG
##TTTCACGGCCAGAGCCCAGATCCAAGGCTGGGGAACGAGC
##CAGGTATTAAGCAGCGATACGGATACTCGGGTTGTAGCGG
##CTAGCTACTTTCTCTCTGCAAACCAAAATCCAGGCTTAGG
##TGGTCAAATTAACTTTGACTCTAAGCTTTACGACACACAC
##AGCGCCGTAACGACAGGTGTTGGTTCTTGGAAATTTACTG
##CCCCGATTCCGGGTAAGTACCGCATCTCCGGTATTGCACT
##TTACGCTACTGGGGCTAGTAGGCAGTATTTACAACTCTTT
##AAAAACGGATCTTCTTTTGCATACACTGGAATTTTAGGAC
##CCAATCCTAACGACGCCACTACGATTGCGAAAGAAATTGA
##TCTATTAGCCGGTGACTACATCGATATAAGAGTTACGGGA
##ACGATCACCATCGGCGGCAGTGGAATTCCGTACAATACAT
##ATATCGATATTTCGCGCATCCCCGGTCCCGCCCAAATCGC
##AATGAGCGAGAAAGTCTATCTCCAGTACACCGGGAACGCT
##GGGACGGCTCTCACTGCGAACGTAACGAACATCGACTTCA
##CGACTAAGGTAGTGGACTCACACGGCGCTTGGAACGGAAC
##GGTTTTCACTGCGCCTAGACCGGGTTGGTACGACGTGAAG
##GGCTCTTTGAATTTCTCAGCGTCAGCGACCCGAGATTACT
##ACTTCTATATAAACGGCGTCCAAAAATACAACATGAACGT
##CGCTACCAGTGCGGCCACCTCCTTTATAGTTGGCGGATCG
##TATCTTAACGCGGGTGACACGCTAACCATCCGATCCGATT
##CCGCAGGAACTCTCACTAACTCTGCAACGGCCCACTGGAT
##CTCAATCACGAGTCAGTGATTGTGATGCAGCAAATAAATC
##TTCTTAAGGCGTACTTACTAAAGGATTACTCATGGAAGGC
##GTAACTTGGGTCACAGTACTTCAAGCCGGTCTAACTTGGC
##TCTTTCTCTTCCTCGCGGGACGGGCGCGGAAGAGCGAGAC
##CGGAGCGGTAAAGGCCGAAGTAGTCACGACGAGCGAGATC
##ACGCATACGAAGATTGATGGACAGGCCCAGGCGCTTGATA
##CGCAGGGTTACCAAATGGCGATCGTCCTTCAACGGTTGAA
##CGATATGGAAGCGGCGGAGACATCGAACCACGCCACCATT
##TCAGCCAAGCTCGATGCGATGGACGCGCACGATTCCCGTC
##GGGATCTGGTTCTAAAGGCAATGGCCACACGGCTCGGCGC
##CCAGTGGACGGAAGAAAATCAGAAAGTTAAATGACGCGAA
##AAGTAGCCGATTCGCATTGATCGCTGAATAGCCCGATACT
##TGATTAATCACGCTCTCCGCGGGGAGCAGAAAAAGGGAAT
##GACCATGATGAACTTTATCCATTCTAACGGTGGCTTCGTC
##GCTGCGGCAATCGTCGTCGTGGCGCTTTATAATATCGTAT
##TCTCGGCAATCGCCCAGATCTTCGCTGCGATGAAGAAAGC
##CGAACCATCGAGCCTTCAGACTGCCGGAGAGATCGGCCTA
##AAGATTGCGCAGTGGCTCTCGGCGAACACCCCGACTCCAG
##CGCCCGCCGAAGAGACGCCTACCGTAATTATTGTGACGCC
##TCCGAAACCTTAATGGAAGAGATCGTCGTTCTCATCCTCA
##CTAACCCCGCGATCCGCGCTTTCGTTGAAGGCGTGGCCGT
##GAAGATTGTCGCGGAGATTTTCCATCGCCGTGCGGTGGAC
##CCGGAGTTCTTGAAGAGGAGTGACGAGGTATTCGCTCGCT
##ATTCTCAAGCGCAAAGCGAAGAGGAGAACGCCAGTGCTTC
##AAAAGATATTCAGGCTCTTTTTAATAGTTAGCGCTGCAAC
##TGCGGGTGGCTGCGCTTCGGGACGTCCATTACTTTTGGAA
##ACATGCGTGGTGGACGTTCCGCATTCAAATCTCGGATGCA
##CTTTGAAGGACAAGTCACCTAAGAAGCGGAAGTTTGAGGA
##AGTGAATAAGTACGTCTGCTTTCCGCAGGATGACGCCAAG
##TTGATTCTAGAAGAACTCCATTCCCGATGAGCCTGCATAA
##AAACACCGGACGGTGCGAGTACTGCCAGAAGGTCTTTGAT
##CGGTACCCGGGCTTTCATCCTGGGTTACGCGCATGGTTTG
##AGGGTGTTCAAAATACCACTCCGGATGCGCATATTTCCTG
##CGCGGGTCGCGGCCGAATGGATCAGGAAGCGGCCTTTCAT
##CGCCGGGCATCGAAGGCGCACTACGGGCAAAGCTCTCATA
##ACTTTAACGCCGCGCTCGACATCTTCCGCGAAGCTCCTAC
##GGTCGAAGAGATGTACGACGCCGAATGGTTTAGCGAATTC
##ATCCAGTCCGCCCTTACTCAAGACCTAGACTGGTACGGAG
##CTCCGGGAGCAAAGTTTTTCGAACTTCCGCACGTTGAGAT
##CAGGGGCTGGGAAGCCCTCAAGGGTTTGGGCGAAATTACG
##TTAGTCGAAAAGTAATCAGCACATTCCAATGAGTTCGCTC
##CAAGTCTCCTTTTCCCTCACAATCGAGAGGGGCTACGGAT
##GGCGGAACGACTCATGGATGAGTCACATTACTCTGAAGGG
##CCTTATGGGTTACATCGACGACAAGACAGCAAATAACGTG
##GCATACGACAACACTGCCACGGGGCTCGGGACGGGTGACG
##TTCAGAGCGCACTTGATAACGTAGCGTCAGTTGTGGCGAC
##TGGACCGGCAGGGCTCTCCATCTCCTCAAACGTCACGACA
##TCTAACAACAGCACCACTTTCACATTAATGAGCGGGATGA
##CGCTTACGCCTACAAAGGGTGGAAACTACGCCGTTATTTT
##TACGGCTCAGTTTCAGACCGTAAGCGACACGACGATCACT
##GTGTATGCGAATAACGTGCAGGTGGTGAGCTCAGTGCGCA
##CAGGGAATGGACCTGCCGGAAATCACAATTTTATCCTGAC
##CACTTCGGAGAAGGTAACTATTCTGGCAAATCAAAACATC
##CAGATTTTCTGGAGTTCCATCGGGTCTTCCACGTGCCTCG
##GGAGAAACATGACCGCAATCAAGGTGACTTAACATGGCTA
##CGCCTACGACTTACGACTACACGGTCCCTCAGTACGATTT
##AAATGCGCTGACCGGCCTGGTTCAGAAGAGCTCGATTTCT
##ACGGCTCTTGACCATATTTCGACCGTGAGCACGACGGTCA
##CCTTTACTTTCAAAGACGCGCTATCCATAGCGGACAAGTC
##GACGCTCGACTTACTCGTAAGCGGGTACGTTTACACCGTT
##CCAGTTGACCCAACTCAGAACGTCACGATTCAAAGCGCTC
##CACCGCCCTCGCCCTTTGCCGCAAAGACGATCGGAACTAA
##GAAGCTTTATAAGAGGGTGACCGGAGTACAGGCCACGGTT
##GTATCCGGGTCGACGGACGTTCTATTTACGATCCTATACC
##CCTGGGCAAAAATCACGGGCATTGAAATCATCGGTGGTGC
##GGTACTCGACACGATTAGTCTCGCGGTCTTAGACAGTGCG
##GCGGGTAACTACTCGGGGACTGCGAACGCAACGCTAAATA
##GGTTTGGCTTCAACGTAAACGTGGGCAAGGAATATTACAT
##CAATACAAGCGAGTTTGATGCGGACCTTTACATGAATATG
##CAGATTAAAATTTCATACAATACGGCTGCTGCAAAGACAG
##TTGGCATTAACTTCATTTTGAACGAGGTGAAGTAACTTGA
##AACTCATTTTTACAAAATCAAAGCTTCCCTTGAGCGTCCT
##GATTCGGTGGGGACTGAGTGAGCCCGTTTCCCATTTCGCT
##ATGGTCTTTGAGAATAAGGTCGTCTTTCAAAGTAATCTCC
##TTGGCACTCAGATCAATTGGTTAAAGACCTTTTTGTCTAA
##ACACGGGAGCGAGATCGTGTTCACCCTAGAATATCCACTA
##GAGGAGCATGAGGAGGATAAGGTCTGGGACGCGATTTGCG
##ACGAAAACGACGGAAAGAGCTATGACTACGGGGCTTTCGT
##GTATTTCATGTACCGCGCGTTTCTCTTAAAATTCTTCAAG
##CTACCGCTTCCAAAGAAGAACGTTCTGGCGACAAAGGGGG
##AGTTTCTCTGCACGAAGCTTTCGCAGTCCCTCCCGGCCGA
##CATCATCCCAGGCGTAGCAGAGATCCAGGACGCGGATATC
##GTGACGCCTTATCAGCTTTACCTAGTCCTTCAAAAAGCTC
##AGGCCCCGGCTCCAAAAAACCCATGATTTGAGTACCCAAG
##AAGGCCGGAGGTATAATGGGAATTACTGATCAGACTGGGA
##GTAGCAGAGTGGCCACTTACAAAGCGTATGACTCAATTCC
##ACTTTATTTCCAGCGTGTGAGGAACGGCGTTCCGGTGACC
##GGGCTTTCGGTCACTGTAAGCGTTGCAAATGCGTCGACCG
##GGGTAAGTCTACTTGCTTCGACGACGCTAACTGAGGTGAC
##TCCGGGGCTTTATTCGTACGTTTGGGTGCCGGGAATTTCA
##GTACAAACTGAATGCGTTGTCACCTATTCCACGGGCGGAT
##TGCAGTTCAAGGAAAACATCACGATTGACGATGCGATAAG
##GCAGCTTCTTTCAGAAGCCGGACGAGTAACTTAAACAAAG
##GAAACAGATTGATATGGCTTTAAAATCGATTCGAATTTTG
##TATTCGGCAAGAAACTTTCAGACAGGTCTTACCGACGTAA
##AGGCTCAGATTTATGTTGATCAAATCGCAAAAGCGATCGG
##CGCAAGCTCGATTACTCTCGCGGAGCTTGATCCGACGAAC
##GCTCCCGGAATCTACTACGCCGTTATCACCGCCGCGATGC
##TCGTCACGTACGGATCTATCGCAGGGAGTTCGTTCTCGGC
##TTATGTAAACTCGGCCTCTAAGTCTGCTCCGACTGAGTAC
##AAAGAAATCGTTACGGGCATCTCAAGCGATGACCTGGACG
##CCCATCTGACGACTCAAGACGGGGTTCTCTCGACCCTTTC
##CACGAACGTCAGCGCGGTAAAGAGCGACCTTGAAACTGGA
##CCAAACAGCCTTGCCACGATTACGGCCGCAATCGCTGCCG
##TTCAATCGGCGGTCTCTGCGGTTCAGAACAACACGAACTT
##TAGCGCTTCAATCCCTGAGCCTATTGTTCGTCCTGGATCT
##GGATCAAACACTTACCGGATCCCGATCCGTATCTTTGATT
##CGGCCGGGCATATGGCCGATGCTGACTCAAACTCCGTGGT
##TGTGTCGGTCTCTGACCAAGCAGGCGTTGACCGGGGTGCC
##TTCTTAACGGGTTATTCTGGCGGTAGCGCTCCAGCGATTC
##GTGGTTCAAAGGGTGTTTATTACATCGACATGGCGATCAG
##TTCGGCTGCAGTGCTTGAGGGGATTAACTTCACCTTCACG
##TATGCCGTCGCATCGGTTGCCTATAATCAAGGCCGTGCTG
##GTCAGATCGTCACTGACGTTCAGGCAGATGGCTTTGCACT
##TCAGACGACCTTGCTTGCCGTTCAGACGACGGTTAACGAC
##GCGGACGCGGTCGTTAATAACGCTACGTATGGACTGCCTG
##CGGCGAACGTCCTTCAAACCGCGATTCAGACTCTTCTGAA
##TAACGGCACGTACGGCCTCTCTGCACTTCAATCGCTTTTG
##GCGAACGGAACCTACGGGCTCTCGGCGCTTCAAGCGATTC
##TTGCAAATGGGACTTACGGACTCCAAGCGGCGAACACTCT
##CCAGAACACGATCTCAACTAACGTGAATTCCGCGAATTCT
##GCTTTGGGCTTGATCGAAGGAACTGGTTTTGCGACCGCAA
##CGGATTCCTTGGCTCAGATTTCGAGCCGAGTTTATTCCGG
##CGGCCGCGCAGTATAGAGTGAGGCGTGCCTTACCTTGGAA
##CCCCCTACCGGCTCATTTATGAGGCAAAATCACTTCGATC
##AGGACTCAATGACGTTAAGGCGTTCATTGTAAAGCCTGAC
##TCGACGGTGGCTGGCATCTTTGCGATGGCGGAAGTGCCCC
##TAGTTACGTTCCAAGGTGTTTACGTTTACGATCTCATGAC
##TTCGAATAACGACCCGGAGGGGGAGTGGTTAGGGATTTTC
##CTCTCCCCCTCCGAGGGCGTTAAATATACTTTCAGAATTT
##CGCTTCAGAAAAATCCGGCGGCCGTGATCCAGGCCATGAT
##TTCGAATTTCCTGGCGAACGGCATACGCGAGGAACTTACC
##GGGCACGTCGAGTTAGCGGGAGAGTATCTTGCATTCGTGG
##GTAGTGATCCCGAGCTGACCGGCTATGTGCTGGATCAGGA
##TTTAAGTGGTGAAATCGAAGACGCTGAAGCGACTGGGCTT
##CTCGGCGAGAGCGTAGAAATCGAAGGAGATATTGACCATG
##AGCTGTGAAAATGAAGGCTTCATTACCGTGATCCAAGGCG
##AGGACCGGGACATCTTTTTGCGGGTCGTGGATAAGGCCTC
##CGAACAACCTTTTGACCTAACGAATGCGAGTGCGATTAAC
##GCTCGCTTCAAAAACGCGGACGGCACCGTCCTGATTAAGT
##CGTTGACCGACACCGTGTTGGTAGTCTCGGGACCGGCGGG
##TAAGATCAAGGTGGGTCTGAGTTTGGTGGACACCGCTCTG
##TTAAAAGCGAAGGAAAACCAAGACTTCGAAATCGAAATCA
##CGGTCGGCACTGGAGCGAGTGCGCGTAAAACGGTCGTTCA
##GTTTTTGAAGGCGATGACGGTGAAATCCCGCGTTGTTTAA
##AAAGTTACATCGCGGCGAAATTTATAATCGCCTTGTAATG
##CGAATCGGTATACAAGGCGCGTCAAGGAACGCCATATCGT
##CGATGGCTTTCTCAATGATTTTAATTGCGTCCTTCGCGGT
##CGGCATGAATTTCAGGATCGGGAAATCAGCGTCCTCGAAG
##AACACGCGGGGGGGCACTCCGATCGCCCTTGCGATGCGAT
##CGATAACGACGAGGGAAGACTCCCGCTTGCCTTGAAGGTA
##CATGTTAATCGAAGAAGTCGTGACCCCGCTCCGATGCCCC
##AGCTCCTCCTGAGACCAACCTAGCTGTTTGAGGAACTGCC
##CCAACCGTTCCGCAAATAAAGTCATTGAATTTTTCATATT
##AATATGACATAGCCTTTTTGACATTGTGCGGAAATACAGC
##AATTCCTTATATACATATTATCCAATATAATATAATATGT
##GTTATATCGTCATTTAATCATCGAACACCACATTTCGGTC
##ATTATAATGGGTTTGACGCTTAATGTCGAGGTTGGCATTG
##CAAACTCGTTATCCGCGTCTCGTTAACAGTTAGGAGTAAC
##TCGTGAAGGTAAACAAAAAGTATTTAGTGATGAAGGTCGA
##GCAAGGCTCGAACGAGTGGAAAGCGATGCGCTTAAACCAC
##GTCACTGCGTCCAATGTCCCCTGCATCTTCGAAAAATCCC
##CATACAAGACCCAGCTCCAGTATTTCGAAGAACTTTCTAC
##AAAGTCGGAGAGACTCTCTCCGGTTTTTCAGAAGGTTCTT
##GATCTGGGTCATGCGACCGAGGTGGTGGGCCGGAAGTACG
##TCACCGAGACGTACGGTATGACTTTCGACCCCGCCGTCGT
##TATTTCCACGCGCTTGCCCGCGCTCCTTGCTTCGCTCGAC
##GGCTTTAACGAATCCGAGAATCTGGTTTTTGAGTCGAAGT
##ACGTGGGGGAGGAAGTCCTTAAGGGGGTCAGGGAAAAGGT
##TCTCCCCGAGCATCACCACTATCAGGTCCAGGCTCAGCTG
##CTCGCGACCGGGGCCGAGCGGTGTATCTACTTCGCTCGCG
##CACCGAGCGGAGAGGCCGCCGTCTTGGAAAGCCTCCCCGA
##TAACGAAATCATCGACTCGATTGCCGAGCGCGTGGCTGCG
##TTCATGGAAATGGTTAAATCGGGCAACGCTCCCGAGCCGG
##GTTCGAAGGACTGGATCGACGTCAACGATCCGGAATTCGA
##CGAGCTCTATAGGCTTAAGCTGATTTCCGATTCCGCTTCC
##GCCGCATACGACGAGCTAAAGAAGAGCCTCGACAAGCGAT
##ACGCCGATCAACAGCGCATTCGGGCAGGGAGCATGCAGAT
##GTACCGCTCGCTCGTTAAAGGATCGATTCCTTACTCGACG
##CTTAAGGAAGTGAAGTCGCTCGACCTCGAAAAGTACCGGG
##CAAAGCCACGGCTACAAGTCACTTTCAAACCGATCAAATC
##TAAGGAGTAGCTCGATGACGTTTACAACTAAAGGTGGCAC
##CGAATTACAGCTTTTAGACTTAAAAGGTAAACCCTACCTT
##CAGGTCGCTCATCGAATTGTCTGGTTTCGAGAGGAGAAGC
##CCGACTGGATTATCCAAACCGAATTCGTAAAGCTTGAGGA
##CAAAATGGCGATCGCTAAGGCTTCCATCATGGACTCCGAT
##GGAAAGATCAGGGCGACCGCTCACAAGCGCGAAGACCAAG
##CGGGTTTTTTCGACTTTATGGAGAAAGCCGAAACGGGCGC
##TATCGGACGCGCACTCGCACTCCTCGGATATGGTACGCAA
##TTCTGCGCCGACGAATTGGACGAGGGCGAACGGGTCGTTG
##ATTCGCCGACGACGGCTAAGAAAACGATGCCCAAACTAGA
##CTTCTCACAAGTCACCCGCACAGGCCCGCCAGTTTCAATG
##AACGTCACGCACGTCGGAACGGACAACGCGGCTAGCGCGC
##CACGACTCGTCGGGAAAACTTTCGGCGGTTCGTCCGTTGC
##AAGCGTCGCCGAGTCGGTGTTCGCGCATGGGCGGCTCGCA
##ACCGAGCCCCAGAAAAAGAAAGTCTGGGCGATGCTTAAGA
##GCCTTGGCTACGCCGACGAGGGAGTGAAAGCGTTCATGGT
##TCAACACATTGGCGAAAAGAAAACCTCCCAGATAACTTTT
##GCCGACATCGATAAACTTATCCTCGAAATTAACCGCCGAA
##CGACTAAGGCACAGTAA
##end-DNA
Mulike_ALPS	Geneious	CDS	33492	35459	.	+	.	Name=C1q
Mulike_ALPS	Geneious	CDS	2921	4687	.	+	.	Name=DnaB
Mulike_ALPS	Geneious	CDS	24325	25941	.	+	.	Name=Tape measure
Mulike_ALPS	Geneious	CDS	14858	16336	.	+	.	Name=Portal
Mulike_ALPS	Geneious	CDS	29301	30773	.	+	.	Name=Baseplate wedge
Mulike_ALPS	Geneious	CDS	9161	10498	.	+	.	Name=TerL
Mulike_ALPS	Geneious	CDS	17228	18508	.	+	.	Name=Prohead protease
Mulike_ALPS	Geneious	CDS	6951	8096	.	+	.	Name=Acetyltransferase
Mulike_ALPS	Geneious	CDS	513	1595	.	+	.	Name=Integrase
Mulike_ALPS	Geneious	CDS	1885	2934	.	+	.	Name=Rep  HNH endonuclease
Mulike_ALPS	Geneious	CDS	22257	23285	.	+	.	Name=Tail sheath
Mulike_ALPS	Geneious	CDS	32214	33236	.	+	.	Name=Tail fibre
Mulike_ALPS	Geneious	CDS	27022	27969	.	+	.	Name=Tail protein
Mulike_ALPS	Geneious	CDS	19056	19997	.	+	.	Name=MCP
Mulike_ALPS	Geneious	CDS	41830	42690	.	+	.	Name=YqaJ
Mulike_ALPS	Geneious	CDS	16337	17188	.	+	.	Name=Phage Mu F
Mulike_ALPS	Geneious	CDS	3112	3919	.	+	.	Name=Intein HINT domain
Mulike_ALPS	Geneious	CDS	25941	26693	.	+	.	Name=ORF
Mulike_ALPS	Geneious	CDS	42695	43417	.	+	.	Name=DNA binding protein
Mulike_ALPS	Geneious	CDS	27966	28664	.	+	.	Name=Puncturing protein
Mulike_ALPS	Geneious	CDS	6412	6969	.	+	.	Name=ParB
Mulike_ALPS	Geneious	CDS	36627	37055	.	+	.	Name=Peptidase_M15
Mulike_ALPS	Geneious	CDS	8773	9171	.	+	.	Name=TerS
Mulike_ALPS	Geneious	CDS	5046	5423	.	+	.	Name=RusA
Mulike_ALPS	Geneious	CDS	28942	29304	.	+	.	Name=Baseplate sheath
Mulike_ALPS	Geneious	CDS	26693	27022	.	+	.	Name=ORF
Mulike_ALPS	Geneious	CDS	41262	41585	.	-	.	Name=Transcriptional regulator
Mulike_ALPS	Geneious	CDS	33249	33488	.	+	.	Name=Tail spike
Mulike_ALPS	Geneious	CDS	293	520	.	+	.	Name=HTH
Mulike_ALPS	Geneious	CDS	14221	14436	.	+	.	Name=NrDR
Mulike_ALPS	Geneious	CDS	39174	40376	.	+	.	Name=orf00114
Mulike_ALPS	Geneious	CDS	31458	32186	.	+	.	Name=orf00097
Mulike_ALPS	Geneious	CDS	30770	31447	.	+	.	Name=orf00096
Mulike_ALPS	Geneious	CDS	13048	13722	.	+	.	Name=orf00052
Mulike_ALPS	Geneious	CDS	37634	38275	.	+	.	Name=orf00110
Mulike_ALPS	Geneious	CDS	37069	37632	.	+	.	Name=orf00109
Mulike_ALPS	Geneious	CDS	20872	21405	.	+	.	Name=orf00071
Mulike_ALPS	Geneious	CDS	38277	38786	.	+	.	Name=orf00112
Mulike_ALPS	Geneious	CDS	40385	40888	.	+	.	Name=orf00115
Mulike_ALPS	Geneious	CDS	18535	19023	.	+	.	Name=orf00064
Mulike_ALPS	Geneious	CDS	21754	22236	.	+	.	Name=orf00075
Mulike_ALPS	Geneious	CDS	23726	24152	.	+	.	Name=orf00080
Mulike_ALPS	Geneious	CDS	23303	23722	.	+	.	Name=orf00078
Mulike_ALPS	Geneious	CDS	20123	20491	.	+	.	Name=orf00067
Mulike_ALPS	Geneious	CDS	35512	35874	.	+	.	Name=orf00103
Mulike_ALPS	Geneious	CDS	40878	41240	.	+	.	Name=orf00117
Mulike_ALPS	Geneious	CDS	4687	5043	.	+	.	Name=orf00012
Mulike_ALPS	Geneious	CDS	12612	12962	.	+	.	Name=orf00048
Mulike_ALPS	Geneious	CDS	21402	21749	.	+	.	Name=orf00073
Mulike_ALPS	Geneious	CDS	20511	20855	.	+	.	Name=orf00069
Mulike_ALPS	Geneious	CDS	38816	39154	.	+	.	Name=orf00113
Mulike_ALPS	Geneious	CDS	11714	12016	.	+	.	Name=orf00041
Mulike_ALPS	Geneious	CDS	8339	8623	.	-	.	Name=orf00027
Mulike_ALPS	Geneious	CDS	28667	28945	.	+	.	Name=orf00089
Mulike_ALPS	Geneious	CDS	5919	6194	.	+	.	Name=ORF
Mulike_ALPS	Geneious	CDS	5559	5834	.	+	.	Name=orf00017
Mulike_ALPS	Geneious	CDS	8050	8322	.	-	.	Name=orf00026
Mulike_ALPS	Geneious	CDS	12013	12276	.	+	.	Name=orf00043
Mulike_ALPS	Geneious	CDS	35959	36213	.	+	.	Name=orf00105
Mulike_ALPS	Geneious	CDS	11004	11258	.	+	.	Name=orf00036
Mulike_ALPS	Geneious	CDS	5	259	.	+	.	Name=orf00001
Mulike_ALPS	Geneious	CDS	14433	14666	.	+	.	Name=orf00057
Mulike_ALPS	Geneious	CDS	36213	36431	.	+	.	Name=orf00106
Mulike_ALPS	Geneious	CDS	10795	11007	.	+	.	Name=orf00035
Mulike_ALPS	Geneious	CDS	14027	14224	.	+	.	Name=orf00054
Mulike_ALPS	Geneious	CDS	11525	11710	.	+	.	Name=orf00039
Mulike_ALPS	Geneious	CDS	13838	14014	.	+	.	Name=orf00053
Mulike_ALPS	Geneious	CDS	11255	11425	.	+	.	Name=orf00037
Mulike_ALPS	Geneious	CDS	12465	12608	.	+	.	Name=orf00046
Mulike_ALPS	Geneious	CDS	24178	24321	.	+	.	Name=orf00082
Mulike_ALPS	Geneious	CDS	10558	10689	.	+	.	Name=orf00033
Mulike_ALPS	Geneious	CDS	5443	5562	.	+	.	Name=orf00016
Mulike_ALPS	Geneious	CDS	41679	41786	.	+	.	Name=orf00121
Mulike_ALPS	Geneious	CDS	12361	12468	.	+	.	Name=orf00045
Mulike_ALPS	Geneious	CDS	36523	36630	.	+	.	Name=orf00107
Mulike_ALPS	Geneious	CDS	12959	13060	.	+	.	Name=orf00050
Mulike_ALPS	Geneious	CDS	12269	12361	.	+	.	Name=orf00044
