# Supplementary material for: Flexible genes establish widespread bacteriophage pan-genomes in cryoconite hole ecosystems
Source: Nat Commun. 2020 Sep 2;11:4403. doi: 10.1038/s41467-020-18236-8 (PMC7468147; doi:10.1038/s41467-020-18236-8)
Supplement: Supplementary file 7 — Source Data [file 41467_2020_18236_MOESM7_ESM.zip › Figure_3_source_data/MGIs_fasta/TerL_Mu-like-phage.fasta]

>TerL_AB09
TTGCTGACCCAATCTGAAAAGCGAGAACTTTTATCATTAGCTCAAGAAAAGGAACGAAGGCTTTGCGAAAGCAGTCTCCC
AGAGTTTATTAAGCGGTCATGGGAGGTGCTTGAACCTACGACTACGCTAAAATGGAATTGGCACCATGAGCTCATGTGCG
AGTACCTCACCGCCACAACTACCGGGCAGATCAAGCGGCTAATCATCAACGTCCCACCTCGCTCGGCAAAATCAACGATT
GGTACGATATGCTTCCCTTCTTGGATCTGGACGCGAGAACCAGAGACTAGATTTCTGTGTGGGTCTTATGCGGAATCGCT
TGCTAGAAAGCATTCCATTATGCGCCGCGACTTAATTGTATCGCAATGGTATCAAAATCATTGGGGCAATACGTTTCAAC
TCAGGGCCGATCAGAACACGAAGAGCGACTACATGAACTCGAAGTCGGGCATTATGAGATCAGCCTCAATGCTTGGTTCA
GTTACGGGGGAGGGTGGGTCGTATATTTTAATTGATGACCCGCAAAATCCGAAACAGGCATTTTCAGATGCCGACCGAGA
AGCTTCTTTAAACGCATTCGATCAGGCGTGGTCTACCCGGTTAAACGACAAGAAAACGGGCCGCATTATTGTGATCATGC
AGAGGCTTCATCAAAACGATTTAACGGGGCACCTTCTCGCCAAGAACGCGGGCTATGAGCATTTATGCTTACCTGCAGAG
GCGGAGGAGCACGAGCGGAGAGTTTTCCCGGTTAGCGGGCGTGTAGTGGAAAGAGAGGCTGGAGAGCTGCTCCATCAATC
AAGAGAGGGCGCTTACGAGATTGCTCAACTTAAGACTGATCTAGGCTCTCTTTCATTTTGTGGGCAATATCAGCAGCGCC
CGGCGCCAGCCGAAGGCGCGCTTATTAAGCGCGGCTGGTTTAAGTTCTATAAAGTGCTCCCGAAGATTCAGGAAAAGATT
CAGTCCTGGGACTTGGCGTTTACCGGCAAGGAGACGTCCGACTTTACCGTGGGTCAGGTCTGGGGATCGGTGGGATCGGA
CAAGTACCTCATCGATCAGATCCGCGCCCGCCTAGATTTCCCGGCCGCGATCCAGGCCATCCGATCCCTGAGCTACAAGC
ACCCGGACACGTATACGAAGATCGTCGAGGAGAAGGCGAACGGAGCGGCGGCAATCGCAACGCTTCAGCGCGAGATCACG
GGCCTGATCCCGTATAACCCGAAGACGTCGAAAGAGATGCGCGTGGCGGCYGTCGCGCCCGATATCGAGGCGGGAAATAT
CTGGCTCCCCGATCCTTCTATCGCGCCTTGGATCGGCGATTTCATCGAGGAGTGCTGCTCGTTCCCAAACGGCGCGAACG
ACGACTCGGTCGATGCGATGTCACAGGCCCTTATCCGCTTCCGCGAGTCTTCCGGCGACCGTCTACGGCGCTTGATTCAG
ATGTAG
>TerL_ALPS
ATGACGATTGATCTCACGCTCGACATCATTCGCAACAAACTTATCGCGTTCGCAATCGGGATGCGTGACGACTACATCGC
GGCACCCCACCATAAGGCGATCGCGAAGAAGCTAGAAGAGCTCGAGGCGCGGAAGATCCGGCACCTCATGGTCACCATGC
CCCCCCGGCACGGGAAATCCATGCTCATCTCCGAGCTATTCCCGGCCTGGTACTTGGGGAGACACCCGGACCATAACGTC
ATCTTTACGAGCTATTCGCAGGAGATCGCGGGTGACTTCGGACGCAAGGTTAGGAATCTACTGAAGGAGCCCGGATATCA
GGGGATCTTTCCGGGAATCGAGGTCAGCGAAGACTCGGCCTCGACCAAGCGATTTCACACGAACGGCGGGGGGGCATACT
TCGCGGTCGGCGCTGGCGGCGCGCTTACCGGGCGTGGCGGCGACTTAATTATTATCGACGACGTTCATAAGAACCGTGAA
GAGGCTCATTCCGACGCGGTAACGAAAGCGATTAAAGAATGGTACGGGTCGACGCTCTACACGCGGCGAATGTCTAATGC
GGTCGTCGTAATAGTTCAGACCCGGTGGAGCGATAAGGACTTACCGAAACACCTTCTCGATAACGAGCGTGATAAGTGGG
AGATCTTAAACCTCCCCGCGATTAGTCCCGAGGGAACCGCGCTTTGGCCCGAAAGGTTCCCGCTCGAGACGCTGCTTGAG
ATCAAGCGCACGATCGGGTCAGCGGACTTCGAAGCGCTGTATCAGCAGCGACCGTCACCCGCCGAGGGTGCGCTTATTAA
GCGCGGCTGGTTTAAGTTCTATAAAGTGCTCCCAAAGATTCAGGAAAAGATTCAGTCCTGGGACTTGGCGTTTACCGGCA
AGGAAACGTCCGACTTTACGGTGGGCCAGGTCTGGGGATCGGTGGGCTCAGACAAGTATTTAATCGACCAGATCCGCGCG
CGCTTAGATTTCCCGGCCGCGATCCAGGCCATCCGATCCCTGAGCTACAAGCACCCGGACACGTATACGAAGATCGTCGA
GGAGAAGGCGAACGGAGCGGCGGCAATCGCAACGCTTCAGCGCGAGATCACGGGCCTGATCCCGTATAACCCGAAGACCT
CGAAAGAGATGCGGGTCGCCGCCGTCGCGCCCGATATCGAGGCCGGAAACATCTGGCTCCCCGATCCTTCTATCGCGCCT
TGGATCGGCGACTTTATCGAGGAGTGTTGCTCATTCCCGAACGGCGCGAACGACGACTCGGTGGACGCGATGTCACAGGC
GCTTATCCGCTTCCGCGAGTCTTCCGGCGACCGCCTACGGCGCTTGATTCAGATGTAG
>TerL_Sval
ATGACAGCTGAGCGGACGCTAGACATCATCCGAAACAAGCTTATCGCGTTCGCMATCGGKATGCGCGACGACTACCTCGC
GGCTCCACACCATAAGGCGATTGCGAAGAAATTAGAGGAGCTAGAGTCGCGAAAGATCCGACACCTCATGGTGACGATGC
CCCCCCGGCATGGGAAGTCGATGCTGATTTCCGAGCTCTTTCCCGCCTGGTACTTAGGTCGTCACCCGGATCATAACGTG
ATCTTTACGAGTTATTCTCAGGAAATCGCCGGCGACTTCGGTCGCAAGGTACGGAACCTAATTAAAGAGCCGGAGTATCA
GGGAATCTTTCCGGGGATCGAAGTCAGCGAGGACTCGGCCTCGACCAAGCGATTTCACACGAACGGCGGGGGGGCATACT
TCGCGGTCGGCGCTGGCGGCGCGCTTACCGGGCGTGGCGGTGACTTAATTATTATCGATGACGTTCATAAAAACCGTGAG
GAAGCGCACTCGGACGCGGTGACGAAAGCGATTAAGGAATGGTACGGCTCCACGCTCTACACGAGACGAATGTCTAACGC
CGTGGTGGTCATCGTACAGACCCGGTGGAGCGATAAGGACCTTCCGAAATACCTCCTCGATAACGAGCGTGATAAGTGGG
AGGTCTTAAACCTCCCCGCGATTAGTCCCGAAGGAATCGCGCTCTGGCCCGAGAGGTTTCCGATCGAGACGCTGCTTGAG
ATCAAGCGCACGATCGGGTCAGCTGACTTCGAGGCGCTGTATCAGCAGCGACCGTCACCCGCCGAGGGTGCGCTTCTTAA
GCGCGGCTGGTTTAAGTTCTACAAGGTACTGCCGAAGATTCAGGAAAAGATTCAGTCCTGGGACTTGGCGTTTACCGGCA
AGGAGACGTCCGACTTTACCGTGGGCCAGGTCTGGGGATCGGTCGGGTCGGACAAGTACCTCATCGATCAGATCCGCGCA
CGGCTCGATTTCCCGGCCGCGATCCAGGCCATCCGGTCCCTGAGCTACAAACACCCGGACACGTATACGAAGATCGTCGA
GGAGAAGGCGAACGGAGCGGCGGCAATCGCAACGCTTCAGCGCGAGATCACGGGCCTGATCCCGTATAACCCGAAGACCT
CGAAAGAGATGCGGGTCGCCGCCGTCGCCCCCGATATCGAGGCGGGAAATATCTGGCTCCCCGATCCTTCTATCGCGCCT
TGGATCGGCGACTTTATCGAGGAGTGTTGCTCCTTTCCGAACGGCGCGAACGACGATTCTGTTGATGCGATGTCACAGGC
CCTTATCCGCTTCCGCGAGTCTTCCGGCGACCGTCTACGGCGCTTGATTCAGATGTAG
>TerL_ML
ATGACGACTGAGCGGACGCTAGACATCATTCGCAACAAGCTTATCGCGTTCGCAATCGGGATGCGTGACGACTACATCGC
GGCACCCCACCATAAGGCGATCGCGAAGAAGCTAGAAGAGCTCGAGGCGCGGAAGATCCGGCACCTCATGGTCACCATGC
CCCCCCGGCACGGGAAATCCATGCTCATCTCCGAGCTCTTTCCCGCTTGGTACTTAGGGCGACACCCGGATCACAACGTC
ATCTTCACGAGCTATTCGCAGGAGATCGCGGGTGACTTCGGACGCAAGGTTAGGAATCTACTGAAGGAGCCCGGATATCA
GGGGATCTTTCCGGGGATCGAAGTCAGCGAGGACTCGGCCTCGACCAAGCGATTTCACACGAACGGCGGGGGGGCATACT
TCGCGGTCGGCGCTGGCGGCGCGCTTACCGGGCGTGGCGGAGATTTAATTATTATCGACGATATTCACAAAAATAGAGAA
GAAGCGCACTCGGACGCGGTAACGAAAGCGATCAAAGAATGGTATGGGTCGACGCTCTATACGAGGCGAATGTCTAACGC
CGTGGTGGTCATCGTACAGACCCGGTGGAGTGATAAGGATCTTCCAAAGCACCTCCTCGATAACGAGCGCGATAAGTGGG
AGATCTTAAACCTCCCCGCGATTAGTCCCGAAGGAATCGCGCTCTGGCCCGAGAGGTTTCCGATCGAGACGCTGCTTGAG
ATCAAGCGCACGATCGGGTCAGCGGACTTCGAAGCGCTGTATCAGCAGCGACCATCGCCCGCCGAGGGGGCGCTTATTAA
GCGCGGCTGGTTTAAGTTCTATAAAGTGCTCCCGAAGATTCAGGAAAAGATTCAGTCCTGGGACTTGGCGTTTACCGGCA
AGGAGACGTCCGACTTTACCGTGGGCCAGGTCTGGGGCTCGGTCGGGTCGGACAAGTACCTCATCGATCAGATCCGCGCA
CGGCTCGATTTCCCGGCCGCGATCCAGGCCATCCGATCCCTGAGCTACAAGCACCCGGACACGTATACGAAGATCGTCGA
GGAGAAGGCGAACGGAGCGGCGGCAATCGCAACGCTTCAGCGCGAGATCACGGGCCTGATCCCGTATAACCCGAAGACCT
CGAAAGAGATGCGGGTCGCCGCCGTCGCCCCCGATATCGAGGCGGGAAATATCTGGCTCCCCGATCCTTCTATCGCGCCT
TGGATCGGCGACTTTATCGAGGAGTGTTGCTCCTTTCCGAACGGAGCAAACGACGATTCTGTTGATGCGATGTCACAGGC
CCTTATCCGCTTCCGCGAGTCTTCCGGCGACCGTCTACGGCGCTTGATTCAGATGTAG
