# Supplementary material for: Flexible genes establish widespread bacteriophage pan-genomes in cryoconite hole ecosystems
Source: Nat Commun. 2020 Sep 2;11:4403. doi: 10.1038/s41467-020-18236-8 (PMC7468147; doi:10.1038/s41467-020-18236-8)
Supplement: Supplementary file 7 — Source Data [file 41467_2020_18236_MOESM7_ESM.zip › Figure_3_source_data/MGIs_fasta/Tape_measure_Mu-like-phage.fasta]

>Tape_measure_ALPS
TTGGCGGCCGTAAAATCTTTAGTCACTCGGTGGGGTTTTGAAGTCGATTTAAAACCGCTCCAGAAAATGAAGGACTCGCT
TGCTGACTTAAAGCACGGCGTTCAGATCCTTGGCATTGAAGCTGCGGCGGCTGCGGCATCCTTATTTATAGTGGCCGAGA
CGACGGCTAAGGCCGGTAAAGAGGCGTCCTTAAACGCTCAGCGTACTGGTATGAACGTCGAGGCGTTTCAGGAACTATCT
TACGCAGCCGAGCGGGGCGGCGTCTCGGCAGAGATGTTTACGCACTCCCTGGCTCACCTTAACCGCTCTTTGTTCGAAGC
GAAGATGGGGAATAAGGAAGCGGCTCAGGGATTTGGGATGCTCGGACGCGGAGTGACTGAAGCGATTCGCGCTCACCGTC
CGACAAATGAAGTTTTCATGCGCGTAGCTGATGGGCTGTCGAACATTAAGGACGAGGGCACTCGCGGGGCGATTGCCATG
AAGTTATTCGGTCGAGCCGGATACATGATGACGCCGATGTTTAAGAACGGCGCCGCAGGGCTCGAGAAGTTCTCCGAAGA
GGCTCGCGAGATGGGCCTCGTTATGAGCGAGGCTGAAGTAAACATGTCGAAGGGCTTCATGCACTCGCTGCATGAGGTTC
ATGGTTTACTCACCGGGATGAAGCGCACTATCGGTGTCGCACTGCTCGAGCCGATGACCAAGGTATTCGAATCGGTCGCG
ACTTGGATTAGATTAAACCGCGCGCTTATCCGGCAGAACATCACCGAGTTTTTCGAGGGGCTGGCGACCGTACTCGGTAA
GGTCATGAATGCTTCTAGCATCGTCATGCAGCGGATTTCTGGCATGGTGAAACCGCTCGGCGGCTTAGGAGCGGCGGCGA
AGTATGCCTTTGAGGCTCTAGCCCTTTTCGCTGCTGGTGAAATTCTCATCGCCATTGGTGGCCTTGCCCAGTCTGGGTTC
GCGGTTCTCACAACGGCTTTAAAAGTGTTTCGCGGCGAACTGCTTTTAACTGAGGCTGCCGCGTTTTTAGTCCCGCTTGC
AATCGGGGTGGCAGTGCTCGCGGTGATCGCGATCATCGAAGATCTAATCGGCTTCTTCCAGGGAAAGGATTCTTTAACGG
GTCGGCTGCTTGCGATGTTTAAGGAGGCGATGCCAGAGGCATTCGACCTCATGAAGAACCTGTTTAACGGCCTGGTGGAT
ATGGTTAAGTCCCTCTGGACGATCCTACAGCCGGTCGCCGAATGGTTCGGGGAAACTCTTATCGTGGCACTGAAAGCTGC
ACTCATGGAGATCACCGCAATTTTTGGAGTCATAGCCTCTGGCTTTAAGCTCGTTGATAAAGGAATCGGAATCGCGAAAA
ACGCTTACAAGTCAGTCAAGATGAGCGACACAATTTCCCCGAATGCAATGATGAACGCCGTTCCCGGCGATAACGATGTC
CCTGGATCGGGCGGAGGTAAGGCGGTTCAGAACGTGAACGTAACGACGACCGTTACCGTACCGACCGGAACGGATGCCCA
CATGGTCGGGGACCGCGTGGAAAACGGCATCGCCAAGGCGCTTGATCCGCATATCCGTCAGGCAAATCGATCCTTTGCGC
CGGTTGTGGGGCACTAA
>Tape_measure_ML10
TTGGCGGCCGTAAAATCTTTAGTCACTCGGTGGGGTTTTGAAGTCGATTTAAAACCGCTCCAGAAAATGAAGGACTCGCT
TGCTGACTTAAAGCACGGCGTTCAGATCCTTGGCATTGAAGCTGCGGCGGCTGCGGCATCCTTATTTATAGTGGCCGAGA
CGACGGCTAAGGCCGGTAAAGAGGCGTCCTTAAACGCTCAGCGTACCGGTATGAACGTCGAGGCGTTTCAGGAACTATCT
TACGCAGCCGAGCGGGGCGGCGTCTCGGCAGAGATGTTTACGCACTCCCTGGCTCACCTTAACCGCTCTTTGTTCGAAGC
GAAGATGGGGAATAAGGAAGCGGCTCAGGGATTTGGGATGCTCGGACGCGGAGTGACTGAAGCGATTCGCGCTCACCGTC
CGACAAATGAAGTTTTCATGCGCGTAGCTGATGGGCTGTCGAACATTAAGGACGAGGGCACTCGCGGGGCGATCGCCATG
AAGTTATTCGGGCGAGCCGGATACATGATGACGCCGATGTTTAAGAACGGTGCCGCAGGGCTCGAGAAGTTCTCCGAAGA
GGCCCGCGAAATGGGCCTCGTTATGAGCGAGGCTGAAGTAAACATGTCGAAGGGCTTCATGCACTCGCTGCATGAGGTTC
ATGGTTTACTCACCGGGATGAAGCGCACCATAGGTGTCGCGCTGCTTGAGCCGATGACCAAGGTATTCGAATCGTTCTCG
ACGTGGATTAGATTAAACCGCGCGATCATTCGCCAGAACATCACCGAATTCTTTGAGGGCCTTGCGACGGTCTTGACTAA
GGTCATGAAGGTTTCTGGCATCGTCATGCAGCGGATCTCGGGAATGGTTAAACCACTCGGAGGATTAGGRGCCGCCGCGA
AGTACGCGTTTGAGGCTTTAGCTCTACTCGCGAGCGCGAAAATTCTTGCGGGAATCGGGGGCCTTGCCGTAGACGGTTTT
AAATTTTTAACGACCGCAGTTAGAGCGTTTAAAATAGAAACGCTTCTCGCCGATGCTGCGGTTGCAATGATTCCTGTCGG
GATCGGTATAGCGGTGATCGCCGTGATCGCGATCATCGAAGACTTAATCGGGTTTTTCCAAGGCAAGGACTCGGTAACGG
GTCGGCTGCTTGGAATGTTTAAAAATGCGATGCCCGAAGCTTTCGAAACGATGAAGGGCGTTTTCTCAGGAATAAAAGAC
TTAGTTCTCGCTATTATTCCTGTCGCTAAGGAGCTGTTTGAATTAATGGGCCCAGGGCTCGTTCTGTATTTAAAAATGGT
CACCTTTCAACTAGAGATCGCACTCAAAATTATGACGGCACTCGCACATTTCGCCGATAAAGGATTTGGGCTCCTGAACG
CAGTCAATAAAGTTCGGTCGGAATCAGGAGGTTTTTCTCCAAGCTCGATCAATTCCGTTCCCGGCGATAACGACATCCCT
GACTCGGGCGGTGGTAAGGCGATTCAGAACGTGAACGTCACGACGACCGTTACCGTACCAACCGGAACAGATGCACACAT
GGTCGGCGACCGCGTGGAGGATGGAATTTCCAAGGCGCTTGATCCTCATATCCGTCAGGCAAACCGATCCTTTGCGCCGG
TTGTGGGGCACTAA
>Tape_measure_ML09
TTGGCGGCCGTAAAATCTTTAGTCACTCGGTGGGGTTTTGAAGTCGATTTAAAACCGCTCCAGAAAATGAAGGACTCGCT
TGCTGACTTAAAGCACGGCGTTCAGATCCTTGGCATTGAAGCTGCGGCGGCTGCGGCATCCTTATTTATAGTGGCCGAGA
CGACGGCTAAGGCCGGTAAAGAGGCGTCCTTAAACGCTCAGCGTACTGGTATGAACGTCGAGGCGTTTCAGGAACTATCT
TACGCAGCCGAGCGGGGCGGCGTCTCGGCAGAGATGTTTACGCACTCCCTGGCTCACCTTAACCGCTCTTTGTTCGAAGC
GAAGATGGGGAATAAGGAAGCGGCTCAGGGATTTGGGATGCTCGGACGCGGAGTGACTGAAGCGATTCGCGCTCACCGTC
CGACAAATGAAGTTTTCATGCGCGTAGCTGATGGGCTGTCGAACATTAAGGACGAGGGCACTCGCGGGGCGATTGCCATG
AAGTTATTCGGTCGAGCCGGATACATGATGACGCCGATGTTTAAGAACGGTGCCGCAGGGCTCGAGAAGTTCTCCGAAGA
GGCCCGCGAAATGGGCCTCGTTATGAGCGAGGCTGAAGTAAACATGTCGAAGGGCTTCATGCACTCGCTGCATGAGGTTC
ATGGTTTACTCACCGGGATGAAGCGCACCATAGGTGTCGCGCTGCTTGAGCCGATGACCAAGGTATTCGAATCGTTCTCG
ACGTGGATTAGATTAAACCGCGCGATCATTCGCCAGAACATCACCGAATTCTTTGAGGGCCTTGCGACGGTCTTGACTAA
GGTCATGAAGGTTTCTGGCATCGTCATGCAGCGGATCTCGGGAATGGTTAAACCACTCGGAGGATTAGGGGCCGCCGCGA
AGTACGCGTTTGAGGCTTTAGCTCTACTCGCGAGCGCGAAAATTCTTGCGGGAATCGGGGGCCTTGCCGTAGACGGTTTT
AAATTTTTAACGACCGCAGTTAGAGCGTTTAAAATAGAAACGCTTCTCGCCGATGCTGCGGTTGCAATGATTCCTGTCGG
GATCGGTATAGCGGTGATCGCCGTGATCGCGATCATCGAAGACTTAATCGGGTTTTTCCAAGGCAAGGACTCGGTAACGG
GTCGGCTGCTTGGAATGTTTAAAAATGCGATGCCCGAAGCTTTCGAAACGATGAAGGGCGTTTTCTCAGGAATAAAAGAC
TTAGTTCTCGCTATTATTCCTGTCGCTAAGGAGCTGTTTGAATTAATGGGCCCAGGGCTCGTTCTGTATTTAAAAATGGT
CACCTTTCAACTAGAGATCGCACTCAAAATTATGACGGCACTCGCACATTTCGCCGATAAAGGATTTGGGCTCCTGAACG
CAGTCAATAAAGTTCGGTCGGAATCAGGAGGTTTTTCTCCAAGCTCGATCAATTCCGTTCCCGGCGATAACGACATCCCT
GACTCGGGCGGTGGTAAGGCGATTCAGAACGTGAACGTCACGACGACCGTTACCGTACCAACCGGAACAGATGCACACAT
GGTCGGCGACCGCGTGGAGGATGGAATTTCCAAGGCGCTTGATCCTCATATCCGTCAGGCAAACCGATCCTTTGCGCCGG
TTGTGGGGCACTAA
>Tape_measure_AB09
TTGGCGGCCGTAAAATCTTTAGTCACTCGGTGGGGTTTTGAAGTCGATTTAAAACCGCTCCAGAAAATGAAGGACTCGCT
TGCTGACTTAAAGCACGGCGTTCAGATCCTTGGCATTGAAGCTGCGGCGGCTGCGGCATCCTTATTTATAGTGGCCGAGA
CGACGGCTAAGGCCGGTAAAGAGGCGTCCTTAAACGCTCAGCGTACCGGTATGAACGTCGAGGCGTTTCAGGAACTATCT
TACGCAGCCGAGCGGGGCGGCGTCTCGGCAGAGATGTTTACGCACTCCCTGGCTCACCTTAACCGCTCTTTGTTCGAAGC
GAAGATGGGGAATAAGGAAGCGGCTCAGGGATTTGGGATGCTCGGCCGCGGGGCGATTGCCATGAAGTTATTCGGTCGAG
CCGGATACATGATGACGCCGATGTTTAAGAACGGCGCCGCAGGGCTCGAGAAGTTCTCCGAAGAGGCCCGCGAGATGGGC
CTCGTTATGAGCGAGGCTGAAGTAAACATGTCGAAGGGCTTCATGCACTCGCTGCATGAGGTTCATGGTTTACTCACCGG
GATGAAGCGCACCATAGGTGTCGCGCTGCTTGAGCCGATGACCAAGGTATTCGAATCGTTCTCGACGTGGATTAGATTAA
ACCGCGCCATCATTCGGCAGAACATCACCGAGTTCTTTGAGGGCCTCGCGACGGTACTCGGTAAGGTCATGAAGGTTTCG
AGCATCGTCATGCAGCGGATCTCGGGAATGGTTAAACCACTCGGAGGATTAGGAGCGGCGGCGAAGTACGCGTTTGAGGC
TCTAGCTCTCTTCGCAGGCGGCAAAATTCTCATCGCGATTGGTGGCCTTGCCCAATCTGGTTTCGCGGTACTTACAACGG
CTGTAAAAGTGTTTCGCGGCGAACTGCTTTTAACTGAGGCTGCCGCGTTTCTAGTCCCGCTTGCAATCGGGGTGGCAGTG
CTCGCCGTGATCGCGATCATCGAAGACTTAATCGGGTTTTTCCAAGGCAAGGACTCGGTAACGGGTCGGCTGCTTGCGAT
GTTTCAGGAGTCAATGCCCGAAGCTTTCGGGCTCATGAAGGGGCTTTTTAACGGGCTCATCGATATGGTGAAGTCTCTCT
GGACGATCCTACAACCCGTAGCCGAGTGGTTCGGGAAAACGCTTCTCGAGTCACTTAAGGACACGCTTAAAGCAATCACC
GGAATATTTGGCGTCATGGCGTCGGGCTTTAAGCTCGTTGATAAAGGGATCGGCATCGCTAAAGACTTCGCCGTTAATTC
GCTAGGCATCGGAGGCGATAGCTCCCCGAGCTCGATGCTTGGCGTGATACCAGGACAAAACGATATGCCAGGAGGAGGCG
GAAGCAATCCGGTTCAGAACGTGAACGTCACGACGACCGTTACCGTACCAACCGGAACAGATGCACACATGGTCGGCGAC
CGCGTGGAGGATGGAATTTCCAAGGCGCTTGATCCTCATATCCGTCAGGCAAACCGATCCTTTGCGCCGGTTGTGGGGCA
CTAA
