# Supplementary material for: Flexible genes establish widespread bacteriophage pan-genomes in cryoconite hole ecosystems
Source: Nat Commun. 2020 Sep 2;11:4403. doi: 10.1038/s41467-020-18236-8 (PMC7468147; doi:10.1038/s41467-020-18236-8)
Supplement: Supplementary file 7 — Source Data [file 41467_2020_18236_MOESM7_ESM.zip › Figure_3_source_data/MGIs_fasta/C1q_Mu-like-phage.fasta]

>C1q_AB09
ATGAAAAACCTAATCTCTCAAATCCTCGTATGGACTTTGATCTTCTCGCAGGCTTCTTTCGGAGCGGGGCGGATTCAGGG
ATCGGACGTTAAGAGTCTTTCTGAAGTTGGGGCGGTCTCCTCCCGCCTAATCCCGACCGATAAGATTTTCGACATAACGA
ACCTTCAGCAACTCTCGACTTCAATTTCGGGTGGAGCAATCGGAGGAAGCGGCGGGTCCGGAGTAAACCTCATTTCTTCG
TCGTCGGGAGCTTCGACCGGAGCATGGGCGGCATACCAGAATACGGCGCAATCTACGCCCGTCACCGCTACGGGCGGCAC
TCCATTTTCGACCTTCGCAGCATCTGCGGATCCGACTGTAATCGGGCCGAACAATTTCCTCTGGACCAAGGGCGCGGCAA
ACCGCCAAGGCGAAGGATTCTCTTATCCGTTCTCGGTCGATCCTGGTTACCGGACGCGGGTACTGAGCATTGATTTTTAT
TACCTCATTGCTTCGGGAACTTACGTTTCGGGAGACATGTCCGGGTACATCGTCGACGTAACCAATTCGACCGTAATTCA
GCCGACCGGATGTTCTCTGATCTACGTCGTCGGAGTCGCAAAACAACACTGTGAATTTCAAACGAGTTCTACTGGAAGCT
CGTATCGATTCGCCATGCACGTCGCATCGACGTCAGCTAACGCGTACAGCATTCGCTTTGACGAGTTCTCGATTTCTCCA
AACTCCGCTAATGCTGGGGGGATTGTTACGGACTGGACTGCTTACACCCCAACAGGTTCCTGGTCAGCAAATACCACATA
TACCGGCTTGCAAAGACGAGTCGGTTCGAACCTTGAGACACAGGTTCTCGTATCGCTAAGTGGTGCTCCAACGTCTGCCT
CCCTGACGCTAAATCTTCCGACTGGTCTAACGATAGACACGTCAAAACTTGCAACCACTACCGCAGTCTCCATGGTTGTT
GGTAAAGGTATTGCCCGAGATACCGGCGCTAACGTCTATACTGCCGATGCTGTCTACAGCTCCACGACTTCAGTAGCGAT
TGAACTCGGAACGGCTAATGCTACTTACCTTTATTACAATCCGGTAAACCAGGCCAACCCGGTTACCTTTGGGGCCGGTT
ACGCAGTTTCGATCACTTATTCCGTCCCAATTCAAGGCTGGGGCACCACTCAAGTTCTCAGCTCCGATACGGATACGCGG
GTTGTGGCAATGGAAGCGTATATCAGTTCGAATACCGCAGTCGCGTCTAACAGTCCGATAAAATACAACGTAGTAGTCCA
GGATACTCACGGCGCTTACAACACGTCCACGGGTCTGTACACCGCGCCGGTCAGTGGATTTTATCGTGTTAGTGCATCGG
GCTTAGCGACAGGTGCTGCAGGTGAGACTTACATTTCTATTAACGGTGCCACCACCGGCATGAGGATGCTTTCCAGTTAC
TCGACCTCAACTATCTTTAGCGGTAGTGCGACGGTTAAGGTCAACGCTGGTGATACTATCGGCGTATTCGGAAACACCGC
GACCACTATGGTTTCCGCAGACGTTTCCAACTTCGCAACGAATGTAAGCATCGAACGCCTCTCCGGCCCCGCGCAGATCG
CGGCGAGTGAGAAAGTTTACCTGCAATACACGGGGAATGCAGGAACGGTTCTCACTGCGAACGTAACGAACGTCGATTTT
ACGACGAAGGTGAGTGACTCGCATGGCGCTTGGAACGGCACTACGTTCACCGCGCCTAGACCGGGTTGGTACGACGTGAA
GGGCAGTATAATAACTTCGACAAACTCCGTTAGTTTTAATTTATACGTGAACGGAGTCAGTAAACTATGTGTAAGTAATG
CTGCCTCAAATGTTGTTAAGAACATTATTGGCGGCTCGTATGCGAACGCCGGGGACGTGTTGTCTATTCGACCCGACACT
ACCGTGACTCTGTCTAACTCTGCGACGTTTCACTGGATCTCAATCACGAGCCAGTGA
>C1q_ML09
ATGAAAAACCTAATCTCTCAAATCCTCGTATGGACTTTGATCTTCTCGCAGGCTTCTTTCGGAGCGGGGCGGATTCAGGG
ATCGGACGTTAAGAGTCTTTCTGAAGTTGGGGCGGTCTCCTCCCGCCTAATCCCGACCGATAAGATTTTCGACATAACGA
ACCTTCAGCAACTCTCGACTTCAATTTCGGGTGGAGCAATCGGAGGAAGCGGCGGCGGATCAACGAACTACATCGCTGCG
TCCACGGGCGTCTCGATTGGAAGCTGGGTAGCGTATCAAAACACTGCTCAGTCTGCGCCGGTCACTGGGGCCGGTGGGTC
TCCGCTTTCGACGTTTTCGGCTTCTAACGATTCAACGCTCGTGGGCGGTCAGAACTTTCTTTGGAATAAGTCAGCGGCGA
ATCGCCAGGGCGAGGGTTTTAGTTACGATTTCTCAATCGACGCCGCTTACAAAAGTAAGCCAATGACGATCGCGGCTGTA
TACCGGGTTGCGTCCGGTACTTACGCGGACGGTGACATGACCGTTTGGATCTACGACGTGACCAACGCTGTACTGATTCA
ACCCACTGGTTCTTCGATTCTAAACTCCACCGGAACGGAATCGATCAAGGCATCGTTTCAAGCCTCATCGAACTCTACGT
CGTATCGCCTGATCTTCCACACGGCCTCCACCTCTGCGCTTGCTTACTCGCTTCGCTTCGATCAATTCTCCGTTGCTCCG
AATACCTATAACTCCGGTGCGGTCGATACGGCATGGGCACCTATAACCGTTACTCCGTCCGCTGGATTCGGCACAGTTTC
AGGATTAGTAACTAACGGTAGACGTGTCGGAGACACCCTTCAGGTCCGCATGTCATGGACCAGCGGGACTCTGGCAGCTA
GCGCCGCATACGTAACGATCCCGTACAGCATTGATTCTACCAAGATAAACAGTCAGACCCAGTCTGTTGGATATTTTCAG
GTCTTAGCAGGCGTTGCGCAGTGGAATCCCGCTGCCCAAACGGTTGGTTGGCTTGCGTTCAACAGCGCAAATCCAACTCA
GGTATACCTTTCAACTCAGTCTTCGACTTCGGCCTATACGGCTATCTCAAGTGCCTCTTCATCTATGAACGTCGGGACGA
TGTCACTGGAGTTCACCGTCCCGATCCTCGGATGGGGCGTCTCTCAAGTCCTGTCGAGCGATACGGATACTCGGGTTGTG
GCTGGCGGCTACTATAACACTAACGGCACGGTATTAGCTGCCGGAAGCGCCACCACGCTTCCTTGGAACGTGACTCTCTT
CGATACCAACGGAGCCATGAACGGTGCCACTGGAATTTATACCGTTCAGGTACCAGGGAAATACCACGTTAATGCTGTCG
TTGTTTCTGCTTCTTCTAGTCCGGAGACATCATTAGTTCTTTTAAAAAACGGTGTGACATTCTCGTTTCTGGATGACGGT
GGTTCAGCAAATGGTACCAATTGTCGTTCCGGTTCTTCGCTAGTGGATCTTAAAACGGGCGATACTCTTGCGATTCAGCT
ATCGTTTTCCGGAGCTGGAGGAGGAACTCTGGGTACGGGCGCCGGCGCTGTTCACCTTGAAATCTTCCGCCTCTCCGGCC
CCGCGCAGATCGCGGCGAGCGAGAAAGTTTCGGCTAGCTATTACACTACGGCAAATCAAACCGTTAGCACGACGCAGACG
TTTAATTTCGATGCAAAACTATACGATAGTCACGGAGCCGTTTCAGCTTCGCCGGCCGGTAGTGGAGCCTGGAAATTTAC
GGCACCTCGTCCAGGTATTTACACGTTCAAGGGAATGTTTAGCCTCACATCCGGCACGCCCGGAATCAAAATTTATAAAA
ACGGAACGGCTTTCAAATACATCAGCTTTGCGACGGGAAGCCTAGCTTTTGCATCGGACGACATCCAGCTTAACGCCGGA
GATTACATTGACTTTAGATCGGATACTTCTCTGACCGCGTACGGATCTGGGGCTCTTGGGTCAAATACTCAAAGCTGGAT
CTCAATCACGAGTCAGTGA
>C1q_ML10
ATGAAAAACCTAATCTCTCAAATCCTCGTATGGACTTTGATCTTCTCGCAGGCTTCTTTCGGAGCGGGGCGGATTCAGGG
ATCGGACGTTAAGAGTCTTTCTGAAGTTGGGGCGGTCTCCTCCCGCCTAATCCCGACCGATAAGATTTTCGACATAACGA
ACCTTCAGCAACTCTCGACTTCAATTTCGGGTGGAGCAATCGGAGGAAGCGGCGGGTCCGGAGTAAACCTCATTTCTTCG
TCGTCGGGAGCTTCGACCGGAGCATGGGCGGCATACCAGAATACGGCGCAATCTACGCCCGTCACCGCTACGGGCGGCAC
TCCATTTTCGACCTTCGCAGCATCTGCGGATCCGACTGTAATCGGGCCGAACAATTTCCTCTGGACCAAGGGCGCGGCGA
ACCGCCAAGGCGAAGGATTCTCTTATCCGTTCTCGGTCGATCCTGGTTACCGGACGCGGGTACTGAGCATTGATTTTTAT
TACCTCATTGCTTCGGGAACTTACGTTTCGGGAGACATGTCCGGGTACATCGTCGACGTAACCAATTCGACCGTAATTCA
GCCGACCGGATGTTCTCTGATCTACGTCGTCGGAGTCGCAAAACAACACTGTGAATTTCAAACGAGTTCTACTGGAAGCT
CGTATCGATTCGCCATGCACGTCGCATCGACGTCAGCTAACGCGTATAGCATTCGCTTTGACGAGTTCTCGATTTCTCCA
AACTCCGCTAATGCTGGGGGGATTGTTACGGACTGGGCTGCGTATTCCCCGGTGTTTCAAGGGTTTGGAACGCCGACTGC
AGTTACCGTTATTTCTCGCCGAGTTGGCGGATCTTTAGAAGTTAAAGGATCATTTATTTCGGGTACTACGACGGCAGTTT
TGCCGACAGTATCTCTCGGATTCGCCGGTATTAGTGGGAACGTCACTACCTCCTCGATTCTTCCTGTTAACGGCCAAGTC
GTAGGCTTTGCAACCCTAAGTAGTAGCTTTGCGGGCTCGATCACGGCTCTCGTTAATCCGAGCGCGGCTGTGTTGCTTTT
TGGCGTGCAGGGCGGCACTACCGGAGGATCCACGGCATTCACCAATGCGTCGACTTTCGTTTCGGCTGGGACAACGATCG
AGTATTTCCTTTCCGTCCCAATTCAAGGCTGGGGCGTCACTCAAGTTCTCAGCTCCGATACGGATACGCGGGTTGTGGCG
GCAAGCTATATTCTTACCGCTGGGACCGTTACTCCAGGCGTTAATACTCAAGTAAATTTCGACACCAAACTTTACGACAC
CCACGGCGCTGTAACTACCGGCGTTGGTTCATGGAAGTTCACTGCCCCAGTTGCCGGTTATTACGCCGTAAAATCCATGG
TCTACTTTGCTTCAGGCACCGGTGGTTATCCGACCCTTTATGTGAATGGCGTGCAAAGCTATTATGGGACACCTCTAACA
TCCACCACGCAATCCGGGCTTATCAACGTCGACCTTTTGCTAAAAGCTGGGGATACTTTAGACGTTCGCCTTACGAGCGG
GATGGCCATTGGTGGATCTACCTTTCCTTATCAGGCATTCTTCATGGCTTCCCGCCTCTCCGGCCCCGCGCAGATCGCGG
CGAGCGAGAAAATTTACCTGCAGTACACCGGGAATGCGGGCGGGTCTCTCACTGCGGACGTAACGAATATCGATTTCACC
ACCAAGGCGAACGACTCTCACGGGGCTTGGAACGGCACTACTTTCACTGCACCTAGACCGGGTTGGTATAACTTTTCTGG
AAACTTTGGTTTTACCGCACCTGCTACAAGAAACATCTATGCTTGGATTAATGGTGTGAAGAAGCAAAACCTCACCGTGT
CCAGCTCGCAGACCTACTACCCGTTTTCATCAGGCACGTACATGAACGCTGGCGATACTCTGACATTTCGCTCGGACACA
AGCACAACGCTTCTCAATAACGCCTCACTTCAYTATCTGAACATCTCGAGCCAAGGGTAG
>C1q_ALPS
ATGAAAAACCTAATCTCTCAAATCCTCGTATGGACTTTGATCTTCTCGCAGGCTTCTTTCGGAGCGGGGCGGATTCAGGG
ATCGGACGTCAAAAGTCTTACTGAGGTCAACTCGGTTTCTAATCGGCTGATTCCGACCGATAAAATTTACGATGTTACGA
ACCTTCAGCAGCTCTCGACTTCTATCTCAAGTGGAGCAATCGGAGGAAGCGGCGGCGGATCAACGAACTACATCGCTGCG
TCCACGGGCGTCTCGATTGGAAGCTGGGTAGCGTATCAAAACACTGCTCAGTCTGCGCCGGTCACCGGAACGGGCGGTGC
TCCTACTGTAACTTTCGCGACCTCCACTGATTCGTCTCTCGTTGGTCCGCAAAACTTCCTTTTCACCAAGGGAGCATCGA
ACCTCCAAGGTCAGGGCTTTTCCTACCCGTTCACCATCGACGCCGCTTTTCAGTCGAAGCCTCTCACGGTTTCCTTCCTC
TACTCGGTTGCCTCGGGCACTTATGTAGACGGCGACATGACTTGTTGGCTCTTCGACGTGACAAACAGTCAGCTCATTCA
GCCGTCTGGAAGCACGATTCAAAACGTCATCGGAGCTACGGCGAAGAAGCTCGAATTCCAAACGAACTCGAACTCGACTA
GCTACCGTCTCATTTTCCACGTCGCTTCAACTTCGGCTCTCGCTTACACGCTTCGCTTCGATCAATTTGCAGTCTCTCCG
AATACGACATCGACCGGAGGAATCGCCACAGATTGGCAGAGCTATACCCCAACTTTTCAAGGCTTCGGAACGCCAACGAG
CGTAGAGTTTCAGTATCGCCGTGAAGGCCCGGACTTAGTCGTTCGTGGGAAATTCGTATCCGGCACGTCCACTGCTGTAG
AGGCACGAATCGGTCTCCCGACGGGACTAACTTCGGCGGACACGACAAAGATTCCGTCTATTCAACCTGCGGGTGGACGA
CTTGAATTTAACCAGACCTCTGTTGACGAAGAGGTCATGCTGATTGAACCTTCCGTCACTTACTTCACGGTCGGATACAA
GAGCACCGGATTTCAGTCTTTTGCAAAAACAACAGGCGTAATTGCCGCCGCAAATGGCTGGGTGTTAGGTTTCACGGCCA
GAGCCCAGATCCAAGGCTGGGGAACGAGCCAGGTATTAAGCAGCGATACGGATACTCGGGTTGTAGCGGCTAGCTACTTT
CTCTCTGCAAACCAAAATCCAGGCTTAGGTGGTCAAATTAACTTTGACTCTAAGCTTTACGACACACACAGCGCCGTAAC
GACAGGTGTTGGTTCTTGGAAATTTACTGCCCCGATTCCGGGTAAGTACCGCATCTCCGGTATTGCACTTTACGCTACTG
GGGCTAGTAGGCAGTATTTACAACTCTTTAAAAACGGATCTTCTTTTGCATACACTGGAATTTTAGGACCCAATCCTAAC
GACGCCACTACGATTGCGAAAGAAATTGATCTATTAGCCGGTGACTACATCGATATAAGAGTTACGGGAACGATCACCAT
CGGCGGCAGTGGAATTCCGTACAATACATATATCGATATTTCGCGCATCCCCGGTCCCGCCCAAATCGCAATGAGCGAGA
AAGTCTATCTCCAGTACACCGGGAACGCTGGGACGGCTCTCACTGCGAACGTAACGAACATCGACTTCACGACTAAGGTA
GTGGACTCACACGGCGCTTGGAACGGAACGGTTTTCACTGCGCCTAGACCGGGTTGGTACGACGTGAAGGGCTCTTTGAA
TTTCTCAGCGTCAGCGACCCGAGATTACTACTTCTATATAAACGGCGTCCAAAAATACAACATGAACGTCGCTACCAGTG
CGGCCACCTCCTTTATAGTTGGCGGATCGTATCTTAACGCGGGTGACACGCTAACCATCCGATCCGATTCCGCAGGAACT
CTCACTAACTCTGCAACGGCCCACTGGATCTCAATCACGAGTCAGTGA
