# Supplementary material for: Flexible genes establish widespread bacteriophage pan-genomes in cryoconite hole ecosystems
Source: Nat Commun. 2020 Sep 2;11:4403. doi: 10.1038/s41467-020-18236-8 (PMC7468147; doi:10.1038/s41467-020-18236-8)
Supplement: Supplementary file 7 — Source Data [file 41467_2020_18236_MOESM7_ESM.zip › Figure_3_source_data/MGIs_fasta/TerS_Mu-like-phage.fasta]

>TerS_AB09
ATGCAGAAGCGCAAAAAGACGGGCGGTAGAGACTTCAAAGCGGGCGAGTCGGGTAATCCCGGCGGCGCCATTAAGATTCC
CGAGGCACTCAAAGAAGCGCGGAAGCTGAACCGCGTTCAGCTCGAGATTGTTTTAAATAAGTATATGCACATGACCTCCG
ACGAGTCTTCCGCCGCTGCGAACGACCCGACTACGGTAAAGCTTGACCGGATAATTCTGAAGGTCATCGAACTCGCCGAG
CACACGGGCGATTTCCGCGCGCTCGCTTTCTTGCTCGACCGCCTAGGGTTCGTCGTAACTCAGGACGTGCGCGTGTCCGG
CGGCGAGGGGGGGCCGATTACCTTTTCTGCGTTATCAGAAGCGGAGTTAGACGAGCGTATTAAGCGGCTCACGGAAAAGT
TGTAA
>TerS_ALPS
ATGGCTAAAGGCAAAAAAACAGGCGGTCGAAATTTCAAAAAAGGCGTGTCGGGAAATCCCGGCGGCGCTACGAAGATTCC
CGAAGATCTTAAGGAAGCGCGGAATCTTACCCGTATCGAAATGGAGCGCGTTCTAAACCGCTACATCCACATGACGAAAT
CGGAAATCATTAGGGCGGCTCAGGACCCGATGACGCCCGCTCTCGAGCTCATGATAGCAAGTCTGATATCAAAGGGTACG
AACGAGGGCGACTACCGGCGCATTTCCTTTCTCCTCGACCGCCTCGGGTTCGTCGTTCCGACTGACGTGCGAGTATCGGG
TGGCGAGGGCGGACCGATTAAGCTTTTCTCGGAAGATCAGATTAAGCGAATGGCTAAGGCCGTTTTAGATGACGATTGA
>TerS_ML09
ATGAGCAGTAGTAAACCAAGGAAGCCAGGCACGTTTAAACCCGGACAGTCGGGTAATCCAAAGGGTAGGGCGAAGACCCC
ACCTGACATTCTTGAGGCTCGCCAAATGTCACGCAACGATCTCGAGCGCATCCTCAATCGGTACATTCGCATGACTAAGG
CCGAGATCATCAAAGCGGCTCAAGACCCGAACACGCCCGCGCTCGAGCTTATGATCGCGAGCCTAATCTCTAAAGGAACG
AACGAGGGCGACTATCGGCGGATTTCTTTCCTCTTAGATCGCTTAGGGTTCGTCGTAACTCAGGACGTGCGCGTGTCCGG
CGGCGAGGGGGGGCCGATTAAACTATTCTCGGAGGATCAGATTAAGCGAATGGCTAAGGCCGTCTTAGATGACGACTGA
>TerS_ML10
ATGAGCAGTAGTAAACCAAGGAAGCCAGGCACGTTTAAACCCGGACAGTCGGGTAATCCAAAGGGTAGGGCAAAGACCCC
ACCTGACATCCTTGAGGCTCGCCAGATGTCACGCCACGAGCTTGAGCGCATCCTCAATCGGTACATTCGCATGACTAAGG
CCGAGATCATCAAAGCGGCTCAAGACCCGAAGACGCCCGCGCTCGAGCTTATGATTGCGAGCCTAATCTCTAAAGGTACG
AACGAGGGCGATTATAAGCGGATTTCTTTTCTGCTCGATCGACTGGGGTTCGTCGTAACTCAGGACGTGCGCGTGTCCGG
CGGCGAGGGCGGGCCGATTAAGCTATTCTCGGAGGATCAGATTAAGCGAATGGCTAAGGCCGTCTTAGATGACAGCTGA
