# Supplementary material for: Flexible genes establish widespread bacteriophage pan-genomes in cryoconite hole ecosystems
Source: Nat Commun. 2020 Sep 2;11:4403. doi: 10.1038/s41467-020-18236-8 (PMC7468147; doi:10.1038/s41467-020-18236-8)
Supplement: Supplementary file 7 — Source Data [file 41467_2020_18236_MOESM7_ESM.zip › Source_data.xlsx]

## Sheet: Figure 1
Map (Ref_Query)	Mapped metagenome	Gene #	Contig_MGI coordinates	Gene Len	Gene start	End	Contig name	MGI extended start	MGI end	Gene size	bp gene in MGI	% gene in MGI	MGI length	Cov	Bridged discord # paird reads	Cov in MGI	% Read cov in MGI	Bridge %	Deletion/Intein flag	Intein CDD hits	Significant hit flag	BLASTX Genbank nr	E-value	Phmmer uniprot	e-value	evalue numerical	dom e-value	Annotation	Category	Additional searches or notes	Notes	Notes				Search type
AB_CY	CY	gene_49	AB_24kmer_contig_1010:11417-11761	594_nt	144	737	AB_24kmer_contig_1010	11117	12061	593	344	0.580101	344	1.54124	0	0	0	0	0	0	0			Single-stranded DNA-binding protein	0.0002	0.0002	0.00024
AB_CY	Green	gene_50	AB_24kmer_contig_1010:14529-14777	795_nt	2	796	AB_24kmer_contig_1010	14229	15077	794	248	0.312343	248	1.54124	0	0	0	0	0	0	1	glycosyl transferase family 2	1e-58	Nucleotidyl transferase family	2.6e-85	2.6e-85	4.5e-50	Glycosyl transferase	Membrane
AB_CY	CY	gene_52	AB_24kmer_contig_1010:14878-15165	390_nt	498	887	AB_24kmer_contig_1010	14578	15465	389	89	0.228792	287	1.54124	0	0	0	0	0	0	0	phosphodiesterase	8e-08	PLC family phosphodiesterase	1e-06	1e-06	1.4e-06
AB_CY	CY	gene_53	AB_24kmer_contig_1010:15474-15742	492_nt	1	492	AB_24kmer_contig_1010	15174	16042	491	192	0.391039	268	1.54124	0	0	0	0	0	0	0	phosphodiesterase	3e-05	PLC family phosphodiesterase	5e-06	5e-06	6.8e-06
AB_CY	CY	gene_54	AB_24kmer_contig_1010:15474-15742	378_nt	489	866	AB_24kmer_contig_1010	15174	16042	377	79	0.209549	268	1.54124	0	0	0	0	0	0	0					0
AB_CY	CY	gene_57	AB_24kmer_contig_1010:25711-25956	285_nt	143	427	AB_24kmer_contig_1010	25411	26256	284	127	0.447183	245	1.54124	0	0	0	0	0	0	0			Genomic scaffold	4.1e-08	4.1e-08	83000
AB_CY	CY	gene_60	AB_24kmer_contig_1010:27449-28100	408_nt	144	551	AB_24kmer_contig_1010	27149	28400	407	251	0.616708	651	1.54124	0	0	0	0	0	0	0			PRDM9 zinc finger domain protein (Fragment)	3.5e-05	3.5e-05	47000
AB_CY	CY	gene_61	AB_24kmer_contig_1010:27449-28100	603_nt	621	1223	AB_24kmer_contig_1010	27149	28400	602	330	0.548173	651	1.54124	0	0	0	0	0	0	0					0
AB_CY	Green	gene_48	AB_24kmer_contig_1010:2875-3313	273_nt	708	980	AB_24kmer_contig_1010	2575	3613	272	30	0.110294	438	1.54124	0	0	0	0	0	0	1	peptidase S8/S53 subtilisin kexin sedolisin	2e-06	Peptidase S8 and S53 subtilisin kexin	7.4e-09	7.4e-09	2.1e-08	Peptidase S8 and S53 subtilisin kexin	Attachment/Host recognition
AB_CY	CY	gene_62	AB_24kmer_contig_1010:32983-33183	417_nt	1	417	AB_24kmer_contig_1010	32683	33483	416	117	0.28125	200	1.54124	0	0	0	0	0	0	0					0
AB_CY	CY	gene_44	AB_24kmer_contig_1010:482-776	894_nt	1	894	AB_24kmer_contig_1010	182	1076	893	294	0.329227	294	1.54124	0	0	0	0	0	0	0					0
AB_CY	Green	gene_219	AB_24kmer_contig_2083:10260-10432	546_nt	1	546	AB_24kmer_contig_2083	9960	10732	545	172	0.315596	172	44.4276	3	1.67442	0.0376888	0.0675256	0	0	1	phage head morphogenesis protein, SPP1 gp7 family	2e-42	Phage head morphogenesis protein	1.2e-39	1.2e-39	1.7e-39	Phage head morphogenesis protein	Structural
AB_CY	CY	gene_221	AB_24kmer_contig_2083:12295-12591	894_nt	2	895	AB_24kmer_contig_2083	11995	12891	893	296	0.331467	296	44.4276	1	4.02365	0.0905665	0.0225085	0	0	0					0
AB_CY	CY	gene_224	AB_24kmer_contig_2083:15885-16476	1188_nt	2	1189	AB_24kmer_contig_2083	15585	16776	1187	591	0.497894	591	44.4276	7	0.661591	0.0148915	0.15756	1	0	0	pretoxin HINT domain protein	0.0007	Wall-associated protein	0.00065	0.00065	0.00065
AB_CY	Green	gene_227	AB_24kmer_contig_2083:25821-26977	1599_nt	156	1754	AB_24kmer_contig_2083	25521	27277	1598	1156	0.723404	1156	44.4276	0	0.447232	0.0100665	0	0	0	1	phage-like protein	5e-32	Phage tail tape measure protein	1e-48	1e-48	1e-48	Tail tape measure protein	Structural
AB_CY	Green	gene_218	AB_24kmer_contig_2083:3617-4126	810_nt	283	1092	AB_24kmer_contig_2083	3317	4426	809	509	0.629172	509	44.4276	0	2.40275	0.0540824	0	0	0	1	phage replication protein	8e-11	Phage replication protein	4.6e-12	4.6e-12	5.6e-12	Phage replication protein	DNA replication/repair
AB_CY	CY	gene_31	AB_24kmer_contig_456:10518-10749	243_nt	259	501	AB_24kmer_contig_456	10218	11049	242	201	0.830579	231	2.35345	1	0	0	0.424907	0	0	0			Putative Methyl-accepting chemotaxis sensory transducer with	0.00027	0.00027	700
AB_CY	CY	gene_33	AB_24kmer_contig_456:10951-11171	345_nt	475	819	AB_24kmer_contig_456	10651	11471	344	45	0.130814	220	2.35345	2	0	0	0.849815	0	0	0	topoisomerase ib	0.001	DNA topoisomerase	8.8e-05	8.8e-05	0.00053
AB_CY	CY	gene_34	AB_24kmer_contig_456:13194-13506	426_nt	3	428	AB_24kmer_contig_456	12894	13806	425	128	0.301176	312	2.35345	0	0	0	0	0	0	0					0
AB_CY	CY	gene_36	AB_24kmer_contig_456:23962-23986	153_nt	171	323	AB_24kmer_contig_456	23662	24286	152	23	0.151316	24	2.35345	0	0	0	0	0	0	0					0
AB_CY	CY	gene_22	AB_24kmer_contig_456:6552-6908	825_nt	1	825	AB_24kmer_contig_456	6252	7208	824	356	0.432039	356	2.35345	0	0	0	0	0	0	0					0
AB_CY	CY	gene_24	AB_24kmer_contig_456:7181-7505	312_nt	261	572	AB_24kmer_contig_456	6881	7805	311	272	0.874598	324	2.35345	0	0	0	0	0	0	0					0
AB_CY	CY	gene_27	AB_24kmer_contig_456:8901-9125	282_nt	471	752	AB_24kmer_contig_456	8601	9425	281	53	0.188612	224	2.35345	0	0	0	0	0	0	0			WGS project CAEQ00000000 data	1.7e-06	1.7e-06	290000
AB_CY	CY	gene_29	AB_24kmer_contig_456:9346-9759	303_nt	402	704	AB_24kmer_contig_456	9046	10059	302	302	1	413	2.35345	0	0	0	0	0	0	0					0
AB_CY	CY	gene_189	AB_24kmer_contig_6523:18052-18989	1206_nt	305	1510	AB_24kmer_contig_6523	17752	19289	1205	932	0.773444	937	14.0963	0	0.275347	0.0195333	0	0	0	0					0
AB_CY	CY	gene_190	AB_24kmer_contig_6523:27483-27557	648_nt	3	650	AB_24kmer_contig_6523	27183	27857	647	74	0.114374	74	14.0963	1	1.56757	0.111205	0.0709408	0	0	0					0
AB_CY	CY	gene_195	AB_24kmer_contig_7786:17013-17382	270_nt	282	551	AB_24kmer_contig_7786	16713	17682	269	251	0.933086	369	237.677	145	19.4228	0.0817192	0.610071	1	0	0					0
AB_CY	CY	gene_196	AB_24kmer_contig_7786:17013-17382	420_nt	548	967	AB_24kmer_contig_7786	16713	17682	419	121	0.288783	369	237.677	145	19.4228	0.0817192	0.610071	1	0	0					0
AB_CY	CY	gene_198	AB_24kmer_contig_7786:25710-26063	204_nt	309	512	AB_24kmer_contig_7786	25410	26363	203	203	1	353	237.677	148	3.31161	0.0139332	0.622693	1	0	0					0
AB_CY	CY	gene_199	AB_24kmer_contig_7786:25710-26063	141_nt	505	645	AB_24kmer_contig_7786	25410	26363	140	140	1	353	237.677	148	3.31161	0.0139332	0.622693	1	0	0			Zinc finger protein 761	2.6e-08	2.6e-08	15000
AB_CY	Green	gene_193	AB_24kmer_contig_7786:2859-3876	1614_nt	3	1616	AB_24kmer_contig_7786	2559	4176	1613	1017	0.630502	1017	237.677	0	1.33432	0.005614	0	0	0	1	putative DNA methylase	3e-10	Putative DNA methylase	4.1e-09	4.1e-09	4.1e-09	DNA methyltransferase	Anti-viral countermeasure
AB_CY	CY	gene_201	AB_24kmer_contig_7786:38536-38757	819_nt	2	820	AB_24kmer_contig_7786	38236	39057	818	221	0.270171	221	237.677	18	12.1991	0.0513263	0.0757329	0	0	0					0
AB_CY	Green	gene_202	AB_24kmer_contig_7786:43276-43654	888_nt	3	890	AB_24kmer_contig_7786	42976	43954	887	378	0.426156	378	237.677	3	7.40476	0.0311547	0.0126222	0	0	1	putative tail protein	4e-09	Putative tail protein	4.9e-12	4.9e-12	4.9e-12	Tail protein	Attachment/Host recognition
AB_CY	CY	gene_39	AB_24kmer_contig_9975:10088-10826	1335_nt	3	1337	AB_24kmer_contig_9975	9788	11126	1334	738	0.553223	738	2.44509	0	0	0	0	0	0	0					0
AB_CY	CY	gene_40	AB_24kmer_contig_9975:11392-11916	396_nt	1	396	AB_24kmer_contig_9975	11092	12216	395	96	0.243038	524	2.44509	0	0	0	0	0	0	0					0
AB_CY	CY	gene_41	AB_24kmer_contig_9975:11392-11916	381_nt	399	779	AB_24kmer_contig_9975	11092	12216	380	380	1	524	2.44509	0	0	0	0	0	0	0			Cadherin domain-containing protein	5e-09	5e-09	38000
AB_CY	CY	gene_42	AB_24kmer_contig_9975:11392-11916	345_nt	779	1123	AB_24kmer_contig_9975	11092	12216	344	45	0.130814	524	2.44509	0	0	0	0	0	0	0					0
AB_CY	CY	gene_43	AB_24kmer_contig_9975:15113-15458	942_nt	3	944	AB_24kmer_contig_9975	14813	15758	941	345	0.366631	345	2.44509	0	0	0	0	0	0	0			Tail sheath protein	1e-05	1e-05	4.8e-05
AB_CY	CY	gene_38	AB_24kmer_contig_9975:5960-6238	810_nt	42	851	AB_24kmer_contig_9975	5660	6538	809	278	0.343634	278	2.44509	0	0	0	0	0	0	0	gp6.4	0.0002	Gp6.4	0.00044	0.00044	0.0006
AB_CY	Green	gene_6	AB_33kmer_contig_1950:45700-46009	831_nt	77	907	AB_33kmer_contig_1950	45400	46309	830	309	0.372289	309	2.61552	1	0	0	0.382333	1	0	1	dNA polymerase III alpha subunit	4e-34	DNA-directed DNA polymerase	4.2e-31	4.2e-31	4.4e-26	DNA polymerase III alpha subunit	DNA replication/repair
AB_CY	CY	gene_7	AB_33kmer_contig_1950:55223-55462	837_nt	1	837	AB_33kmer_contig_1950	54923	55762	836	239	0.285885	239	2.61552	0	0	0	0	0	0	0					0
AB_CY	CY	gene_2	AB_33kmer_contig_1950:8604-9051	252_nt	184	435	AB_33kmer_contig_1950	8304	9351	251	135	0.537849	447	2.61552	0	0	0	0	0	0	0
AB_CY	CY	gene_8	AB_33kmer_contig_2920:11296-11617	582_nt	3	584	AB_33kmer_contig_2920	10996	11917	581	284	0.488812	321	2.23446	0	0	0	0	0	0	0			Phage tail sheath family protein	0.00045	0.00045	0.002
AB_CY	CY	gene_9	AB_33kmer_contig_2920:11296-11617	261_nt	587	847	AB_33kmer_contig_2920	10996	11917	260	34	0.130769	321	2.23446	0	0	0	0	0	0	0					0
AB_CY	CY	gene_208	AB_33kmer_contig_8765:2246-2421	363_nt	353	715	AB_33kmer_contig_8765	1946	2721	362	122	0.337017	175	18.8887	0	2.85143	0.15096	0	0	0	0					0
AB_CY	Green	gene_206	AB_33kmer_contig_8765:300-729	342_nt	688	1029	AB_33kmer_contig_8765	0	1029	341	41	0.120235	429	18.8887	0	0	0	0	0	0	1	Terminase large subunit	1e-37	Terminase large subunit	3e-37	3e-37	5.7e-37	Terminase large subunit	DNA packaging
AB_CY	CY	gene_205	AB_33kmer_contig_8765:300-729	504_nt	3	506	AB_33kmer_contig_8765	0	1029	503	206	0.409543	429	18.8887	0	0	0	0	0	0	0					0
AB_CY	CY	gene_210	AB_33kmer_contig_8765:8925-9362	225_nt	148	372	AB_33kmer_contig_8765	8625	9662	224	72	0.321429	437	18.8887	16	0.965675	0.0511245	0.847068	1	0	0			Outer membrane protein	3.9e-18	3.9e-18	35000
AB_CY	CY	gene_211	AB_33kmer_contig_8765:8925-9362	174_nt	369	542	AB_33kmer_contig_8765	8625	9662	173	173	1	437	18.8887	16	0.965675	0.0511245	0.847068	1	0	0					0
AB_CY	CY	gene_116	AB_53kmer_contig_2003:10146-10365	234_nt	131	364	AB_53kmer_contig_2003	9846	10665	233	64	0.274678	219	126.714	29	19.5616	0.154376	0.228862	0	0	0			Fibronectin type III domain protein	8.1e-06	8.1e-06	64000
AB_CY	CY	gene_118	AB_53kmer_contig_2003:10802-11581	549_nt	428	976	AB_53kmer_contig_2003	10502	11881	548	548	1	779	126.714	0	9.91528	0.0782494	0	0	0	0	bacteriophage protein	6e-19	Putative bacteriophage protein	7.7e-18	7.7e-18	5.8e-13
AB_CY	CY	gene_121	AB_53kmer_contig_2003:16679-16869	468_nt	322	789	AB_53kmer_contig_2003	16379	17169	467	168	0.359743	190	126.714	29	3.41053	0.0269152	0.228862	0	0	0	surface-anchored protein	1e-07	GDSL-like protein	1.7e-07	1.7e-07	6.2e-07
AB_CY	Green	gene_122	AB_53kmer_contig_2003:17078-17502	1005_nt	1	1005	AB_53kmer_contig_2003	16778	17802	1004	424	0.422311	424	126.714	29	6.41981	0.0506639	0.228862	1	0	1	PA14 domain-containing protein	4e-22	Galactose oxidase	7.4e-83	7.4e-83	1.2e-08	PA14 / Galactose oxidase	Other
AB_CY	CY	gene_123	AB_53kmer_contig_2003:17909-17965	354_nt	1	354	AB_53kmer_contig_2003	17609	18265	353	54	0.152975	56	126.714	29	16.1429	0.127397	0.228862	0	0	0	PA14 domain-containing protein	4e-32	Galactose oxidase	2.8e-139	2.8e-139	4.3e-17
AB_CY	Green	gene_98	AB_53kmer_contig_2003:3773-4448	645_nt	314	958	AB_53kmer_contig_2003	3473	4748	644	644	1	675	126.714	3	21.0148	0.165845	0.0236754	0	0	1	T5orf172 domain protein	1e-07	T5orf172 domain protein	6.7e-09	6.7e-09	4.8e-08	T5orf172 domain protein	Other
AB_CY	CY	gene_103	AB_53kmer_contig_2003:5181-5358	150_nt	395	544	AB_53kmer_contig_2003	4881	5658	149	82	0.550336	177	126.714	13	21.6949	0.171212	0.102593	0	0	0					0
AB_CY	Green	gene_104	AB_53kmer_contig_2003:6494-6628	267_nt	87	353	AB_53kmer_contig_2003	6194	6928	266	53	0.199248	134	126.714	25	13.4478	0.106127	0.197295	0	0	1	3'-5' exonuclease	1e-06			0		Exonuclease	Nuclease
AB_CY	CY	gene_109	AB_53kmer_contig_2003:7573-7861	291_nt	282	572	AB_53kmer_contig_2003	7273	8161	290	272	0.937931	288	126.714	54	6.41319	0.0506116	0.426157	0	0	0					0
AB_CY	CY	gene_111	AB_53kmer_contig_2003:8058-8203	606_nt	128	733	AB_53kmer_contig_2003	7758	8503	605	145	0.239669	145	126.714	37	11.4897	0.0906744	0.291997	0	0	0					0
AB_CY	CY	gene_113	AB_53kmer_contig_2003:9203-9420	471_nt	266	736	AB_53kmer_contig_2003	8903	9720	470	217	0.461702	217	126.714	24	21.7235	0.171438	0.189403	0	0	0					0
AB_CY	CY	gene_114	AB_53kmer_contig_2003:9464-9633	471_nt	5	475	AB_53kmer_contig_2003	9164	9933	470	169	0.359574	169	126.714	25	21	0.165728	0.197295	0	0	0					0
AB_CY	CY	gene_233	AB_53kmer_contig_2086:1146-1389	357_nt	293	649	AB_53kmer_contig_2086	846	1689	356	243	0.682584	243	76.6542	3	13.6337	0.17786	0.0391368	0	0	0					0
AB_CY	CY	gene_254	AB_53kmer_contig_2086:12748-13000	144_nt	480	623	AB_53kmer_contig_2086	12448	13300	143	72	0.503497	252	76.6542	0	4.63492	0.0604653	0	0	0	0					0
AB_CY	CY	gene_255	AB_53kmer_contig_2086:13662-13821	693_nt	1	693	AB_53kmer_contig_2086	13362	14121	692	159	0.229769	159	76.6542	17	2	0.0260912	0.221775	0	0	0					0
AB_CY	CY	gene_234	AB_53kmer_contig_2086:1409-1488	357_nt	30	386	AB_53kmer_contig_2086	1109	1788	356	79	0.22191	79	76.6542	2	16.4937	0.21517	0.0260912	0	0	0					0
AB_CY	CY	gene_257	AB_53kmer_contig_2086:14681-15447	450_nt	188	637	AB_53kmer_contig_2086	14381	15747	449	337	0.750557	766	76.6542	1	4.56789	0.0595908	0.0130456	0	0	0					0
AB_CY	CY	gene_258	AB_53kmer_contig_2086:14681-15447	366_nt	657	1022	AB_53kmer_contig_2086	14381	15747	365	365	1	766	76.6542	1	4.56789	0.0595908	0.0130456	0	0	0					0
AB_CY	CY	gene_259	AB_53kmer_contig_2086:14681-15447	189_nt	1013	1201	AB_53kmer_contig_2086	14381	15747	188	53	0.281915	766	76.6542	1	4.56789	0.0595908	0.0130456	0	0	0	hydrolase, HAD-superfamily, subfamily IIIA, putative	2e-05	Mannosyl-glycoprotein endo-beta-N-acetylglucosaminidase	7.6e-09	7.6e-09	32000
AB_CY	Green	gene_263	AB_53kmer_contig_2086:15954-16070	267_nt	79	345	AB_53kmer_contig_2086	15654	16370	266	45	0.169173	116	76.6542	1	7.74138	0.100991	0.0130456	0	0	1	polynucleotide kinase	7e-13	Polynucleotide kinase 3 phosphatase central region	2e-13	2e-13	3.1e-13	polynucleotide kinase	Other
AB_CY	CY	gene_266	AB_53kmer_contig_2086:16479-16622	240_nt	346	585	AB_53kmer_contig_2086	16179	16922	239	97	0.405858	143	76.6542	4	9.71329	0.126716	0.0521824	0	0	0			TPR repeat-containing protein	3.9e-05	3.9e-05	22000
AB_CY	CY	gene_268	AB_53kmer_contig_2086:16854-16985	210_nt	227	436	AB_53kmer_contig_2086	16554	17285	209	131	0.626794	131	76.6542	4	9.30534	0.121394	0.0521824	0	0	0					0
AB_CY	CY	gene_271	AB_53kmer_contig_2086:17325-17526	438_nt	337	774	AB_53kmer_contig_2086	17025	17826	437	164	0.375286	201	76.6542	11	11.1741	0.145773	0.143502	0	0	0			Collagen adhesin	1.6e-09	1.6e-09	2100
AB_CY	CY	gene_272	AB_53kmer_contig_2086:17608-17658	489_nt	3	491	AB_53kmer_contig_2086	17308	17958	488	50	0.102459	50	76.6542	8	15.16	0.197771	0.104365	0	0	0			Collagen adhesin	9.5e-09	9.5e-09	2300
AB_CY	CY	gene_275	AB_53kmer_contig_2086:21645-22107	441_nt	307	747	AB_53kmer_contig_2086	21345	22407	440	440	1	462	76.6542	0	0.75974	0.00991126	0	0	0	0					0
AB_CY	Green	gene_277	AB_53kmer_contig_2086:22808-23568	936_nt	425	1360	AB_53kmer_contig_2086	22508	23868	935	635	0.679144	760	76.6542	6	11.2829	0.147192	0.0782736	1	0	1	transposase, IS605 OrfB family, central region	6e-89	Transposase	3.1e-91	3.1e-91	3.7e-91	Transposase IS605	Mobile element
AB_CY	CY	gene_279	AB_53kmer_contig_2086:23659-24535	477_nt	695	1171	AB_53kmer_contig_2086	23359	24835	476	476	1	876	76.6542	4	9.54909	0.124574	0.0521824	0	0	0			Mitotubule-associated protein Gb4	5.8e-13	5.8e-13	2200000
AB_CY	CY	gene_282	AB_53kmer_contig_2086:24817-25252	423_nt	307	729	AB_53kmer_contig_2086	24517	25552	422	422	1	435	76.6542	77	0.82069	0.0107064	1.00451	1	0	0					0
AB_CY	CY	gene_284	AB_53kmer_contig_2086:25553-25757	543_nt	1	543	AB_53kmer_contig_2086	25253	26057	542	204	0.376384	204	76.6542	0	0	0	0	0	0	0					0
AB_CY	CY	gene_236	AB_53kmer_contig_2086:2907-3251	312_nt	561	872	AB_53kmer_contig_2086	2607	3551	311	83	0.266881	344	76.6542	1	3.36337	0.0438772	0.0130456	0	0	0					0
AB_CY	CY	gene_238	AB_53kmer_contig_2086:3779-4121	315_nt	303	617	AB_53kmer_contig_2086	3479	4421	314	314	1	342	76.6542	2	8.90058	0.116113	0.0260912	0	0	0	Putative uncharacterized protein	8e-15			0
AB_CY	CY	gene_241	AB_53kmer_contig_2086:4887-5083	351_nt	229	579	AB_53kmer_contig_2086	4587	5383	350	196	0.56	196	76.6542	2	5.68367	0.0741468	0.0260912	0	0	0					0
AB_CY	CY	gene_244	AB_53kmer_contig_2086:5391-5470	354_nt	324	677	AB_53kmer_contig_2086	5091	5770	353	55	0.155807	79	76.6542	13	15.2911	0.199481	0.169593	0	0	0			HNWD3 (Fragment)	5.3e-06	5.3e-06	6100
AB_CY	CY	gene_245	AB_53kmer_contig_2086:5684-6386	567_nt	31	597	AB_53kmer_contig_2086	5384	6686	566	297	0.524735	702	76.6542	0	8.78632	0.114623	0	0	0	0			HNWD3 (Fragment)	0.00011	0.00011	6500
AB_CY	CY	gene_246	AB_53kmer_contig_2086:5684-6386	402_nt	639	1040	AB_53kmer_contig_2086	5384	6686	401	363	0.905237	702	76.6542	0	8.78632	0.114623	0	0	0	0					0
AB_CY	Green	gene_248	AB_53kmer_contig_2086:6832-7777	891_nt	338	1228	AB_53kmer_contig_2086	6532	8077	890	890	1	945	76.6542	55	11.5735	0.150983	0.717508	1	0	1	plasmid partitioning protein ParB	5e-08	Gp152	6.1e-07	6.1e-07	8.4e-07	ParB	Other
AB_CY	CY	gene_231	AB_53kmer_contig_2086:768-835	333_nt	267	599	AB_53kmer_contig_2086	468	1135	332	67	0.201807	67	76.6542	21	8.65672	0.112932	0.273957	0	0	0					0
AB_CY	CY	gene_251	AB_53kmer_contig_2086:8322-8697	339_nt	305	643	AB_53kmer_contig_2086	8022	8997	338	338	1	375	76.6542	49	7.36533	0.0960851	0.639234	1	0	0					0
AB_CY	CY	gene_329	AB_53kmer_contig_295:10476-13894	4017_nt	2	4018	AB_53kmer_contig_295	10176	14194	4016	3418	0.851096	3418	103.168	0	4.99795	0.0484448	0	0	0	0	Phospholipid-metabolizing enzyme A-C1, partial	0.0004			0
AB_CY	CY	gene_331	AB_53kmer_contig_295:14472-14529	486_nt	172	657	AB_53kmer_contig_295	14172	14829	485	57	0.117526	57	103.168	28	11.0877	0.107472	0.271402	0	0	0	molecular chaperone DnaJ	6e-12	Chaperone protein dnaJ 49	2.5e-14	2.5e-14	3.6e-05
AB_CY	Green	gene_332	AB_53kmer_contig_295:14779-15000	606_nt	3	608	AB_53kmer_contig_295	14479	15300	605	221	0.365289	221	103.168	4	2.88688	0.0279823	0.0387717	0	0	1	putative DnaJ-like protein	5e-07	Chaperone protein dnaJ 49	1.3e-12	1.3e-12	0.00036	Heat shock protein	Other
AB_CY	CY	gene_312	AB_53kmer_contig_295:2783-2912	726_nt	2	727	AB_53kmer_contig_295	2483	3212	725	129	0.177931	129	103.168	44	8.81395	0.0854331	0.426489	0	0	0					0
AB_CY	CY	gene_315	AB_53kmer_contig_295:3913-3983	342_nt	313	654	AB_53kmer_contig_295	3613	4283	341	57	0.167155	70	103.168	33	7.2	0.0697891	0.319867	0	0	0					0
AB_CY	CY	gene_316	AB_53kmer_contig_295:4214-4376	456_nt	12	467	AB_53kmer_contig_295	3914	4676	455	162	0.356044	162	103.168	7	7.58642	0.0735347	0.0678506	0	0	0					0
AB_CY	Green	gene_324	AB_53kmer_contig_295:8340-8896	753_nt	277	1029	AB_53kmer_contig_295	8040	9196	752	556	0.739362	556	103.168	9	6.26259	0.0607029	0.0872364	0	0	1	RNA polymerase sigma factor, sigma-70 family protein, partial	4e-13	RNA polymerase sigma factor	1.2e-11	1.2e-11	2.4e-11	RNA polymerase sigma factor	DNA Packaging
AB_CY	CY	gene_325	AB_53kmer_contig_295:9006-9188	363_nt	1	363	AB_53kmer_contig_295	8706	9488	362	63	0.174033	182	103.168	17	7.93956	0.0769577	0.16478	0	0	0	phage-related protein	4e-06	P63C domain	5.2e-08	5.2e-08	9.3e-08
AB_CY	CY	gene_328	AB_53kmer_contig_295:9489-9671	498_nt	278	775	AB_53kmer_contig_295	9189	9971	497	182	0.366197	182	103.168	3	16.989	0.164673	0.0290788	0	0	0					0
AB_CY	CY	gene_292	AB_53kmer_contig_395:11122-11207	252_nt	354	605	AB_53kmer_contig_395	10822	11507	251	31	0.123506	85	5.26777	2	0.882353	0.1675	0.379667	0	0	0					0
AB_CY	CY	gene_294	AB_53kmer_contig_395:11549-11804	603_nt	202	804	AB_53kmer_contig_395	11249	12104	602	255	0.423588	255	5.26777	0	0.831373	0.157823	0	0	0	0	gp66	3e-15	Gp66	1.4e-16	1.4e-16	2.7e-16
AB_CY	CY	gene_295	AB_53kmer_contig_395:11905-11985	447_nt	2	448	AB_53kmer_contig_395	11605	12285	446	80	0.179372	80	5.26777	4	0.7	0.132884	0.759335	0	0	0	protein belonging to Uncharacterized protein family UPF0398	1e-07	Protein belonging to Uncharacterized protein family	5.9e-11	5.9e-11	1.9e-10
AB_CY	CY	gene_297	AB_53kmer_contig_395:12422-13858	1140_nt	512	1651	AB_53kmer_contig_395	12122	14158	1139	1139	1	1436	5.26777	1	0.00835655	0.00158636	0.189834	1	0	0			All7027 protein	2.3e-101	2.3e-101	2.6e-101
AB_CY	CY	gene_298	AB_53kmer_contig_395:12422-13858	297_nt	1639	1935	AB_53kmer_contig_395	12122	14158	296	97	0.327703	1436	5.26777	1	0.00835655	0.00158636	0.189834	1	0	0					0
AB_CY	CY	gene_300	AB_53kmer_contig_395:20499-20603	504_nt	201	704	AB_53kmer_contig_395	20199	20903	503	104	0.206759	104	5.26777	1	0.990385	0.188008	0.189834	0	0	0					0
AB_CY	CY	gene_301	AB_53kmer_contig_395:23283-23482	795_nt	3	797	AB_53kmer_contig_395	22983	23782	794	199	0.25063	199	5.26777	0	0.648241	0.123058	0	0	0	0			Tenascin N	0.00098	0.00098	39
AB_CY	CY	gene_302	AB_53kmer_contig_395:24082-24249	606_nt	2	607	AB_53kmer_contig_395	23782	24549	605	167	0.276033	167	5.26777	1	0.730539	0.138681	0.189834	0	0	0					0
AB_CY	CY	gene_304	AB_53kmer_contig_395:25853-26057	804_nt	1	804	AB_53kmer_contig_395	25553	26357	803	204	0.254047	204	5.26777	0	0.338235	0.0642084	0	0	0	0					0
AB_CY	CY	gene_290	AB_53kmer_contig_395:8550-8615	264_nt	281	544	AB_53kmer_contig_395	8250	8915	263	65	0.247148	65	5.26777	2	0.353846	0.0671719	0.379667	0	0	0					0
AB_CY	CY	gene_13	AB_53kmer_contig_504:15925-16162	834_nt	3	836	AB_53kmer_contig_504	15625	16462	833	237	0.284514	237	1.76978	0	0	0	0	0	0	0					0
AB_CY	CY	gene_10	AB_53kmer_contig_504:2672-2874	789_nt	12	800	AB_53kmer_contig_504	2372	3174	788	202	0.256345	202	1.76978	1	0	0	0.565043	0	0	0					0
AB_CY	CY	gene_81	AB_53kmer_contig_5143:10491-10769	468_nt	179	646	AB_53kmer_contig_5143	10191	11069	467	278	0.595289	278	889.592	25	112.489	0.12645	0.0281028	0	0	0					0
AB_CY	CY	gene_83	AB_53kmer_contig_5143:10912-11314	555_nt	212	766	AB_53kmer_contig_5143	10612	11614	554	402	0.725632	402	889.592	8	96.6642	0.108661	0.00899289	0	0	0					0
AB_CY	CY	gene_87	AB_53kmer_contig_5143:11967-12035	603_nt	65	667	AB_53kmer_contig_5143	11667	12335	602	68	0.112957	68	889.592	83	126.824	0.142564	0.0933012	0	0	0			Protein AHNAK2	8.5e-32	8.5e-32	11000
AB_CY	CY	gene_88	AB_53kmer_contig_5143:12139-12291	750_nt	1	750	AB_53kmer_contig_5143	11839	12591	749	152	0.202937	152	889.592	53	123.342	0.13865	0.0595779	0	0	0					0
AB_CY	CY	gene_67	AB_53kmer_contig_5143:1466-1697	531_nt	3	533	AB_53kmer_contig_5143	1166	1997	530	231	0.435849	231	889.592	14	168.857	0.189814	0.0157376	0	0	0					0
AB_CY	CY	gene_91	AB_53kmer_contig_5143:17842-17988	744_nt	2	745	AB_53kmer_contig_5143	17542	18288	743	146	0.196501	146	889.592	113	93.7466	0.105382	0.127025	0	0	0					0
AB_CY	Green	gene_93	AB_53kmer_contig_5143:20428-21147	732_nt	286	1017	AB_53kmer_contig_5143	20128	21447	731	717	0.980848	719	889.592	54	125.438	0.141006	0.060702	0	0	1	prophage antirepressor	3e-27	Prophage antirepressor	1.2e-26	1.2e-26	1.6e-26	Antirepressor	Other
AB_CY	CY	gene_94	AB_53kmer_contig_5143:21501-21617	639_nt	78	716	AB_53kmer_contig_5143	21201	21917	638	116	0.181818	116	889.592	114	123.578	0.138915	0.128149	0	0	0					0
AB_CY	CY	gene_64	AB_53kmer_contig_5143:361-1230	282_nt	513	794	AB_53kmer_contig_5143	61	1530	281	281	1	869	889.592	2	50.0944	0.0563117	0.00224822	0	0	0					0
AB_CY	CY	gene_65	AB_53kmer_contig_5143:361-1230	189_nt	908	1096	AB_53kmer_contig_5143	61	1530	188	188	1	869	889.592	2	50.0944	0.0563117	0.00224822	0	0	0					0
AB_CY	CY	gene_66	AB_53kmer_contig_5143:361-1230	375_nt	1093	1467	AB_53kmer_contig_5143	61	1530	374	76	0.203209	869	889.592	2	50.0944	0.0563117	0.00224822	0	0	0					0
AB_CY	Green	gene_70	AB_53kmer_contig_5143:4097-5206	999_nt	287	1285	AB_53kmer_contig_5143	3797	5506	998	985	0.986974	1109	889.592	18	119.577	0.134418	0.020234	0	0	1	DNA-cytosine methyltransferase	9e-95	Cytosine-specific methyltransferase	1.3e-84	1.3e-84	1.6e-84	DNA methyltransferase	Anti-viral countermeasure
AB_CY	CY	gene_79	AB_53kmer_contig_5143:9607-9750	204_nt	160	363	AB_53kmer_contig_5143	9307	10050	203	63	0.310345	143	889.592	27	107.392	0.120721	0.030351	0	0	0					0
AB_CY	CY	gene_16	AB_63kmer_contig_1084:12629-12873	369_nt	476	844	AB_63kmer_contig_1084	12329	13173	368	68	0.184783	244	2.10117	0	0	0	0	0	0	0					0
AB_CY	CY	gene_18	AB_63kmer_contig_1084:15338-15665	168_nt	302	469	AB_63kmer_contig_1084	15038	15965	167	167	1	327	2.10117	0	0	0	0	0	0	0			Structural protein	1.4e-11	1.4e-11	25000
AB_CY	CY	gene_14	AB_63kmer_contig_1084:2151-2425	474_nt	400	873	AB_63kmer_contig_1084	1851	2725	473	174	0.367865	274	2.10117	0	0	0	0	0	0	0					0
AB_CY	CY	gene_142	AB_63kmer_contig_228:13433-13514	678_nt	2	679	AB_63kmer_contig_228	13133	13814	677	81	0.119645	81	175.022	22	15.0494	0.0859857	0.125698	0	0	0					0
AB_CY	CY	gene_143	AB_63kmer_contig_228:15060-15473	1011_nt	1	1011	AB_63kmer_contig_228	14760	15773	1010	413	0.408911	413	175.022	4	5.94915	0.0339908	0.0228542	0	0	0			GF21656	2.4e-10	2.4e-10	8.9
AB_CY	CY	gene_129	AB_63kmer_contig_228:1746-1872	372_nt	2	373	AB_63kmer_contig_228	1446	2172	371	73	0.196765	126	175.022	13	28.1984	0.161113	0.0742763	0	0	0			von Willebrand factor type A	3.5e-15	3.5e-15	62000
AB_CY	CY	gene_130	AB_63kmer_contig_228:1746-1872	339_nt	366	704	AB_63kmer_contig_228	1446	2172	338	60	0.177515	126	175.022	13	28.1984	0.161113	0.0742763	0	0	0					0
AB_CY	Green	gene_147	AB_63kmer_contig_228:20951-21283	657_nt	275	931	AB_63kmer_contig_228	20651	21583	656	332	0.506098	332	175.022	1	13.6687	0.0780969	0.00571356	0	0	1	RNA polymerase sigma factor, sigma-70 family protein, partial	3e-12	RNA polymerase sigma factor	6.8e-10	6.8e-10	1.7e-09	RNA polymerase sigma factor	DNA Packaging
AB_CY	CY	gene_131	AB_63kmer_contig_228:2280-2408	462_nt	3	464	AB_63kmer_contig_228	1980	2708	461	128	0.277657	128	175.022	3	14.7344	0.0841859	0.0171407	0	0	0			Cadherin domain-containing protein	0.00016	0.00016	1
AB_CY	CY	gene_128	AB_63kmer_contig_228:456-1454	1317_nt	278	1594	AB_63kmer_contig_228	156	1754	1316	998	0.758359	998	175.022	0	5.28056	0.0301708	0	0	0	0					0
AB_CY	CY	gene_136	AB_63kmer_contig_228:5328-5457	342_nt	388	729	AB_63kmer_contig_228	5028	5757	341	41	0.120235	129	175.022	26	37.3178	0.213217	0.148553	0	0	0	KilA	5e-05	KilA-N domain protein	2.9e-05	2.9e-05	9.1e-05
AB_CY	Green	gene_137	AB_63kmer_contig_228:5463-6038	504_nt	253	756	AB_63kmer_contig_228	5163	6338	503	456	0.906561	575	175.022	5	28.5026	0.162851	0.0285678	0	0	1	KilA	2e-06	KilA-N domain protein	1.7e-06	1.7e-06	0.00014	KilA-N domain protein	DNA replication/repair
AB_ML	ML	gene_441	AB_24kmer_contig_3619:9738-9802	120_nt	219	338	AB_24kmer_contig_3619	9438	10102	119	38	0.319328	64	10.0544	2	1.85938		0.198918	0	0	0					0
AB_ML	ML	gene_221	AB_24kmer_contig_4403:4581-4712	339_nt	3	341	AB_24kmer_contig_4403	4281	5012	338	41	0.121302	131	11.104	5	0.740458		0.450289	0	0	0
AB_ML	ML	gene_226	AB_24kmer_contig_4403:9575-9772	384_nt	413	796	AB_24kmer_contig_4403	9275	10072	383	84	0.219321	197	11.104	0	0.878173		0	0	0	0
AB_ML	ML	gene_18	AB_24kmer_contig_4486:2701-4926	528_nt	520	1047	AB_24kmer_contig_4486	2401	5226	527	527	1	2225	2.53095	0	0		0	0	0	0					0
AB_ML	ML09	gene_19	AB_24kmer_contig_4486:2701-4926	1320_nt	1044	2363	AB_24kmer_contig_4486	2401	5226	1319	1319	1	2225	2.53095	0	0		0	0	0	1	DNA repair protein	1e-18	DNA repair protein	4.3e-16	4.3e-16	7.3e-16	DNA pol Y	DNA replication/repair
AB_ML	ML09	gene_423	AB_24kmer_contig_456:21758-21915	381_nt	377	757	AB_24kmer_contig_456	21458	22215	380	80	0.210526	157	7.25953	1	0.33758		0.13775	0	0	1	uvrD/REP helicase	5e-12	DNA helicase	3.3e-12	3.3e-12	6.1e-12	DNA helicase	DNA replication/repair
AB_ML	ML	gene_425	AB_24kmer_contig_456:23924-23986	153_nt	209	361	AB_24kmer_contig_456	23624	24286	152	61	0.401316	62	7.25953	0	0		0	0	0	0					0
AB_ML	ML	gene_416	AB_24kmer_contig_456:7058-7483	312_nt	384	695	AB_24kmer_contig_456	6758	7783	311	311	1	425	7.25953	0	0.536471		0	0	0	0					0
AB_ML	ML09	gene_14	AB_24kmer_contig_6422:10217-10475	588_nt	1	588	AB_24kmer_contig_6422	9917	10775	587	258	0.439523	258	1.91373	0	0		0	0	0	1	ribonucleoside reductase	2e-60	Ribonucleoside-diphosphate reductase	7.9e-58	7.9e-58	2e-57	Ribonucleoside-diphosphate reductase	DNA replication/repair
AB_ML	ML	gene_15	AB_24kmer_contig_6422:12973-13387	531_nt	2	532	AB_24kmer_contig_6422	12673	13687	530	232	0.437736	414	1.91373	0	0		0	0	0	0					0
AB_ML	ML	gene_16	AB_24kmer_contig_6422:12973-13387	345_nt	670	1014	AB_24kmer_contig_6422	12673	13687	344	44	0.127907	414	1.91373	0	0		0	0	0	0					0
AB_ML	ML	gene_12	AB_24kmer_contig_6422:1792-2211	480_nt	84	563	AB_24kmer_contig_6422	1492	2511	479	263	0.549061	419	1.91373	0	0		0	0	0	0					0
AB_ML	ML	gene_13	AB_24kmer_contig_6422:1792-2211	297_nt	688	984	AB_24kmer_contig_6422	1492	2511	296	31	0.10473	419	1.91373	0	0		0	0	0	0					0
AB_ML	ML09	gene_10	AB_24kmer_contig_6422:808-1038	549_nt	280	828	AB_24kmer_contig_6422	508	1338	548	230	0.419708	230	1.91373	0	0		0	0	0	1	thymidylate synthase	4e-100	Thymidylate synthase	6.1e-95	6.1e-95	7.7e-95	Thymidylate synthase ThyX	DNA replication/repair
AB_ML	ML	gene_407	AB_33kmer_contig_16:13985-14107	516_nt	2	517	AB_33kmer_contig_16	13685	14407	515	122	0.236893	122	10.04	3	1.66393		0.298806	0	0	0					0
AB_ML	ML	gene_128	AB_33kmer_contig_1950:2523-3033	1107_nt	2	1108	AB_33kmer_contig_1950	2223	3333	1106	510	0.461121	510	104.71	64	15.1569		0.611211	1	0	0					0
AB_ML	ML	gene_126	AB_33kmer_contig_1950:425-754	633_nt	1	633	AB_33kmer_contig_1950	125	1054	632	329	0.52057	329	104.71	64	3.70213		0.611211	1	0	0					0
AB_ML	ML	gene_132	AB_33kmer_contig_1950:8687-9051	252_nt	101	352	AB_33kmer_contig_1950	8387	9351	251	52	0.207171	364	104.71	1	5.62088		0.00955017	0	0	0					0
AB_ML	ML	gene_133	AB_33kmer_contig_1950:8687-9051	342_nt	349	690	AB_33kmer_contig_1950	8387	9351	341	315	0.923754	364	104.71	1	5.62088		0.00955017	0	0	0					0
AB_ML	ML09	gene_50	AB_33kmer_contig_3238:17280-17913	1233_nt	1	1233	AB_33kmer_contig_3238	16980	18213	1232	633	0.513799	633	1.57975	0	0		0	0	0	1	ribonucleoside-diphosphate reductase	0	Ribonucleoside-diphosphate reductase	8.2e-179	8.2e-179	1.1e-178	Ribonucleoside-diphosphate reductase	DNA replication/repair
AB_ML	ML	gene_62	AB_33kmer_contig_3238:32399-32699	666_nt	2	667	AB_33kmer_contig_3238	32099	32999	665	300	0.451128	300	1.57975	0	0		0	0	0	0					0
AB_ML	ML	gene_64	AB_33kmer_contig_3238:33340-33602	522_nt	1	522	AB_33kmer_contig_3238	33040	33902	521	222	0.426104	262	1.57975	0	0		0	0	0	0	EsV-1-42	3e-07	EsV-1-42	5.1e-08	5.1e-08	6.9e-08
AB_ML	ML09	gene_70	AB_33kmer_contig_3238:48305-48625	543_nt	3	545	AB_33kmer_contig_3238	48005	48925	542	245	0.45203	320	1.57975	0	0		0	0	0	1	capsid protein	8e-20	Capsid protein	2.4e-19	2.4e-19	4.2e-19	Capsid protein	Structural
AB_ML	ML	gene_71	AB_33kmer_contig_3238:48305-48625	147_nt	561	707	AB_33kmer_contig_3238	48005	48925	146	59	0.40411	320	1.57975	0	0		0	0	0	0					0
AB_ML	ML09	gene_72	AB_33kmer_contig_3238:50355-50703	630_nt	3	632	AB_33kmer_contig_3238	50055	51003	629	332	0.527822	348	1.57975	0	0		0	0	0	1			DegT/DnrJ/EryC1/StrS aminotransferase (Fragment)	1.6e-11	1.6e-11	3.1e-11	Aminotransferase	Other
AB_ML	ML09	gene_74	AB_33kmer_contig_3238:51876-52289	996_nt	1	996	AB_33kmer_contig_3238	51576	52589	995	413	0.415075	413	1.57975	0	0		0	0	0	1	cell wall surface anchor family protein	4e-12	Cell wall surface anchor family protein	2.3e-11	2.3e-11	2.3e-11	Cell wall surface anchor family protein	Membrane	Also putative endosialidase [uncultured Mediterranean phage MEDS2 group] 94.0 94.0 44% 5e-17 25% AFX83859.1						Delta blast
AB_ML	ML	gene_75	AB_33kmer_contig_3238:52383-52844	639_nt	1	639	AB_33kmer_contig_3238	52083	53144	638	339	0.531348	461	1.57975	0	0		0	0	0	0					0
AB_ML	ML	gene_37	AB_33kmer_contig_3238:614-972	486_nt	2	487	AB_33kmer_contig_3238	314	1272	485	187	0.385567	358	1.57975	0	0		0	0	0	0			Copper radical oxidase	1.9e-07	1.9e-07	10
AB_ML	ML	gene_38	AB_33kmer_contig_3238:614-972	225_nt	506	730	AB_33kmer_contig_3238	314	1272	224	152	0.678571	358	1.57975	0	0		0	0	0	0					0
AB_ML	ML	gene_42	AB_33kmer_contig_3238:6798-7115	420_nt	3	422	AB_33kmer_contig_3238	6498	7415	419	122	0.291169	317	1.57975	0	0		0	0	0	0					0
AB_ML	ML	gene_43	AB_33kmer_contig_3238:6798-7115	282_nt	437	718	AB_33kmer_contig_3238	6498	7415	281	180	0.640569	317	1.57975	0	0		0	0	0	0	glutaredoxin-like protein	0.0002	Glutaredoxin-like protein	2.4e-05	2.4e-05	8.2e-05
AB_ML	ML	gene_264	AB_33kmer_contig_357:14922-14979	357_nt	299	655	AB_33kmer_contig_357	14622	15279	356	57	0.160112	57	10.4632	7	0.807018		0.669013	0	0	0	unnamed protein product	1e-17	Cell surface protein	1.1e-06	1.1e-06	820
AB_ML	ML	gene_265	AB_33kmer_contig_357:16114-16184	354_nt	1	354	AB_33kmer_contig_357	15814	16484	353	54	0.152975	70	10.4632	7	2		0.669013	0	0	0					0
AB_ML	ML	gene_267	AB_33kmer_contig_357:16518-16596	630_nt	47	676	AB_33kmer_contig_357	16218	16896	629	78	0.124006	78	10.4632	7	1.80769		0.669013	0	0	0	77 protein Gp77	2e-23	77 protein Gp77	8.7e-34	8.7e-34	1.1e-33
AB_ML	ML	gene_268	AB_33kmer_contig_357:17936-18008	258_nt	241	498	AB_33kmer_contig_357	17636	18308	257	72	0.280156	72	10.4632	6	0.819444		0.57344	0	0	0			Fibronectin type III domain protein	3.8e-05	3.8e-05	44000
AB_ML	ML	gene_279	AB_33kmer_contig_357:29551-29682	342_nt	73	414	AB_33kmer_contig_357	29251	29982	341	114	0.334311	131	10.4632	5	0.305344		0.477867	0	0	0					0
AB_ML	ML	gene_259	AB_33kmer_contig_357:9746-9898	171_nt	388	558	AB_33kmer_contig_357	9446	10198	170	64	0.376471	152	10.4632	3	1.09211		0.28672	0	0	0
AB_ML	ML	gene_363	AB_33kmer_contig_385:21266-22069	282_nt	268	549	AB_33kmer_contig_385	20966	22369	281	249	0.886121	803	11.1094	0	0.194271		0	0	0	0					0
AB_ML	ML	gene_364	AB_33kmer_contig_385:21266-22069	831_nt	555	1385	AB_33kmer_contig_385	20966	22369	830	548	0.660241	803	11.1094	0	0.194271		0	0	0	0					0
AB_ML	ML	gene_369	AB_33kmer_contig_385:28554-28617	216_nt	313	528	AB_33kmer_contig_385	28254	28917	215	50	0.232558	63	11.1094	1	1.63492		0.0900136	0	0	0			CBS domain containing protein	2.3e-06	2.3e-06	4.6
AB_ML	ML	gene_456	AB_33kmer_contig_8765:2289-2454	363_nt	310	672	AB_33kmer_contig_8765	1989	2754	362	155	0.428177	165	17.8761	1	2.18788		0.0559405	0	0	0					0
AB_ML	ML	gene_458	AB_33kmer_contig_8765:2463-2812	363_nt	136	498	AB_33kmer_contig_8765	2163	3112	362	198	0.546961	349	17.8761	2	2.69054		0.111881	1	0	0					0
AB_ML	ML	gene_459	AB_33kmer_contig_8765:2463-2812	387_nt	563	949	AB_33kmer_contig_8765	2163	3112	386	86	0.222798	349	17.8761	2	2.69054		0.111881	1	0	0	two component transcriptional regulator, winged helix family	2e-05	Lectin mal homologue (Fragment)	7.5e-07	7.5e-07	15
AB_ML	ML	gene_453	AB_33kmer_contig_8765:300-682	504_nt	3	506	AB_33kmer_contig_8765	0	982	503	206	0.409543	382	17.8761	0	0		0	0	0	0					0
AB_ML	ML	gene_97	AB_43kmer_contig_1063:11824-11902	216_nt	312	527	AB_43kmer_contig_1063	11524	12202	215	66	0.306977	78	10.3266	0	1.0641		0	0	0	0					0
AB_ML	ML	gene_99	AB_43kmer_contig_1063:12003-12114	216_nt	133	348	AB_43kmer_contig_1063	11703	12414	215	48	0.223256	111	10.3266	4	1.2973		0.387348	0	0	0					0
AB_ML	ML	gene_102	AB_43kmer_contig_1063:22830-22905	348_nt	326	673	AB_43kmer_contig_1063	22530	23205	347	49	0.14121	75	10.3266	0	1.92		0	0	0	0					0
AB_ML	ML	gene_103	AB_43kmer_contig_1063:22917-23025	468_nt	239	706	AB_43kmer_contig_1063	22617	23325	467	108	0.231263	108	10.3266	1	1.44444		0.0968369	0	0	0					0
AB_ML	ML	gene_105	AB_43kmer_contig_1063:23294-23423	558_nt	3	560	AB_43kmer_contig_1063	22994	23723	557	129	0.231598	129	10.3266	3	1.27132		0.290511	0	0	0					0
AB_ML	ML	gene_95	AB_43kmer_contig_1063:4725-4788	483_nt	3	485	AB_43kmer_contig_1063	4425	5088	482	63	0.130705	63	10.3266	4	0.936508		0.387348	0	0	0			Leucine rich repeat protein	4.2e-05	4.2e-05	230
AB_ML	ML	gene_21	AB_43kmer_contig_1667:16820-17297	825_nt	252	1076	AB_43kmer_contig_1667	16520	17597	824	477	0.578883	477	4.34556	0	0		0	0	0	0					0
AB_ML	ML	gene_23	AB_43kmer_contig_1667:18615-18852	288_nt	299	586	AB_43kmer_contig_1667	18315	19152	287	237	0.825784	237	4.34556	0	0		0	0	0	0			Outer membrane adhesin like proteiin	1.4e-08	1.4e-08	24000
AB_ML	ML	gene_25	AB_43kmer_contig_1667:19834-21204	1968_nt	1	1968	AB_43kmer_contig_1667	19534	21504	1967	1370	0.696492	1370	4.34556	0	0		0	0	0	0					0
AB_ML	ML	gene_26	AB_43kmer_contig_1667:21356-21622	864_nt	3	866	AB_43kmer_contig_1667	21056	21922	863	266	0.308227	266	4.34556	0	0		0	0	0	0					0
AB_ML	ML	gene_28	AB_43kmer_contig_1667:23118-23325	267_nt	312	578	AB_43kmer_contig_1667	22818	23625	266	195	0.733083	207	4.34556	0	0		0	0	0	0					0
AB_ML	ML09	gene_30	AB_43kmer_contig_1667:26362-26728	744_nt	3	746	AB_43kmer_contig_1667	26062	27028	743	366	0.492598	366	4.34556	0	0		0	0	0	1	heptosyltransferase	4e-07	Lipopolysaccharide heptosyltransferase II	4.2e-08	4.2e-08	7.7e-08	Lipopolysaccharide heptosyltransferase II	Membrane
AB_ML	ML	gene_32	AB_43kmer_contig_1667:28552-28840	342_nt	43	384	AB_43kmer_contig_1667	28252	29140	341	84	0.246334	288	4.34556	0	0		0	0	0	0					0
AB_ML	ML	gene_33	AB_43kmer_contig_1667:28552-28840	390_nt	499	888	AB_43kmer_contig_1667	28252	29140	389	89	0.228792	288	4.34556	0	0		0	0	0	0					0
AB_ML	ML09	gene_35	AB_43kmer_contig_1667:29293-31355	1917_nt	405	2321	AB_43kmer_contig_1667	28993	31655	1916	1916	1	2062	4.34556	0	0		0	0	0	1	putative N-acetylglucosaminyltransferase	2e-27	Glycosyltransferase	2.6e-27	2.6e-27	3.1e-27	Glycosyl transferase	Membrane
AB_ML	ML	gene_34	AB_43kmer_contig_1667:29293-31355	396_nt	1	396	AB_43kmer_contig_1667	28993	31655	395	96	0.243038	2062	4.34556	0	0		0	0	0	0	O-methyltransferase	0.0002	Methyltransferase domain protein	0.00027	0.00027	0.00039
AB_ML	ML	gene_519	AB_43kmer_contig_2689:10695-11288	795_nt	390	1184	AB_43kmer_contig_2689	10395	11588	794	503	0.633501	593	19.4397	0	1.77066		0	0	0	0					0
AB_ML	ML	gene_521	AB_43kmer_contig_2689:11302-13466	1704_nt	1006	2709	AB_43kmer_contig_2689	11002	13766	1703	1458	0.856136	2164	19.4397	0	1.47828		0	0	0	0	fibronectin type III domain-containing protein	4e-05							Repeat region no sig. match
AB_ML	ML	gene_520	AB_43kmer_contig_2689:11302-13466	1005_nt	2	1006	AB_43kmer_contig_2689	11002	13766	1004	706	0.703187	2164	19.4397	0	1.47828		0	0	0	0					0
AB_ML	ML	gene_522	AB_43kmer_contig_2689:14056-17652	2403_nt	30	2432	AB_43kmer_contig_2689	13756	17952	2402	2132	0.887594	3596	19.4397	0	1.38793		0	0	0	0					0
AB_ML	ML	gene_523	AB_43kmer_contig_2689:14056-17652	1455_nt	2435	3889	AB_43kmer_contig_2689	13756	17952	1454	1454	1	3596	19.4397	0	1.38793		0	0	0	0					0
AB_ML	ML	gene_324	AB_43kmer_contig_3071:10830-11281	1050_nt	2	1051	AB_43kmer_contig_3071	10530	11581	1049	451	0.429933	451	12.6382	0	0.722838		0	0	0	0					0
AB_ML	ML	gene_325	AB_43kmer_contig_3071:11448-11738	888_nt	2	889	AB_43kmer_contig_3071	11148	12038	887	290	0.326945	290	12.6382	1	1.22414		0.0791249	0	0	0			Colossin-A (Fragment)	1.7e-05	1.7e-05	8400
AB_ML	ML	gene_332	AB_43kmer_contig_3071:17318-17796	537_nt	212	748	AB_43kmer_contig_3071	17018	18096	536	448	0.835821	478	12.6382	0	1.20502		0	0	0	0					0
AB_ML	ML09	gene_335	AB_43kmer_contig_3071:21467-21937	711_nt	359	1069	AB_43kmer_contig_3071	21167	22237	710	411	0.578873	470	12.6382	1	1.38723		0.0791249	0	0	1	putative primase	0.0001	Putative primase	6.8e-06	6.8e-06	1.2e-05	Primase	DNA replication/repair
AB_ML	ML	gene_334	AB_43kmer_contig_3071:21467-21937	336_nt	1	336	AB_43kmer_contig_3071	21167	22237	335	36	0.107463	470	12.6382	1	1.38723		0.0791249	0	0	0			BcepNY3gp63	0.00041	0.00041	0.00044
AB_ML	ML09	gene_321	AB_43kmer_contig_3071:9899-10042	741_nt	3	743	AB_43kmer_contig_3071	9599	10342	740	143	0.193243	143	12.6382	0	1.29371		0	0	0	1	glycosyl transferase family 1	1e-07	Glycosyl transferase family 1	3.7e-08	3.7e-08	5.6e-08	Glycosyl transferase	Membrane	Polysaccharide pyruvyl transferase [Bathyarchaeota archaeon BA1]	103	103	0.59	6e-21	0.19	CDD search
AB_ML	ML	gene_77	AB_43kmer_contig_3109:8932-9153	819_nt	3	821	AB_43kmer_contig_3109	8632	9453	818	221	0.270171	221	44.0635	5	7.0905		0.113473	0	0	0			Kininogen-1	1.1e-05	1.1e-05	12000
AB_ML	ML	gene_84	AB_43kmer_contig_3337:1660-1749	147_nt	363	509	AB_43kmer_contig_3337	1360	2049	146	26	0.178082	89	10.0336	3	1.80899		0.298995	0	0	0					0
AB_ML	ML	gene_85	AB_43kmer_contig_3337:5590-5746	267_nt	226	492	AB_43kmer_contig_3337	5290	6046	266	156	0.586466	156	10.0336	2	1.83974		0.19933	0	0	0					0
AB_ML	ML	gene_150	AB_43kmer_contig_45:32344-36073	399_nt	547	945	AB_43kmer_contig_45	32044	36373	398	398	1	3729	86.1757	0	0		0	0	0	0
AB_ML	ML09	gene_81	AB_43kmer_contig_4891:301-391	507_nt	184	690	AB_43kmer_contig_4891	1	691	506	90	0.177866	90	76.7481	12	16.1556		0.156356	0	0	1	phage portal protein	6e-53	PF10076 protein	2.4e-37	2.4e-37	3.2e-37	Portal protein	Structural		Manually checked
AB_ML	ML09	gene_114	AB_43kmer_contig_694:17343-17534	522_nt	270	791	AB_43kmer_contig_694	17043	17834	521	191	0.366603	191	39.414	11	7.57068		0.279089	1	HNH	1	Phage-associated homing endonuclease	2e-16	HNH endonuclease	3.2e-29	3.2e-29	3.2e-29	HNH homing endonuclease	Mobile element
AB_ML	ML	gene_115	AB_43kmer_contig_694:18028-18135	357_nt	2	358	AB_43kmer_contig_694	17728	18435	356	58	0.162921	107	39.414	11	7.62617		0.279089	0	0	0			Recombination endonuclease VII	1.2e-05	1.2e-05	1.3e-05
AB_ML	ML	gene_116	AB_43kmer_contig_694:18028-18135	177_nt	362	538	AB_43kmer_contig_694	17728	18435	176	45	0.255682	107	39.414	11	7.62617		0.279089	0	0	0					0
AB_ML	ML	gene_91	AB_43kmer_contig_732:30676-30731	336_nt	319	654	AB_43kmer_contig_732	30376	31031	335	36	0.107463	55	10.8932	4	1.70909		0.367203	0	0	0					0
AB_ML	ML	gene_137	AB_43kmer_contig_927:16538-17117	1179_nt	1	1179	AB_43kmer_contig_927	16238	17417	1178	579	0.491511	579	287.514	12	59.0415		0.0417371	0	0	0					0
AB_ML	ML	gene_138	AB_43kmer_contig_927:17142-17247	702_nt	3	704	AB_43kmer_contig_927	16842	17547	701	105	0.149786	105	287.514	60	64.2286		0.208686	0	0	0					0
AB_ML	ML09	gene_139	AB_43kmer_contig_927:17521-18531	1566_nt	2	1567	AB_43kmer_contig_927	17221	18831	1565	1010	0.645367	1010	287.514	0	0		0	0	0	1	mannosyl-glycoprotein endo-beta-N-acetylglucosamidase	1e-06					Mannosyl-glycoprotein endo-beta-N-acetylglucosaminidase	Attachment/Host recognition
AB_ML	ML	gene_5	AB_53kmer_contig_1052:20482-20683	564_nt	7	570	AB_53kmer_contig_1052	20182	20983	563	201	0.357016	201	1.93026	0	0		0	0	0	0	unnamed protein product, partial	6e-14	Coffea canephora DH200=94 genomic scaffold	1.4e-20	1.4e-20	1.7e-08
AB_ML	ML	gene_7	AB_53kmer_contig_1052:22883-23106	423_nt	2	424	AB_53kmer_contig_1052	22583	23406	422	124	0.293839	223	1.93026	0	0		0	0	0	0					0
AB_ML	ML09	gene_3	AB_53kmer_contig_1052:7151-7489	921_nt	2	922	AB_53kmer_contig_1052	6851	7789	920	338	0.367391	338	1.93026	0	0	0	0	0	0	1	putative C-5 cytosine specific DNA methyltransferase	4e-68	Cytosine-specific methyltransferase	3.3e-78	3.3e-78	5.3e-32	DNA methyltransferase	Anti-viral countermeasure
AB_ML	ML	gene_4	AB_53kmer_contig_1052:8585-8878	885_nt	2	886	AB_53kmer_contig_1052	8285	9178	884	293	0.331448	293	1.93026	0	0		0	0	0	0					0
AB_ML	ML09	gene_292	AB_53kmer_contig_178:24682-24798	714_nt	2	715	AB_53kmer_contig_178	24382	25098	713	116	0.162693	116	5.49228	1	0.637931		0.182074	0	0	1	DNA gyrase subunit A, partial	8e-73	DNA gyrase subunit A	4.7e-78	4.7e-78	7.8e-78	DNA gyrase subunit A	DNA replication/repair
AB_ML	ML	gene_296	AB_53kmer_contig_178:28822-29015	222_nt	208	429	AB_53kmer_contig_178	28522	29315	221	129	0.58371	193	5.49228	0	0.518135		0	0	0	0					0
AB_ML	ML	gene_299	AB_53kmer_contig_178:31225-31303	384_nt	294	677	AB_53kmer_contig_178	30925	31603	383	78	0.203655	78	5.49228	2	0.75641		0.364147	0	0	0					0
AB_ML	ML	gene_301	AB_53kmer_contig_178:32521-33005	1080_nt	3	1082	AB_53kmer_contig_178	32221	33305	1079	484	0.448563	484	5.49228	1	0.380165		0.182074	1	0	0					0
AB_ML	ML09	gene_303	AB_53kmer_contig_2269:3528-3914	765_nt	222	986	AB_53kmer_contig_2269	3228	4214	764	386	0.505236	386	13.9484	0	0.637306		0	0	0	1	outer membrane protein, putative	4e-10	Putative T4-like protein proximal tail fiber	1.6e-09	1.6e-09	1.6e-09	Tail fibre	Attachment/Host recognition
AB_ML	ML	gene_304	AB_53kmer_contig_2269:4743-4816	558_nt	1	558	AB_53kmer_contig_2269	4443	5116	557	73	0.131059	73	13.9484	3	1.84932		0.215078	0	0	0					0
AB_ML	ML	gene_306	AB_53kmer_contig_2269:4925-5050	375_nt	2	376	AB_53kmer_contig_2269	4625	5350	374	76	0.203209	125	13.9484	3	2.064		0.215078	0	0	0					0
AB_ML	ML	gene_307	AB_53kmer_contig_2269:4925-5050	336_nt	389	724	AB_53kmer_contig_2269	4625	5350	335	36	0.107463	125	13.9484	3	2.064		0.215078	0	0	0					0
AB_ML	ML	gene_309	AB_53kmer_contig_2269:5491-5601	708_nt	3	710	AB_53kmer_contig_2269	5191	5901	707	110	0.155587	110	13.9484	1	2.66364		0.0716928	0	0	0	ATPase	1e-21	ATPase	5e-22	5e-22	9.9e-22
AB_ML	ML	gene_155	AB_53kmer_contig_504:3877-4067	363_nt	3	365	AB_53kmer_contig_504	3577	4367	362	65	0.179558	190	6.63717	2	0.405263		0.301333	0	0	0			Carbohydrate binding family 6	2.7e-05	2.7e-05	3000
AB_ML	ML	gene_156	AB_53kmer_contig_504:6447-6522	672_nt	2	673	AB_53kmer_contig_504	6147	6822	671	75	0.111773	75	6.63717	2	0.933333		0.301333	0	0	0
AB_ML	ML09	gene_184	AB_53kmer_contig_508:1026-1156	264_nt	355	618	AB_53kmer_contig_508	726	1456	263	75	0.285171	130	10.5258	2	1.47692		0.190009	0	0	1	leucine-rich repeat protein, partial	8e-14	Yop type III secretion system effector	2.1e-59	2.1e-59	6e-08	Yop type III secretion system effector	Membrane	Phycodnaviridae
AB_ML	ML	gene_187	AB_53kmer_contig_508:15537-16119	726_nt	3	728	AB_53kmer_contig_508	15237	16419	725	428	0.590345	582	10.5258	2	0.850515		0.190009	1	0	0
AB_ML	ML	gene_190	AB_53kmer_contig_508:17252-17398	588_nt	158	745	AB_53kmer_contig_508	16952	17698	587	146	0.248722	146	10.5258	4	1.55479		0.380017	0	0	0
AB_ML	ML	gene_191	AB_53kmer_contig_508:17499-17571	672_nt	1	672	AB_53kmer_contig_508	17199	17871	671	72	0.107303	72	10.5258	1	1.86111		0.0950043	0	0	0
AB_ML	ML	gene_192	AB_53kmer_contig_508:17672-17826	753_nt	2	754	AB_53kmer_contig_508	17372	18126	752	154	0.204787	154	10.5258	2	1.42208		0.190009	0	0	0					0
AB_ML	ML	gene_195	AB_53kmer_contig_508:18751-19219	231_nt	406	636	AB_53kmer_contig_508	18451	19519	230	230	1	468	10.5258	0	1.27137		0	0	0	0	membrane protein	0.0002	DUF378 domain-containing protein	1.3e-05	1.3e-05	1.4e-05
AB_ML	ML	gene_197	AB_53kmer_contig_508:19383-19576	216_nt	194	409	AB_53kmer_contig_508	19083	19876	215	109	0.506977	193	10.5258	2	0.927461		0.190009	0	0	0
AB_ML	ML09	gene_200	AB_53kmer_contig_508:19611-19739	297_nt	192	488	AB_53kmer_contig_508	19311	20039	296	128	0.432432	128	10.5258	2	1.72656		0.190009	0	0	1							HNH homing endonuclease	Mobile element	A0A1V0SM19_9VIRU	HNH endonuclease	Klosneuvirus KNV1	dgPsbyl		8.1e-22	Delta blast
AB_ML	ML	gene_203	AB_53kmer_contig_508:19896-19998	426_nt	276	701	AB_53kmer_contig_508	19596	20298	425	102	0.24	102	10.5258	4	1.56863		0.380017	0	0	0
AB_ML	ML	gene_204	AB_53kmer_contig_508:20084-20162	591_nt	88	678	AB_53kmer_contig_508	19784	20462	590	78	0.132203	78	10.5258	5	1.48718		0.475022	0	0	0
AB_ML	ML	gene_206	AB_53kmer_contig_508:39789-40156	297_nt	46	342	AB_53kmer_contig_508	39489	40456	296	42	0.141892	367	10.5258	0	0.746594		0	0	0	0
AB_ML	ML	gene_207	AB_53kmer_contig_508:39789-40156	591_nt	377	967	AB_53kmer_contig_508	39489	40456	590	290	0.491525	367	10.5258	0	0.746594		0	0	0	0
AB_ML	ML	gene_208	AB_53kmer_contig_508:40517-41563	471_nt	3	473	AB_53kmer_contig_508	40217	41863	470	173	0.368085	1046	10.5258	0	0.447419		0	0	0	0	endonuclease, putative	0.0001	Endonuclease	4e-05	4e-05	0.0001
AB_ML	ML	gene_209	AB_53kmer_contig_508:40517-41563	897_nt	490	1386	AB_53kmer_contig_508	40217	41863	896	856	0.955357	1046	10.5258	0	0.447419		0	0	0	0
AB_ML	ML	gene_211	AB_53kmer_contig_508:42179-42298	393_nt	327	719	AB_53kmer_contig_508	41879	42598	392	92	0.234694	119	10.5258	1	1.15966		0.0950043	0	0	0
AB_ML	ML	gene_182	AB_53kmer_contig_508:704-992	348_nt	70	417	AB_53kmer_contig_508	404	1292	347	117	0.337176	288	10.5258	1	1.51042		0.0950043	0	0	0
AB_ML	ML	gene_603	AB_53kmer_contig_699:10693-10899	216_nt	299	514	AB_53kmer_contig_699	10393	11199	215	206	0.95814	206	10.6658	4	0.737864		0.375029	0	0	0					0
AB_ML	ML	gene_606	AB_53kmer_contig_699:11501-12289	345_nt	361	705	AB_53kmer_contig_699	11201	12589	344	344	1	788	10.6658	0	0.225888		0	0	0	0					0
AB_ML	ML	gene_607	AB_53kmer_contig_699:11501-12289	339_nt	702	1040	AB_53kmer_contig_699	11201	12589	338	338	1	788	10.6658	0	0.225888		0	0	0	0					0
AB_ML	ML	gene_608	AB_53kmer_contig_699:11501-12289	306_nt	1037	1342	AB_53kmer_contig_699	11201	12589	305	51	0.167213	788	10.6658	0	0.225888		0	0	0	0					0
AB_ML	ML	gene_610	AB_53kmer_contig_699:13070-13563	663_nt	267	929	AB_53kmer_contig_699	12770	13863	662	493	0.744713	493	10.6658	0	0.127789		0	0	0	0					0
AB_ML	ML09	gene_613	AB_53kmer_contig_699:13647-15200	411_nt	1373	1783	AB_53kmer_contig_699	13347	15500	410	410	1	1553	10.6658	0	0.0160979	0.0015093	0	0	0	1	PF04480 family protein	5e-11	PF04480 family protein	5.9e-11	5.9e-11	6.6e-11	DNA methyltransferase	Anti-viral countermeasure	DNA (cytosine-5-)-methyltransferase [Neisseria lactamica]	110	110	0.63	1e-27	0.26	Delta blast
AB_ML	ML	gene_611	AB_53kmer_contig_699:13647-15200	351_nt	2	352	AB_53kmer_contig_699	13347	15500	350	52	0.148571	1553	10.6658	0	0.0160979		0	0	0	0					0
AB_ML	ML	gene_612	AB_53kmer_contig_699:13647-15200	189_nt	1188	1376	AB_53kmer_contig_699	13347	15500	188	188	1	1553	10.6658	0	0.0160979		0	0	0	0					0
AB_ML	ML	gene_616	AB_53kmer_contig_699:15645-15736	258_nt	292	549	AB_53kmer_contig_699	15345	16036	257	91	0.354086	91	10.6658	2	0.406593		0.187515	0	0	0					0
AB_ML	ML09	gene_618	AB_53kmer_contig_699:16697-16844	450_nt	298	747	AB_53kmer_contig_699	16397	17144	449	147	0.327394	147	10.6658	0	0		0	0	0	1	helicase	8e-50	Helicase domain protein	3.2e-49	3.2e-49	4.8e-49	DNA helicase	DNA replication/repair
AB_ML	ML09	gene_591	AB_53kmer_contig_699:1856-2754	561_nt	579	1139	AB_53kmer_contig_699	1556	3054	560	560	1	898	10.6658	0	0.064588		0	1	GIY-YIG_SF superfamily	1	t5orf172 domain-containing protein	1e-06	T5orf172 domain-containing protein	1.3e-05	1.3e-05	2e-05	T5orf172 domain protein	Other
AB_ML	ML	gene_590	AB_53kmer_contig_699:1856-2754	189_nt	394	582	AB_53kmer_contig_699	1556	3054	188	188	1	898	10.6658	0	0.064588		0	0	0	0					0
AB_ML	ML09	gene_593	AB_53kmer_contig_699:3103-3701	687_nt	249	935	AB_53kmer_contig_699	2803	4001	686	598	0.87172	598	10.6658	0	0.11204	0.0105046	0	0	0	1	DNA methylase N-4/N-6 domain protein	5e-46	Methyltransferase	1.9e-51	1.9e-51	2.3e-51	DNA methyltransferase	Anti-viral countermeasure
AB_ML	ML	gene_596	AB_53kmer_contig_699:5826-5901	300_nt	329	628	AB_53kmer_contig_699	5526	6201	299	46	0.153846	75	10.6658	2	1.2		0.187515	0	0	0					0
AB_ML	ML	gene_598	AB_53kmer_contig_699:5947-6033	300_nt	208	507	AB_53kmer_contig_699	5647	6333	299	86	0.287625	86	10.6658	4	1.37209		0.375029	0	0	0					0
AB_ML	ML	gene_601	AB_53kmer_contig_699:8323-8686	681_nt	283	963	AB_53kmer_contig_699	8023	8986	680	363	0.533824	363	10.6658	0	0.0909091		0	0	0	0					0
AB_ML	ML	gene_562	AB_63kmer_contig_1571:10340-10926	363_nt	1	363	AB_63kmer_contig_1571	10040	11226	362	63	0.174033	586	14.7332	0	0.522184		0	0	0	0			MerR HTH family regulatory domain protein	0.00056	0.00056	0.0011
AB_ML	ML	gene_563	AB_63kmer_contig_1571:10340-10926	204_nt	623	826	AB_63kmer_contig_1571	10040	11226	203	203	1	586	14.7332	0	0.522184		0	0	0	0					0
AB_ML	ML	gene_564	AB_63kmer_contig_1571:10340-10926	177_nt	823	999	AB_63kmer_contig_1571	10040	11226	176	63	0.357955	586	14.7332	0	0.522184		0	0	0	0	ribbon-helix-helix , copG family protein	0.0008	Ribbon-helix-helix	2.8e-05	2.8e-05	3.4e-05
AB_ML	ML	gene_566	AB_63kmer_contig_1571:11007-11218	177_nt	156	332	AB_63kmer_contig_1571	10707	11518	176	32	0.181818	211	14.7332	1	1.85308		0.0678741	0	0	0	ribbon-helix-helix , copG family protein	0.0008	Ribbon-helix-helix	2.8e-05	2.8e-05	3.4e-05
AB_ML	ML	gene_568	AB_63kmer_contig_1571:12782-12908	438_nt	8	445	AB_63kmer_contig_1571	12482	13208	437	126	0.28833	126	14.7332	0	2.39683		0	0	0	0			Major outer membrane lipoprotein	1.4e-06	1.4e-06	640
AB_ML	ML	gene_571	AB_63kmer_contig_1571:13121-13223	318_nt	267	584	AB_63kmer_contig_1571	12821	13523	317	102	0.321767	102	14.7332	3	1.97059		0.203622	0	0	0	gp7	4e-10			0
AB_ML	ML	gene_572	AB_63kmer_contig_1571:13356-13780	318_nt	32	349	AB_63kmer_contig_1571	13056	14080	317	49	0.154574	424	14.7332	0	1.13208		0	0	0	0	gp7	4e-10			0
AB_ML	ML	gene_573	AB_63kmer_contig_1571:13356-13780	267_nt	679	945	AB_63kmer_contig_1571	13056	14080	266	45	0.169173	424	14.7332	0	1.13208		0	0	0	0					0
AB_ML	ML	gene_574	AB_63kmer_contig_1571:13892-13961	267_nt	143	409	AB_63kmer_contig_1571	13592	14261	266	69	0.259398	69	14.7332	4	2.04348		0.271496	0	0	0					0
AB_ML	ML	gene_576	AB_63kmer_contig_1571:14328-14681	426_nt	407	832	AB_63kmer_contig_1571	14028	14981	425	246	0.578824	353	14.7332	0	0.954674		0	0	0	0			Gp8	7.8e-07	7.8e-07	4.1e-06
AB_ML	ML09	gene_578	AB_63kmer_contig_1571:15582-15733	747_nt	3	749	AB_63kmer_contig_1571	15282	16033	746	151	0.202413	151	14.7332	1	1.49007		0.0678741	0	0	1	terminase	1e-32	Putative phage terminase	5.8e-34	5.8e-34	8.4e-34	Terminase	DNA packaging
AB_ML	ML09	gene_579	AB_63kmer_contig_1571:17421-17546	486_nt	3	488	AB_63kmer_contig_1571	17121	17846	485	125	0.257732	125	14.7332	1	0.784		0.0678741	0	0	1	phage-related portal protein	9e-18	Phage-related portal protein	1e-17	1e-17	2.1e-17	Portal protein	Structural
AB_ML	ML09	gene_583	AB_63kmer_contig_1571:18068-18275	603_nt	2	604	AB_63kmer_contig_1571	17768	18575	602	207	0.343854	207	14.7332	4	2.08213	0.141323	0.271496	0	0	1	peptidase, partial	3e-46	Phage prohead protease	2.9e-39	2.9e-39	3.7e-39	Prohead protease	Structural
AB_ML	ML	gene_585	AB_63kmer_contig_1571:18550-18611	387_nt	273	659	AB_63kmer_contig_1571	18250	18911	386	61	0.158031	61	14.7332	3	2.18033		0.203622	0	0	0			Phage-related major capsid protein	8.3e-05	8.3e-05	8.3e-05
AB_ML	ML09	gene_586	AB_63kmer_contig_1571:18968-19079	708_nt	2	709	AB_63kmer_contig_1571	18668	19379	707	111	0.157001	111	14.7332	2	1.88288		0.135748	0	0	1	phage-related major capsid protein	3e-31	Primase	2.3e-46	2.3e-46	3.7e-46	Major Capsid Protein	Structural
AB_ML	ML	gene_531	AB_63kmer_contig_1571:2948-3653	765_nt	252	1016	AB_63kmer_contig_1571	2648	3953	764	705	0.922775	705	14.7332	0	1.09362		0	0	0	0	phage protein	3e-41	Phage protein	2.2e-45	2.2e-45	3e-45
AB_ML	ML09	gene_534	AB_63kmer_contig_1571:3754-3917	555_nt	207	761	AB_63kmer_contig_1571	3454	4217	554	163	0.294224	163	14.7332	2	1.89571		0.135748	0	0	1	putative DNA helicase	7e-18	DNA helicase	3.9e-39	3.9e-39	6.4e-39	DNA helicase	DNA replication/repair
AB_ML	ML	gene_539	AB_63kmer_contig_1571:5210-5332	228_nt	215	442	AB_63kmer_contig_1571	4910	5632	227	122	0.537445	122	14.7332	9	1.78689		0.610867	0	0	0					0
AB_ML	ML	gene_542	AB_63kmer_contig_1571:5585-5905	306_nt	318	623	AB_63kmer_contig_1571	5285	6205	305	302	0.990164	320	14.7332	0	0.225		0	0	0	0	Protein of unknwon function (DUF3310)	2e-16	Gp47	3.8e-17	3.8e-17	6.7e-17
AB_ML	ML09	gene_548	AB_63kmer_contig_1571:6489-7261	153_nt	909	1061	AB_63kmer_contig_1571	6189	7561	152	152	1	772	14.7332	0	0.428756	0.0291014	0	0	0	1	DNA methyltransferase	5e-08	Cytosine-specific methyltransferase	2.1e-11	2.1e-11	1.6e-10	DNA methyltransferase	Anti-viral countermeasure
AB_ML	ML	gene_551	AB_63kmer_contig_1571:7382-8236	276_nt	297	572	AB_63kmer_contig_1571	7082	8536	275	272	0.989091	854	14.7332	2	0.0655738		0.135748	1	0	0					0
AB_ML	ML	gene_552	AB_63kmer_contig_1571:7382-8236	294_nt	576	869	AB_63kmer_contig_1571	7082	8536	293	293	1	854	14.7332	2	0.0655738		0.135748	1	0	0					0
AB_ML	ML	gene_553	AB_63kmer_contig_1571:7382-8236	294_nt	873	1166	AB_63kmer_contig_1571	7082	8536	293	281	0.959044	854	14.7332	2	0.0655738		0.135748	1	0	0					0
AB_ML	ML	gene_556	AB_63kmer_contig_1571:8364-8415	240_nt	274	513	AB_63kmer_contig_1571	8064	8715	239	51	0.213389	51	14.7332	4	0.72549		0.271496	0	0	0			Ice nucleation protein	1.6e-10	1.6e-10	37000
AB_ML	ML	gene_558	AB_63kmer_contig_1571:8584-9351	315_nt	676	990	AB_63kmer_contig_1571	8284	9651	314	314	1	767	14.7332	0	0.328553		0	0	0	0	gp86	7e-39	Gp86	1.1e-38	1.1e-38	1.5e-38
AB_ML	ML	gene_559	AB_63kmer_contig_1571:8584-9351	234_nt	987	1220	AB_63kmer_contig_1571	8284	9651	233	80	0.343348	767	14.7332	0	0.328553		0	0	0	0					0
AB_ML	ML	gene_561	AB_63kmer_contig_1571:9735-9995	795_nt	66	860	AB_63kmer_contig_1571	9435	10295	794	260	0.327456	260	14.7332	2	0.976923		0.135748	0	0	0					0
AB_ML	ML	gene_498	AB_63kmer_contig_220:12115-12259	315_nt	18	332	AB_63kmer_contig_220	11815	12559	314	32	0.101911	144	7.12717	1	0.708333		0.140308	0	0	0	gp27	4e-34	Gp27	1.8e-33	1.8e-33	3e-33
AB_ML	ML09	gene_500	AB_63kmer_contig_220:12506-12623	663_nt	55	717	AB_63kmer_contig_220	12206	12923	662	117	0.176737	117	7.12717	1	0.282051		0.140308	1	Intein_splicing	1	intein homing endonuclease-related protein	2e-21	Intein-containing protein	1.6e-24	1.6e-24	2.1e-24	Homing endonuclease	Mobile element
AB_ML	ML	gene_503	AB_63kmer_contig_220:13965-14027	285_nt	332	616	AB_63kmer_contig_220	13665	14327	284	30	0.105634	62	7.12717	3	0.306452		0.420925	0	Restriction_endonuclease_like superfamily	0	DUF4379 domain-containing protein	1e-05	DUF4379 domain-containing protein	2e-07	2e-07	3.8e-07
AB_ML	ML	gene_489	AB_63kmer_contig_220:1510-1604	690_nt	3	692	AB_63kmer_contig_220	1210	1904	689	94	0.13643	94	7.12717	1	0.468085		0.140308	0	0	0					0
AB_ML	ML	gene_505	AB_63kmer_contig_220:15812-16115	684_nt	184	867	AB_63kmer_contig_220	15512	16415	683	303	0.443631	303	7.12717	1	0.650165		0.140308	1	0	0					0
AB_ML	ML	gene_506	AB_63kmer_contig_220:16216-16268	462_nt	2	463	AB_63kmer_contig_220	15916	16568	461	52	0.112798	52	7.12717	4	1		0.561233	0	0	0					0
AB_ML	ML	gene_508	AB_63kmer_contig_220:16557-16643	558_nt	119	676	AB_63kmer_contig_220	16257	16943	557	86	0.154399	86	7.12717	2	0.953488		0.280616	0	0	0					0
AB_ML	ML	gene_509	AB_63kmer_contig_220:16684-17011	549_nt	1	549	AB_63kmer_contig_220	16384	17311	548	249	0.45438	327	7.12717	1	0.394495		0.140308	1	0	0					0
AB_ML	ML	gene_510	AB_63kmer_contig_220:16684-17011	279_nt	594	872	AB_63kmer_contig_220	16384	17311	278	33	0.118705	327	7.12717	1	0.394495		0.140308	1	0	0					0
AB_ML	ML	gene_511	AB_63kmer_contig_220:17180-17286	279_nt	98	376	AB_63kmer_contig_220	16880	17586	278	76	0.273381	106	7.12717	2	1		0.280616	0	0	0					0
AB_ML	ML	gene_490	AB_63kmer_contig_220:2759-2952	432_nt	2	433	AB_63kmer_contig_220	2459	3252	431	133	0.308585	193	7.12717	1	0.658031		0.140308	0	0	0					0
AB_ML	ML	gene_493	AB_63kmer_contig_220:4324-4476	507_nt	76	582	AB_63kmer_contig_220	4024	4776	506	152	0.300395	152	7.12717	0	0.861842		0	0	0	0					0
AB_ML	ML	gene_494	AB_63kmer_contig_220:7382-7555	510_nt	1	510	AB_63kmer_contig_220	7082	7855	509	173	0.339882	173	7.12717	0	0.526012		0	0	0	0					0
AB_ML	ML	gene_495	AB_63kmer_contig_220:8776-8883	705_nt	3	707	AB_63kmer_contig_220	8476	9183	704	107	0.151989	107	7.12717	2	0.962617		0.280616	0	0	0					0
AB_ML	ML09	gene_120	AB_63kmer_contig_28:14340-15360	1617_nt	2	1618	AB_63kmer_contig_28	14040	15660	1616	1020	0.631188	1020	43.8169	22	3.13333	0.0715095	0.502089	1	HintN	1	ribonucleoside-diphosphate reductase, alpha subunit	9e-66	Ribonucleotide reductase (Fragment)	1.5e-77	1.5e-77	2.8e-40	Ribonucleoside-diphosphate reductase	DNA replication/repair
AB_ML	ML	gene_122	AB_63kmer_contig_28:48564-48902	624_nt	315	938	AB_63kmer_contig_28	48264	49202	623	323	0.518459	338	43.8169	3	4.79586		0.0684667	0	0	0					0
AB_ML	ML	gene_344	AB_63kmer_contig_330:10972-11320	381_nt	278	658	AB_63kmer_contig_330	10672	11620	380	348	0.915789	348	41.5196	39	0.686782		0.939315	1	0	0			Putative membrane protein	0.00093	0.00093	0.0011
AB_ML	ML	gene_347	AB_63kmer_contig_330:15930-16287	363_nt	291	653	AB_63kmer_contig_330	15630	16587	362	353	0.975138	357	41.5196	36	1.16527		0.86706	1	0	0					0
AB_ML	ML09	gene_337	AB_63kmer_contig_330:2615-2938	903_nt	2	904	AB_63kmer_contig_330	2315	3238	902	323	0.358093	323	41.5196	38	7.60372	0.183136	0.91523	1	Intein_splicing	1	splicing (intein) site	6e-09	Splicing (Intein) site	9.8e-17	9.8e-17	0.00062	Homing endonuclease	Mobile element	(HINT-N - LAGLIDAD - HINT-C)
AB_ML	ML09	gene_339	AB_63kmer_contig_330:5005-5181	513_nt	229	741	AB_63kmer_contig_330	4705	5481	512	176	0.34375	176	41.5196	7	7.17614		0.168595	0	0	1	putative phage integrase protein	6e-17	Probable bacteriophage t7-related protein protein	6e-29	6e-29	8.2e-29	HNH homing endonuclease	Mobile element	HNH endonuclease [Arthrobacter phage vB_ArtM-ArV1]	91.7	91.7	0.34	3e-19	0.49	CDD search
AB_ML	ML	gene_342	AB_63kmer_contig_330:9484-9854	216_nt	273	488	AB_63kmer_contig_330	9184	10154	215	188	0.874419	370	41.5196	0	0.454054		0	0	0	0					0
AB_ML	ML09	gene_474	AB_63kmer_contig_467:14776-15672	1236_nt	3	1238	AB_63kmer_contig_467	14476	15972	1235	896	0.725506	896	58.0299	26	0.581473		0.448045	1	HintN	1	putative minor head protein	1e-44	Putative minor head protein	2e-45	2e-45	1.2e-39	Minor head protein	Structural
AB_ML	ML09	gene_468	AB_63kmer_contig_467:1866-3949	969_nt	1083	2051	AB_63kmer_contig_467	1566	4249	968	968	1	2083	58.0299	0	3.64522		0	0	0	1	SJCHGC04486 protein	6e-18	Twinkle protein	3.3e-27	3.3e-27	1.2e-10	Primase/helicase	DNA replication/repair
AB_ML	ML	gene_467	AB_63kmer_contig_467:1866-3949	798_nt	299	1096	AB_63kmer_contig_467	1566	4249	797	796	0.998745	2083	58.0299	0	3.64522		0	0	0	0					0
AB_ML	ML	gene_469	AB_63kmer_contig_467:1866-3949	321_nt	2051	2371	AB_63kmer_contig_467	1566	4249	320	320	1	2083	58.0299	0	3.64522		0	0	0	0					0
AB_ML	ML	gene_478	AB_63kmer_contig_467:23587-23717	729_nt	1	729	AB_63kmer_contig_467	23287	24017	728	130	0.178571	130	58.0299	6	10.7077		0.103395	0	0	0			Tail tape measure protein	0.00021	0.00021	0.67
AB_ML	ML	gene_479	AB_63kmer_contig_467:23809-24130	783_nt	1	783	AB_63kmer_contig_467	23509	24430	782	321	0.410486	321	58.0299	0	4.75701		0	0	0	0					0
AB_ML	ML09	gene_484	AB_63kmer_contig_467:32516-33747	1551_nt	3	1553	AB_63kmer_contig_467	32216	34047	1550	1231	0.794194	1231	58.0299	0	1.67587		0	0	0	1	putative C1q domain containing protein MgC1q94	0.0005	C1q-related factor	5.4e-09	5.4e-09	0.0042	C1q domain	Attachment/Host recognition
AB_ML	ML	gene_487	AB_63kmer_contig_467:41434-41734	270_nt	343	612	AB_63kmer_contig_467	41134	42034	269	257	0.95539	300	58.0299	35	4.43667		0.603137	0	0	0					0
AB_ML	ML09	gene_473	AB_63kmer_contig_467:5257-7075	1326_nt	1092	2417	AB_63kmer_contig_467	4957	7375	1325	1026	0.77434	1818	58.0299	0	3.38724		0	0	0	1	Putative phage-related terminase	2e-129	Putative phage-related terminase	6.6e-121	6.6e-121	8e-121	Terminase	DNA packaging
AB_ML	ML	gene_472	AB_63kmer_contig_467:5257-7075	405_nt	342	746	AB_63kmer_contig_467	4957	7375	404	404	1	1818	58.0299	0	3.38724		0	0	0	0					0
AB_ML	ML	gene_161	AB_63kmer_contig_863:16905-17023	249_nt	380	628	AB_63kmer_contig_863	16605	17323	248	38	0.153226	118	10.5612	0	0.618644		0	0	0	0
AB_ML	ML	gene_159	AB_63kmer_contig_863:8490-8543	123_nt	207	329	AB_63kmer_contig_863	8190	8843	122	29	0.237705	53	10.5612	2	1.75472		0.189372	0	0	0
ALPS_ALL		gene_2794	3803_CY1_24kmer_contig_6609:5859-7205	993_nt	140	1132	3803_CY1_24kmer_contig_6609	5859	7205	992	746	0.75	746	15.5	0	0.175603		0	0	0	1	putative minor capsid protein	3e-14	Putative minor capsid protein	1.6e-17	1.6e-17	4.7e-13	Minor capsid protein	Structural	Virophage
ALPS_ALL	38	gene_2796	3803_CY1_24kmer_contig_6609:6674-7340	372_nt	3	374	3803_CY1_24kmer_contig_6609	6674	7340	371	66	0.18	66	15.5	11	0.409091		0.709677	0	0	0					0
ALPS_ALL		gene_2800	3803_CY1_24kmer_contig_6609:7141-8671	429_nt	1	429	3803_CY1_24kmer_contig_6609	7141	8671	428	129	0.3	930	15.5	0	0.482796		0	0	0	1	putative cysteine protease	1e-12	Putative cysteine protease	2.8e-13	2.8e-13	4.1e-13	Cysteine protease	Other
ALPS_ALL	38	gene_2801	3803_CY1_24kmer_contig_6609:7141-8671	411_nt	485	895	3803_CY1_24kmer_contig_6609	7141	8671	410	410	1	930	15.5	0	0.482796		0	0	0	0					0
ALPS_ALL	38	gene_2802	3803_CY1_24kmer_contig_6609:7141-8671	306_nt	950	1255	3803_CY1_24kmer_contig_6609	7141	8671	305	280	0.92	930	15.5	0	0.482796		0	0	0	0			Aromatic di-alanine and TPR containing protein	0.00026	0.00026	17000
ALPS_ALL		gene_2807	3803_CY1_24kmer_contig_6609:8132-10678	1179_nt	1367	2545	3803_CY1_24kmer_contig_6609	8132	10678	1178	879	0.75	1946	15.5	0	0.0488181		0	0	0	1	replication protein, partial	1e-08	Replication protein (Fragment)	5.7e-10	5.7e-10	7.9e-10	Replication protein (Fragment)	Other
ALPS_ALL	38	gene_2805	3803_CY1_24kmer_contig_6609:8132-10678	462_nt	349	810	3803_CY1_24kmer_contig_6609	8132	10678	461	461	1	1946	15.5	0	0.0488181		0	0	0	0					0
ALPS_ALL	38	gene_2806	3803_CY1_24kmer_contig_6609:8132-10678	366_nt	840	1205	3803_CY1_24kmer_contig_6609	8132	10678	365	365	1	1946	15.5	0	0.0488181		0	0	0	0					0
ALPS_ALL	AB	gene_404	AB_24kmer_contig_1010:16631-17422	771_nt	2	772	AB_24kmer_contig_1010	16631	17422	770	191	0.25	191	11.3	2	0.602094		0.176991	0	0	0			Verruconis gallopava strain CBS 43764 unplaced	8.3e-14	8.3e-14	1e-05
ALPS_ALL	AB	gene_406	AB_24kmer_contig_1010:17843-18947	696_nt	318	1013	AB_24kmer_contig_1010	17843	18947	695	486	0.7	504	11.3	0	0.299603		0	0	0	0					0
ALPS_ALL	AB	gene_407	AB_24kmer_contig_1010:18670-19429	480_nt	1	480	AB_24kmer_contig_1010	18670	19429	479	159	0.33	159	11.3	1	0.955975		0.0884956	0	0	0					0
ALPS_ALL	AB09	gene_401	AB_24kmer_contig_1010:2101-2792	675_nt	2	676	AB_24kmer_contig_1010	2101	2792	674	91	0.14	91	11.3	11	0.648352		0.973451	0	0	1	head protein	2e-11	Mu-like prophage major head subunit gpT	4.9e-07	4.9e-07	8e-07	Mu-like prophage major head subunit gpT	Structural		Manually checked
ALPS_ALL	AB	gene_413	AB_24kmer_contig_1010:23374-24029	549_nt	1	549	AB_24kmer_contig_1010	23374	24029	548	55	0.1	55	11.3	7	0.836364		0.619469	0	0	0					0
ALPS_ALL	AB	gene_58	AB_24kmer_contig_1972:7740-9053	249_nt	284	532	AB_24kmer_contig_1972	7740	9053	248	232	0.94	713	4.6	0	0		0	0	0	0					0
ALPS_ALL	AB	gene_59	AB_24kmer_contig_1972:7740-9053	426_nt	777	1202	AB_24kmer_contig_1972	7740	9053	425	236	0.56	713	4.6	0	0		0	0	0	0					0
ALPS_ALL	AB	gene_60	AB_24kmer_contig_1972:9232-10190	825_nt	132	956	AB_24kmer_contig_1972	9232	10190	824	358	0.43	358	4.6	0	0		0	0	0	0					0
ALPS_ALL	AB	gene_61	AB_24kmer_contig_1972:9695-10606	516_nt	2	517	AB_24kmer_contig_1972	9695	10606	515	217	0.42	311	4.6	5	0		1.08696	1	0	0					0
ALPS_ALL	AB	gene_558	AB_24kmer_contig_3474:12687-13339	231_nt	111	341	AB_24kmer_contig_3474	12687	13339	230	41	0.18	52	19.6	19	1.25		0.969388	0	0	0					0
ALPS_ALL	AB	gene_561	AB_24kmer_contig_3474:15576-16909	375_nt	312	686	AB_24kmer_contig_3474	15576	16909	374	374	1	733	19.6	3	0.0723056		0.153061	1	0	0					0
ALPS_ALL	AB	gene_562	AB_24kmer_contig_3474:15576-16909	348_nt	774	1121	AB_24kmer_contig_3474	15576	16909	347	259	0.75	733	19.6	3	0.0723056		0.153061	1	0	0					0
ALPS_ALL	AB	gene_638	AB_24kmer_contig_4071:1154-1825	300_nt	71	370	AB_24kmer_contig_4071	1154	1825	299	70	0.23	71	11.9	0	1.26761		0	0	0	0					0
ALPS_ALL	AB	gene_651	AB_24kmer_contig_4071:11965-12943	591_nt	388	978	AB_24kmer_contig_4071	11965	12943	590	290	0.49	378	11.9	9	0.108466		0.756303	1	0	0			Peptidyl-Asp metallopeptidase. Metallo peptidase. MEROPS family	0.00035	0.00035	620000
ALPS_ALL	AB	gene_654	AB_24kmer_contig_4071:13879-14892	441_nt	344	784	AB_24kmer_contig_4071	13879	14892	440	369	0.84	413	11.9	16	0.985472		1.34454	1	0	0					0
ALPS_ALL	AB	gene_641	AB_24kmer_contig_4071:1397-2264	678_nt	190	867	AB_24kmer_contig_4071	1397	2264	677	267	0.39	267	11.9	0	0.0486891		0	0	0	0					0
ALPS_ALL	AB	gene_656	AB_24kmer_contig_4071:14409-15874	786_nt	326	1111	AB_24kmer_contig_4071	14409	15874	785	785	1	865	11.9	19	0.32948		1.59664	1	0	0			Mucus binding protein Mub	1e-10	1e-10	6100
ALPS_ALL	AB	gene_642	AB_24kmer_contig_4071:1893-2561	549_nt	3	551	AB_24kmer_contig_4071	1893	2561	548	68	0.12	68	11.9	10	0.632353		0.840336	0	0	0					0
ALPS_ALL	AB	gene_643	AB_24kmer_contig_4071:2070-2750	372_nt	3	374	AB_24kmer_contig_4071	2070	2750	371	74	0.2	80	11.9	10	0.65		0.840336	0	0	0					0
ALPS_ALL	AB	gene_646	AB_24kmer_contig_4071:3671-4330	150_nt	217	366	AB_24kmer_contig_4071	3671	4330	149	59	0.4	59	11.9	31	0.40678		2.60504	0	0	0					0
ALPS_ALL	AB	gene_649	AB_24kmer_contig_4071:8676-9349	333_nt	231	563	AB_24kmer_contig_4071	8676	9349	332	73	0.22	73	11.9	8	0.712329		0.672269	0	0	0					0
ALPS_ALL	AB	gene_636	AB_24kmer_contig_4071:934-1751	300_nt	291	590	AB_24kmer_contig_4071	934	1751	299	217	0.73	217	11.9	3	0.921659		0.252101	0	0	0					0
ALPS_ALL	AB	gene_1	AB_24kmer_contig_4486:0-829	828_nt	1	828	AB_24kmer_contig_4486	0	829	827	229	0.28	229	3.8	#N/A	#N/A		#N/A	#N/A	0	0					0
ALPS_ALL	AB	gene_2	AB_24kmer_contig_4486:455-1256	798_nt	2	799	AB_24kmer_contig_4486	455	1256	797	201	0.25	201	3.8	0	0		0	0	0	0					0
ALPS_ALL	AB	gene_662	AB_24kmer_contig_456:4981-5953	441_nt	456	896	AB_24kmer_contig_456	4981	5953	440	216	0.49	372	11.5	0	0.626344		0	0	0	0					0
ALPS_ALL	AB	gene_663	AB_24kmer_contig_456:5489-7412	387_nt	2	388	AB_24kmer_contig_456	5489	7412	386	88	0.23	1323	11.5	0	0.179894		0	0	0	0					0
ALPS_ALL	AB	gene_664	AB_24kmer_contig_456:5489-7412	1113_nt	476	1588	AB_24kmer_contig_456	5489	7412	1112	1112	1	1323	11.5	0	0.179894		0	0	0	0					0
ALPS_ALL	AB	gene_666	AB_24kmer_contig_456:7337-8257	294_nt	166	459	AB_24kmer_contig_456	7337	8257	293	159	0.54	320	11.5	0	0.35		0	0	0	0					0
ALPS_ALL	AB	gene_667	AB_24kmer_contig_456:7337-8257	453_nt	468	920	AB_24kmer_contig_456	7337	8257	452	152	0.34	320	11.5	0	0.35		0	0	0	0					0
ALPS_ALL	AB	gene_668	AB_24kmer_contig_456:7765-8433	594_nt	40	633	AB_24kmer_contig_456	7765	8433	593	68	0.11	68	11.5	0	0.470588		0	0	0	0					0
ALPS_ALL	AB	gene_669	AB_24kmer_contig_456:7891-8799	618_nt	1	618	AB_24kmer_contig_456	7891	8799	617	308	0.5	308	11.5	0	0.0357143		0	0	0	0					0
ALPS_ALL	AB	gene_66	AB_24kmer_contig_5597:11240-12149	276_nt	136	411	AB_24kmer_contig_5597	11240	12149	275	111	0.4	309	2.6	0	0		0	0	0	0					0
ALPS_ALL	AB	gene_67	AB_24kmer_contig_5597:11240-12149	456_nt	404	859	AB_24kmer_contig_5597	11240	12149	455	205	0.45	309	2.6	0	0		0	0	0	0					0
ALPS_ALL	AB09	gene_68	AB_24kmer_contig_5597:16235-17043	444_nt	2	445	AB_24kmer_contig_5597	16235	17043	443	145	0.33	208	2.6	0	0	0	0	0	0	1	DNA methyltransferase	2e-17	Site-specific DNA-methyltransferase (adenine-specific)	2.2e-15	2.2e-15	2.2e-15	DNA methyltransferase	Anti-viral countermeasure
ALPS_ALL	AB	gene_71	AB_24kmer_contig_5597:16504-17318	165_nt	301	465	AB_24kmer_contig_5597	16504	17318	164	164	1	214	2.6	4	0		1.53846	0	0	0					0
ALPS_ALL	AB09	gene_73	AB_24kmer_contig_5597:20571-21440	795_nt	48	842	AB_24kmer_contig_5597	20571	21440	794	269	0.34	269	2.6	0	0	0	0	0	0	1	putative type II methylase protein	9e-68	Putative N-6 adenine-specific DNA methyltransferase	2.1e-34	2.1e-34	2.3e-34	DNA methyltransferase	Anti-viral countermeasure
ALPS_ALL	AB	gene_74	AB_24kmer_contig_5597:23288-24141	426_nt	1	426	AB_24kmer_contig_5597	23288	24141	425	126	0.3	253	2.6	0	0		0	0	0	0					0
ALPS_ALL	AB	gene_75	AB_24kmer_contig_5597:23288-24141	120_nt	446	565	AB_24kmer_contig_5597	23288	24141	119	107	0.9	253	2.6	0	0		0	0	0	0					0
ALPS_ALL	AB	gene_78	AB_24kmer_contig_5597:23953-24934	390_nt	329	718	AB_24kmer_contig_5597	23953	24934	389	352	0.9	381	2.6	0	0		0	0	0	0					0
ALPS_ALL	AB	gene_80	AB_24kmer_contig_5597:26679-27496	612_nt	3	614	AB_24kmer_contig_5597	26679	27496	611	217	0.36	217	2.6	0	0		0	0	0	0					0
ALPS_ALL	AB	gene_64	AB_24kmer_contig_5597:3937-4915	333_nt	241	573	AB_24kmer_contig_5597	3937	4915	332	273	0.82	378	2.6	7	0		2.69231	1	0	0					0
ALPS_ALL	AB09	gene_17	AB_33kmer_contig_1789:10523-11576	453_nt	3	455	AB_33kmer_contig_1789	10523	11576	452	155	0.34	453	3.2	1	0		0.3125	1	0	1	ribonucleoside-diphosphate reductase	1e-54	Ribonucleoside-diphosphate reductase subunit beta	9.2e-53	9.2e-53	1.4e-52	Ribonucleoside-diphosphate reductase	DNA replication/repair
ALPS_ALL	AB	gene_18	AB_33kmer_contig_1789:10523-11576	192_nt	445	636	AB_33kmer_contig_1789	10523	11576	191	191	1	453	3.2	1	0		0.3125	1	0	0					0
ALPS_ALL	AB09	gene_14	AB_33kmer_contig_1789:3550-4574	822_nt	23	844	AB_33kmer_contig_1789	3550	4574	821	424	0.52	424	3.2	2	0		0.625	1	0	1	glycosyl transferase family 2	6e-21	Glycosyl transferase family 2	2.4e-22	2.4e-22	4.4e-22	Glycosyl transferase family 2	Membrane
ALPS_ALL	AB09	gene_16	AB_33kmer_contig_1789:7726-8743	1011_nt	3	1013	AB_33kmer_contig_1789	7726	8743	1010	417	0.41	417	3.2	0	0		0	1	HintN	1	Ribonucleoside-diphosphate reductase	2e-45	Ribonucleotide reductase of class Ia (Aerobic)	4.8e-65	4.8e-65	2.9e-47	Ribonucleoside-diphosphate reductase	DNA replication/repair
ALPS_ALL	AB	gene_94	AB_33kmer_contig_2440:1196-2070	789_nt	84	872	AB_33kmer_contig_2440	1196	2070	788	274	0.35	274	4.1	0	0		0	0	0	0					0
ALPS_ALL	AB	gene_95	AB_33kmer_contig_2440:3192-4162	969_nt	1	969	AB_33kmer_contig_2440	3192	4162	968	370	0.38	370	4.1	1	0		0.243902	1	0	0					0
ALPS_ALL	AB	gene_97	AB_33kmer_contig_2440:6546-7386	315_nt	281	595	AB_33kmer_contig_2440	6546	7386	314	240	0.76	240	4.1	0	0		0	0	0	0					0
ALPS_ALL	AB	gene_99	AB_33kmer_contig_2440:7653-8775	336_nt	72	407	AB_33kmer_contig_2440	7653	8775	335	107	0.32	522	4.1	1	0		0.243902	1	0	0					0
ALPS_ALL	AB	gene_100	AB_33kmer_contig_2440:7653-8775	342_nt	404	745	AB_33kmer_contig_2440	7653	8775	341	341	1	522	4.1	1	0		0.243902	1	0	0					0
ALPS_ALL	AB	gene_101	AB_33kmer_contig_2440:7653-8775	351_nt	742	1092	AB_33kmer_contig_2440	7653	8775	350	80	0.23	522	4.1	1	0		0.243902	1	0	0					0
ALPS_ALL	AB	gene_103	AB_33kmer_contig_2440:8450-9565	360_nt	302	661	AB_33kmer_contig_2440	8450	9565	359	359	1	515	4.1	6	0		1.46341	1	0	0					0
ALPS_ALL	AB	gene_104	AB_33kmer_contig_2440:9296-10108	273_nt	235	507	AB_33kmer_contig_2440	9296	10108	272	207	0.76	212	4.1	0	0		0	0	0	0					0
ALPS_ALL	AB	gene_1655	AB_33kmer_contig_524:1037-1893	606_nt	250	855	AB_33kmer_contig_524	1037	1893	605	256	0.42	256	11.7	1	0.140625		0.0854701	0	0	0					0
ALPS_ALL	AB	gene_1678	AB_33kmer_contig_524:12026-12707	492_nt	190	681	AB_33kmer_contig_524	12026	12707	491	81	0.16	81	11.7	12	0.345679		1.02564	0	0	0					0
ALPS_ALL	AB	gene_1679	AB_33kmer_contig_524:12248-12968	720_nt	1	720	AB_33kmer_contig_524	12248	12968	719	120	0.17	120	11.7	6	0.133333		0.512821	0	0	0					0
ALPS_ALL	AB	gene_1680	AB_33kmer_contig_524:12424-13110	684_nt	2	685	AB_33kmer_contig_524	12424	13110	683	86	0.13	86	11.7	0	0.151163		0	0	0	0					0
ALPS_ALL	AB	gene_1681	AB_33kmer_contig_524:12569-13525	954_nt	1	954	AB_33kmer_contig_524	12569	13525	953	356	0.37	356	11.7	0	0.0477528		0	0	0	0					0
ALPS_ALL	AB	gene_1682	AB_33kmer_contig_524:12977-14109	1131_nt	1	1131	AB_33kmer_contig_524	12977	14109	1130	532	0.47	532	11.7	0	0.387218		0	0	0	0					0
ALPS_ALL	AB	gene_1683	AB_33kmer_contig_524:13573-14318	744_nt	2	745	AB_33kmer_contig_524	13573	14318	743	145	0.2	145	11.7	6	0.682759		0.512821	0	0	0			Cytochrome b reductase 1	0.00014	0.00014	7500
ALPS_ALL	AB	gene_1695	AB_33kmer_contig_524:19009-19717	366_nt	227	592	AB_33kmer_contig_524	19009	19717	365	108	0.3	108	11.7	5	0.37963		0.42735	0	0	0					0
ALPS_ALL	AB09	gene_1657	AB_33kmer_contig_524:2154-4210	912_nt	397	1308	AB_33kmer_contig_524	2154	4210	911	911	1	1456	11.7	0	0.0906593		0	0	0	1	Fibronectin type III domain protein	8e-06	PA14 domain protein	3.2e-31	3.2e-31	2.6e-07	PA14 domain protein		secreted protein [Candidatus Magnetomorum sp. HK-1]	73.9	119	0.33	4e-11	0.36	CDD search
ALPS_ALL	AB	gene_1658	AB_33kmer_contig_524:2154-4210	387_nt	1668	2054	AB_33kmer_contig_524	2154	4210	386	88	0.23	1456	11.7	0	0.0906593		0	0	0	0					0
ALPS_ALL	AB09	gene_1696	AB_33kmer_contig_524:21827-22796	273_nt	395	667	AB_33kmer_contig_524	21827	22796	272	272	1	369	11.7	7	0.0514905		0.598291	1	0	1	putative HNH endonuclease 2	2e-18	Putative HNH endonuclease 2	2e-19	2e-19	2e-19	HNH homing endonuclease	Mobile element
ALPS_ALL	AB	gene_1711	AB_33kmer_contig_524:33720-34472	171_nt	148	318	AB_33kmer_contig_524	33720	34472	170	18	0.11	152	11.7	10	0.151316		0.854701	0	0	0					0
ALPS_ALL	AB	gene_1712	AB_33kmer_contig_524:33720-34472	261_nt	315	575	AB_33kmer_contig_524	33720	34472	260	137	0.53	152	11.7	10	0.151316		0.854701	0	0	0			Putative prophage protein	4.7e-05	4.7e-05	18
ALPS_ALL	AB	gene_1719	AB_33kmer_contig_524:36323-37149	168_nt	348	515	AB_33kmer_contig_524	36323	37149	167	167	1	226	11.7	36	0.327434		3.07692	0	0	0					0
ALPS_ALL	AB09	gene_1722	AB_33kmer_contig_524:37532-38257	627_nt	2	628	AB_33kmer_contig_524	37532	38257	626	125	0.2	125	11.7	13	0.272		1.11111	0	0	1			NgrC protein	3.1e-07	3.1e-07	2.3e-06	NgrC protein	Other
ALPS_ALL	AB	gene_1726	AB_33kmer_contig_524:38795-39454	486_nt	173	658	AB_33kmer_contig_524	38795	39454	485	59	0.12	59	11.7	0	0.186441		0	0	0	0					0
ALPS_ALL	AB	gene_1727	AB_33kmer_contig_524:38918-39698	729_nt	50	778	AB_33kmer_contig_524	38918	39698	728	180	0.25	180	11.7	4	0.144444		0.34188	0	0	0					0
ALPS_ALL	AB	gene_1660	AB_33kmer_contig_524:4054-4888	525_nt	309	833	AB_33kmer_contig_524	4054	4888	524	225	0.43	234	11.7	0	0.0811966		0	0	0	0					0
ALPS_ALL	AB	gene_1661	AB_33kmer_contig_524:4360-5058	696_nt	3	698	AB_33kmer_contig_524	4360	5058	695	98	0.14	98	11.7	5	0.408163		0.42735	0	0	0					0
ALPS_ALL	AB	gene_1662	AB_33kmer_contig_524:4549-5763	810_nt	3	812	AB_33kmer_contig_524	4549	5763	809	512	0.63	614	11.7	0	0.019544		0	0	0	0					0
ALPS_ALL	AB	gene_1663	AB_33kmer_contig_524:4549-5763	306_nt	812	1117	AB_33kmer_contig_524	4549	5763	305	102	0.33	614	11.7	0	0.019544		0	0	0	0					0
ALPS_ALL	AB	gene_1664	AB_33kmer_contig_524:5220-5901	273_nt	174	446	AB_33kmer_contig_524	5220	5901	272	81	0.3	81	11.7	2	0.654321		0.17094	0	0	0					0
ALPS_ALL	AB	gene_1667	AB_33kmer_contig_524:5411-6145	486_nt	248	733	AB_33kmer_contig_524	5411	6145	485	134	0.28	134	11.7	3	0.134328		0.25641	0	0	0					0
ALPS_ALL	AB	gene_1668	AB_33kmer_contig_524:5613-6572	912_nt	46	957	AB_33kmer_contig_524	5613	6572	911	359	0.39	359	11.7	0	0.465181		0	0	0	0					0
ALPS_ALL	AB	gene_1669	AB_33kmer_contig_524:6019-6803	780_nt	3	782	AB_33kmer_contig_524	6019	6803	779	184	0.24	184	11.7	2	0.103261		0.17094	0	0	0					0
ALPS_ALL	AB	gene_1670	AB_33kmer_contig_524:6304-7001	693_nt	3	695	AB_33kmer_contig_524	6304	7001	692	97	0.14	97	11.7	10	0.402062		0.854701	0	0	0					0
ALPS_ALL	AB	gene_1671	AB_33kmer_contig_524:7983-8758	774_nt	2	775	AB_33kmer_contig_524	7983	8758	773	175	0.23	175	11.7	0	0.08		0	0	0	0					0
ALPS_ALL	AB	gene_1672	AB_33kmer_contig_524:8233-8938	705_nt	1	705	AB_33kmer_contig_524	8233	8938	704	105	0.15	105	11.7	1	0.561905		0.0854701	0	0	0					0
ALPS_ALL	AB	gene_1673	AB_33kmer_contig_524:8406-9333	924_nt	2	925	AB_33kmer_contig_524	8406	9333	923	327	0.35	327	11.7	1	0.247706		0.0854701	0	0	0					0
ALPS_ALL	AB	gene_504	AB_33kmer_contig_795:15605-16303	696_nt	3	698	AB_33kmer_contig_795	15605	16303	695	98	0.14	98	10.2	4	0.77551		0.392157	0	0	0					0
ALPS_ALL	AB	gene_505	AB_33kmer_contig_795:18193-18974	780_nt	1	780	AB_33kmer_contig_795	18193	18974	779	181	0.23	181	10.2	0	0.497238		0	0	0	0					0
ALPS_ALL	AB	gene_506	AB_33kmer_contig_795:18454-19117	582_nt	1	582	AB_33kmer_contig_795	18454	19117	581	63	0.11	63	10.2	8	1.38095		0.784314	0	0	0					0
ALPS_ALL	AB	gene_512	AB_33kmer_contig_795:23068-24004	933_nt	2	934	AB_33kmer_contig_795	23068	24004	932	336	0.36	336	10.2	0	0.193452		0	0	0	0					0
ALPS_ALL	AB	gene_522	AB_33kmer_contig_795:31303-32580	141_nt	402	542	AB_33kmer_contig_795	31303	32580	140	140	1	677	10.2	1	0.0502216		0.0980392	0	0	0					0
ALPS_ALL	AB	gene_523	AB_33kmer_contig_795:31303-32580	138_nt	927	1064	AB_33kmer_contig_795	31303	32580	137	50	0.36	677	10.2	1	0.0502216		0.0980392	0	0	0					0
ALPS_ALL	AB09	gene_21	AB_33kmer_contig_9938:12297-13444	711_nt	335	1045	AB_33kmer_contig_9938	12297	13444	710	512	0.72	547	17.3	2	0		0.115607	1	0	1	iron transporter	1e-57	Vacuolar iron transporter	4.2e-67	4.2e-67	5.2e-67	iron transporter	Other
ALPS_ALL	AB	gene_23	AB_33kmer_contig_9938:13828-14650	147_nt	284	430	AB_33kmer_contig_9938	13828	14650	146	130	0.89	222	17.3	0	0		0	0	0	0					0
ALPS_ALL	AB	gene_732	AB_43kmer_contig_1667:10205-10878	672_nt	2	673	AB_43kmer_contig_1667	10205	10878	671	73	0.11	73	11.4	2	0.0410959		0.175439	0	0	0					0
ALPS_ALL	AB	gene_733	AB_43kmer_contig_1667:10599-11283	393_nt	1	393	AB_43kmer_contig_1667	10599	11283	392	84	0.21	84	11.4	2	0.309524		0.175439	0	0	0			Cell wall hydrolase/autolysin (Fragment)	3.5e-05	3.5e-05	15000
ALPS_ALL	AB	gene_735	AB_43kmer_contig_1667:10723-11423	426_nt	273	698	AB_43kmer_contig_1667	10723	11423	425	100	0.24	100	11.4	3	0.62		0.263158	0	0	0					0
ALPS_ALL	AB	gene_738	AB_43kmer_contig_1667:16495-17287	678_nt	115	792	AB_43kmer_contig_1667	16495	17287	677	192	0.28	192	11.4	0	0.09375		0	0	0	0					0
ALPS_ALL	AB	gene_739	AB_43kmer_contig_1667:16841-17604	759_nt	3	761	AB_43kmer_contig_1667	16841	17604	758	163	0.22	163	11.4	4	0.141104		0.350877	0	0	0					0
ALPS_ALL	AB	gene_740	AB_43kmer_contig_1667:17126-17843	564_nt	3	566	AB_43kmer_contig_1667	17126	17843	563	117	0.21	117	11.4	4	0.333333		0.350877	0	0	0					0
ALPS_ALL	AB	gene_741	AB_43kmer_contig_1667:17335-18012	357_nt	1	357	AB_43kmer_contig_1667	17335	18012	356	57	0.16	77	11.4	5	0.766234		0.438596	0	0	0					0
ALPS_ALL	AB	gene_744	AB_43kmer_contig_1667:18351-19133	288_nt	263	550	AB_43kmer_contig_1667	18351	19133	287	182	0.63	182	11.4	2	0.0879121		0.175439	0	0	0			Outer membrane adhesin like proteiin	1.4e-08	1.4e-08	24000
ALPS_ALL	AB	gene_748	AB_43kmer_contig_1667:27971-29063	342_nt	324	665	AB_43kmer_contig_1667	27971	29063	341	341	1	492	11.4	11	0.0731707		0.964912	1	0	0					0
ALPS_ALL	AB	gene_750	AB_43kmer_contig_1667:28896-29589	492_nt	2	493	AB_43kmer_contig_1667	28896	29589	491	93	0.19	93	11.4	4	0.44086		0.350877	0	0	0	O-methyltransferase	0.0003	Methyltransferase domain protein	7.8e-05	7.8e-05	0.0001
ALPS_ALL	AB	gene_752	AB_43kmer_contig_1667:29077-30035	636_nt	321	956	AB_43kmer_contig_1667	29077	30035	635	337	0.53	358	11.4	0	0.206704		0	0	0	0					0
ALPS_ALL	AB	gene_753	AB_43kmer_contig_1667:29713-30418	702_nt	3	704	AB_43kmer_contig_1667	29713	30418	701	105	0.15	105	11.4	5	0.380952		0.438596	0	0	0					0
ALPS_ALL	AB	gene_754	AB_43kmer_contig_1667:30964-31618	348_nt	3	350	AB_43kmer_contig_1667	30964	31618	347	50	0.14	54	11.4	10	0.555556		0.877193	0	0	0					0
ALPS_ALL	AB	gene_714	AB_43kmer_contig_1667:3620-4501	879_nt	1	879	AB_43kmer_contig_1667	3620	4501	878	281	0.32	281	11.4	6	0.156584		0.526316	0	0	0					0
ALPS_ALL	AB	gene_716	AB_43kmer_contig_1667:5508-6313	309_nt	406	714	AB_43kmer_contig_1667	5508	6313	308	99	0.32	205	11.4	18	0.229268		1.57895	0	0	0					0
ALPS_ALL	AB	gene_718	AB_43kmer_contig_1667:5741-6552	309_nt	173	481	AB_43kmer_contig_1667	5741	6552	308	181	0.59	211	11.4	18	0.199052		1.57895	0	0	0					0
ALPS_ALL	AB	gene_720	AB_43kmer_contig_1667:6140-6799	486_nt	107	592	AB_43kmer_contig_1667	6140	6799	485	59	0.12	59	11.4	12	1.01695		1.05263	0	0	0					0
ALPS_ALL	AB	gene_722	AB_43kmer_contig_1667:6402-7454	378_nt	336	713	AB_43kmer_contig_1667	6402	7454	377	377	1	452	11.4	12	0.0685841		1.05263	1	0	0					0
ALPS_ALL	AB	gene_724	AB_43kmer_contig_1667:7824-8565	738_nt	2	739	AB_43kmer_contig_1667	7824	8565	737	141	0.19	141	11.4	0	0.262411		0	0	0	0					0
ALPS_ALL	AB	gene_725	AB_43kmer_contig_1667:8114-8813	696_nt	3	698	AB_43kmer_contig_1667	8114	8813	695	99	0.14	99	11.4	2	1.06061		0.175439	0	0	0					0
ALPS_ALL	AB	gene_726	AB_43kmer_contig_1667:8354-9027	669_nt	3	671	AB_43kmer_contig_1667	8354	9027	668	73	0.11	73	11.4	2	0.890411		0.175439	0	0	0					0
ALPS_ALL	AB	gene_727	AB_43kmer_contig_1667:8500-9165	663_nt	1	663	AB_43kmer_contig_1667	8500	9165	662	65	0.1	65	11.4	1	0.8		0.0877193	0	0	0					0
ALPS_ALL	AB	gene_728	AB_43kmer_contig_1667:8624-9310	684_nt	3	686	AB_43kmer_contig_1667	8624	9310	683	86	0.13	86	11.4	2	0.5		0.175439	0	0	0					0
ALPS_ALL	AB	gene_729	AB_43kmer_contig_1667:8959-9744	435_nt	1	435	AB_43kmer_contig_1667	8959	9744	434	135	0.31	185	11.4	1	0.0378378		0.0877193	0	0	0					0
ALPS_ALL	AB	gene_730	AB_43kmer_contig_1667:9243-10333	315_nt	191	505	AB_43kmer_contig_1667	9243	10333	314	205	0.65	490	11.4	0	0.0326531		0	0	0	0					0
ALPS_ALL	AB	gene_731	AB_43kmer_contig_1667:9901-10605	366_nt	339	704	AB_43kmer_contig_1667	9901	10605	365	65	0.18	104	11.4	0	0.586538		0	0	0	0			LPXTG cell wall surface protein	0.00021	0.00021	11000
ALPS_ALL	AB	gene_166	AB_43kmer_contig_2689:10337-13777	1224_nt	448	1671	AB_43kmer_contig_2689	10337	13777	1223	1223	1	2840	3.4	0	0		0	0	0	0					0
ALPS_ALL	AB	gene_167	AB_43kmer_contig_2689:10337-13777	1704_nt	1671	3374	AB_43kmer_contig_2689	10337	13777	1703	1469	0.86	2840	3.4	0	0		0	0	0	0	fibronectin type III domain-containing protein	4e-05							Repeat region no sig. match
ALPS_ALL	AB	gene_168	AB_43kmer_contig_2689:13316-16760	393_nt	3	395	AB_43kmer_contig_2689	13316	16760	392	95	0.24	2844	3.4	0	0		0	0	0	0					0
ALPS_ALL	AB	gene_169	AB_43kmer_contig_2689:13316-16760	2403_nt	470	2872	AB_43kmer_contig_2689	13316	16760	2402	2402	1	2844	3.4	0	0		0	0	0	0					0
ALPS_ALL	AB	gene_170	AB_43kmer_contig_2689:13316-16760	336_nt	2875	3210	AB_43kmer_contig_2689	13316	16760	335	269	0.8	2844	3.4	0	0		0	0	0	0					0
ALPS_ALL	AB	gene_171	AB_43kmer_contig_2689:16218-17744	1425_nt	3	1427	AB_43kmer_contig_2689	16218	17744	1424	926	0.65	926	3.4	0	0		0	0	0	0					0
ALPS_ALL	AB	gene_163	AB_43kmer_contig_2689:7203-8868	1239_nt	301	1539	AB_43kmer_contig_2689	7203	8868	1238	1064	0.86	1065	3.4	2	0		0.588235	1	0	0	unnamed protein product	1e-23	Conserved hypothetical phage protein	3.3e-06	3.3e-06	0.0076
ALPS_ALL	AB09	gene_84	AB_43kmer_contig_977:12494-14595	1944_nt	156	2099	AB_43kmer_contig_977	12494	14595	1943	1501	0.77	1501	4.6	24	0		5.21739	1	0	1	Putative ATPase (DUF699),'RNA helicase, viral superfamily 1'	8e-34	Disulfide oxidoreductase	6.7e-32	6.7e-32	1.6e-24	ATPase	Other
ALPS_ALL	AB	gene_82	AB_43kmer_contig_977:5716-6721	993_nt	2	994	AB_43kmer_contig_977	5716	6721	992	405	0.41	405	4.6	0	0		0	0	0	0					0
ALPS_ALL	AB09	gene_81	AB_43kmer_contig_977:862-1775	912_nt	2	913	AB_43kmer_contig_977	862	1775	911	313	0.34	313	4.6	0	0		0	0	0	1			Putative tail protein	3.8e-21	3.8e-21	0.0012	Tail protein	Attachment/Host recognition
ALPS_ALL	AB09	gene_237	AB_53kmer_contig_1270:24393-25155	498_nt	162	659	AB_53kmer_contig_1270	24393	25155	497	162	0.33	162	51.9	95	9.33951		1.83044	1	GIY-YIG_Cterm superfamily	1	GIY-YIG endonuclease (mitochondrion)	5e-12	GIY-YIG catalytic protein	7.1e-19	7.1e-19	3.9e-13	GIY-YIG homing endonuclease	Mobile element
ALPS_ALL	AB	gene_239	AB_53kmer_contig_1270:33729-34392	660_nt	3	662	AB_53kmer_contig_1270	33729	34392	659	63	0.1	63	51.9	40	2.04762		0.770713	0	0	0					0
ALPS_ALL	AB	gene_240	AB_53kmer_contig_1270:41668-42333	663_nt	2	664	AB_53kmer_contig_1270	41668	42333	662	65	0.1	65	51.9	19	8.93846		0.366089	0	0	0					0
ALPS_ALL	AB	gene_242	AB_53kmer_contig_1270:41961-42772	807_nt	3	809	AB_53kmer_contig_1270	41961	42772	806	211	0.26	211	51.9	9	9.54502		0.17341	0	0	0					0
ALPS_ALL	AB	gene_243	AB_53kmer_contig_1270:43101-44156	717_nt	3	719	AB_53kmer_contig_1270	43101	44156	716	419	0.59	455	51.9	0	1.98022		0	0	0	0					0
ALPS_ALL	AB	gene_245	AB_53kmer_contig_1270:44869-45570	480_nt	220	699	AB_53kmer_contig_1270	44869	45570	479	101	0.21	101	51.9	4	2.51485		0.0770713	0	0	0			Apolipoprotein A1/A4/E	1.6e-05	1.6e-05	13
ALPS_ALL	AB	gene_246	AB_53kmer_contig_1270:45014-45679	591_nt	75	665	AB_53kmer_contig_1270	45014	45679	590	65	0.11	65	51.9	14	2.86154		0.26975	0	0	0			Apolipoprotein A1/A4/E	0.00014	0.00014	21
ALPS_ALL	AB09	gene_247	AB_53kmer_contig_1270:47501-48264	759_nt	3	761	AB_53kmer_contig_1270	47501	48264	758	163	0.22	163	51.9	13	1.06748		0.250482	0	0	1	AEL256Cp	7e-15	Chromatin structure-remodeling complex subunit snf21	6.8e-23	6.8e-23	2e-08	Chromatin structure-remodeling complex subunit snf21	Other
ALPS_ALL	AB	gene_251	AB_53kmer_contig_1270:49621-50598	336_nt	641	976	AB_53kmer_contig_1270	49621	50598	335	36	0.11	377	51.9	0	1.72149		0	0	0	0					0
ALPS_ALL	AB	gene_250	AB_53kmer_contig_1270:49621-50598	387_nt	2	388	AB_53kmer_contig_1270	49621	50598	386	88	0.23	377	51.9	0	1.72149		0	0	0	0			DNA topoisomerase type IA zn finger	6.3e-12	6.3e-12	0.052
ALPS_ALL	AB	gene_252	AB_53kmer_contig_1270:50048-50715	453_nt	214	666	AB_53kmer_contig_1270	50048	50715	452	67	0.15	67	51.9	5	2.61194		0.0963391	0	0	0					0
ALPS_ALL	AB	gene_253	AB_53kmer_contig_1270:50200-50861	555_nt	2	556	AB_53kmer_contig_1270	50200	50861	554	61	0.11	61	51.9	35	4.31148		0.674374	0	0	0					0
ALPS_ALL	AB	gene_255	AB_53kmer_contig_1270:53975-54823	216_nt	336	551	AB_53kmer_contig_1270	53975	54823	215	212	0.99	248	51.9	77	1.15726		1.48362	0	0	0					0
ALPS_ALL	AB	gene_258	AB_53kmer_contig_1270:68573-69244	465_nt	205	669	AB_53kmer_contig_1270	68573	69244	464	71	0.15	71	51.9	41	6.29577		0.789981	0	0	0					0
ALPS_ALL	AB	gene_226	AB_53kmer_contig_1270:6928-7813	390_nt	177	566	AB_53kmer_contig_1270	6928	7813	389	266	0.68	285	51.9	16	0.880702		0.308285	0	0	0					0
ALPS_ALL	AB	gene_259	AB_53kmer_contig_1270:69369-70053	681_nt	3	683	AB_53kmer_contig_1270	69369	70053	680	84	0.12	84	51.9	21	4.2381		0.404624	0	0	0					0
ALPS_ALL	AB	gene_260	AB_53kmer_contig_1270:69486-70185	696_nt	3	698	AB_53kmer_contig_1270	69486	70185	695	99	0.14	99	51.9	13	6.61616		0.250482	0	0	0					0
ALPS_ALL	AB	gene_261	AB_53kmer_contig_1270:69929-70669	738_nt	1	738	AB_53kmer_contig_1270	69929	70669	737	140	0.19	140	51.9	55	6.04286		1.05973	0	0	0					0
ALPS_ALL	AB	gene_263	AB_53kmer_contig_1270:70153-71129	975_nt	2	976	AB_53kmer_contig_1270	70153	71129	974	376	0.39	376	51.9	55	1.07979		1.05973	1	0	0					0
ALPS_ALL	AB	gene_227	AB_53kmer_contig_1270:9335-10025	402_nt	202	603	AB_53kmer_contig_1270	9335	10025	401	90	0.22	90	51.9	37	1.66667		0.712909	0	0	0					0
ALPS_ALL	AB	gene_428	AB_53kmer_contig_178:105-868	675_nt	2	676	AB_53kmer_contig_178	105	868	674	163	0.24	163	11.2	1	0.588957		0.0892857	0	0	0					0
ALPS_ALL	AB	gene_440	AB_53kmer_contig_178:31103-31790	570_nt	116	685	AB_53kmer_contig_178	31103	31790	569	87	0.15	87	11.2	13	0.770115		1.16071	0	0	0					0
ALPS_ALL	AB	gene_442	AB_53kmer_contig_178:32250-33319	1068_nt	1	1068	AB_53kmer_contig_178	32250	33319	1067	469	0.44	469	11.2	0	0.0490405		0	0	0	0					0
ALPS_ALL	AB	gene_429	AB_53kmer_contig_178:3451-4829	192_nt	163	354	AB_53kmer_contig_178	3451	4829	191	54	0.28	778	11.2	0	0.298201		0	0	0	0			WGS project CAEQ00000000 data	7.3e-26	7.3e-26	50000000
ALPS_ALL	AB	gene_430	AB_53kmer_contig_178:3451-4829	873_nt	506	1378	AB_53kmer_contig_178	3451	4829	872	572	0.66	778	11.2	0	0.298201		0	0	0	0					0
ALPS_ALL	AB	gene_431	AB_53kmer_contig_178:4292-4967	675_nt	1	675	AB_53kmer_contig_178	4292	4967	674	75	0.11	75	11.2	8	0.346667		0.714286	0	0	0					0
ALPS_ALL	AB	gene_433	AB_53kmer_contig_178:5094-5886	789_nt	3	791	AB_53kmer_contig_178	5094	5886	788	192	0.24	192	11.2	1	0.416667		0.0892857	0	0	0	autotransporter	3e-05	Cna B domain protein	1.9e-07	1.9e-07	610
ALPS_ALL	AB	gene_435	AB_53kmer_contig_178:6193-6862	630_nt	2	631	AB_53kmer_contig_178	6193	6862	629	69	0.11	69	11.2	14	0.492754		1.25	0	0	0			Nipped-B-like protein	3.3e-05	3.3e-05	5600
ALPS_ALL	AB	gene_90	AB_53kmer_contig_495:10614-11456	840_nt	2	841	AB_53kmer_contig_495	10614	11456	839	242	0.29	242	3.3	0	0		0	0	0	0					0
ALPS_ALL	AB	gene_91	AB_53kmer_contig_495:12103-12982	879_nt	1	879	AB_53kmer_contig_495	12103	12982	878	279	0.32	279	3.3	0	0		0	0	0	0					0
ALPS_ALL	AB	gene_92	AB_53kmer_contig_495:19390-20374	765_nt	2	766	AB_53kmer_contig_495	19390	20374	764	384	0.5	384	3.3	0	0		0	0	0	0					0
ALPS_ALL	AB09	gene_87	AB_53kmer_contig_495:2119-3148	972_nt	2	973	AB_53kmer_contig_495	2119	3148	971	429	0.44	429	3.3	0	0		0	0	0	1	phage tail family protein	4e-23	RHS repeat-associated core domain protein-containing protein	8.2e-21	8.2e-21	8.2e-21	Tail protein	Attachment/Host recognition
ALPS_ALL	AB	gene_85	AB_53kmer_contig_495:62-1621	1557_nt	3	1559	AB_53kmer_contig_495	62	1621	1556	959	0.62	959	3.3	0	0		0	0	0	0					0
ALPS_ALL	AB09	gene_88	AB_53kmer_contig_495:7471-8372	897_nt	3	899	AB_53kmer_contig_495	7471	8372	896	301	0.34	301	3.3	0	0		0	0	0	1	putative tail protein pb3	0.0007	Putative tail protein pb3	1.9e-07	1.9e-07	7e-07	Tail protein	Attachment/Host recognition
ALPS_ALL	AB	gene_89	AB_53kmer_contig_495:9662-10497	807_nt	12	818	AB_53kmer_contig_495	9662	10497	806	235	0.29	235	3.3	0	0		0	0	0	0			Pore-forming tail tip protein	8.1e-05	8.1e-05	0.00035
ALPS_ALL	AB	gene_268	AB_53kmer_contig_504:15666-16429	762_nt	1	762	AB_53kmer_contig_504	15666	16429	761	163	0.21	163	11.3	2	0.386503		0.176991	0	0	0					0
ALPS_ALL	AB	gene_269	AB_53kmer_contig_504:15953-16676	720_nt	2	721	AB_53kmer_contig_504	15953	16676	719	123	0.17	123	11.3	6	0.918699		0.530973	0	0	0					0
ALPS_ALL	AB	gene_267	AB_53kmer_contig_504:9698-10480	780_nt	3	782	AB_53kmer_contig_504	9698	10480	779	182	0.23	182	11.3	1	0.153846		0.0884956	0	0	0					0
ALPS_ALL	AB	gene_6	AB_53kmer_contig_991:25657-26484	243_nt	283	525	AB_53kmer_contig_991	25657	26484	242	225	0.93	227	4.2	10	0		2.38095	0	0	0					0
ALPS_ALL	AB09	gene_8	AB_53kmer_contig_991:26431-27509	441_nt	299	739	AB_53kmer_contig_991	26431	27509	440	439	1	478	4.2	4	0		0.952381	1	0	1	putative metal-dependent phosphohydrolase	3e-42	Putative metal-dependent phosphohydrolase	5.4e-40	5.4e-40	6.1e-40	Metal-dependent phosphohydrolase	Other
ALPS_ALL	AB	gene_11	AB_53kmer_contig_991:27076-27982	162_nt	254	415	AB_53kmer_contig_991	27076	27982	161	115	0.71	306	4.2	3	0		0.714286	1	0	0			Hemolysin-type calcium-binding protein	0.00014	0.00014	110000
ALPS_ALL	AB	gene_12	AB_53kmer_contig_991:27076-27982	444_nt	463	906	AB_53kmer_contig_991	27076	27982	443	143	0.32	306	4.2	3	0		0.714286	1	0	0	DUF458 domain containing protein	6e-10	Contig86	2.9e-10	2.9e-10	3.2e-10
ALPS_ALL	AB09	gene_3	AB_53kmer_contig_991:7646-8599	651_nt	1	651	AB_53kmer_contig_991	7646	8599	650	351	0.54	353	4.2	0	0		0	0	0	1	putative recombination endonuclease subunit D12	2e-51	Putative recombination endonuclease subunit D12	6e-49	6e-49	7.7e-49	Recombination endonuclease subunit D12	Nuclease
ALPS_ALL	AB	gene_212	AB_63kmer_contig_1084:851-1655	360_nt	445	804	AB_63kmer_contig_1084	851	1655	359	59	0.16	204	15.2	0	1.77941		0	0	0	0					0
ALPS_ALL	AB	gene_217	AB_63kmer_contig_1084:9558-10211	381_nt	140	520	AB_63kmer_contig_1084	9558	10211	380	53	0.14	53	15.2	14	0.981132		0.921053	0	0	0					0
ALPS_ALL	AB09	gene_2073	AB_63kmer_contig_1182:0-948	948_nt	1	948	AB_63kmer_contig_1182	0	948	947	348	0.37	348	26.9	#N/A	#N/A		#N/A	#N/A	0	1			Phage tail collar domain protein	5.7e-13	5.7e-13	1.4e-12	Tail collar	Attachment/Host recognition
ALPS_ALL	AB	gene_2076	AB_63kmer_contig_1182:1039-2007	654_nt	3	656	AB_63kmer_contig_1182	1039	2007	653	356	0.55	368	26.9	0	0.423913		0	0	0	0					0
ALPS_ALL	AB	gene_2085	AB_63kmer_contig_1182:10677-12713	1737_nt	295	2031	AB_63kmer_contig_1182	10677	12713	1736	1436	0.83	1436	26.9	0	0.0557103		0	0	0	0					0
ALPS_ALL	AB	gene_2086	AB_63kmer_contig_1182:12180-12911	588_nt	1	588	AB_63kmer_contig_1182	12180	12911	587	131	0.22	131	26.9	11	2.77863		0.408922	0	0	0					0
ALPS_ALL	AB	gene_2087	AB_63kmer_contig_1182:12394-13446	372_nt	3	374	AB_63kmer_contig_1182	12394	13446	371	74	0.2	452	26.9	0	0.243363		0	0	0	0					0
ALPS_ALL	AB	gene_2088	AB_63kmer_contig_1182:12394-13446	615_nt	435	1049	AB_63kmer_contig_1182	12394	13446	614	317	0.52	452	26.9	0	0.243363		0	0	0	0					0
ALPS_ALL	AB	gene_2089	AB_63kmer_contig_1182:13503-14230	333_nt	1	333	AB_63kmer_contig_1182	13503	14230	332	33	0.1	127	26.9	4	0.724409		0.148699	0	0	0			Protein CBG23155 (Fragment)	1.6e-06	1.6e-06	19000
ALPS_ALL	AB	gene_2077	AB_63kmer_contig_1182:1467-2929	1131_nt	311	1441	AB_63kmer_contig_1182	1467	2929	1130	851	0.75	862	26.9	0	0.291183		0	0	0	0					0
ALPS_ALL	AB	gene_2095	AB_63kmer_contig_1182:22320-23143	270_nt	497	766	AB_63kmer_contig_1182	22320	23143	269	26	0.1	223	26.9	1	0.780269		0.0371747	0	0	0					0
ALPS_ALL	AB	gene_2096	AB_63kmer_contig_1182:22628-23391	270_nt	189	458	AB_63kmer_contig_1182	22628	23391	269	158	0.59	163	26.9	1	1.23313		0.0371747	0	0	0					0
ALPS_ALL	AB	gene_2078	AB_63kmer_contig_1182:2386-3429	1041_nt	1	1041	AB_63kmer_contig_1182	2386	3429	1040	443	0.43	443	26.9	0	0.176072		0	0	0	0					0
ALPS_ALL	AB	gene_2079	AB_63kmer_contig_1182:3851-4690	837_nt	3	839	AB_63kmer_contig_1182	3851	4690	836	239	0.29	239	26.9	7	0.728033		0.260223	0	0	0					0
ALPS_ALL	AB09	gene_2074	AB_63kmer_contig_1182:386-1430	1041_nt	2	1042	AB_63kmer_contig_1182	386	1430	1040	444	0.43	444	26.9	0	0.804054		0	0	0	1	Tail Collar domain-containing protein	6e-21	Phage-related tail fiber protein	6.4e-24	6.4e-24	4.3e-11	Tail Fibre	Attachment/Host recognition
ALPS_ALL	AB	gene_2081	AB_63kmer_contig_1182:5760-7813	1302_nt	316	1617	AB_63kmer_contig_1182	5760	7813	1301	1301	1	1453	26.9	0	0.529938		0	0	0	0	gp178	2e-36	Gp178	1.1e-35	1.1e-35	5.9e-34
ALPS_ALL	AB	gene_2438	AB_63kmer_contig_18:10354-11012	252_nt	90	341	AB_63kmer_contig_18	10354	11012	251	41	0.16	58	19.6	0	0.689655		0	0	0	0					0
ALPS_ALL	AB	gene_2440	AB_63kmer_contig_18:11643-12315	606_nt	1	606	AB_63kmer_contig_18	11643	12315	605	72	0.12	72	19.6	29	0.472222		1.47959	0	0	0					0
ALPS_ALL	AB	gene_2441	AB_63kmer_contig_18:12407-13095	687_nt	2	688	AB_63kmer_contig_18	12407	13095	686	88	0.13	88	19.6	35	0.363636		1.78571	0	0	0					0
ALPS_ALL	AB	gene_2442	AB_63kmer_contig_18:12663-13605	942_nt	1	942	AB_63kmer_contig_18	12663	13605	941	342	0.36	342	19.6	1	0.573099		0.0510204	0	0	0					0
ALPS_ALL	AB	gene_2443	AB_63kmer_contig_18:13080-13825	744_nt	1	744	AB_63kmer_contig_18	13080	13825	743	145	0.2	145	19.6	8	0.262069		0.408163	0	0	0					0
ALPS_ALL	AB	gene_2444	AB_63kmer_contig_18:13302-14090	786_nt	1	786	AB_63kmer_contig_18	13302	14090	785	188	0.24	188	19.6	0	0.25		0	0	0	0					0
ALPS_ALL	AB	gene_2445	AB_63kmer_contig_18:13880-14634	753_nt	2	754	AB_63kmer_contig_18	13880	14634	752	154	0.2	154	19.6	5	0.733766		0.255102	0	0	0					0
ALPS_ALL	AB	gene_2418	AB_63kmer_contig_18:1411-2113	699_nt	2	700	AB_63kmer_contig_18	1411	2113	698	102	0.15	102	19.6	4	1.07843		0.204082	0	0	0					0
ALPS_ALL	AB	gene_2446	AB_63kmer_contig_18:14324-15211	483_nt	2	484	AB_63kmer_contig_18	14324	15211	482	184	0.38	287	19.6	0	0.278746		0	0	0	0					0
ALPS_ALL	AB	gene_2449	AB_63kmer_contig_18:14717-15400	276_nt	175	450	AB_63kmer_contig_18	14717	15400	275	83	0.3	83	19.6	0	0.277108		0	0	0	0					0
ALPS_ALL	AB	gene_2452	AB_63kmer_contig_18:14849-15561	390_nt	323	712	AB_63kmer_contig_18	14849	15561	389	89	0.23	112	19.6	0	0.133929		0	0	0	0					0
ALPS_ALL	AB	gene_2454	AB_63kmer_contig_18:15037-15710	537_nt	135	671	AB_63kmer_contig_18	15037	15710	536	73	0.14	73	19.6	9	0.534247		0.459184	0	0	0					0
ALPS_ALL	AB	gene_2456	AB_63kmer_contig_18:15930-16641	711_nt	1	711	AB_63kmer_contig_18	15930	16641	710	111	0.16	111	19.6	12	0.765766		0.612245	0	0	0					0
ALPS_ALL	AB	gene_2457	AB_63kmer_contig_18:16152-16827	675_nt	1	675	AB_63kmer_contig_18	16152	16827	674	75	0.11	75	19.6	36	0.28		1.83673	0	0	0					0
ALPS_ALL	AB	gene_2458	AB_63kmer_contig_18:17249-17951	699_nt	2	700	AB_63kmer_contig_18	17249	17951	698	102	0.15	102	19.6	20	2.37255		1.02041	0	0	0					0
ALPS_ALL	AB	gene_2460	AB_63kmer_contig_18:19039-19785	462_nt	283	744	AB_63kmer_contig_18	19039	19785	461	146	0.32	146	19.6	15	0.30137		0.765306	0	0	0					0
ALPS_ALL	AB	gene_2461	AB_63kmer_contig_18:19302-20243	666_nt	20	685	AB_63kmer_contig_18	19302	20243	665	341	0.51	341	19.6	0	1.07331		0	0	0	0					0
ALPS_ALL	AB	gene_2464	AB_63kmer_contig_18:19768-20852	570_nt	179	748	AB_63kmer_contig_18	19768	20852	569	448	0.79	484	19.6	0	0.192149		0	0	0	0			Collagen triple helix repeat-containing protein	3.1e-06	3.1e-06	18
ALPS_ALL	AB	gene_2465	AB_63kmer_contig_18:19768-20852	336_nt	748	1083	AB_63kmer_contig_18	19768	20852	335	36	0.11	484	19.6	0	0.192149		0	0	0	0					0
ALPS_ALL	AB	gene_2420	AB_63kmer_contig_18:2002-3043	909_nt	132	1040	AB_63kmer_contig_18	2002	3043	908	441	0.49	441	19.6	0	0.712018		0	0	0	0					0
ALPS_ALL	AB	gene_2467	AB_63kmer_contig_18:20329-21307	561_nt	187	747	AB_63kmer_contig_18	20329	21307	560	378	0.68	378	19.6	0	0.179894		0	0	0	0					0
ALPS_ALL	AB	gene_2469	AB_63kmer_contig_18:20902-21679	396_nt	311	706	AB_63kmer_contig_18	20902	21679	395	166	0.42	177	19.6	3	0.519774		0.153061	0	0	0			Aeromonas salmonicida strain 09-0167 genomic island	1.3e-08	1.3e-08	1e-07
ALPS_ALL	AB	gene_2477	AB_63kmer_contig_18:22972-23652	279_nt	290	568	AB_63kmer_contig_18	22972	23652	278	80	0.29	80	19.6	13	0.9125		0.663265	0	0	0					0
ALPS_ALL	AB	gene_2483	AB_63kmer_contig_18:24408-27344	639_nt	909	1547	AB_63kmer_contig_18	24408	27344	638	638	1	2336	19.6	0	0.0295377		0	0	0	0					0
ALPS_ALL	AB09	gene_2485	AB_63kmer_contig_18:24408-27344	741_nt	1901	2641	AB_63kmer_contig_18	24408	27344	740	735	0.99	2336	19.6	0	0.0295377		0	0	0	1	3'-5' exonuclease	3e-56	3'-5' exonuclease	7.5e-53	7.5e-53	8.8e-53	Exonuclease	Nuclease
ALPS_ALL	AB09	gene_2482	AB_63kmer_contig_18:24408-27344	528_nt	306	833	AB_63kmer_contig_18	24408	27344	527	527	1	2336	19.6	0	0.0295377		0	0	0	1	baseplate wedge protein gp25	7e-13	Baseplate wedge protein gp25	4.7e-11	4.7e-11	4.8e-10	Baseplate wedge protein gp25	Attachment/Host recognition
ALPS_ALL	AB	gene_2421	AB_63kmer_contig_18:2494-3212	714_nt	3	716	AB_63kmer_contig_18	2494	3212	713	118	0.17	118	19.6	7	0.508475		0.357143	0	0	0					0
ALPS_ALL	AB	gene_2487	AB_63kmer_contig_18:26869-27531	267_nt	248	514	AB_63kmer_contig_18	26869	27531	266	62	0.23	62	19.6	24	2.45161		1.22449	0	0	0					0
ALPS_ALL	AB	gene_2490	AB_63kmer_contig_18:27089-27908	213_nt	298	510	AB_63kmer_contig_18	27089	27908	212	210	0.99	219	19.6	40	0.0913242		2.04082	0	0	0					0
ALPS_ALL	AB	gene_2492	AB_63kmer_contig_18:27616-28465	846_nt	3	848	AB_63kmer_contig_18	27616	28465	845	249	0.29	249	19.6	0	0.184739		0	0	0	0					0
ALPS_ALL	AB	gene_2493	AB_63kmer_contig_18:27922-28621	549_nt	3	551	AB_63kmer_contig_18	27922	28621	548	99	0.18	99	19.6	10	1.94949		0.510204	0	0	0					0
ALPS_ALL	AB	gene_2422	AB_63kmer_contig_18:3112-3782	666_nt	3	668	AB_63kmer_contig_18	3112	3782	665	70	0.11	70	19.6	16	0.614286		0.816327	0	0	0					0
ALPS_ALL	AB	gene_2414	AB_63kmer_contig_18:327-992	645_nt	3	647	AB_63kmer_contig_18	327	992	644	65	0.1	65	19.6	20	0.892308		1.02041	0	0	0					0
ALPS_ALL	AB	gene_2423	AB_63kmer_contig_18:3783-4683	900_nt	1	900	AB_63kmer_contig_18	3783	4683	899	300	0.33	300	19.6	0	0.283333		0	0	0	0					0
ALPS_ALL	AB	gene_2424	AB_63kmer_contig_18:4182-5017	834_nt	1	834	AB_63kmer_contig_18	4182	5017	833	235	0.28	235	19.6	0	0.229787		0	0	0	0					0
ALPS_ALL	AB09	gene_2425	AB_63kmer_contig_18:4869-5575	705_nt	1	705	AB_63kmer_contig_18	4869	5575	704	106	0.15	106	19.6	19	1.66981		0.969388	0	0	1	structural protein	3e-07	Structural protein	1.1e-13	1.1e-13	3.9e-13	Structural protein	Structural
ALPS_ALL	AB	gene_2415	AB_63kmer_contig_18:511-1566	462_nt	2	463	AB_63kmer_contig_18	511	1566	461	163	0.35	455	19.6	0	0.494505		0	0	0	0					0
ALPS_ALL	AB	gene_2416	AB_63kmer_contig_18:511-1566	462_nt	460	921	AB_63kmer_contig_18	511	1566	461	295	0.64	455	19.6	0	0.494505		0	0	0	0			RTX toxin and related Ca2+-binding protein	5.7e-05	5.7e-05	340000
ALPS_ALL	AB	gene_2426	AB_63kmer_contig_18:5661-6408	747_nt	1	747	AB_63kmer_contig_18	5661	6408	746	147	0.2	147	19.6	5	0.646259		0.255102	0	0	0					0
ALPS_ALL	AB	gene_2430	AB_63kmer_contig_18:7272-7989	561_nt	2	562	AB_63kmer_contig_18	7272	7989	560	117	0.21	117	19.6	5	1.92308		0.255102	0	0	0			Chitinase	2.6e-08	2.6e-08	190
ALPS_ALL	AB	gene_2432	AB_63kmer_contig_18:7444-8257	342_nt	471	812	AB_63kmer_contig_18	7444	8257	341	42	0.12	213	19.6	0	0.258216		0	0	0	0			Periplasmic component of the Tol biopolymer	3.6e-05	3.6e-05	1500
ALPS_ALL	AB	gene_2433	AB_63kmer_contig_18:7861-8567	651_nt	54	704	AB_63kmer_contig_18	7861	8567	650	106	0.16	106	19.6	6	1.14151		0.306122	0	0	0					0
ALPS_ALL	AB	gene_2434	AB_63kmer_contig_18:8007-8904	897_nt	1	897	AB_63kmer_contig_18	8007	8904	896	297	0.33	297	19.6	0	0.239057		0	0	0	0					0
ALPS_ALL	AB	gene_2435	AB_63kmer_contig_18:9304-10090	708_nt	3	710	AB_63kmer_contig_18	9304	10090	707	186	0.26	186	19.6	2	0.655914		0.102041	0	0	0					0
ALPS_ALL	AB09	gene_868	AB_63kmer_contig_220:11843-12838	576_nt	418	993	AB_63kmer_contig_220	11843	12838	575	277	0.48	395	10.1	0	0.0632911		0	1	Intein_splicing	1	intein homing endonuclease-related protein	2e-18	Mobile intron protein	3.9e-24	3.9e-24	5.9e-24	Homing endonuclease	Mobile element
ALPS_ALL	AB	gene_859	AB_63kmer_contig_220:2632-4189	666_nt	436	1101	AB_63kmer_contig_220	2632	4189	665	665	1	957	10.1	4	0.0992685		0.39604	1	0	0					0
ALPS_ALL	AB09	gene_863	AB_63kmer_contig_220:6037-7202	507_nt	1	507	AB_63kmer_contig_220	6037	7202	506	207	0.41	565	10.1	5	0.139823		0.49505	1	0	1	transposase, IS605 OrfB family, central region	2e-44			0		Transposase IS605	Mobile element
ALPS_ALL	AB	gene_864	AB_63kmer_contig_220:6037-7202	186_nt	824	1009	AB_63kmer_contig_220	6037	7202	185	41	0.22	565	10.1	5	0.139823		0.49505	1	0	0			Y59C2A.3	3e-05	3e-05	8200
ALPS_ALL	AB	gene_865	AB_63kmer_contig_220:6700-7355	186_nt	161	346	AB_63kmer_contig_220	6700	7355	185	46	0.25	55	10.1	6	0.436364		0.594059	0	0	0			Y59C2A.3	3e-05	3e-05	8200
ALPS_ALL	AB	gene_1505	AB_63kmer_contig_467:10184-10932	216_nt	320	535	AB_63kmer_contig_467	10184	10932	215	128	0.6	148	48.6	0	0.790541		0	0	0	0					0
ALPS_ALL	AB	gene_1506	AB_63kmer_contig_467:12771-13485	714_nt	1	714	AB_63kmer_contig_467	12771	13485	713	114	0.16	114	48.6	14	3.49123		0.288066	0	0	0	phage-associated protein, family	1e-38	Phage-associated protein	8.4e-38	8.4e-38	1.2e-37
ALPS_ALL	AB	gene_1508	AB_63kmer_contig_467:13672-14446	450_nt	324	773	AB_63kmer_contig_467	13672	14446	449	150	0.33	174	48.6	8	6.85632		0.164609	0	0	0			Phage Mu protein F like protein	8.3e-06	8.3e-06	1.9e-05
ALPS_ALL	AB	gene_1485	AB_63kmer_contig_467:138-871	378_nt	355	732	AB_63kmer_contig_467	138	871	377	78	0.21	133	48.6	31	5.4812		0.63786	0	0	0					0
ALPS_ALL	AB09	gene_1509	AB_63kmer_contig_467:14484-15995	1230_nt	1	1230	AB_63kmer_contig_467	14484	15995	1229	911	0.74	911	48.6	0	2.44018		0	1	HintN	1	putative minor head protein	2e-43	Putative minor head protein	1.8e-44	1.8e-44	1.1e-38	Putative minor head protein	Structural
ALPS_ALL	AB	gene_1487	AB_63kmer_contig_467:1560-2864	798_nt	305	1102	AB_63kmer_contig_467	1560	2864	797	699	0.88	704	48.6	0	0.744318		0	0	0	0					0
ALPS_ALL	AB	gene_1513	AB_63kmer_contig_467:19456-20185	474_nt	2	475	AB_63kmer_contig_467	19456	20185	473	129	0.27	129	48.6	20	7.43411		0.411523	0	0	0	Putative phage protein	6e-17	Complete genome; segment 10/17	6.5e-18	6.5e-18	5.8e-14
ALPS_ALL	AB	gene_1516	AB_63kmer_contig_467:20165-20966	399_nt	115	513	AB_63kmer_contig_467	20165	20966	398	201	0.51	201	48.6	0	1.801		0	0	0	0			Phage-related protein	4.1e-09	4.1e-09	0.021
ALPS_ALL	AB09	gene_1520	AB_63kmer_contig_467:20972-21680	705_nt	3	707	AB_63kmer_contig_467	20972	21680	704	108	0.15	108	48.6	14	1.7037		0.288066	0	0	1	putative structural protein	2e-48	Putative structural protein	1.2e-47	1.2e-47	1.8e-47	Structural protein	Structural
ALPS_ALL	AB09	gene_1523	AB_63kmer_contig_467:21365-22099	360_nt	3	362	AB_63kmer_contig_467	21365	22099	359	62	0.17	134	48.6	11	4.97761		0.226337	0	0	1	putative structural protein	6e-26	Putative structural protein	2e-25	2e-25	3.9e-25	Structural protein	Structural
ALPS_ALL	AB	gene_1524	AB_63kmer_contig_467:21365-22099	354_nt	381	734	AB_63kmer_contig_467	21365	22099	353	53	0.15	134	48.6	11	4.97761		0.226337	0	0	0	Phage-related protein	3e-15	Phage-related protein	2.8e-15	2.8e-15	3.6e-15
ALPS_ALL	AB09	gene_1526	AB_63kmer_contig_467:21633-22444	420_nt	113	532	AB_63kmer_contig_467	21633	22444	419	211	0.5	211	48.6	11	3.73934	0.0769412	0.226337	0	0	1	structural protein	5e-18	Putative structural protein	4.2e-16	4.2e-16	4.9e-16	Structural protein	Structural
ALPS_ALL	AB	gene_1532	AB_63kmer_contig_467:23459-24456	831_nt	3	833	AB_63kmer_contig_467	23459	24456	830	397	0.48	397	48.6	0	1.91436		0	0	0	0					0
ALPS_ALL	AB	gene_1534	AB_63kmer_contig_467:24576-25332	462_nt	1	462	AB_63kmer_contig_467	24576	25332	461	156	0.34	156	48.6	16	3.57051		0.329218	0	0	0	putative bacteriophage protein	4e-09	Putative bacteriophage protein	1.2e-10	1.2e-10	1.7e-10
ALPS_ALL	AB	gene_1537	AB_63kmer_contig_467:25054-25821	453_nt	313	765	AB_63kmer_contig_467	25054	25821	452	154	0.34	167	48.6	13	3.86826		0.26749	0	0	0	phage-related protein	2e-11	Putative phage protein	6.5e-10	6.5e-10	1.2e-09
ALPS_ALL	AB09	gene_1491	AB_63kmer_contig_467:2518-3346	696_nt	131	826	AB_63kmer_contig_467	2518	3346	695	228	0.33	228	48.6	0	1.30263		0	0	0	1	SJCHGC04486 protein	3e-16	Twinkle protein	1.4e-21	1.4e-21	1e-07	GP4d_helicase	DNA replication/repair	GP4d_helicase	cd01122	GP4d_helicase is a homohexameric 5'-3' helicases. Helicases couple NTP hydrolysis to the ...	39-217	2.48e-21		CDD search
ALPS_ALL	AB	gene_1539	AB_63kmer_contig_467:25675-26514	639_nt	1	639	AB_63kmer_contig_467	25675	26514	638	239	0.37	239	48.6	3	5.69874		0.0617284	0	0	0	phage-related protein	6e-19	Phage-related protein	1.4e-17	1.4e-17	3.1e-17
ALPS_ALL	AB	gene_1545	AB_63kmer_contig_467:28871-29697	627_nt	200	826	AB_63kmer_contig_467	28871	29697	626	226	0.36	226	48.6	0	1.32743		0	0	0	0	47 gene product	2e-08	Phi92_gp146	4.5e-08	4.5e-08	7.6e-08
ALPS_ALL	AB09	gene_1549	AB_63kmer_contig_467:31701-34033	1977_nt	92	2068	AB_63kmer_contig_467	31701	34033	1976	1732	0.88	1732	48.6	0	0.549076		0	0	0	1	putative C1q domain containing protein MgC1q94	0.0007	C1q-related factor	2.3e-08	2.3e-08	0.0058	C1q domain	Attachment/Host recognition
ALPS_ALL	AB	gene_1493	AB_63kmer_contig_467:3349-4279	321_nt	268	588	AB_63kmer_contig_467	3349	4279	320	288	0.9	330	48.6	1	0.578788		0.0205761	0	0	0					0
ALPS_ALL	AB	gene_1494	AB_63kmer_contig_467:3349-4279	345_nt	585	929	AB_63kmer_contig_467	3349	4279	344	45	0.13	330	48.6	1	0.578788		0.0205761	0	0	0	Holliday junction resolvase	0.001	Crossover junction endodeoxyribonuclease RusA	1.4e-06	1.4e-06	2.1e-06
ALPS_ALL	AB	gene_1551	AB_63kmer_contig_467:35301-35960	564_nt	77	640	AB_63kmer_contig_467	35301	35960	563	59	0.1	59	48.6	157	1.05085		3.23045	0	0	0					0
ALPS_ALL	AB09	gene_1555	AB_63kmer_contig_467:39260-40912	384_nt	1267	1650	AB_63kmer_contig_467	39260	40912	383	85	0.22	1052	48.6	0	0.159696		0	0	0	1	endonuclease, partial	2e-10	Heme peroxidase	2.9e-09	2.9e-09	6.6e-09	Endonuclease	Nuclease
ALPS_ALL	AB09	gene_1554	AB_63kmer_contig_467:39260-40912	462_nt	605	1066	AB_63kmer_contig_467	39260	40912	461	461	1	1052	48.6	0	0.159696		0	0	0	1	helix-turn-helix domain protein	7e-09	DNA-binding protein	1.5e-10	1.5e-10	0.04	DNA-binding protein	DNA replication/repair
ALPS_ALL	AB	gene_1553	AB_63kmer_contig_467:39260-40912	264_nt	370	633	AB_63kmer_contig_467	39260	40912	263	263	1	1052	48.6	0	0.159696		0	0	0	0					0
ALPS_ALL	AB	gene_1556	AB_63kmer_contig_467:40847-41791	567_nt	1	567	AB_63kmer_contig_467	40847	41791	566	267	0.47	344	48.6	95	1.02326		1.95473	1	0	0			LPXTG-domain-containing protein cell wall anchor domain	0.00015	0.00015	26000
ALPS_ALL	AB09	gene_1559	AB_63kmer_contig_467:41413-42540	771_nt	338	1108	AB_63kmer_contig_467	41413	42540	770	489	0.64	527	48.6	#N/A	#N/A		#N/A	#N/A	0	1	ERF superfamily protein	2e-35	ERF superfamily protein	8.6e-32	8.6e-32	9.4e-32	ERF superfamily protein	DNA replication/repair
ALPS_ALL	AB	gene_1558	AB_63kmer_contig_467:41413-42540	270_nt	64	333	AB_63kmer_contig_467	41413	42540	269	33	0.12	527	48.6	#N/A	#N/A		#N/A	#N/A	0	0					0
ALPS_ALL	AB	gene_1495	AB_63kmer_contig_467:4687-5406	249_nt	392	640	AB_63kmer_contig_467	4687	5406	248	27	0.11	119	48.6	22	4.66387		0.452675	0	0	0					0
ALPS_ALL	AB09	gene_1497	AB_63kmer_contig_467:5280-7369	1320_nt	769	2088	AB_63kmer_contig_467	5280	7369	1319	1020	0.77	1489	48.6	1	0.172599		0.0205761	0	0	1	Putative phage-related terminase	1e-128	Putative phage-related terminase	2.4e-120	2.4e-120	2.9e-120	Terminase	DNA packaging
ALPS_ALL	AB	gene_1496	AB_63kmer_contig_467:5280-7369	423_nt	1	423	AB_63kmer_contig_467	5280	7369	422	123	0.29	1489	48.6	1	0.172599		0.0205761	0	0	0					0
ALPS_ALL	AB09	gene_1486	AB_63kmer_contig_467:738-1935	837_nt	1	837	AB_63kmer_contig_467	738	1935	836	537	0.64	597	48.6	0	4.28476		0	0	0	1	site-specific recombinase XerD	1e-11	Site specific recombinase	1.2e-12	1.2e-12	1.4e-12	Recombinase	DNA replication/repair
ALPS_ALL	AB	gene_1499	AB_63kmer_contig_467:8070-8847	141_nt	311	451	AB_63kmer_contig_467	8070	8847	140	140	1	177	48.6	6	4.86441		0.123457	0	0	0					0
ALPS_ALL	AB	gene_1501	AB_63kmer_contig_467:9327-9981	303_nt	121	423	AB_63kmer_contig_467	9327	9981	302	54	0.18	54	48.6	47	4.14815		0.967078	0	0	0					0
ALPS_ALL	AB	gene_685	AB_63kmer_contig_49:11648-13414	1428_nt	2	1429	AB_63kmer_contig_49	11648	13414	1427	1129	0.79	1166	10.4	0	0.067753		0	0	0	0					0
ALPS_ALL	AB	gene_686	AB_63kmer_contig_49:11648-13414	336_nt	1430	1765	AB_63kmer_contig_49	11648	13414	335	36	0.11	1166	10.4	0	0.067753		0	0	0	0					0
ALPS_ALL	AB09	gene_688	AB_63kmer_contig_49:18797-19903	1047_nt	51	1097	AB_63kmer_contig_49	18797	19903	1046	506	0.48	506	10.4	0	0.116601		0	0	0	1	type III secretion protein	7e-07	Serine-threonine kinase	5e-09	5e-09	0.0022	Type III secretion protein	Membrane
ALPS_ALL	AB	gene_690	AB_63kmer_contig_49:19747-20419	672_nt	1	672	AB_63kmer_contig_49	19747	20419	671	72	0.11	72	10.4	4	0.861111		0.384615	0	0	0					0
ALPS_ALL	AB	gene_692	AB_63kmer_contig_49:20393-21084	429_nt	3	431	AB_63kmer_contig_49	20393	21084	428	91	0.21	91	10.4	9	0.604396		0.865385	0	0	0					0
ALPS_ALL	AB09	gene_695	AB_63kmer_contig_49:20535-22186	1353_nt	298	1650	AB_63kmer_contig_49	20535	22186	1352	1051	0.78	1051	10.4	5	0.121789	0.0117105	0.480769	1	0	1	serine/threonine kinase	4e-07	Serine/threonine kinase	2.4e-14	2.4e-14	3.3e-05	Serine/threonine kinase	Other
ALPS_ALL	AB	gene_696	AB_63kmer_contig_49:21685-22384	660_nt	3	662	AB_63kmer_contig_49	21685	22384	659	99	0.15	99	10.4	7	0.30303		0.673077	0	0	0					0
ALPS_ALL	AB	gene_697	AB_63kmer_contig_49:21831-22655	822_nt	1	822	AB_63kmer_contig_49	21831	22655	821	224	0.27	224	10.4	5	0.473214		0.480769	0	0	0					0
ALPS_ALL	AB	gene_698	AB_63kmer_contig_49:22287-22948	537_nt	1	537	AB_63kmer_contig_49	22287	22948	536	61	0.11	61	10.4	15	0.786885		1.44231	0	0	0					0
ALPS_ALL	AB	gene_682	AB_63kmer_contig_49:5343-6067	336_nt	2	337	AB_63kmer_contig_49	5343	6067	335	37	0.11	124	10.4	15	0.629032		1.44231	0	0	0					0
ALPS_ALL	CY	gene_1589	CY1_24kmer_contig_10189:10337-11102	387_nt	248	634	CY1_24kmer_contig_10189	10337	11102	386	165	0.43	165	11	1	0.0242424		0.0909091	0	0	0					0
ALPS_ALL	CY	gene_1591	CY1_24kmer_contig_10189:11281-12002	387_nt	169	555	CY1_24kmer_contig_10189	11281	12002	386	121	0.31	121	11	1	0.231405		0.0909091	0	0	0					0
ALPS_ALL	CY	gene_1593	CY1_24kmer_contig_10189:11437-12174	387_nt	13	399	CY1_24kmer_contig_10189	11437	12174	386	99	0.26	137	11	0	0.386861		0	0	0	0					0
ALPS_ALL	CY	gene_1562	CY1_24kmer_contig_10189:1666-2659	699_nt	295	993	CY1_24kmer_contig_10189	1666	2659	698	393	0.56	393	11	0	0.236641		0	0	0	0					0
ALPS_ALL	Green	gene_1598	CY1_24kmer_contig_10189:20963-21730	759_nt	8	766	CY1_24kmer_contig_10189	20963	21730	758	167	0.22	167	11	1	0.0718563		0.0909091	0	0	1	FAD-dependent thymidylate synthase	4e-45	Thymidylate synthase ThyX	7.3e-47	7.3e-47	9.6e-47	Thymidylate synthase ThyX	Other
ALPS_ALL	CY	gene_1563	CY1_24kmer_contig_10189:2117-2792	618_nt	3	620	CY1_24kmer_contig_10189	2117	2792	617	75	0.12	75	11	5	0.146667		0.454545	0	0	0					0
ALPS_ALL	CY	gene_1599	CY1_24kmer_contig_10189:22678-23402	561_nt	1	561	CY1_24kmer_contig_10189	22678	23402	560	124	0.22	124	11	1	0.846774		0.0909091	0	0	0					0
ALPS_ALL	CY	gene_1602	CY1_24kmer_contig_10189:28631-29314	369_nt	116	484	CY1_24kmer_contig_10189	28631	29314	368	83	0.23	83	11	4	0.73494		0.363636	0	0	0					0
ALPS_ALL	CY	gene_1606	CY1_24kmer_contig_10189:30547-31316	420_nt	141	560	CY1_24kmer_contig_10189	30547	31316	419	169	0.4	169	11	7	0.810651		0.636364	0	0	0	Putative phage associated protein	9e-12	Putative phage associated protein	8.5e-12	8.5e-12	1e-11
ALPS_ALL	CY	gene_1608	CY1_24kmer_contig_10189:30774-31713	333_nt	1	333	CY1_24kmer_contig_10189	30774	31713	332	33	0.1	339	11	3	0.120944		0.272727	1	0	0	Putative phage associated protein	3e-12	Putative phage associated protein	4.5e-12	4.5e-12	5.6e-12
ALPS_ALL	CY	gene_1609	CY1_24kmer_contig_10189:30774-31713	270_nt	321	590	CY1_24kmer_contig_10189	30774	31713	269	269	1	339	11	3	0.120944		0.272727	1	0	0			Coffea canephora DH200=94 genomic scaffold	6e-07	6e-07	53
ALPS_ALL	CY	gene_1611	CY1_24kmer_contig_10189:31195-32148	423_nt	222	644	CY1_24kmer_contig_10189	31195	32148	422	344	0.82	353	11	0	0.0594901		0	0	0	0	Putative phage associated protein	1e-07	Putative phage associated protein	2.7e-07	2.7e-07	3.3e-07
ALPS_ALL	CY	gene_1566	CY1_24kmer_contig_10189:3131-3943	300_nt	79	378	CY1_24kmer_contig_10189	3131	3943	299	78	0.26	212	11	0	0.551887		0	0	0	0					0
ALPS_ALL	CY	gene_1614	CY1_24kmer_contig_10189:31657-32989	291_nt	267	557	CY1_24kmer_contig_10189	31657	32989	290	257	0.89	732	11	1	0.0068306		0.0909091	0	0	0					0
ALPS_ALL	CY	gene_1615	CY1_24kmer_contig_10189:31657-32989	222_nt	575	796	CY1_24kmer_contig_10189	31657	32989	221	221	1	732	11	1	0.0068306		0.0909091	0	0	0					0
ALPS_ALL	CY	gene_1616	CY1_24kmer_contig_10189:31657-32989	513_nt	796	1308	CY1_24kmer_contig_10189	31657	32989	512	236	0.46	732	11	1	0.0068306		0.0909091	0	0	0					0
ALPS_ALL	CY	gene_1568	CY1_24kmer_contig_10189:3424-4085	234_nt	221	454	CY1_24kmer_contig_10189	3424	4085	233	61	0.26	61	11	9	0.213115		0.818182	0	0	0					0
ALPS_ALL	CY	gene_1570	CY1_24kmer_contig_10189:4456-6225	444_nt	333	776	CY1_24kmer_contig_10189	4456	6225	443	443	1	1169	11	0	0.0128315		0	0	0	0					0
ALPS_ALL	CY	gene_1571	CY1_24kmer_contig_10189:4456-6225	306_nt	805	1110	CY1_24kmer_contig_10189	4456	6225	305	305	1	1169	11	0	0.0128315		0	0	0	0					0
ALPS_ALL	CY	gene_1572	CY1_24kmer_contig_10189:4456-6225	219_nt	1242	1460	CY1_24kmer_contig_10189	4456	6225	218	218	1	1169	11	0	0.0128315		0	0	0	0					0
ALPS_ALL	CY	gene_1575	CY1_24kmer_contig_10189:5769-6767	555_nt	147	701	CY1_24kmer_contig_10189	5769	6767	554	398	0.72	398	11	0	0.0351759		0	0	0	0			Mycoplasma yeatsii GM274B	2.4e-07	2.4e-07	150000
ALPS_ALL	CY	gene_1576	CY1_24kmer_contig_10189:5769-6767	276_nt	670	945	CY1_24kmer_contig_10189	5769	6767	275	28	0.1	398	11	0	0.0351759		0	0	0	0					0
ALPS_ALL	CY	gene_1578	CY1_24kmer_contig_10189:8238-8940	453_nt	250	702	CY1_24kmer_contig_10189	8238	8940	452	102	0.23	102	11	9	1.05882		0.818182	0	0	0					0
ALPS_ALL	CY	gene_1579	CY1_24kmer_contig_10189:8694-9376	348_nt	1	348	CY1_24kmer_contig_10189	8694	9376	347	48	0.14	82	11	13	1.26829		1.18182	0	0	0					0
ALPS_ALL	CY	gene_1581	CY1_24kmer_contig_10189:8954-9645	216_nt	111	326	CY1_24kmer_contig_10189	8954	9645	215	26	0.12	91	11	0	0.417582		0	0	0	0					0
ALPS_ALL	CY	gene_1582	CY1_24kmer_contig_10189:8954-9645	342_nt	348	689	CY1_24kmer_contig_10189	8954	9645	341	43	0.13	91	11	0	0.417582		0	0	0	0					0
ALPS_ALL	CY	gene_1584	CY1_24kmer_contig_10189:9080-9816	363_nt	222	584	CY1_24kmer_contig_10189	9080	9816	362	136	0.38	136	11	2	0.448529		0.181818	0	0	0					0
ALPS_ALL	CY	gene_2113	CY1_24kmer_contig_2850:0-1233	426_nt	1	426	CY1_24kmer_contig_2850	0	1233	425	126	0.3	633	10	#N/A	#N/A		#N/A	#N/A	0	0					0
ALPS_ALL	CY	gene_2114	CY1_24kmer_contig_2850:0-1233	387_nt	520	906	CY1_24kmer_contig_2850	0	1233	386	386	1	633	10	#N/A	#N/A		#N/A	#N/A	0	0					0
ALPS_ALL	CY	gene_2146	CY1_24kmer_contig_2850:10498-11741	531_nt	329	859	CY1_24kmer_contig_2850	10498	11741	530	530	1	643	10	6	0.132193		0.6	1	0	0					0
ALPS_ALL	CY	gene_2149	CY1_24kmer_contig_2850:11210-13257	384_nt	307	690	CY1_24kmer_contig_2850	11210	13257	383	383	1	1447	10	3	0.0124395		0.3	1	0	0					0
ALPS_ALL	CY	gene_2150	CY1_24kmer_contig_2850:11210-13257	522_nt	709	1230	CY1_24kmer_contig_2850	11210	13257	521	521	1	1447	10	3	0.0124395		0.3	1	0	0					0
ALPS_ALL	CY	gene_2151	CY1_24kmer_contig_2850:11210-13257	531_nt	1240	1770	CY1_24kmer_contig_2850	11210	13257	530	507	0.96	1447	10	3	0.0124395		0.3	1	0	0			Histidine-rich protein	7.6e-22	7.6e-22	3.9
ALPS_ALL	CY	gene_2154	CY1_24kmer_contig_2850:12792-13700	498_nt	185	682	CY1_24kmer_contig_2850	12792	13700	497	308	0.62	308	10	0	0.0974026		0	0	0	0					0
ALPS_ALL	CY	gene_2157	CY1_24kmer_contig_2850:13158-14869	543_nt	313	855	CY1_24kmer_contig_2850	13158	14869	542	542	1	1111	10	0	0.271827		0	0	0	0					0
ALPS_ALL	CY	gene_2158	CY1_24kmer_contig_2850:13158-14869	570_nt	858	1427	CY1_24kmer_contig_2850	13158	14869	569	553	0.97	1111	10	0	0.271827		0	0	0	0			Large Ala/Glu-rich protein	0.00018	0.00018	0.00025
ALPS_ALL	CY	gene_2164	CY1_24kmer_contig_2850:16262-16957	258_nt	198	455	CY1_24kmer_contig_2850	16262	16957	257	95	0.37	95	10	13	0.157895		1.3	0	0	0					0
ALPS_ALL	CY	gene_2166	CY1_24kmer_contig_2850:16502-17266	384_nt	243	626	CY1_24kmer_contig_2850	16502	17266	383	164	0.43	164	10	2	0.402439		0.2	0	0	0					0
ALPS_ALL	CY	gene_2119	CY1_24kmer_contig_2850:1916-2667	378_nt	297	674	CY1_24kmer_contig_2850	1916	2667	377	151	0.4	151	10	5	0.0927152		0.5	0	0	0					0
ALPS_ALL	CY	gene_2122	CY1_24kmer_contig_2850:3241-3928	315_nt	284	598	CY1_24kmer_contig_2850	3241	3928	314	87	0.28	87	10	16	0.275862		1.6	0	0	0			Protein AHNAK2	3.5e-05	3.5e-05	110000
ALPS_ALL	CY	gene_2123	CY1_24kmer_contig_2850:4015-4768	312_nt	316	627	CY1_24kmer_contig_2850	4015	4768	311	137	0.44	153	10	1	0.627451		0.1	0	0	0					0
ALPS_ALL	CY	gene_2116	CY1_24kmer_contig_2850:683-1376	315_nt	287	601	CY1_24kmer_contig_2850	683	1376	314	93	0.3	93	10	3	0.225806		0.3	0	0	0					0
ALPS_ALL	CY	gene_2134	CY1_24kmer_contig_2850:7690-8405	168_nt	388	555	CY1_24kmer_contig_2850	7690	8405	167	27	0.16	115	10	7	0.130435		0.7	0	0	0					0
ALPS_ALL	CY	gene_2136	CY1_24kmer_contig_2850:8046-8914	237_nt	300	536	CY1_24kmer_contig_2850	8046	8914	236	236	1	268	10	10	0.0522388		1	0	0	0					0
ALPS_ALL	CY	gene_2139	CY1_24kmer_contig_2850:8478-9139	270_nt	132	401	CY1_24kmer_contig_2850	8478	9139	269	61	0.23	61	10	7	0.311475		0.7	0	0	0					0
ALPS_ALL	CY	gene_2142	CY1_24kmer_contig_2850:8732-9399	243_nt	140	382	CY1_24kmer_contig_2850	8732	9399	242	67	0.28	67	10	7	0.298507		0.7	0	0	0			Contig_2	3.3e-05	3.3e-05	33000
ALPS_ALL	CY	gene_2117	CY1_24kmer_contig_2850:893-1594	315_nt	77	391	CY1_24kmer_contig_2850	893	1594	314	91	0.29	101	10	8	0.306931		0.8	0	0	0					0
ALPS_ALL	Green	gene_609	CY1_24kmer_contig_2894:14064-15743	1677_nt	3	1679	CY1_24kmer_contig_2894	14064	15743	1676	1079	0.64	1079	16.3	25	0.0240964		1.53374	1	Intein_splicing	1	ribonucleoside-diphosphate reductase, partial	0	Ribonucleoside-diphosphate reductase class II	1.1e-206	1.1e-206	2e-104	Ribonucleoside-diphosphate reductase	DNA replication/repair	LAGLIDADG_3	PF14528.5	CL0324	LAGLIDADG-like domain	dgPsbyl
ALPS_ALL	Green	gene_600	CY1_24kmer_contig_2894:5104-5889	339_nt	3	341	CY1_24kmer_contig_2894	5104	5889	338	41	0.12	185	16.3	1	1.05405		0.0613497	0	0	1	von Willebrand factor A	1e-16	von Willebrand factor type A	3.1e-15	3.1e-15	5e-15	von Willebrand factor type A	Other
ALPS_ALL	CY	gene_601	CY1_24kmer_contig_2894:5104-5889	390_nt	394	783	CY1_24kmer_contig_2894	5104	5889	389	91	0.23	185	16.3	1	1.05405		0.0613497	0	0	0					0
ALPS_ALL	CY	gene_603	CY1_24kmer_contig_2894:5310-6011	513_nt	188	700	CY1_24kmer_contig_2894	5310	6011	512	101	0.2	101	16.3	4	0.930693		0.245399	0	0	0					0
ALPS_ALL	CY	gene_604	CY1_24kmer_contig_2894:5626-6364	486_nt	1	486	CY1_24kmer_contig_2894	5626	6364	485	138	0.28	138	16.3	5	0.217391		0.306748	0	0	0					0
ALPS_ALL	CY	gene_606	CY1_24kmer_contig_2894:9675-10832	348_nt	69	416	CY1_24kmer_contig_2894	9675	10832	347	116	0.33	557	16.3	23	0.177738		1.41104	1	0	0			Polysaccharide lyase 8 (Fragment)	0.00075	0.00075	2000
ALPS_ALL	CY	gene_607	CY1_24kmer_contig_2894:9675-10832	492_nt	470	961	CY1_24kmer_contig_2894	9675	10832	491	387	0.79	557	16.3	23	0.177738		1.41104	1	0	0					0
ALPS_ALL	CY	gene_2815	CY1_24kmer_contig_3198:11212-11886	405_nt	3	407	CY1_24kmer_contig_3198	11212	11886	404	74	0.18	74	8.4	5	1.5		0.595238	0	0	0					0
ALPS_ALL	CY	gene_2818	CY1_24kmer_contig_3198:16094-19597	888_nt	1	888	CY1_24kmer_contig_3198	16094	19597	887	588	0.66	2903	8.4	0	0.0127454		0	0	0	0			Short-chain dehydrogenase/reductase SDR	5.6e-06	5.6e-06	3100
ALPS_ALL	CY	gene_2819	CY1_24kmer_contig_3198:16094-19597	1194_nt	1366	2559	CY1_24kmer_contig_3198	16094	19597	1193	1193	1	2903	8.4	0	0.0127454		0	0	0	0					0
ALPS_ALL	CY	gene_2820	CY1_24kmer_contig_3198:16094-19597	264_nt	2844	3107	CY1_24kmer_contig_3198	16094	19597	263	263	1	2903	8.4	0	0.0127454		0	0	0	0					0
ALPS_ALL	CY	gene_2821	CY1_24kmer_contig_3198:16094-19597	216_nt	3129	3344	CY1_24kmer_contig_3198	16094	19597	215	74	0.34	2903	8.4	0	0.0127454		0	0	0	0					0
ALPS_ALL	CY	gene_2824	CY1_24kmer_contig_3198:19117-22806	216_nt	106	321	CY1_24kmer_contig_3198	19117	22806	215	21	0.1	3089	8.4	0	0.0806086		0	0	0	0					0
ALPS_ALL	CY	gene_2825	CY1_24kmer_contig_3198:19117-22806	117_nt	387	503	CY1_24kmer_contig_3198	19117	22806	116	116	1	3089	8.4	0	0.0806086		0	0	0	0					0
ALPS_ALL	CY	gene_2826	CY1_24kmer_contig_3198:19117-22806	186_nt	579	764	CY1_24kmer_contig_3198	19117	22806	185	185	1	3089	8.4	0	0.0806086		0	0	0	0					0
ALPS_ALL	CY	gene_2827	CY1_24kmer_contig_3198:19117-22806	390_nt	764	1153	CY1_24kmer_contig_3198	19117	22806	389	389	1	3089	8.4	0	0.0806086		0	0	0	0					0
ALPS_ALL	CY	gene_2828	CY1_24kmer_contig_3198:19117-22806	225_nt	1195	1419	CY1_24kmer_contig_3198	19117	22806	224	224	1	3089	8.4	0	0.0806086		0	0	0	0					0
ALPS_ALL	Green	gene_2835	CY1_24kmer_contig_3198:19117-22806	558_nt	2803	3360	CY1_24kmer_contig_3198	19117	22806	557	557	1	3089	8.4	8	0.0806086		0.952381	1	0	1	magnesium transporter MgtC	8e-14	MgtC family magnesium (Mg2+) transporter	5.2e-22	5.2e-22	6.2e-22	MgtC family magnesium (Mg2+) transporter	Membrane
ALPS_ALL	CY	gene_2829	CY1_24kmer_contig_3198:19117-22806	348_nt	1438	1785	CY1_24kmer_contig_3198	19117	22806	347	347	1	3089	8.4	0	0.0806086		0	0	0	0					0
ALPS_ALL	CY	gene_2830	CY1_24kmer_contig_3198:19117-22806	132_nt	1785	1916	CY1_24kmer_contig_3198	19117	22806	131	131	1	3089	8.4	0	0.0806086		0	0	0	0					0
ALPS_ALL	CY	gene_2831	CY1_24kmer_contig_3198:19117-22806	123_nt	1918	2040	CY1_24kmer_contig_3198	19117	22806	122	122	1	3089	8.4	0	0.0806086		0	0	0	0					0
ALPS_ALL	CY	gene_2832	CY1_24kmer_contig_3198:19117-22806	252_nt	2033	2284	CY1_24kmer_contig_3198	19117	22806	251	251	1	3089	8.4	0	0.0806086		0	0	0	0					0
ALPS_ALL	CY	gene_2833	CY1_24kmer_contig_3198:19117-22806	222_nt	2284	2505	CY1_24kmer_contig_3198	19117	22806	221	221	1	3089	8.4	0	0.0806086		0	0	0	0					0
ALPS_ALL	CY	gene_2834	CY1_24kmer_contig_3198:19117-22806	216_nt	2564	2779	CY1_24kmer_contig_3198	19117	22806	215	215	1	3089	8.4	0	0.0806086		0	0	0	0					0
ALPS_ALL	Green	gene_2838	CY1_24kmer_contig_3198:22220-23681	549_nt	912	1460	CY1_24kmer_contig_3198	22220	23681	548	249	0.45	861	8.4	8	0.0963995		0.952381	1	0	1	(p)ppGpp synthetase	3e-17	GTP pyrophosphokinase (RelA/SpoT)	8.9e-35	8.9e-35	1e-34	GTP pyrophosphokinase (RelA/SpoT)	Other
ALPS_ALL	CY	gene_2837	CY1_24kmer_contig_3198:22220-23681	336_nt	482	817	CY1_24kmer_contig_3198	22220	23681	335	335	1	861	8.4	0	0.0963995		0	0	0	0					0
ALPS_ALL	CY	gene_2842	CY1_24kmer_contig_3198:23318-27115	456_nt	423	878	CY1_24kmer_contig_3198	23318	27115	455	455	1	3197	8.4	0	0.0894589		0	0	0	0					0
ALPS_ALL	CY	gene_2843	CY1_24kmer_contig_3198:23318-27115	171_nt	992	1162	CY1_24kmer_contig_3198	23318	27115	170	170	1	3197	8.4	0	0.0894589		0	0	0	0					0
ALPS_ALL	CY	gene_2844	CY1_24kmer_contig_3198:23318-27115	561_nt	1309	1869	CY1_24kmer_contig_3198	23318	27115	560	560	1	3197	8.4	0	0.0894589		0	0	0	0					0
ALPS_ALL	CY	gene_2845	CY1_24kmer_contig_3198:23318-27115	603_nt	2043	2645	CY1_24kmer_contig_3198	23318	27115	602	602	1	3197	8.4	0	0.0894589		0	0	0	0					0
ALPS_ALL	CY	gene_2846	CY1_24kmer_contig_3198:23318-27115	489_nt	2807	3295	CY1_24kmer_contig_3198	23318	27115	488	488	1	3197	8.4	0	0.0894589		0	0	0	0					0
ALPS_ALL	CY	gene_2847	CY1_24kmer_contig_3198:23318-27115	312_nt	3461	3772	CY1_24kmer_contig_3198	23318	27115	311	36	0.12	3197	8.4	0	0.0894589		0	0	0	0					0
ALPS_ALL	CY	gene_2848	CY1_24kmer_contig_3198:26700-29024	447_nt	79	525	CY1_24kmer_contig_3198	26700	29024	446	225	0.5	1724	8.4	0	0.0597448		0	0	0	0					0
ALPS_ALL	CY	gene_2849	CY1_24kmer_contig_3198:26700-29024	342_nt	1982	2323	CY1_24kmer_contig_3198	26700	29024	341	42	0.12	1724	8.4	0	0.0597448		0	0	0	0					0
ALPS_ALL	CY	gene_2850	CY1_24kmer_contig_3198:28432-29445	444_nt	250	693	CY1_24kmer_contig_3198	28432	29445	443	393	0.89	413	8.4	0	0.571429		0	0	0	0					0
ALPS_ALL	CY	gene_2811	CY1_24kmer_contig_3198:5637-6662	633_nt	3	635	CY1_24kmer_contig_3198	5637	6662	632	335	0.53	425	8.4	23	0.498824		2.7381	1	0	0					0
ALPS_ALL	CY	gene_2814	CY1_24kmer_contig_3198:7049-7710	339_nt	323	661	CY1_24kmer_contig_3198	7049	7710	338	38	0.11	61	8.4	16	0.393443		1.90476	0	0	0					0
ALPS_ALL	CY	gene_699	CY1_24kmer_contig_4781:1071-1959	459_nt	1	459	CY1_24kmer_contig_4781	1071	1959	458	159	0.35	288	14.5	0	0.0694444		0	0	0	0			Kitasatospora griseola strain MF730-N6 RKJC_4	3.4e-09	3.4e-09	5.6e-09
ALPS_ALL	CY	gene_709	CY1_24kmer_contig_4781:11568-12232	600_nt	1	600	CY1_24kmer_contig_4781	11568	12232	599	64	0.11	64	14.5	7	0.71875		0.482759	0	0	0					0
ALPS_ALL	CY	gene_710	CY1_24kmer_contig_4781:11695-12410	471_nt	3	473	CY1_24kmer_contig_4781	11695	12410	470	115	0.24	115	14.5	1	1.13043		0.0689655	0	0	0					0
ALPS_ALL	Green	gene_713	CY1_24kmer_contig_4781:13127-14746	1533_nt	17	1549	CY1_24kmer_contig_4781	13127	14746	1532	1019	0.67	1019	14.5	11	0.0274779		0.758621	1	Intein_splicing	1	gp3	9e-160	Gp3	1.3e-151	1.3e-151	1.5e-151	Nucleotidyltransferase	Other
ALPS_ALL	CY	gene_702	CY1_24kmer_contig_4781:3289-4001	696_nt	3	698	CY1_24kmer_contig_4781	3289	4001	695	112	0.16	112	14.5	10	0.446429		0.689655	0	0	0	putative uncharacterized protein	3e-24	Gp1	2.7e-14	2.7e-14	8.5e-14
ALPS_ALL	Green	gene_2580	CY1_24kmer_contig_615:11815-13579	879_nt	593	1471	CY1_24kmer_contig_615	11815	13579	878	871	0.99	1164	7.9	10	0.0197595		1.26582	1	0	1	Capsular polysaccharide biosynthesis protein-like protein	2e-12	Capsular polysaccharide biosynthesis protein-like protein	5.6e-11	5.6e-11	9e-11	Capsular polysaccharide biosynthesis protein-like protein	Membrane
ALPS_ALL	CY	gene_2583	CY1_24kmer_contig_615:13051-13912	234_nt	316	549	CY1_24kmer_contig_615	13051	13912	233	233	1	261	7.9	4	0.0613027		0.506329	0	0	0					0
ALPS_ALL	CY	gene_2549	CY1_24kmer_contig_615:1876-2536	330_nt	205	534	CY1_24kmer_contig_615	1876	2536	329	60	0.18	60	7.9	4	0.15		0.506329	0	0	0					0
ALPS_ALL	CY	gene_2550	CY1_24kmer_contig_615:2006-2666	330_nt	75	404	CY1_24kmer_contig_615	2006	2666	329	60	0.18	60	7.9	3	0.133333		0.379747	0	0	0					0
ALPS_ALL	CY	gene_2590	CY1_24kmer_contig_615:21433-22161	627_nt	2	628	CY1_24kmer_contig_615	21433	22161	626	128	0.2	128	7.9	6	0.710938		0.759494	0	0	0					0
ALPS_ALL	CY	gene_2591	CY1_24kmer_contig_615:22590-23289	468_nt	230	697	CY1_24kmer_contig_615	22590	23289	467	99	0.21	99	7.9	5	0.353535		0.632911	0	0	0					0
ALPS_ALL	CY	gene_2592	CY1_24kmer_contig_615:23459-24131	612_nt	3	614	CY1_24kmer_contig_615	23459	24131	611	72	0.12	72	7.9	14	0.125		1.77215	0	0	0					0
ALPS_ALL	CY	gene_2593	CY1_24kmer_contig_615:23799-24477	582_nt	2	583	CY1_24kmer_contig_615	23799	24477	581	78	0.13	78	7.9	10	0.576923		1.26582	0	0	0					0
ALPS_ALL	CY	gene_2594	CY1_24kmer_contig_615:25012-25772	540_nt	221	760	CY1_24kmer_contig_615	25012	25772	539	160	0.3	160	7.9	1	0.0875		0.126582	0	0	0			WD-40 repeat-containing protein	1.5e-05	1.5e-05	13000
ALPS_ALL	CY	gene_2595	CY1_24kmer_contig_615:25223-25902	576_nt	10	585	CY1_24kmer_contig_615	25223	25902	575	79	0.14	79	7.9	2	0.202532		0.253165	0	0	0			WD-40 repeat-containing protein	6.4e-05	6.4e-05	12000
ALPS_ALL	CY	gene_2551	CY1_24kmer_contig_615:2526-3220	333_nt	3	335	CY1_24kmer_contig_615	2526	3220	332	35	0.11	94	7.9	5	0.574468		0.632911	0	0	0					0
ALPS_ALL	CY	gene_2596	CY1_24kmer_contig_615:25646-26461	813_nt	1	813	CY1_24kmer_contig_615	25646	26461	812	215	0.26	215	7.9	0	0.255814		0	0	0	0					0
ALPS_ALL	CY	gene_2597	CY1_24kmer_contig_615:26476-27184	615_nt	2	616	CY1_24kmer_contig_615	26476	27184	614	108	0.18	108	7.9	4	0.296296		0.506329	0	0	0			PKD domain containing protein	6.7e-07	6.7e-07	540
ALPS_ALL	Green	gene_2554	CY1_24kmer_contig_615:2713-3449	591_nt	145	735	CY1_24kmer_contig_615	2713	3449	590	136	0.23	136	7.9	3	0.0588235		0.379747	0	0	1	deoxycytidine triphosphate deaminase	8e-54	Deoxycytidine triphosphate deaminase	9.1e-50	9.1e-50	1.1e-49	Deoxycytidine triphosphate deaminase	Other
ALPS_ALL	CY	gene_2598	CY1_24kmer_contig_615:27162-27851	687_nt	1	687	CY1_24kmer_contig_615	27162	27851	686	89	0.13	89	7.9	3	0.0674157		0.379747	0	0	0					0
ALPS_ALL	CY	gene_2599	CY1_24kmer_contig_615:27302-28752	1008_nt	2	1009	CY1_24kmer_contig_615	27302	28752	1007	709	0.7	850	7.9	0	0.0152941		0	0	0	0					0
ALPS_ALL	CY	gene_2600	CY1_24kmer_contig_615:27302-28752	474_nt	975	1448	CY1_24kmer_contig_615	27302	28752	473	175	0.37	850	7.9	0	0.0152941		0	0	0	0			Cell surface protein with LPXTG-motif	2.1e-08	2.1e-08	85000
ALPS_ALL	CY	gene_2601	CY1_24kmer_contig_615:28542-29211	666_nt	2	667	CY1_24kmer_contig_615	28542	29211	665	69	0.1	69	7.9	1	0.753623		0.126582	0	0	0					0
ALPS_ALL	CY	gene_2602	CY1_24kmer_contig_615:28663-29364	699_nt	1	699	CY1_24kmer_contig_615	28663	29364	698	101	0.14	101	7.9	3	0.0891089		0.379747	0	0	0					0
ALPS_ALL	CY	gene_2603	CY1_24kmer_contig_615:29382-30152	522_nt	2	523	CY1_24kmer_contig_615	29382	30152	521	170	0.33	170	7.9	2	0.0588235		0.253165	0	0	0					0
ALPS_ALL	CY	gene_2605	CY1_24kmer_contig_615:29943-30628	684_nt	2	685	CY1_24kmer_contig_615	29943	30628	683	85	0.12	85	7.9	3	0.0941176		0.379747	0	0	0					0
ALPS_ALL	CY	gene_2606	CY1_24kmer_contig_615:30082-30853	567_nt	1	567	CY1_24kmer_contig_615	30082	30853	566	171	0.3	171	7.9	2	0.0994152		0.253165	0	0	0					0
ALPS_ALL	CY	gene_2607	CY1_24kmer_contig_615:30572-31226	429_nt	3	431	CY1_24kmer_contig_615	30572	31226	428	54	0.13	54	7.9	7	0.148148		0.886076	0	0	0					0
ALPS_ALL	CY	gene_2608	CY1_24kmer_contig_615:30736-31424	678_nt	1	678	CY1_24kmer_contig_615	30736	31424	677	88	0.13	88	7.9	13	0.284091		1.64557	0	0	0					0
ALPS_ALL	CY	gene_2609	CY1_24kmer_contig_615:30983-31649	447_nt	3	449	CY1_24kmer_contig_615	30983	31649	446	66	0.15	66	7.9	14	0.181818		1.77215	0	0	0					0
ALPS_ALL	CY	gene_2611	CY1_24kmer_contig_615:31225-31918	474_nt	220	693	CY1_24kmer_contig_615	31225	31918	473	93	0.2	93	7.9	7	0.16129		0.886076	0	0	0					0
ALPS_ALL	CY	gene_2612	CY1_24kmer_contig_615:31427-32310	750_nt	18	767	CY1_24kmer_contig_615	31427	32310	749	283	0.38	283	7.9	0	0.0883392		0	0	0	0			Tetratricopeptide repeat-containing protein	8.7e-12	8.7e-12	3200
ALPS_ALL	CY	gene_2613	CY1_24kmer_contig_615:32150-32924	636_nt	60	695	CY1_24kmer_contig_615	32150	32924	635	174	0.27	174	7.9	2	0.0344828		0.253165	0	0	0					0
ALPS_ALL	CY	gene_2614	CY1_24kmer_contig_615:32393-33119	450_nt	3	452	CY1_24kmer_contig_615	32393	33119	449	126	0.28	126	7.9	4	0.0952381		0.506329	0	0	0			Filamentous hemagglutinin	6.5e-05	6.5e-05	1500
ALPS_ALL	CY	gene_2616	CY1_24kmer_contig_615:32610-33426	492_nt	232	723	CY1_24kmer_contig_615	32610	33426	491	216	0.44	216	7.9	0	0.0324074		0	0	0	0					0
ALPS_ALL	CY	gene_2617	CY1_24kmer_contig_615:32901-33612	432_nt	1	432	CY1_24kmer_contig_615	32901	33612	431	111	0.26	111	7.9	6	0.036036		0.759494	0	0	0					0
ALPS_ALL	CY	gene_2619	CY1_24kmer_contig_615:33228-34119	768_nt	116	883	CY1_24kmer_contig_615	33228	34119	767	291	0.38	291	7.9	0	0.0171821		0	0	0	0					0
ALPS_ALL	CY	gene_2620	CY1_24kmer_contig_615:34029-35340	1179_nt	2	1180	CY1_24kmer_contig_615	34029	35340	1178	711	0.6	711	7.9	0	0.0267229		0	0	0	0					0
ALPS_ALL	CY	gene_2624	CY1_24kmer_contig_615:36386-37111	351_nt	2	352	CY1_24kmer_contig_615	36386	37111	350	52	0.15	125	7.9	3	0.168		0.379747	0	0	0					0
ALPS_ALL	CY	gene_2625	CY1_24kmer_contig_615:36603-37664	1059_nt	1	1059	CY1_24kmer_contig_615	36603	37664	1058	461	0.44	461	7.9	0	0.145336		0	0	0	0					0
ALPS_ALL	Green	gene_2557	CY1_24kmer_contig_615:5152-7291	1356_nt	782	2137	CY1_24kmer_contig_615	5152	7291	1355	1057	0.78	1539	7.9	7	0.0669266		0.886076	1	0	1	glycoside hydrolase family 71 protein	4e-14	Glucan endo-1	1.6e-09	1.6e-09	1.9e-09	Glycoside hydrolase family 71	Attachment/Host recognition
ALPS_ALL	CY	gene_2556	CY1_24kmer_contig_615:5152-7291	453_nt	299	751	CY1_24kmer_contig_615	5152	7291	452	451	1	1539	7.9	7	0.0669266		0.886076	1	0	0					0
ALPS_ALL	CY	gene_2559	CY1_24kmer_contig_615:6757-8549	402_nt	899	1300	CY1_24kmer_contig_615	6757	8549	401	401	1	1192	7.9	7	0.00167785		0.886076	1	0	0					0
ALPS_ALL	CY	gene_2560	CY1_24kmer_contig_615:8110-8802	150_nt	317	466	CY1_24kmer_contig_615	8110	8802	149	75	0.5	92	7.9	11	0.0869565		1.39241	0	0	0					0
ALPS_ALL	CY	gene_2563	CY1_24kmer_contig_615:8407-9057	261_nt	162	422	CY1_24kmer_contig_615	8407	9057	260	50	0.19	50	7.9	4	0.28		0.506329	0	0	0			Histidine-rich protein	0.00014	0.00014	290
ALPS_ALL	CY	gene_2566	CY1_24kmer_contig_615:8598-9540	222_nt	238	459	CY1_24kmer_contig_615	8598	9540	221	159	0.72	342	7.9	0	0.190058		0	0	0	0					0
ALPS_ALL	CY	gene_2567	CY1_24kmer_contig_615:8598-9540	225_nt	456	680	CY1_24kmer_contig_615	8598	9540	224	186	0.83	342	7.9	0	0.190058		0	0	0	0					0
ALPS_ALL	CY	gene_2570	CY1_24kmer_contig_615:9181-9844	450_nt	90	539	CY1_24kmer_contig_615	9181	9844	449	63	0.14	63	7.9	6	0.47619		0.759494	0	0	0					0
ALPS_ALL	CY	gene_2572	CY1_24kmer_contig_615:9422-10828	723_nt	370	1092	CY1_24kmer_contig_615	9422	10828	722	722	1	806	7.9	7	0.00620347		0.886076	1	0	0					0
ALPS_ALL	CY	gene_2385	CY1_24kmer_contig_7246:13395-14780	543_nt	424	966	CY1_24kmer_contig_7246	13395	14780	542	542	1	785	12.4	5	0.419108		0.403226	1	0	0	PF13274 family protein	2e-11	PF13274 family protein	6.1e-11	6.1e-11	8.6e-11
ALPS_ALL	CY	gene_2388	CY1_24kmer_contig_7246:15370-16114	375_nt	370	744	CY1_24kmer_contig_7246	15370	16114	374	74	0.2	144	12.4	3	0.326389		0.241935	0	0	0					0
ALPS_ALL	CY	gene_2389	CY1_24kmer_contig_7246:17123-19144	402_nt	2	403	CY1_24kmer_contig_7246	17123	19144	401	103	0.26	1421	12.4	3	0.0154821		0.241935	1	0	0					0
ALPS_ALL	CY	gene_2390	CY1_24kmer_contig_7246:17123-19144	1152_nt	546	1697	CY1_24kmer_contig_7246	17123	19144	1151	1151	1	1421	12.4	3	0.0154821		0.241935	1	0	0					0
ALPS_ALL	CY	gene_2392	CY1_24kmer_contig_7246:18602-19490	357_nt	532	888	CY1_24kmer_contig_7246	18602	19490	356	56	0.16	288	12.4	0	0.291667		0	0	0	0					0
ALPS_ALL	CY	gene_2393	CY1_24kmer_contig_7246:18999-19659	474_nt	135	608	CY1_24kmer_contig_7246	18999	19659	473	60	0.13	60	12.4	12	2.08333		0.967742	0	0	0					0
ALPS_ALL	CY	gene_2395	CY1_24kmer_contig_7246:19435-20251	399_nt	391	789	CY1_24kmer_contig_7246	19435	20251	398	125	0.31	216	12.4	0	0.939815		0	0	0	0					0
ALPS_ALL	Green	gene_2398	CY1_24kmer_contig_7246:24441-25965	285_nt	529	813	CY1_24kmer_contig_7246	24441	25965	284	284	1	924	12.4	0	0.0270563		0	0	0	1	glycosyl hydrolase	4e-13			0		Glycosyl hydrolase	Attachment/Host recognition
ALPS_ALL	CY	gene_2402	CY1_24kmer_contig_7246:27120-28211	252_nt	439	690	CY1_24kmer_contig_7246	27120	28211	251	251	1	491	12.4	3	0.0570265		0.241935	1	0	0					0
ALPS_ALL	CY	gene_2372	CY1_24kmer_contig_7246:5650-9464	375_nt	2	376	CY1_24kmer_contig_7246	5650	9464	374	76	0.2	3214	12.4	4	0.0264468		0.322581	1	0	0					0
ALPS_ALL	CY	gene_2373	CY1_24kmer_contig_7246:5650-9464	522_nt	422	943	CY1_24kmer_contig_7246	5650	9464	521	521	1	3214	12.4	4	0.0264468		0.322581	1	0	0					0
ALPS_ALL	CY	gene_2374	CY1_24kmer_contig_7246:5650-9464	399_nt	991	1389	CY1_24kmer_contig_7246	5650	9464	398	398	1	3214	12.4	4	0.0264468		0.322581	1	0	0					0
ALPS_ALL	CY	gene_2375	CY1_24kmer_contig_7246:5650-9464	426_nt	1419	1844	CY1_24kmer_contig_7246	5650	9464	425	425	1	3214	12.4	4	0.0264468		0.322581	1	0	0					0
ALPS_ALL	CY	gene_2376	CY1_24kmer_contig_7246:5650-9464	243_nt	1920	2162	CY1_24kmer_contig_7246	5650	9464	242	242	1	3214	12.4	4	0.0264468		0.322581	1	0	0					0
ALPS_ALL	CY	gene_2377	CY1_24kmer_contig_7246:5650-9464	462_nt	2425	2886	CY1_24kmer_contig_7246	5650	9464	461	461	1	3214	12.4	4	0.0264468		0.322581	1	0	0			Ste7p	0.00019	0.00019	23000
ALPS_ALL	CY	gene_2378	CY1_24kmer_contig_7246:5650-9464	468_nt	2951	3418	CY1_24kmer_contig_7246	5650	9464	467	467	1	3214	12.4	4	0.0264468		0.322581	1	0	0					0
ALPS_ALL	CY	gene_1462	CY1_24kmer_contig_7306:11374-12198	237_nt	104	340	CY1_24kmer_contig_7306	11374	12198	236	40	0.17	224	6.2	0	0.0133929		0	0	0	0			Putative calcium-binding outer membrane-like protein	8.8e-06	8.8e-06	5800
ALPS_ALL	CY	gene_1463	CY1_24kmer_contig_7306:11374-12198	378_nt	439	816	CY1_24kmer_contig_7306	11374	12198	377	85	0.23	224	6.2	0	0.0133929		0	0	0	0					0
ALPS_ALL	CY	gene_1464	CY1_24kmer_contig_7306:11703-12385	378_nt	110	487	CY1_24kmer_contig_7306	11703	12385	377	82	0.22	82	6.2	7	0.097561		1.12903	0	0	0					0
ALPS_ALL	CY	gene_1467	CY1_24kmer_contig_7306:12107-12780	204_nt	256	459	CY1_24kmer_contig_7306	12107	12780	203	73	0.36	73	6.2	7	0.890411		1.12903	0	0	0					0
ALPS_ALL	CY	gene_1468	CY1_24kmer_contig_7306:12535-13206	630_nt	41	670	CY1_24kmer_contig_7306	12535	13206	629	71	0.11	71	6.2	18	0.943662		2.90323	0	0	0					0
ALPS_ALL	CY	gene_1473	CY1_24kmer_contig_7306:19032-19721	375_nt	94	468	CY1_24kmer_contig_7306	19032	19721	374	89	0.24	89	6.2	9	0.258427		1.45161	0	0	0					0
ALPS_ALL	CY	gene_1475	CY1_24kmer_contig_7306:19937-22945	2373_nt	3	2375	CY1_24kmer_contig_7306	19937	22945	2372	2075	0.87	2408	6.2	0	0.0552326		0	0	0	0			Putative tail fiber protein	5.1e-06	5.1e-06	0.006
ALPS_ALL	CY	gene_1476	CY1_24kmer_contig_7306:19937-22945	363_nt	2386	2748	CY1_24kmer_contig_7306	19937	22945	362	322	0.89	2408	6.2	0	0.0552326		0	0	0	0			Mate recognition protein motif repeat B	0.00044	0.00044	160000
ALPS_ALL	CY	gene_1457	CY1_24kmer_contig_7306:7908-8624	360_nt	187	546	CY1_24kmer_contig_7306	7908	8624	359	116	0.32	116	6.2	3	0.112069		0.483871	0	0	0			Putative disease resistance protein	5.2e-07	5.2e-07	4000
ALPS_ALL	Green	gene_1459	CY1_24kmer_contig_7306:8473-9210	423_nt	86	508	CY1_24kmer_contig_7306	8473	9210	422	137	0.32	137	6.2	2	0.248175		0.322581	0	0	1	tail collar domain-containing protein	9e-10	Phage tail collar domain family protein	1.9e-12	1.9e-12	3.7e-12	Tail Collar	Attachment/Host recognition
ALPS_ALL	Green	gene_1461	CY1_24kmer_contig_7306:9845-10577	522_nt	1	522	CY1_24kmer_contig_7306	9845	10577	521	132	0.25	132	6.2	2	0.416667		0.322581	0	0	1	peptidase S14 ClpP	0.0006	ATP-dependent Clp protease proteolytic subunit	2.7e-09	2.7e-09	5.2e-09	Peptidase S14 (ClpP)	Attachment/Host recognition	peptidase S14 [Mucilaginibacter paludis]	63.5	63.5	0.8	9e-09	0.37	Delta blast
ALPS_ALL	CY	gene_43	CY1_33kmer_contig_1108:15732-16894	1161_nt	2	1162	CY1_33kmer_contig_1108	15732	16894	1160	562	0.48	562	2.1	0	0		0	0	0	0					0
ALPS_ALL	CY	gene_44	CY1_33kmer_contig_1108:20312-21716	789_nt	2	790	CY1_33kmer_contig_1108	20312	21716	788	490	0.62	804	2.1	0	0		0	0	0	0					0
ALPS_ALL	CY	gene_45	CY1_33kmer_contig_1108:20312-21716	408_nt	806	1213	CY1_33kmer_contig_1108	20312	21716	407	298	0.73	804	2.1	0	0		0	0	0	0					0
ALPS_ALL	CY	gene_47	CY1_33kmer_contig_1108:21965-22781	414_nt	79	492	CY1_33kmer_contig_1108	21965	22781	413	192	0.46	216	2.1	0	0		0	0	0	0					0
ALPS_ALL	CY	gene_48	CY1_33kmer_contig_1108:21965-22781	354_nt	462	815	CY1_33kmer_contig_1108	21965	22781	353	54	0.15	216	2.1	0	0		0	0	0	0					0
ALPS_ALL	CY	gene_50	CY1_33kmer_contig_1108:23583-24557	534_nt	296	829	CY1_33kmer_contig_1108	23583	24557	533	374	0.7	374	2.1	0	0		0	0	0	0					0
ALPS_ALL	CY	gene_52	CY1_33kmer_contig_1108:27905-28910	1002_nt	2	1003	CY1_33kmer_contig_1108	27905	28910	1001	405	0.4	405	2.1	0	0		0	0	0	0					0
ALPS_ALL	CY	gene_54	CY1_33kmer_contig_1108:30360-31193	537_nt	195	731	CY1_33kmer_contig_1108	30360	31193	536	233	0.43	233	2.1	0	0		0	0	0	0			Surface antigen family protein	0.00042	0.00042	19000
ALPS_ALL	CY	gene_56	CY1_33kmer_contig_1108:30969-31974	381_nt	297	677	CY1_33kmer_contig_1108	30969	31974	380	377	0.99	405	2.1	#N/A	#N/A		#N/A	#N/A	0	0					0
ALPS_ALL	CY	gene_57	CY1_33kmer_contig_1108:30969-31974	300_nt	674	973	CY1_33kmer_contig_1108	30969	31974	299	31	0.1	405	2.1	#N/A	#N/A		#N/A	#N/A	0	0					0
ALPS_ALL	Green	gene_553	CY1_33kmer_contig_13737:14736-16561	1650_nt	129	1778	CY1_33kmer_contig_13737	14736	16561	1649	1225	0.74	1225	17.2	0	0.140408		0	1	Intein_splicing	1	DNA helicase	4e-164	Replicative DNA helicase	1.3e-167	1.3e-167	2e-107	DNA helicase	DNA replication/repair
ALPS_ALL	CY	gene_2059	CY1_33kmer_contig_18277:10038-10756	447_nt	1	447	CY1_33kmer_contig_18277	10038	10756	446	118	0.26	118	16.3	11	1.13559		0.674847	0	0	0	bacteriophage protein	3e-10	Bacteriophage protein	1.9e-11	1.9e-11	2e-11
ALPS_ALL	CY	gene_2029	CY1_33kmer_contig_18277:1010-1709	696_nt	2	697	CY1_33kmer_contig_18277	1010	1709	695	99	0.14	99	16.3	10	2.49495		0.613497	0	0	0					0
ALPS_ALL	Green	gene_2063	CY1_33kmer_contig_18277:10491-11274	663_nt	3	665	CY1_33kmer_contig_18277	10491	11274	662	183	0.28	183	16.3	6	0.398907		0.368098	0	0	1			Peptidase S49	9.4e-12	9.4e-12	2.1e-11	Peptidase S49	Attachment/Host recognition
ALPS_ALL	Green	gene_2065	CY1_33kmer_contig_18277:12948-13769	582_nt	239	820	CY1_33kmer_contig_18277	12948	13769	581	221	0.38	221	16.3	0	1.11765		0	0	0	1	phage terminase large subunit	0.0003	Terminase B protein	2.6e-31	2.6e-31	4.8e-31	Terminase large subunit	DNA packaging
ALPS_ALL	CY	gene_2072	CY1_33kmer_contig_18277:14443-15196	330_nt	309	638	CY1_33kmer_contig_18277	14443	15196	329	144	0.44	153	16.3	#N/A	#N/A		#N/A	#N/A	0	0					0
ALPS_ALL	CY	gene_2031	CY1_33kmer_contig_18277:1965-2717	471_nt	229	699	CY1_33kmer_contig_18277	1965	2717	470	152	0.32	152	16.3	7	0.565789		0.429448	0	0	0					0
ALPS_ALL	CY	gene_2032	CY1_33kmer_contig_18277:2173-2974	552_nt	21	572	CY1_33kmer_contig_18277	2173	2974	551	201	0.36	201	16.3	0	0.40796		0	0	0	0					0
ALPS_ALL	Green	gene_2034	CY1_33kmer_contig_18277:3262-4097	597_nt	2	598	CY1_33kmer_contig_18277	3262	4097	596	235	0.39	235	16.3	0	1.41277		0	0	0	1			Minor tail protein GP26	1.4e-16	1.4e-16	1.4e-16	Tail protein (minor)	Attachment/Host recognition
ALPS_ALL	CY	gene_2026	CY1_33kmer_contig_18277:338-1007	336_nt	243	578	CY1_33kmer_contig_18277	338	1007	335	69	0.21	69	16.3	3	0.492754		0.184049	0	0	0					0
ALPS_ALL	CY	gene_2038	CY1_33kmer_contig_18277:3723-4374	426_nt	190	615	CY1_33kmer_contig_18277	3723	4374	425	51	0.12	51	16.3	11	0.843137		0.674847	0	0	0					0
ALPS_ALL	CY	gene_2040	CY1_33kmer_contig_18277:4415-5083	171_nt	225	395	CY1_33kmer_contig_18277	4415	5083	170	68	0.4	68	16.3	26	1.79412		1.59509	0	0	0			Zinc finger protein 345 (Fragment)	5.7e-05	5.7e-05	15000
ALPS_ALL	CY	gene_2043	CY1_33kmer_contig_18277:4596-5307	423_nt	220	642	CY1_33kmer_contig_18277	4596	5307	422	111	0.26	111	16.3	7	1.7027		0.429448	0	0	0					0
ALPS_ALL	CY	gene_2044	CY1_33kmer_contig_18277:4723-5380	423_nt	93	515	CY1_33kmer_contig_18277	4723	5380	422	57	0.14	57	16.3	3	2.94737		0.184049	0	0	0					0
ALPS_ALL	CY	gene_2027	CY1_33kmer_contig_18277:506-1443	336_nt	75	410	CY1_33kmer_contig_18277	506	1443	335	110	0.33	337	16.3	0	0.216617		0	0	0	0					0
ALPS_ALL	CY	gene_2028	CY1_33kmer_contig_18277:506-1443	489_nt	425	913	CY1_33kmer_contig_18277	506	1443	488	212	0.43	337	16.3	0	0.216617		0	0	0	0					0
ALPS_ALL	CY	gene_2047	CY1_33kmer_contig_18277:5188-6152	258_nt	512	769	CY1_33kmer_contig_18277	5188	6152	257	152	0.59	364	16.3	0	0.71978		0	0	0	0					0
ALPS_ALL	CY	gene_2051	CY1_33kmer_contig_18277:5862-6516	456_nt	199	654	CY1_33kmer_contig_18277	5862	6516	455	54	0.12	54	16.3	6	0.62963		0.368098	0	0	0					0
ALPS_ALL	CY	gene_2052	CY1_33kmer_contig_18277:6761-7437	375_nt	2	376	CY1_33kmer_contig_18277	6761	7437	374	76	0.2	76	16.3	22	2.47368		1.34969	0	0	0					0
ALPS_ALL	CY	gene_2054	CY1_33kmer_contig_18277:6951-8669	600_nt	194	793	CY1_33kmer_contig_18277	6951	8669	599	493	0.82	1118	16.3	0	0.142218		0	0	0	0					0
ALPS_ALL	CY	gene_2055	CY1_33kmer_contig_18277:6951-8669	393_nt	790	1182	CY1_33kmer_contig_18277	6951	8669	392	392	1	1118	16.3	0	0.142218		0	0	0	0					0
ALPS_ALL	CY	gene_2056	CY1_33kmer_contig_18277:6951-8669	486_nt	1179	1664	CY1_33kmer_contig_18277	6951	8669	485	239	0.49	1118	16.3	0	0.142218		0	0	0	0					0
ALPS_ALL	CY	gene_1728	CY1_33kmer_contig_2386:0-664	279_nt	108	386	CY1_33kmer_contig_2386	0	664	278	64	0.23	64	11.5	#N/A	#N/A		#N/A	#N/A	0	0					0
ALPS_ALL	Green	gene_1746	CY1_33kmer_contig_2386:21178-23157	963_nt	3	965	CY1_33kmer_contig_2386	21178	23157	962	665	0.69	1379	11.5	#N/A	#N/A		#N/A	#N/A	0	1			Ig-like protein	2.3e-16	2.3e-16	2.6	Bacterial Ig-like domain (Group 5)	Membrane	Big_5	pfam13205	Bacterial Ig-like domain	41-85	0.000798		CDD search
ALPS_ALL	CY	gene_1747	CY1_33kmer_contig_2386:21178-23157	237_nt	1186	1422	CY1_33kmer_contig_2386	21178	23157	236	236	1	1379	11.5	#N/A	#N/A		#N/A	#N/A	0	0			Putative peptidase	3.3e-08	3.3e-08	45000
ALPS_ALL	CY	gene_1732	CY1_33kmer_contig_2386:2444-3119	534_nt	140	673	CY1_33kmer_contig_2386	2444	3119	533	75	0.14	75	11.5	15	0.48		1.30435	0	0	0					0
ALPS_ALL	CY	gene_1737	CY1_33kmer_contig_2386:4097-5308	348_nt	3	350	CY1_33kmer_contig_2386	4097	5308	347	50	0.14	611	11.5	0	0.0769231		0	0	0	0
ALPS_ALL	CY	gene_1738	CY1_33kmer_contig_2386:4097-5308	504_nt	359	862	CY1_33kmer_contig_2386	4097	5308	503	503	1	611	11.5	0	0.0769231		0	0	0	0	peptidoglycan-binding protein	0.0004	Kitasatospora griseola strain MF730-N6 RKJC_2	0.00025	0.00025	0.00051
ALPS_ALL	CY	gene_1741	CY1_33kmer_contig_2386:8437-9993	933_nt	100	1032	CY1_33kmer_contig_2386	8437	9993	932	732	0.79	956	11.5	0	0.0857741		0	0	0	0					0
ALPS_ALL	CY	gene_1743	CY1_33kmer_contig_2386:9474-10869	903_nt	194	1096	CY1_33kmer_contig_2386	9474	10869	902	795	0.88	795	11.5	0	0.0188679		0	0	0	0					0
ALPS_ALL	CY	gene_2169	CY1_33kmer_contig_3766:0-663	303_nt	333	635	CY1_33kmer_contig_3766	0	663	302	30	0.1	63	6.2	#N/A	#N/A		#N/A	#N/A	0	0					0
ALPS_ALL	CY	gene_2213	CY1_33kmer_contig_3766:10068-10820	750_nt	2	751	CY1_33kmer_contig_3766	10068	10820	749	152	0.2	152	6.2	2	0.0855263		0.322581	0	0	0					0
ALPS_ALL	CY	gene_2214	CY1_33kmer_contig_3766:10264-11018	744_nt	1	744	CY1_33kmer_contig_3766	10264	11018	743	154	0.21	154	6.2	0	0.207792		0	0	0	0					0
ALPS_ALL	CY	gene_2215	CY1_33kmer_contig_3766:10501-11363	861_nt	1	861	CY1_33kmer_contig_3766	10501	11363	860	262	0.3	262	6.2	0	0.206107		0	0	0	0					0
ALPS_ALL	CY	gene_2216	CY1_33kmer_contig_3766:10784-11569	783_nt	3	785	CY1_33kmer_contig_3766	10784	11569	782	185	0.24	185	6.2	0	0.162162		0	0	0	0					0
ALPS_ALL	CY	gene_2217	CY1_33kmer_contig_3766:11040-12231	1188_nt	2	1189	CY1_33kmer_contig_3766	11040	12231	1187	591	0.5	591	6.2	0	0.0203046		0	0	0	0			Surface antigen family protein	0.00071	0.00071	2200
ALPS_ALL	CY	gene_2171	CY1_33kmer_contig_3766:115-891	303_nt	218	520	CY1_33kmer_contig_3766	115	891	302	176	0.58	176	6.2	0	0.340909		0	0	0	0					0
ALPS_ALL	CY	gene_2218	CY1_33kmer_contig_3766:11701-12531	828_nt	1	828	CY1_33kmer_contig_3766	11701	12531	827	230	0.28	230	6.2	1	0.173913		0.16129	0	0	0			Stenotrophomonas maltophilia strain ZBG7B contig_18	4.9e-17	4.9e-17	6.1e-17
ALPS_ALL	CY	gene_2219	CY1_33kmer_contig_3766:11944-12909	963_nt	1	963	CY1_33kmer_contig_3766	11944	12909	962	365	0.38	365	6.2	0	0.106849		0	0	0	0			Stenotrophomonas maltophilia strain ZBG7B contig_18	1.5e-13	1.5e-13	2.1e-13
ALPS_ALL	CY	gene_2180	CY1_33kmer_contig_3766:1293-2089	135_nt	266	400	CY1_33kmer_contig_3766	1293	2089	134	100	0.75	196	6.2	0	0.392857		0	0	0	0					0
ALPS_ALL	CY	gene_2181	CY1_33kmer_contig_3766:1293-2089	114_nt	423	536	CY1_33kmer_contig_3766	1293	2089	113	73	0.65	196	6.2	0	0.392857		0	0	0	0					0
ALPS_ALL	CY	gene_2221	CY1_33kmer_contig_3766:13342-14029	687_nt	1	687	CY1_33kmer_contig_3766	13342	14029	686	87	0.13	87	6.2	0	0.252874		0	0	0	0	DNA mismatch repair protein MutS domain-containing protein	0.0007	PBS lyase HEAT domain protein repeat-containing	1.1e-05	1.1e-05	470
ALPS_ALL	CY	gene_2185	CY1_33kmer_contig_3766:1561-2289	300_nt	265	564	CY1_33kmer_contig_3766	1561	2289	299	128	0.43	128	6.2	2	0.242188		0.322581	0	0	0					0
ALPS_ALL	CY	gene_2222	CY1_33kmer_contig_3766:16290-16969	642_nt	1	642	CY1_33kmer_contig_3766	16290	16969	641	79	0.12	79	6.2	3	0.518987		0.483871	0	0	0					0
ALPS_ALL	CY	gene_2226	CY1_33kmer_contig_3766:17278-18010	603_nt	3	605	CY1_33kmer_contig_3766	17278	18010	602	132	0.22	132	6.2	3	0.30303		0.483871	0	0	0					0
ALPS_ALL	CY	gene_2227	CY1_33kmer_contig_3766:17461-18127	663_nt	3	665	CY1_33kmer_contig_3766	17461	18127	662	66	0.1	66	6.2	0	0.939394		0	0	0	0					0
ALPS_ALL	CY	gene_2187	CY1_33kmer_contig_3766:1796-2460	336_nt	329	664	CY1_33kmer_contig_3766	1796	2460	335	35	0.1	64	6.2	4	0.96875		0.645161	0	0	0	virion-associated phage protein	2e-05	Virion-associated phage protein	3.1e-05	3.1e-05	7.6e-05
ALPS_ALL	Green	gene_2233	CY1_33kmer_contig_3766:18645-19350	381_nt	1	381	CY1_33kmer_contig_3766	18645	19350	380	81	0.21	105	6.2	1	0.285714		0.16129	0	0	1	phage/plasmid primase, P4 family	1e-09	Phage/plasmid primase	9.5e-10	9.5e-10	2e-09	Phage/plasmid primase	DNA replication/repair
ALPS_ALL	CY	gene_2236	CY1_33kmer_contig_3766:18801-19827	279_nt	253	531	CY1_33kmer_contig_3766	18801	19827	278	231	0.83	426	6.2	0	0.408451		0	0	0	0					0
ALPS_ALL	CY	gene_2237	CY1_33kmer_contig_3766:18801-19827	501_nt	524	1024	CY1_33kmer_contig_3766	18801	19827	500	202	0.4	426	6.2	0	0.408451		0	0	0	0					0
ALPS_ALL	CY	gene_2238	CY1_33kmer_contig_3766:19856-20533	474_nt	3	476	CY1_33kmer_contig_3766	19856	20533	473	77	0.16	77	6.2	4	0.298701		0.645161	0	0	0					0
ALPS_ALL	CY	gene_2242	CY1_33kmer_contig_3766:20223-20945	357_nt	218	574	CY1_33kmer_contig_3766	20223	20945	356	122	0.34	122	6.2	3	0.360656		0.483871	0	0	0					0
ALPS_ALL	Green	gene_2192	CY1_33kmer_contig_3766:2339-3059	717_nt	2	718	CY1_33kmer_contig_3766	2339	3059	716	120	0.17	120	6.2	3	0.15		0.483871	0	0	1	virion-associated phage protein	1e-24	Virion-associated phage protein	2.2e-30	2.2e-30	3.5e-30	Virion-associated phage protein	Structural
ALPS_ALL	CY	gene_2193	CY1_33kmer_contig_3766:3511-4190	492_nt	3	494	CY1_33kmer_contig_3766	3511	4190	491	79	0.16	79	6.2	5	0.392405		0.806452	0	0	0					0
ALPS_ALL	CY	gene_2195	CY1_33kmer_contig_3766:3651-4311	354_nt	1	354	CY1_33kmer_contig_3766	3651	4311	353	54	0.15	60	6.2	0	0.416667		0	0	0	0					0
ALPS_ALL	Green	gene_2198	CY1_33kmer_contig_3766:3798-4496	495_nt	204	698	CY1_33kmer_contig_3766	3798	4496	494	98	0.2	98	6.2	5	0.765306		0.806452	0	0	1			Tail tip fiber protein gp19	2.9e-41	2.9e-41	2.4e-10	Tail Fibre	Attachment/Host recognition
ALPS_ALL	CY	gene_2199	CY1_33kmer_contig_3766:4215-4979	726_nt	2	727	CY1_33kmer_contig_3766	4215	4979	725	164	0.23	164	6.2	2	0.0121951		0.322581	0	0	0	Lambda phage tail fiber protein J	0.0002			0
ALPS_ALL	CY	gene_2174	CY1_33kmer_contig_3766:435-1110	177_nt	293	469	CY1_33kmer_contig_3766	435	1110	176	75	0.43	75	6.2	5	0.546667		0.806452	0	0	0					0
ALPS_ALL	CY	gene_2200	CY1_33kmer_contig_3766:5166-5823	474_nt	3	476	CY1_33kmer_contig_3766	5166	5823	473	57	0.12	57	6.2	7	0.982456		1.12903	0	0	0					0
ALPS_ALL	CY	gene_2205	CY1_33kmer_contig_3766:7018-7753	390_nt	1	390	CY1_33kmer_contig_3766	7018	7753	389	90	0.23	135	6.2	5	0.037037		0.806452	0	0	0					0
ALPS_ALL	CY	gene_2176	CY1_33kmer_contig_3766:716-1391	462_nt	213	674	CY1_33kmer_contig_3766	716	1391	461	75	0.16	75	6.2	1	0.506667		0.16129	0	0	0			Putative Pectin lyase-like	1.1e-05	1.1e-05	1.1e-05
ALPS_ALL	CY	gene_2208	CY1_33kmer_contig_3766:7955-8639	681_nt	2	682	CY1_33kmer_contig_3766	7955	8639	680	84	0.12	84	6.2	2	0.321429		0.322581	0	0	0					0
ALPS_ALL	CY	gene_2209	CY1_33kmer_contig_3766:8108-8919	810_nt	2	811	CY1_33kmer_contig_3766	8108	8919	809	211	0.26	211	6.2	0	0.00947867		0	0	0	0					0
ALPS_ALL	CY	gene_2177	CY1_33kmer_contig_3766:882-1580	651_nt	47	697	CY1_33kmer_contig_3766	882	1580	650	98	0.15	98	6.2	2	0.561224		0.322581	0	0	0			Putative Pectin lyase-like	1.9e-05	1.9e-05	1.9e-05
ALPS_ALL	CY	gene_2212	CY1_33kmer_contig_3766:9896-10595	696_nt	3	698	CY1_33kmer_contig_3766	9896	10595	695	99	0.14	99	6.2	1	0.373737		0.16129	0	0	0					0
ALPS_ALL	CY	gene_1282	CY1_33kmer_contig_531:13871-15048	432_nt	232	663	CY1_33kmer_contig_531	13871	15048	431	363	0.84	577	16.9	0	0.0259965		0	0	0	0			FG-GAP repeat protein	6.5e-11	6.5e-11	2900
ALPS_ALL	CY	gene_1270	CY1_33kmer_contig_531:1593-2260	663_nt	3	665	CY1_33kmer_contig_531	1593	2260	662	67	0.1	67	16.9	4	1.29851		0.236686	0	0	0			NAD(P)(+) transhydrogenase (AB-specific)	0.00066	0.00066	10000
ALPS_ALL	CY	gene_1287	CY1_33kmer_contig_531:17128-17901	228_nt	348	575	CY1_33kmer_contig_531	17128	17901	227	125	0.55	173	16.9	17	1.15607		1.00592	0	0	0					0
ALPS_ALL	CY	gene_1289	CY1_33kmer_contig_531:17415-18186	471_nt	290	760	CY1_33kmer_contig_531	17415	18186	470	171	0.36	171	16.9	8	0.222222		0.473373	0	0	0	ORF114	2e-07	Conserved hypothetical phage protein	6.1e-08	6.1e-08	7.8e-08
ALPS_ALL	CY	gene_1291	CY1_33kmer_contig_531:21721-22994	1161_nt	3	1163	CY1_33kmer_contig_531	21721	22994	1160	673	0.58	673	16.9	33	0.077266		1.95266	1	0	0					0
ALPS_ALL	CY	gene_1272	CY1_33kmer_contig_531:3662-4322	459_nt	201	659	CY1_33kmer_contig_531	3662	4322	458	60	0.13	60	16.9	25	0.9		1.47929	0	0	0					0
ALPS_ALL	Green	gene_1274	CY1_33kmer_contig_531:7415-8144	567_nt	97	663	CY1_33kmer_contig_531	7415	8144	566	129	0.23	129	16.9	9	0.410853	0.0243108	0.532544	0	0	1	type I restriction-modification system methyltransferase subunit	8e-45	Type I restriction-modification system methyltransferase subunit	9.7e-42	9.7e-42	1.4e-41	DNA methyltransferase	Anti-viral countermeasure
ALPS_ALL	CY	gene_1277	CY1_33kmer_contig_531:9273-10914	441_nt	237	677	CY1_33kmer_contig_531	9273	10914	440	377	0.86	1041	16.9	0	0.0845341		0	0	0	0			Ankyrin repeat protein	7.7e-05	7.7e-05	240000
ALPS_ALL	CY	gene_1278	CY1_33kmer_contig_531:9273-10914	228_nt	715	942	CY1_33kmer_contig_531	9273	10914	227	227	1	1041	16.9	0	0.0845341		0	0	0	0					0
ALPS_ALL	CY	gene_1279	CY1_33kmer_contig_531:9273-10914	435_nt	986	1420	CY1_33kmer_contig_531	9273	10914	434	355	0.82	1041	16.9	0	0.0845341		0	0	0	0					0
ALPS_ALL	CY	gene_1748	CY1_33kmer_contig_6235:0-1686	1056_nt	245	1300	CY1_33kmer_contig_6235	0	1686	1055	1000	0.95	1086	15.5	#N/A	#N/A		#N/A	#N/A	0	0					0
ALPS_ALL	Green	gene_1755	CY1_33kmer_contig_6235:1692-2576	765_nt	119	883	CY1_33kmer_contig_6235	1692	2576	764	284	0.37	284	15.5	0	0.81338		0	0	0	1	molecular chaperone DnaJ, partial	2e-76	DnaJ-class molecular chaperone with C-terminal Zn	1.6e-75	1.6e-75	2.3e-75	DnaJ-class molecular chaperone with C-terminal Zn	Other
ALPS_ALL	CY	gene_1768	CY1_33kmer_contig_6235:20626-21286	351_nt	310	660	CY1_33kmer_contig_6235	20626	21286	350	50	0.14	60	15.5	9	1.36667		0.580645	0	0	0					0
ALPS_ALL	CY	gene_1769	CY1_33kmer_contig_6235:20967-21677	696_nt	2	697	CY1_33kmer_contig_6235	20967	21677	695	110	0.16	110	15.5	12	0.945455		0.774194	0	0	0					0
ALPS_ALL	Green	gene_1759	CY1_33kmer_contig_6235:2736-3834	507_nt	591	1097	CY1_33kmer_contig_6235	2736	3834	506	207	0.41	498	15.5	6	0.138554		0.387097	1	0	1	resolvase	1e-55	Resolvase domain protein	5.1e-54	5.1e-54	5.9e-54	Resolvase	DNA replication/repair
ALPS_ALL	CY	gene_1775	CY1_33kmer_contig_6235:29497-30165	666_nt	1	666	CY1_33kmer_contig_6235	29497	30165	665	68	0.1	68	15.5	23	1.44118		1.48387	0	0	0					0
ALPS_ALL	CY	gene_1776	CY1_33kmer_contig_6235:29680-30381	609_nt	1	609	CY1_33kmer_contig_6235	29680	30381	608	101	0.17	101	15.5	8	1.28713		0.516129	0	0	0					0
ALPS_ALL	CY	gene_1777	CY1_33kmer_contig_6235:29884-31454	405_nt	1	405	CY1_33kmer_contig_6235	29884	31454	404	105	0.26	970	15.5	0	0.245361		0	0	0	0					0
ALPS_ALL	CY	gene_1778	CY1_33kmer_contig_6235:29884-31454	855_nt	448	1302	CY1_33kmer_contig_6235	29884	31454	854	822	0.96	970	15.5	0	0.245361		0	0	0	0					0
ALPS_ALL	CY	gene_1781	CY1_33kmer_contig_6235:32328-33415	642_nt	338	979	CY1_33kmer_contig_6235	32328	33415	641	449	0.7	487	15.5	39	0.0533881		2.51613	1	0	0			Tetratricopeptide repeat protein	2.3e-06	2.3e-06	7400
ALPS_ALL	Green	gene_1783	CY1_33kmer_contig_6235:33600-34709	546_nt	413	958	CY1_33kmer_contig_6235	33600	34709	545	396	0.73	509	15.5					0	0	1	Mg(2+) transport ATPase protein C	1e-15	Methyltransferase	1.5e-21	1.5e-21	2.1e-21	DNA methyltransferase	Anti-viral countermeasure
ALPS_ALL	Green	gene_1762	CY1_33kmer_contig_6235:3550-5814	1344_nt	349	1692	CY1_33kmer_contig_6235	3550	5814	1343	1343	1	1664	15.5	6	0.217548		0.387097	1	0	1	transposase, partial	1e-128	Mobile element protein	1.4e-113	1.4e-113	1.6e-113	Transposase	Mobile element
ALPS_ALL	Green	gene_1763	CY1_33kmer_contig_6235:5270-6214	453_nt	413	865	CY1_33kmer_contig_6235	5270	6214	452	231	0.51	344	15.5	0	0.0901163		0	0	0	1	dolichol-phosphate mannosyltransferase	2e-51	Glycosyl transferase family 2	4.9e-49	4.9e-49	7.2e-49	Glycosyl transferase family 2	Membrane
ALPS_ALL	CY	gene_2670	CY1_33kmer_contig_7349:0-748	402_nt	2	403	CY1_33kmer_contig_7349	0	748	401	103	0.26	148	6.8	#N/A	#N/A		#N/A	#N/A	0	0					0
ALPS_ALL	CY	gene_2671	CY1_33kmer_contig_7349:0-748	183_nt	425	607	CY1_33kmer_contig_7349	0	748	182	23	0.13	148	6.8	#N/A	#N/A		#N/A	#N/A	0	0					0
ALPS_ALL	CY	gene_2673	CY1_33kmer_contig_7349:1041-1707	663_nt	3	665	CY1_33kmer_contig_7349	1041	1707	662	66	0.1	66	6.8	13	0.166667		1.91176	0	0	0					0
ALPS_ALL	CY	gene_2698	CY1_33kmer_contig_7349:10637-11470	831_nt	3	833	CY1_33kmer_contig_7349	10637	11470	830	233	0.28	233	6.8	0	0.0300429		0	0	0	0					0
ALPS_ALL	CY	gene_2699	CY1_33kmer_contig_7349:11399-13919	417_nt	3	419	CY1_33kmer_contig_7349	11399	13919	416	119	0.29	1920	6.8	0	0.00104167		0	0	0	0					0
ALPS_ALL	CY	gene_2700	CY1_33kmer_contig_7349:11399-13919	1836_nt	419	2254	CY1_33kmer_contig_7349	11399	13919	1835	1801	0.98	1920	6.8	0	0.00104167		0	0	0	0					0
ALPS_ALL	Green	gene_2701	CY1_33kmer_contig_7349:14959-15761	636_nt	1	636	CY1_33kmer_contig_7349	14959	15761	635	202	0.32	202	6.8	0	0.00990099	0.00145603	0	0	0	1			PBSX family phage terminase	1.6e-08	1.6e-08	3.2e-08	Terminase large subunit	DNA packaging
ALPS_ALL	CY	gene_2704	CY1_33kmer_contig_7349:15527-16432	366_nt	297	662	CY1_33kmer_contig_7349	15527	16432	365	305	0.84	305	6.8	0	0.177049		0	0	0	0					0
ALPS_ALL	CY	gene_2707	CY1_33kmer_contig_7349:15883-16662	468_nt	312	779	CY1_33kmer_contig_7349	15883	16662	467	167	0.36	179	6.8	0	0.117318		0	0	0	0					0
ALPS_ALL	CY	gene_2709	CY1_33kmer_contig_7349:16274-16952	675_nt	2	676	CY1_33kmer_contig_7349	16274	16952	674	78	0.12	78	6.8	2	0.525641		0.294118	0	0	0					0
ALPS_ALL	CY	gene_2710	CY1_33kmer_contig_7349:16449-17358	909_nt	1	909	CY1_33kmer_contig_7349	16449	17358	908	309	0.34	309	6.8	0	0.0291262		0	0	0	0					0
ALPS_ALL	CY	gene_2711	CY1_33kmer_contig_7349:17258-18067	807_nt	2	808	CY1_33kmer_contig_7349	17258	18067	806	209	0.26	209	6.8	0	0.0382775		0	0	0	0					0
ALPS_ALL	CY	gene_2712	CY1_33kmer_contig_7349:17519-18727	744_nt	2	745	CY1_33kmer_contig_7349	17519	18727	743	445	0.6	608	6.8	0	0.0164474		0	0	0	0					0
ALPS_ALL	CY	gene_2713	CY1_33kmer_contig_7349:17519-18727	201_nt	745	945	CY1_33kmer_contig_7349	17519	18727	200	163	0.82	608	6.8	0	0.0164474		0	0	0	0			Zinc finger protein 271 (Fragment)	4.5e-05	4.5e-05	39000
ALPS_ALL	CY	gene_2675	CY1_33kmer_contig_7349:1788-2447	177_nt	288	464	CY1_33kmer_contig_7349	1788	2447	176	59	0.34	59	6.8	6	0.254237		0.882353	0	0	0					0
ALPS_ALL	CY	gene_2715	CY1_33kmer_contig_7349:18507-19438	441_nt	1	441	CY1_33kmer_contig_7349	18507	19438	440	141	0.32	331	6.8	0	0.0332326		0	0	0	0			Wd-repeat protein	9.1e-06	9.1e-06	16000
ALPS_ALL	CY	gene_2716	CY1_33kmer_contig_7349:18507-19438	489_nt	442	930	CY1_33kmer_contig_7349	18507	19438	488	189	0.39	331	6.8	0	0.0332326		0	0	0	0					0
ALPS_ALL	CY	gene_2717	CY1_33kmer_contig_7349:18889-19717	768_nt	60	827	CY1_33kmer_contig_7349	18889	19717	767	228	0.3	228	6.8	0	0.0307018		0	0	0	0					0
ALPS_ALL	Green	gene_2718	CY1_33kmer_contig_7349:24582-25297	480_nt	3	482	CY1_33kmer_contig_7349	24582	25297	479	115	0.24	115	6.8	20	0.0434783	0.00639387	2.94118	1	0	1	DNA N-6-adenine-methyltransferase (Dam)	2e-11	Gp44	2.1e-07	2.1e-07	3.1e-07	DNA methyltransferase	Anti-viral countermeasure	Putative RM system INSERTION - associated with HNH or nuclease
ALPS_ALL	Green	gene_2720	CY1_33kmer_contig_7349:24791-25959	543_nt	294	836	CY1_33kmer_contig_7349	24791	25959	542	536	0.99	568	6.8	19	0.0334507		2.79412	1	HNH_3	1	HNH endonuclease	1e-25	HNH endonuclease family protein	4.4e-42	4.4e-42	8.9e-20	HNH homing endonuclease	Mobile element
ALPS_ALL	CY	gene_2721	CY1_33kmer_contig_7349:24791-25959	342_nt	826	1167	CY1_33kmer_contig_7349	24791	25959	341	42	0.12	568	6.8	19	0.0334507		2.79412	1	0	0					0
ALPS_ALL	CY	gene_2672	CY1_33kmer_contig_7349:273-1086	183_nt	152	334	CY1_33kmer_contig_7349	273	1086	182	34	0.19	213	6.8	8	0.0375587		1.17647	0	0	0					0
ALPS_ALL	CY	gene_2676	CY1_33kmer_contig_7349:2784-3456	396_nt	24	419	CY1_33kmer_contig_7349	2784	3456	395	72	0.18	72	6.8	4	0.305556		0.588235	0	0	0					0
ALPS_ALL	CY	gene_2679	CY1_33kmer_contig_7349:2933-3728	510_nt	286	795	CY1_33kmer_contig_7349	2933	3728	509	195	0.38	195	6.8	1	0.297436		0.147059	0	0	0					0
ALPS_ALL	CY	gene_2725	CY1_33kmer_contig_7349:29845-30859	840_nt	170	1009	CY1_33kmer_contig_7349	29845	30859	839	414	0.49	414	6.8	0	0.2657		0	0	0	0					0
ALPS_ALL	CY	gene_2726	CY1_33kmer_contig_7349:30316-31053	585_nt	2	586	CY1_33kmer_contig_7349	30316	31053	584	137	0.23	137	6.8	4	0.233577		0.588235	0	0	0					0
ALPS_ALL	CY	gene_2727	CY1_33kmer_contig_7349:30727-31393	234_nt	188	421	CY1_33kmer_contig_7349	30727	31393	233	66	0.28	66	6.8	3	0.121212		0.441176	0	0	0					0
ALPS_ALL	CY	gene_2730	CY1_33kmer_contig_7349:30865-31797	318_nt	280	597	CY1_33kmer_contig_7349	30865	31797	317	297	0.94	332	6.8	0	0.0361446		0	0	0	0					0
ALPS_ALL	CY	gene_2731	CY1_33kmer_contig_7349:30865-31797	336_nt	597	932	CY1_33kmer_contig_7349	30865	31797	335	35	0.1	332	6.8	0	0.0361446		0	0	0	0					0
ALPS_ALL	CY	gene_2733	CY1_33kmer_contig_7349:31315-31984	522_nt	147	668	CY1_33kmer_contig_7349	31315	31984	521	69	0.13	69	6.8	7	0.0724638		1.02941	0	0	0					0
ALPS_ALL	CY	gene_2734	CY1_33kmer_contig_7349:31735-32388	507_nt	3	509	CY1_33kmer_contig_7349	31735	32388	506	53	0.1	53	6.8	12	0.358491		1.76471	0	0	0					0
ALPS_ALL	CY	gene_2680	CY1_33kmer_contig_7349:3206-4805	1071_nt	13	1083	CY1_33kmer_contig_7349	3206	4805	1070	783	0.73	999	6.8	0	0.017017		0	0	0	0					0
ALPS_ALL	CY	gene_2681	CY1_33kmer_contig_7349:3206-4805	513_nt	1086	1598	CY1_33kmer_contig_7349	3206	4805	512	213	0.42	999	6.8	0	0.017017		0	0	0	0					0
ALPS_ALL	CY	gene_2735	CY1_33kmer_contig_7349:35391-36193	549_nt	2	550	CY1_33kmer_contig_7349	35391	36193	548	202	0.37	202	6.8	0	0.0346535		0	0	0	0					0
ALPS_ALL	CY	gene_2736	CY1_33kmer_contig_7349:36855-37809	588_nt	63	650	CY1_33kmer_contig_7349	36855	37809	587	350	0.6	354	6.8	0	0.019774		0	0	0	0			GF24710	3.3e-08	3.3e-08	40000
ALPS_ALL	CY	gene_2737	CY1_33kmer_contig_7349:37569-38490	264_nt	77	340	CY1_33kmer_contig_7349	37569	38490	263	40	0.15	321	6.8	0	0.0342679		0	0	0	0					0
ALPS_ALL	CY	gene_2738	CY1_33kmer_contig_7349:37569-38490	183_nt	334	516	CY1_33kmer_contig_7349	37569	38490	182	182	1	321	6.8	0	0.0342679		0	0	0	0			LPXTG-domain-containing protein cell wall anchor domain	5e-10	5e-10	5200
ALPS_ALL	CY	gene_2739	CY1_33kmer_contig_7349:37569-38490	357_nt	513	869	CY1_33kmer_contig_7349	37569	38490	356	108	0.3	321	6.8	0	0.0342679		0	0	0	0	structural protein	9e-05	Methylobacterium aquaticum plasmid pMaq22A_3p DNA	9e-05	9e-05	0.0003
ALPS_ALL	CY	gene_2742	CY1_33kmer_contig_7349:41794-42690	267_nt	323	589	CY1_33kmer_contig_7349	41794	42690	266	266	1	296	6.8	3	0.0371622		0.441176	0	0	0					0
ALPS_ALL	CY	gene_2745	CY1_33kmer_contig_7349:42173-43898	687_nt	329	1015	CY1_33kmer_contig_7349	42173	43898	686	686	1	1125	6.8	0	0.00355556		0	0	0	0					0
ALPS_ALL	CY	gene_2746	CY1_33kmer_contig_7349:42173-43898	294_nt	1084	1377	CY1_33kmer_contig_7349	42173	43898	293	293	1	1125	6.8	0	0.00355556		0	0	0	0					0
ALPS_ALL	CY	gene_2747	CY1_33kmer_contig_7349:42173-43898	279_nt	1367	1645	CY1_33kmer_contig_7349	42173	43898	278	58	0.21	1125	6.8	0	0.00355556		0	0	0	0					0
ALPS_ALL	CY	gene_2682	CY1_33kmer_contig_7349:4279-4988	708_nt	1	708	CY1_33kmer_contig_7349	4279	4988	707	109	0.15	109	6.8	3	0.137615		0.441176	0	0	0					0
ALPS_ALL	CY	gene_2749	CY1_33kmer_contig_7349:43349-44047	219_nt	191	409	CY1_33kmer_contig_7349	43349	44047	218	98	0.45	98	6.8	0	0.102041		0	0	0	0					0
ALPS_ALL	CY	gene_2683	CY1_33kmer_contig_7349:4439-6849	2406_nt	3	2408	CY1_33kmer_contig_7349	4439	6849	2405	1810	0.75	1810	6.8	0	0.00276243		0	0	0	0					0
ALPS_ALL	CY	gene_2684	CY1_33kmer_contig_7349:6300-7081	780_nt	2	781	CY1_33kmer_contig_7349	6300	7081	779	181	0.23	181	6.8	0	0.00552486		0	0	0	0					0
ALPS_ALL	CY	gene_2685	CY1_33kmer_contig_7349:6701-7476	771_nt	3	773	CY1_33kmer_contig_7349	6701	7476	770	175	0.23	175	6.8	3	0.0171429		0.441176	0	0	0					0
ALPS_ALL	CY	gene_2686	CY1_33kmer_contig_7349:7118-7877	723_nt	3	725	CY1_33kmer_contig_7349	7118	7877	722	159	0.22	159	6.8	1	0.0251572		0.147059	0	0	0					0
ALPS_ALL	CY	gene_2688	CY1_33kmer_contig_7349:7418-8080	315_nt	111	425	CY1_33kmer_contig_7349	7418	8080	314	62	0.2	62	6.8	1	0.0322581		0.147059	0	0	0					0
ALPS_ALL	CY	gene_2691	CY1_33kmer_contig_7349:7589-8457	600_nt	267	866	CY1_33kmer_contig_7349	7589	8457	599	268	0.45	268	6.8	0	0.227612		0	0	0	0					0
ALPS_ALL	CY	gene_2692	CY1_33kmer_contig_7349:8292-9427	837_nt	2	838	CY1_33kmer_contig_7349	8292	9427	836	535	0.64	535	6.8	0	0.119626		0	0	0	0					0
ALPS_ALL	CY	gene_2694	CY1_33kmer_contig_7349:9269-9934	663_nt	2	664	CY1_33kmer_contig_7349	9269	9934	662	65	0.1	65	6.8	11	0.123077		1.61765	0	0	0					0
ALPS_ALL	CY	gene_2695	CY1_33kmer_contig_7349:9488-10209	720_nt	2	721	CY1_33kmer_contig_7349	9488	10209	719	121	0.17	121	6.8	5	0.0247934		0.735294	0	0	0					0
ALPS_ALL	CY	gene_2696	CY1_33kmer_contig_7349:9717-10383	588_nt	1	588	CY1_33kmer_contig_7349	9717	10383	587	66	0.11	66	6.8	5	0.80303		0.735294	0	0	0					0
ALPS_ALL	CY	gene_1968	CY1_43kmer_contig_1056:10756-11457	447_nt	2	448	CY1_43kmer_contig_1056	10756	11457	446	101	0.23	101	5.9	7	0.930693		1.18644	0	0	0					0
ALPS_ALL	CY	gene_1970	CY1_43kmer_contig_1056:11383-12072	675_nt	1	675	CY1_43kmer_contig_1056	11383	12072	674	89	0.13	89	5.9	3	0.764045		0.508475	0	0	0					0
ALPS_ALL	CY	gene_1972	CY1_43kmer_contig_1056:12442-13304	861_nt	1	861	CY1_43kmer_contig_1056	12442	13304	860	262	0.3	262	5.9	0	0.0419847		0	0	0	0					0
ALPS_ALL	CY	gene_1973	CY1_43kmer_contig_1056:19055-20172	1113_nt	3	1115	CY1_43kmer_contig_1056	19055	20172	1112	517	0.46	517	5.9	6	0.00773694		1.01695	1	0	0					0
ALPS_ALL	CY	gene_1974	CY1_43kmer_contig_1056:19693-20415	717_nt	1	717	CY1_43kmer_contig_1056	19693	20415	716	122	0.17	122	5.9	1	0.147541		0.169492	0	0	0					0
ALPS_ALL	CY	gene_1952	CY1_43kmer_contig_1056:2038-2748	408_nt	302	709	CY1_43kmer_contig_1056	2038	2748	407	108	0.27	110	5.9	8	0.109091		1.35593	0	0	0	phage-related protein (fragment)	8e-07	Phage-related protein	1.2e-17	1.2e-17	1.4e-17
ALPS_ALL	CY	gene_1975	CY1_43kmer_contig_1056:20479-21166	675_nt	1	675	CY1_43kmer_contig_1056	20479	21166	674	87	0.13	87	5.9	2	0.666667		0.338983	0	0	0					0
ALPS_ALL	CY	gene_1976	CY1_43kmer_contig_1056:20609-21308	696_nt	3	698	CY1_43kmer_contig_1056	20609	21308	695	99	0.14	99	5.9	1	0.707071		0.169492	0	0	0					0
ALPS_ALL	CY	gene_1977	CY1_43kmer_contig_1056:20794-21515	711_nt	1	711	CY1_43kmer_contig_1056	20794	21515	710	121	0.17	121	5.9	3	0.38843		0.508475	0	0	0					0
ALPS_ALL	Green	gene_1978	CY1_43kmer_contig_1056:21352-22151	798_nt	1	798	CY1_43kmer_contig_1056	21352	22151	797	199	0.25	199	5.9	0	0.417085	0.0706924	0	0	0	1	structural protein	5e-07	C2 domain and PDZ domain-containing protein	3.6e-14	3.6e-14	11000	Structural protein	Structural
ALPS_ALL	CY	gene_1980	CY1_43kmer_contig_1056:21839-24777	528_nt	3	530	CY1_43kmer_contig_1056	21839	24777	527	230	0.44	2338	5.9	0	0.00855432		0	0	0	0			Structural protein	0.00011	0.00011	0.00011
ALPS_ALL	CY	gene_1981	CY1_43kmer_contig_1056:21839-24777	2184_nt	536	2719	CY1_43kmer_contig_1056	21839	24777	2183	2102	0.96	2338	5.9	0	0.00855432		0	0	0	0					0
ALPS_ALL	Green	gene_1954	CY1_43kmer_contig_1056:2608-3313	549_nt	156	704	CY1_43kmer_contig_1056	2608	3313	548	105	0.19	105	5.9	3	0.514286		0.508475	0	0	1	metallophosphoesterase	3e-17	Metallophosphoesterase	1.8e-17	1.8e-17	5.6e-17	Metallophosphoesterase	Other
ALPS_ALL	CY	gene_1983	CY1_43kmer_contig_1056:27985-28792	804_nt	2	805	CY1_43kmer_contig_1056	27985	28792	803	207	0.26	207	5.9	1	0.386473		0.169492	0	0	0					0
ALPS_ALL	CY	gene_1985	CY1_43kmer_contig_1056:28651-29340	687_nt	2	688	CY1_43kmer_contig_1056	28651	29340	686	89	0.13	89	5.9	5	0.382022		0.847458	0	0	0					0
ALPS_ALL	CY	gene_1986	CY1_43kmer_contig_1056:28959-29669	708_nt	3	710	CY1_43kmer_contig_1056	28959	29669	707	110	0.16	110	5.9	2	0.0272727		0.338983	0	0	0					0
ALPS_ALL	CY	gene_1988	CY1_43kmer_contig_1056:34310-35045	495_nt	2	496	CY1_43kmer_contig_1056	34310	35045	494	135	0.27	135	5.9	4	0.444444		0.677966	0	0	0					0
ALPS_ALL	CY	gene_1992	CY1_43kmer_contig_1056:34773-35447	378_nt	33	410	CY1_43kmer_contig_1056	34773	35447	377	74	0.2	74	5.9	3	0.243243		0.508475	0	0	0					0
ALPS_ALL	CY	gene_1995	CY1_43kmer_contig_1056:35261-35960	474_nt	198	671	CY1_43kmer_contig_1056	35261	35960	473	99	0.21	99	5.9	0	0.181818		0	0	0	0					0
ALPS_ALL	CY	gene_1996	CY1_43kmer_contig_1056:35461-36120	537_nt	1	537	CY1_43kmer_contig_1056	35461	36120	536	59	0.11	59	5.9	11	0.338983		1.86441	0	0	0					0
ALPS_ALL	CY	gene_1998	CY1_43kmer_contig_1056:35654-36345	342_nt	3	344	CY1_43kmer_contig_1056	35654	36345	341	44	0.13	91	5.9	1	0.0879121		0.169492	0	0	0			Endosialidase chaperone	0.00038	0.00038	0.00038
ALPS_ALL	CY	gene_1999	CY1_43kmer_contig_1056:35654-36345	411_nt	280	690	CY1_43kmer_contig_1056	35654	36345	410	91	0.22	91	5.9	1	0.0879121		0.169492	0	0	0					0
ALPS_ALL	CY	gene_2000	CY1_43kmer_contig_1056:35965-36722	561_nt	20	580	CY1_43kmer_contig_1056	35965	36722	560	157	0.28	157	5.9	0	0.0573248		0	0	0	0			Cell wall surface anchor family protein	5e-08	5e-08	0.00012
ALPS_ALL	CY	gene_2005	CY1_43kmer_contig_1056:36428-37037	90_nt	241	330	CY1_43kmer_contig_1056	36428	37037	89	9	0.1	9	5.9				0	0	0	0					0
ALPS_ALL	Green	gene_1956	CY1_43kmer_contig_1056:4096-5495	384_nt	488	871	CY1_43kmer_contig_1056	4096	5495	383	383	1	799	5.9	1	0.0876095		0.169492	1	0	1	metallophosphatase	8e-15	Metallophosphatase	1.7e-13	1.7e-13	2.5e-10	Metallophosphatase	Other
ALPS_ALL	CY	gene_1957	CY1_43kmer_contig_1056:4096-5495	333_nt	868	1200	CY1_43kmer_contig_1056	4096	5495	332	231	0.7	799	5.9	1	0.0876095		0.169492	1	0	0					0
ALPS_ALL	CY	gene_1961	CY1_43kmer_contig_1056:5124-6095	387_nt	464	850	CY1_43kmer_contig_1056	5124	6095	386	207	0.54	371	5.9	0	0.253369		0	0	0	0					0
ALPS_ALL	CY	gene_1962	CY1_43kmer_contig_1056:6135-6799	399_nt	46	444	CY1_43kmer_contig_1056	6135	6799	398	64	0.16	64	5.9	5	0.140625		0.847458	0	0	0					0
ALPS_ALL	Green	gene_1966	CY1_43kmer_contig_1056:6283-8181	1020_nt	494	1513	CY1_43kmer_contig_1056	6283	8181	1019	1019	1	1298	5.9	0	0.0292758		0	0	0	1	ATPase	1e-34	Putative ATPase	3.1e-30	3.1e-30	4.6e-30	ATPase	Other
ALPS_ALL	CY	gene_1965	CY1_43kmer_contig_1056:6283-8181	195_nt	296	490	CY1_43kmer_contig_1056	6283	8181	194	190	0.98	1298	5.9	0	0.0292758		0	0	0	0					0
ALPS_ALL	CY	gene_2362	CY1_43kmer_contig_1898:12650-13869	246_nt	80	325	CY1_43kmer_contig_1898	12650	13869	245	25	0.1	619	5.6	1	0.105008		0.178571	1	0	0					0
ALPS_ALL	CY	gene_2363	CY1_43kmer_contig_1898:12650-13869	282_nt	439	720	CY1_43kmer_contig_1898	12650	13869	281	281	1	619	5.6	1	0.105008		0.178571	1	0	0					0
ALPS_ALL	CY	gene_2364	CY1_43kmer_contig_1898:13403-14083	234_nt	306	539	CY1_43kmer_contig_1898	13403	14083	233	74	0.32	80	5.6	1	0.1875		0.178571	0	0	0					0
ALPS_ALL	CY	gene_2344	CY1_43kmer_contig_1898:1354-2413	288_nt	294	581	CY1_43kmer_contig_1898	1354	2413	287	281	0.98	459	5.6	0	0.291939		0	0	0	0					0
ALPS_ALL	CY	gene_2365	CY1_43kmer_contig_1898:13715-14369	501_nt	2	502	CY1_43kmer_contig_1898	13715	14369	500	54	0.11	54	5.6	2	0.666667		0.357143	0	0	0					0
ALPS_ALL	CY	gene_2370	CY1_43kmer_contig_1898:14927-15744	273_nt	301	573	CY1_43kmer_contig_1898	14927	15744	272	216	0.79	217	5.6	0	0.211982		0	0	0	0					0
ALPS_ALL	Green	gene_2347	CY1_43kmer_contig_1898:1864-3528	663_nt	641	1303	CY1_43kmer_contig_1898	1864	3528	662	662	1	1064	5.6	0	0.0629699		0	0	0	1	antirepressor, partial	2e-32	Phage-related protein	2e-42	2e-42	2.3e-14	Antirepressor	Other
ALPS_ALL	CY	gene_2346	CY1_43kmer_contig_1898:1864-3528	192_nt	447	638	CY1_43kmer_contig_1898	1864	3528	191	191	1	1064	5.6	0	0.0629699		0	0	0	0			Conserved domain protein	1.4e-05	1.4e-05	38000
ALPS_ALL	CY	gene_2348	CY1_43kmer_contig_1898:1864-3528	267_nt	1328	1594	CY1_43kmer_contig_1898	1864	3528	266	36	0.14	1064	5.6	0	0.0629699		0	0	0	0					0
ALPS_ALL	CY	gene_2339	CY1_43kmer_contig_1898:331-1190	387_nt	111	497	CY1_43kmer_contig_1898	331	1190	386	197	0.51	259	5.6	15	0.034749		2.67857	0	0	0					0
ALPS_ALL	Green	gene_2351	CY1_43kmer_contig_1898:3558-4493	594_nt	53	646	CY1_43kmer_contig_1898	3558	4493	593	335	0.56	335	5.6	5	0.191045		0.892857	1	0	1	pentapeptide repeat protein	1e-46	Putative outer membrane adhesin like proteiin	7.4e-160	7.4e-160	4.8e-08	pentapeptide repeat protein	Other
ALPS_ALL	Green	gene_2354	CY1_43kmer_contig_1898:6151-7159	684_nt	202	885	CY1_43kmer_contig_1898	6151	7159	683	408	0.6	408	5.6	3	0.193627	0.0345763	0.535714	1	0	1	Adenine-specific methyltransferase	9e-57	Methyltransferase	1.7e-59	1.7e-59	2e-59	DNA methyltransferase	Anti-viral countermeasure
ALPS_ALL	CY	gene_2359	CY1_43kmer_contig_1898:9007-9816	216_nt	399	614	CY1_43kmer_contig_1898	9007	9816	215	110	0.51	209	5.6	0	0.363636		0	0	0	0					0
ALPS_ALL	Green	gene_2361	CY1_43kmer_contig_1898:9678-10392	363_nt	352	714	CY1_43kmer_contig_1898	9678	10392	362	62	0.17	114	5.6	1	0.0526316		0.178571	0	0	1	replication protein	2e-37	Phage replication protein	4.2e-37	4.2e-37	5.1e-37	Phage replication protein	DNA replication/repair
ALPS_ALL	CY	gene_2628	CY1_43kmer_contig_4161:0-4151	1287_nt	1	1287	CY1_43kmer_contig_4161	0	4151	1286	987	0.77	3551	27.4	#N/A	#N/A		#N/A	#N/A	0	0					0
ALPS_ALL	CY	gene_2630	CY1_43kmer_contig_4161:0-4151	345_nt	3807	4151	CY1_43kmer_contig_4161	0	4151	344	44	0.13	3551	27.4	#N/A	#N/A		#N/A	#N/A	0	0					0
ALPS_ALL	Green	gene_2629	CY1_43kmer_contig_4161:0-4151	2049_nt	1349	3397	CY1_43kmer_contig_4161	0	4151	2048	2048	1	3551	27.4		#N/A		0	0	0	1	Bifunctional DNA primase/polymerase	6e-17	Putative membrane protein	8.9e-27	8.9e-27	1.4e-12	Bifunctional DNA primase/polymerase	DNA replication/repair
ALPS_ALL	Green	gene_2657	CY1_43kmer_contig_4161:10543-11938	1395_nt	1	1395	CY1_43kmer_contig_4161	10543	11938	1394	795	0.57	795	27.4	60	0.0503145		2.18978	1	HintN	1	gp6	3e-63	Terminase large subunit	1e-70	1e-70	1.9e-45	Terminase large subunit	DNA packaging	HintN (splicing terminase)	smart00306	Hint (Hedgehog/Intein) domain N-terminal region; Hedgehog/Intein domain, N-terminal region. ...	10-288	7.26e-07		CDD search
ALPS_ALL	CY	gene_2660	CY1_43kmer_contig_4161:12857-13602	246_nt	153	398	CY1_43kmer_contig_4161	12857	13602	245	98	0.4	145	27.4	10	0.613793		0.364964	0	0	0			Accessory pilus subunit	0.0001	0.0001	20000
ALPS_ALL	CY	gene_2661	CY1_43kmer_contig_4161:12857-13602	345_nt	395	739	CY1_43kmer_contig_4161	12857	13602	344	50	0.15	145	27.4	10	0.613793		0.364964	0	0	0					0
ALPS_ALL	CY	gene_2662	CY1_43kmer_contig_4161:16966-17624	417_nt	2	418	CY1_43kmer_contig_4161	16966	17624	416	58	0.14	58	27.4	47	2.24138		1.71533	0	0	0					0
ALPS_ALL	CY	gene_2665	CY1_43kmer_contig_4161:30422-31145	675_nt	2	676	CY1_43kmer_contig_4161	30422	31145	674	123	0.18	123	27.4	16	0.674797		0.583942	0	0	0					0
ALPS_ALL	CY	gene_2666	CY1_43kmer_contig_4161:31055-32903	1161_nt	54	1214	CY1_43kmer_contig_4161	31055	32903	1160	914	0.79	1248	27.4	0	0.0985577		0	0	0	0			BNR repeat-containing protein (Fragment)	1.8e-08	1.8e-08	1.8e-08
ALPS_ALL	CY	gene_2667	CY1_43kmer_contig_4161:31055-32903	606_nt	1217	1822	CY1_43kmer_contig_4161	31055	32903	605	331	0.55	1248	27.4	0	0.0985577		0	0	0	0					0
ALPS_ALL	CY	gene_2631	CY1_43kmer_contig_4161:3888-4573	360_nt	3	362	CY1_43kmer_contig_4161	3888	4573	359	62	0.17	85	27.4	9	2.44706		0.328467	0	0	0					0
ALPS_ALL	CY	gene_2634	CY1_43kmer_contig_4161:4013-4692	444_nt	234	677	CY1_43kmer_contig_4161	4013	4692	443	79	0.18	79	27.4	2	1.07595		0.0729927	0	0	0					0
ALPS_ALL	Green	gene_2637	CY1_43kmer_contig_4161:4970-5960	663_nt	68	730	CY1_43kmer_contig_4161	4970	5960	662	390	0.59	390	27.4	0	0.787179		0	0	0	1	TPR repeat:Tetratricopeptide TPR_4	5e-13	HtrA protease/chaperone protein	2.9e-15	2.9e-15	6.8e-15	HtrA protease/chaperone protein	Other
ALPS_ALL	CY	gene_2640	CY1_43kmer_contig_4161:5501-6384	249_nt	308	556	CY1_43kmer_contig_4161	5501	6384	248	248	1	283	27.4	19	0.265018		0.693431	0	0	0					0
ALPS_ALL	CY	gene_2643	CY1_43kmer_contig_4161:5942-6596	204_nt	146	349	CY1_43kmer_contig_4161	5942	6596	203	49	0.24	54	27.4	12	1.59259		0.437956	0	0	0					0
ALPS_ALL	Green	gene_2649	CY1_43kmer_contig_4161:6054-7644	378_nt	1027	1404	CY1_43kmer_contig_4161	6054	7644	377	263	0.7	990	27.4	0	0.0525253		0	0	0	1	putative integron gene cassette protein	9e-27	Putative integron gene cassette protein	1.1e-24	1.1e-24	1.5e-24	Integron gene cassette	Mobile element
ALPS_ALL	CY	gene_2646	CY1_43kmer_contig_4161:6054-7644	141_nt	331	471	CY1_43kmer_contig_4161	6054	7644	140	140	1	990	27.4	0	0.0525253		0	0	0	0					0
ALPS_ALL	CY	gene_2647	CY1_43kmer_contig_4161:6054-7644	126_nt	564	689	CY1_43kmer_contig_4161	6054	7644	125	125	1	990	27.4	0	0.0525253		0	0	0	0					0
ALPS_ALL	CY	gene_2648	CY1_43kmer_contig_4161:6054-7644	213_nt	816	1028	CY1_43kmer_contig_4161	6054	7644	212	212	1	990	27.4	0	0.0525253		0	0	0	0	P63C domain protein	1e-05			0
ALPS_ALL	Green	gene_2651	CY1_43kmer_contig_4161:7119-8743	708_nt	587	1294	CY1_43kmer_contig_4161	7119	8743	707	707	1	1024	27.4	0	0.0849609		0	0	0	1	resolvase	3e-46	Resolvase domain protein	3.6e-35	3.6e-35	4.1e-35	Integron cassette recombinase B	Mobile element	cassette chromosome recombinase B [Staphylococcus epidermidis]	206	206	0.94	7e-59	0.24
ALPS_ALL	Green	gene_2650	CY1_43kmer_contig_4161:7119-8743	339_nt	1	339	CY1_43kmer_contig_4161	7119	8743	338	39	0.12	1024	27.4	0	0.0849609		0	0	0	1	putative integron gene cassette protein	2e-25	Putative integron gene cassette protein	2.8e-23	2.8e-23	3.8e-23	Integron gene cassette	Mobile element
ALPS_ALL	CY	gene_2653	CY1_43kmer_contig_4161:8289-9697	498_nt	320	817	CY1_43kmer_contig_4161	8289	9697	497	497	1	808	27.4	7	0.0581683		0.255474	1	0	0			Cell wall anchor domain-containing protein	4.6e-12	4.6e-12	12000
ALPS_ALL	CY	gene_2654	CY1_43kmer_contig_4161:8289-9697	216_nt	857	1072	CY1_43kmer_contig_4161	8289	9697	215	215	1	808	27.4	7	0.0581683		0.255474	1	0	0					0
ALPS_ALL	CY	gene_321	CY1_43kmer_contig_9748:19238-19971	174_nt	291	464	CY1_43kmer_contig_9748	19238	19971	173	133	0.77	133	5.5	6	0.0977444		1.09091	0	0	0			TPR repeat protein	3.6e-05	3.6e-05	110000
ALPS_ALL	CY	gene_324	CY1_43kmer_contig_9748:23492-24152	441_nt	64	504	CY1_43kmer_contig_9748	23492	24152	440	60	0.14	60	5.5	5	0.5		0.909091	0	0	0					0
ALPS_ALL	CY	gene_327	CY1_43kmer_contig_9748:25492-26144	375_nt	259	633	CY1_43kmer_contig_9748	25492	26144	374	52	0.14	52	5.5	2	0.230769		0.363636	0	0	0					0
ALPS_ALL	CY	gene_328	CY1_43kmer_contig_9748:25595-26246	375_nt	156	530	CY1_43kmer_contig_9748	25595	26246	374	51	0.14	51	5.5	5	0.627451		0.909091	0	0	0					0
ALPS_ALL	Green	gene_316	CY1_43kmer_contig_9748:5105-5837	729_nt	2	730	CY1_43kmer_contig_9748	5105	5837	728	132	0.18	132	5.5	7	0.840909		1.27273	0	0	1	putative lipoprotein	4e-06	Putative calcium-binding protein	2.1e-24	2.1e-24	0.0093	Lipoprotein	Membrane
ALPS_ALL	CY	gene_318	CY1_43kmer_contig_9748:7451-8249	168_nt	464	631	CY1_43kmer_contig_9748	7451	8249	167	34	0.2	198	5.5	0	0.136364		0	0	0	0					0
ALPS_ALL	CY	gene_790	CY1_53kmer_contig_4253:12526-13380	171_nt	380	550	CY1_53kmer_contig_4253	12526	13380	170	170	1	254	7	0	0.015748		0	0	0	0			Tetratricopeptide TPR_2 repeat protein	0.00011	0.00011	930000
ALPS_ALL	CY	gene_760	CY1_53kmer_contig_4253:143-893	297_nt	38	334	CY1_53kmer_contig_4253	143	893	296	34	0.11	150	7	0	0.233333		0	0	0	0			Cell surface protein	2.8e-09	2.8e-09	43000
ALPS_ALL	CY	gene_761	CY1_53kmer_contig_4253:143-893	177_nt	394	570	CY1_53kmer_contig_4253	143	893	176	56	0.32	150	7	0	0.233333		0	0	0	0					0
ALPS_ALL	CY	gene_793	CY1_53kmer_contig_4253:14423-15286	324_nt	260	583	CY1_53kmer_contig_4253	14423	15286	323	263	0.81	263	7	0	0.201521		0	0	0	0					0
ALPS_ALL	CY	gene_772	CY1_53kmer_contig_4253:1570-2375	354_nt	421	774	CY1_53kmer_contig_4253	1570	2375	353	84	0.24	205	7	6	0.0195122		0.857143	0	0	0					0
ALPS_ALL	CY	gene_796	CY1_53kmer_contig_4253:19026-19728	399_nt	273	671	CY1_53kmer_contig_4253	19026	19728	398	102	0.26	102	7	6	0.235294		0.857143	0	0	0	ORF47	1e-15	ORF47	6.1e-17	6.1e-17	1.4e-16
ALPS_ALL	CY	gene_800	CY1_53kmer_contig_4253:19448-20261	561_nt	252	812	CY1_53kmer_contig_4253	19448	20261	560	213	0.38	213	7	0	0.300469		0	0	0	0					0
ALPS_ALL	CY	gene_801	CY1_53kmer_contig_4253:19709-20399	576_nt	3	578	CY1_53kmer_contig_4253	19709	20399	575	90	0.16	90	7	3	0.188889		0.428571	0	0	0					0
ALPS_ALL	CY	gene_774	CY1_53kmer_contig_4253:2224-3088	279_nt	296	574	CY1_53kmer_contig_4253	2224	3088	278	264	0.95	264	7	0	0.0151515		0	0	0	0			Putative membrane protein	1e-05	1e-05	1.1e-05
ALPS_ALL	CY	gene_804	CY1_53kmer_contig_4253:22940-23629	387_nt	302	688	CY1_53kmer_contig_4253	22940	23629	386	87	0.23	89	7	3	0.235955		0.428571	0	0	0					0
ALPS_ALL	CY	gene_764	CY1_53kmer_contig_4253:412-1140	282_nt	304	585	CY1_53kmer_contig_4253	412	1140	281	124	0.44	128	7	0	0.117188		0	0	0	0					0
ALPS_ALL	CY	gene_776	CY1_53kmer_contig_4253:5630-6305	570_nt	2	571	CY1_53kmer_contig_4253	5630	6305	569	75	0.13	75	7	0	0.653333		0	0	0	0					0
ALPS_ALL	Green	gene_778	CY1_53kmer_contig_4253:5953-6676	471_nt	251	721	CY1_53kmer_contig_4253	5953	6676	470	123	0.26	123	7	4	0.829268		0.571429	0	0	1	acetyl xylan esterase	9e-07	Esterase	4e-08	4e-08	4e-08	Esterase	Attachment/Host recognition
ALPS_ALL	CY	gene_767	CY1_53kmer_contig_4253:687-1401	393_nt	307	699	CY1_53kmer_contig_4253	687	1401	392	107	0.27	114	7	0	0.0438596		0	0	0	0					0
ALPS_ALL	CY	gene_780	CY1_53kmer_contig_4253:7976-8645	507_nt	1	507	CY1_53kmer_contig_4253	7976	8645	506	69	0.14	69	7	0	0.130435		0	0	0	0					0
ALPS_ALL	CY	gene_781	CY1_53kmer_contig_4253:8096-8768	387_nt	1	387	CY1_53kmer_contig_4253	8096	8768	386	72	0.19	72	7	0	0.694444		0	0	0	0					0
ALPS_ALL	CY	gene_784	CY1_53kmer_contig_4253:8290-9068	573_nt	205	777	CY1_53kmer_contig_4253	8290	9068	572	178	0.31	178	7	1	0.331461		0.142857	0	0	0					0
ALPS_ALL	CY	gene_769	CY1_53kmer_contig_4253:852-1923	393_nt	142	534	CY1_53kmer_contig_4253	852	1923	392	234	0.6	471	7	0	0.116773		0	0	0	0					0
ALPS_ALL	CY	gene_770	CY1_53kmer_contig_4253:852-1923	306_nt	536	841	CY1_53kmer_contig_4253	852	1923	305	235	0.77	471	7	0	0.116773		0	0	0	0					0
ALPS_ALL	CY	gene_785	CY1_53kmer_contig_4253:8760-9421	396_nt	2	397	CY1_53kmer_contig_4253	8760	9421	395	61	0.15	61	7	5	0.491803		0.714286	0	0	0					0
ALPS_ALL	CY	gene_967	CY1_63kmer_contig_251:100402-101305	102_nt	370	471	CY1_63kmer_contig_251	100402	101305	101	101	1	303	15.2	0	0.141914		0	0	0	0					0
ALPS_ALL	CY	gene_922	CY1_63kmer_contig_251:10855-11517	576_nt	1	576	CY1_63kmer_contig_251	10855	11517	575	62	0.11	62	15.2	16	1.48387		1.05263	0	0	0					0
ALPS_ALL	CY	gene_971	CY1_63kmer_contig_251:112432-113158	324_nt	206	529	CY1_63kmer_contig_251	112432	113158	323	126	0.39	126	15.2	9	1		0.592105	0	0	0					0
ALPS_ALL	CY	gene_973	CY1_63kmer_contig_251:120268-121708	768_nt	338	1105	CY1_63kmer_contig_251	120268	121708	767	767	1	840	15.2	10	0.0559524		0.657895	1	0	0					0
ALPS_ALL	CY	gene_974	CY1_63kmer_contig_251:120268-121708	327_nt	1105	1431	CY1_63kmer_contig_251	120268	121708	326	35	0.11	840	15.2	10	0.0559524		0.657895	1	0	0					0
ALPS_ALL	CY	gene_976	CY1_63kmer_contig_251:121373-122063	333_nt	357	689	CY1_63kmer_contig_251	121373	122063	332	33	0.1	90	15.2	12	0.5		0.789474	0	0	0					0
ALPS_ALL	CY	gene_978	CY1_63kmer_contig_251:125641-126387	555_nt	162	716	CY1_63kmer_contig_251	125641	126387	554	146	0.26	146	15.2	6	0.616438		0.394737	0	0	0					0
ALPS_ALL	CY	gene_980	CY1_63kmer_contig_251:126972-127673	456_nt	228	683	CY1_63kmer_contig_251	126972	127673	455	101	0.22	101	15.2	8	0.50495		0.526316	0	0	0					0
ALPS_ALL	CY	gene_981	CY1_63kmer_contig_251:127732-128732	342_nt	1	342	CY1_63kmer_contig_251	127732	128732	341	42	0.12	400	15.2	34	0.1275		2.23684	1	0	0			Peptidase C1A	0.00099	0.00099	17000
ALPS_ALL	CY	gene_982	CY1_63kmer_contig_251:127732-128732	432_nt	345	776	CY1_63kmer_contig_251	127732	128732	431	355	0.82	400	15.2	34	0.1275		2.23684	1	0	0					0
ALPS_ALL	CY	gene_986	CY1_63kmer_contig_251:132201-132944	288_nt	205	492	CY1_63kmer_contig_251	132201	132944	287	143	0.5	143	15.2	4	1.23776		0.263158	0	0	0					0
ALPS_ALL	CY	gene_987	CY1_63kmer_contig_251:132672-133350	456_nt	14	469	CY1_63kmer_contig_251	132672	133350	455	78	0.17	78	15.2	10	0.769231		0.657895	0	0	0					0
ALPS_ALL	CY	gene_990	CY1_63kmer_contig_251:133221-133919	195_nt	249	443	CY1_63kmer_contig_251	133221	133919	194	98	0.51	98	15.2	4	1.31633		0.263158	0	0	0					0
ALPS_ALL	CY	gene_992	CY1_63kmer_contig_251:134430-135104	459_nt	215	673	CY1_63kmer_contig_251	134430	135104	458	74	0.16	74	15.2	25	0.418919		1.64474	0	0	0					0
ALPS_ALL	CY	gene_906	CY1_63kmer_contig_251:1353-2031	453_nt	1	453	CY1_63kmer_contig_251	1353	2031	452	78	0.17	78	15.2	9	1.84615		0.592105	0	0	0					0
ALPS_ALL	CY	gene_993	CY1_63kmer_contig_251:137386-138598	345_nt	3	347	CY1_63kmer_contig_251	137386	138598	344	47	0.14	612	15.2	5	0.187908		0.328947	1	0	0					0
ALPS_ALL	CY	gene_994	CY1_63kmer_contig_251:137386-138598	468_nt	337	804	CY1_63kmer_contig_251	137386	138598	467	467	1	612	15.2	5	0.187908		0.328947	1	0	0					0
ALPS_ALL	CY	gene_995	CY1_63kmer_contig_251:137386-138598	198_nt	838	1035	CY1_63kmer_contig_251	137386	138598	197	74	0.38	612	15.2	5	0.187908		0.328947	1	0	0					0
ALPS_ALL	CY	gene_996	CY1_63kmer_contig_251:138358-139398	393_nt	60	452	CY1_63kmer_contig_251	138358	139398	392	152	0.39	440	15.2	2	0.109091		0.131579	1	0	0					0
ALPS_ALL	CY	gene_997	CY1_63kmer_contig_251:138358-139398	258_nt	464	721	CY1_63kmer_contig_251	138358	139398	257	257	1	440	15.2	2	0.109091		0.131579	1	0	0					0
ALPS_ALL	CY	gene_1002	CY1_63kmer_contig_251:141628-142574	369_nt	284	652	CY1_63kmer_contig_251	141628	142574	368	346	0.94	346	15.2	27	0.153179		1.77632	1	0	0					0
ALPS_ALL	CY	gene_1005	CY1_63kmer_contig_251:145865-146552	672_nt	2	673	CY1_63kmer_contig_251	145865	146552	671	87	0.13	87	15.2	9	0.793103		0.592105	0	0	0					0
ALPS_ALL	CY	gene_1006	CY1_63kmer_contig_251:146440-147098	558_nt	3	560	CY1_63kmer_contig_251	146440	147098	557	58	0.1	58	15.2	13	1.58621		0.855263	0	0	0					0
ALPS_ALL	CY	gene_1007	CY1_63kmer_contig_251:146596-147291	402_nt	3	404	CY1_63kmer_contig_251	146596	147291	401	95	0.24	95	15.2	9	1.12632		0.592105	0	0	0					0
ALPS_ALL	CY	gene_1008	CY1_63kmer_contig_251:147520-148173	459_nt	1	459	CY1_63kmer_contig_251	147520	148173	458	53	0.12	53	15.2	17	1.39623		1.11842	0	0	0					0
ALPS_ALL	CY	gene_1011	CY1_63kmer_contig_251:149782-150448	555_nt	112	666	CY1_63kmer_contig_251	149782	150448	554	66	0.12	66	15.2	9	1.16667		0.592105	0	0	0			Skt5p	6.9e-05	6.9e-05	6700
ALPS_ALL	CY	gene_1012	CY1_63kmer_contig_251:151276-151984	672_nt	3	674	CY1_63kmer_contig_251	151276	151984	671	108	0.16	108	15.2	3	0.314815		0.197368	0	0	0					0
ALPS_ALL	CY	gene_1013	CY1_63kmer_contig_251:152098-152839	738_nt	3	740	CY1_63kmer_contig_251	152098	152839	737	141	0.19	141	15.2	8	1.49645		0.526316	0	0	0					0
ALPS_ALL	ALPS	gene_924	CY1_63kmer_contig_251:15325-16164	447_nt	116	562	CY1_63kmer_contig_251	15325	16164	446	239	0.54	239	15.2	0	0.351464		0	0	0	0
ALPS_ALL	CY	gene_1016	CY1_63kmer_contig_251:153272-153937	663_nt	1	663	CY1_63kmer_contig_251	153272	153937	662	65	0.1	65	15.2	23	0.476923		1.51316	0	0	0					0
ALPS_ALL	CY	gene_1018	CY1_63kmer_contig_251:154576-155237	492_nt	2	493	CY1_63kmer_contig_251	154576	155237	491	61	0.12	61	15.2	12	1.77049		0.789474	0	0	0					0
ALPS_ALL	CY	gene_1019	CY1_63kmer_contig_251:155242-155908	549_nt	2	550	CY1_63kmer_contig_251	155242	155908	548	66	0.12	66	15.2	11	1.5		0.723684	0	0	0					0
ALPS_ALL	CY	gene_1020	CY1_63kmer_contig_251:157515-158193	678_nt	1	678	CY1_63kmer_contig_251	157515	158193	677	78	0.12	78	15.2	3	1.03846		0.197368	0	0	0					0
ALPS_ALL	CY	gene_908	CY1_63kmer_contig_251:1578-2462	543_nt	337	879	CY1_63kmer_contig_251	1578	2462	542	247	0.46	284	15.2	0	0.457746		0	0	0	0					0
ALPS_ALL	CY	gene_1022	CY1_63kmer_contig_251:158996-159739	360_nt	171	530	CY1_63kmer_contig_251	158996	159739	359	143	0.4	143	15.2	1	1.69231		0.0657895	0	0	0					0
ALPS_ALL	ALPS	gene_1025	CY1_63kmer_contig_251:159140-160131	597_nt	393	989	CY1_63kmer_contig_251	159140	160131	596	298	0.5	391	15.2	0	0.383632		0	0	0	1	DNA polymerase	3e-09	Uracil-DNA glycosylase	6.5e-08	6.5e-08	1.4e-07	Uracil-DNA glycosylase	DNA replication/repair	UDG_F4_TTUDGA_like	cd10030	Family 4 Uracil-DNA glycosylase (UDG), found exclusively in thermophilic organisms; The ...	22-169	1.66e-18		CDD search
ALPS_ALL	CY	gene_1024	CY1_63kmer_contig_251:159140-160131	360_nt	27	386	CY1_63kmer_contig_251	159140	160131	359	86	0.24	391	15.2	0	0.383632		0	0	0	0					0
ALPS_ALL	CY	gene_1028	CY1_63kmer_contig_251:159989-160690	699_nt	3	701	CY1_63kmer_contig_251	159989	160690	698	101	0.14	101	15.2	9	1.05941		0.592105	0	0	0	DNA polymerase	3e-05	Putative phage protein	0.00049	0.00049	0.00075
ALPS_ALL	CY	gene_1031	CY1_63kmer_contig_251:162913-163572	351_nt	155	505	CY1_63kmer_contig_251	162913	163572	350	59	0.17	59	15.2	10	1.9661		0.657895	0	0	0					0
ALPS_ALL	CY	gene_1032	CY1_63kmer_contig_251:163838-164490	333_nt	5	337	CY1_63kmer_contig_251	163838	164490	332	37	0.11	52	15.2	9	2.34615		0.592105	0	0	0					0
ALPS_ALL	CY	gene_1035	CY1_63kmer_contig_251:164452-165136	582_nt	3	584	CY1_63kmer_contig_251	164452	165136	581	84	0.14	84	15.2	8	0.880952		0.526316	0	0	0					0
ALPS_ALL	CY	gene_1036	CY1_63kmer_contig_251:164659-165320	375_nt	3	377	CY1_63kmer_contig_251	164659	165320	374	61	0.16	61	15.2	22	1.13115		1.44737	0	0	0					0
ALPS_ALL	CY	gene_1038	CY1_63kmer_contig_251:165752-166434	681_nt	1	681	CY1_63kmer_contig_251	165752	166434	680	82	0.12	82	15.2	11	0.695122		0.723684	0	0	0					0
ALPS_ALL	CY	gene_1039	CY1_63kmer_contig_251:166035-166750	522_nt	3	524	CY1_63kmer_contig_251	166035	166750	521	115	0.22	115	15.2	8	0.191304		0.526316	0	0	0					0
ALPS_ALL	CY	gene_1041	CY1_63kmer_contig_251:166541-167227	309_nt	248	556	CY1_63kmer_contig_251	166541	167227	308	86	0.28	86	15.2	3	0.837209		0.197368	0	0	0					0
ALPS_ALL	CY	gene_1042	CY1_63kmer_contig_251:166678-167342	309_nt	111	419	CY1_63kmer_contig_251	166678	167342	308	64	0.21	64	15.2	0	0.875		0	0	0	0					0
ALPS_ALL	ALPS	gene_1044	CY1_63kmer_contig_251:166783-167897	327_nt	782	1108	CY1_63kmer_contig_251	166783	167897	326	32	0.1	514	15.2	1	0.0447471		0.0657895	1	0	1	ribonucleoside-triphosphate reductase, partial	4e-29	Ribonucleoside-triphosphate reductase	4.8e-32	4.8e-32	5.2e-32	Ribonucleoside-triphosphate reductase	DNA replication/repair
ALPS_ALL	CY	gene_1046	CY1_63kmer_contig_251:170028-171030	540_nt	358	897	CY1_63kmer_contig_251	170028	171030	539	344	0.64	402	15.2	0	0.5199		0	0	0	0					0
ALPS_ALL	CY	gene_1047	CY1_63kmer_contig_251:170473-171283	450_nt	3	452	CY1_63kmer_contig_251	170473	171283	449	152	0.34	210	15.2	1	0.119048		0.0657895	0	0	0					0
ALPS_ALL	CY	gene_1049	CY1_63kmer_contig_251:171973-173457	366_nt	2	367	CY1_63kmer_contig_251	171973	173457	365	67	0.18	884	15.2	0	0.204751		0	0	0	0					0
ALPS_ALL	CY	gene_1050	CY1_63kmer_contig_251:171973-173457	816_nt	345	1160	CY1_63kmer_contig_251	171973	173457	815	815	1	884	15.2	0	0.204751		0	0	0	0					0
ALPS_ALL	CY	gene_1053	CY1_63kmer_contig_251:172918-173645	498_nt	230	727	CY1_63kmer_contig_251	172918	173645	497	127	0.26	127	15.2	1	0.228346		0.0657895	0	0	0					0
ALPS_ALL	CY	gene_1054	CY1_63kmer_contig_251:173095-173803	519_nt	53	571	CY1_63kmer_contig_251	173095	173803	518	108	0.21	108	15.2	2	0.240741		0.131579	0	0	0					0
ALPS_ALL	CY	gene_1056	CY1_63kmer_contig_251:174899-176117	507_nt	299	805	CY1_63kmer_contig_251	174899	176117	506	505	1	618	15.2	0	0.168285		0	0	0	0					0
ALPS_ALL	ALPS	gene_1058	CY1_63kmer_contig_251:175689-176450	615_nt	145	759	CY1_63kmer_contig_251	175689	176450	614	161	0.26	161	15.2	0	0.888199		0	0	0	1	transposase, IS605 OrfB family, central region	3e-56	Transposase	1.7e-52	1.7e-52	2.4e-52	Transposase IS605	Mobile element
ALPS_ALL	ALPS	gene_1065	CY1_63kmer_contig_251:177760-178870	621_nt	317	937	CY1_63kmer_contig_251	177760	178870	620	493	0.8	510	15.2	24	0.17451		1.57895	1	0	1	von Willebrand factor A	2e-47	von Willebrand factor A	3.5e-42	3.5e-42	4.3e-42	von Willebrand factor type A	Other
ALPS_ALL	CY	gene_1068	CY1_63kmer_contig_251:178463-179123	234_nt	215	448	CY1_63kmer_contig_251	178463	179123	233	60	0.26	60	15.2	14	1.73333		0.921053	0	0	0					0
ALPS_ALL	ALPS	gene_1070	CY1_63kmer_contig_251:179511-180422	543_nt	358	900	CY1_63kmer_contig_251	179511	180422	542	253	0.47	311	15.2	22	0.0803859		1.44737	1	0	1	DNA polymerase III subunit gamma/tau	2e-19	DNA polymerase III	4.1e-27	4.1e-27	7.3e-27	DNA polymerase III subunit gamma/tau	DNA replication/repair
ALPS_ALL	CY	gene_1074	CY1_63kmer_contig_251:182000-182689	444_nt	244	687	CY1_63kmer_contig_251	182000	182689	443	89	0.2	89	15.2	6	0.47191		0.394737	0	0	0					0
ALPS_ALL	CY	gene_1075	CY1_63kmer_contig_251:182145-182887	642_nt	99	740	CY1_63kmer_contig_251	182145	182887	641	142	0.22	142	15.2	5	1.05634		0.328947	0	0	0					0
ALPS_ALL	CY	gene_1076	CY1_63kmer_contig_251:182354-183135	633_nt	1	633	CY1_63kmer_contig_251	182354	183135	632	181	0.29	181	15.2	1	0.187845		0.0657895	0	0	0					0
ALPS_ALL	CY	gene_1077	CY1_63kmer_contig_251:182626-183371	360_nt	2	361	CY1_63kmer_contig_251	182626	183371	359	61	0.17	145	15.2	8	0.434483		0.526316	0	0	0					0
ALPS_ALL	CY	gene_1078	CY1_63kmer_contig_251:182626-183371	294_nt	339	632	CY1_63kmer_contig_251	182626	183371	293	106	0.36	145	15.2	8	0.434483		0.526316	0	0	0					0
ALPS_ALL	ALPS	gene_1082	CY1_63kmer_contig_251:183070-183929	438_nt	226	663	CY1_63kmer_contig_251	183070	183929	437	259	0.59	259	15.2	0	0.451737		0	0	0	0	pentapeptide repeats family protein	3e-15			0
ALPS_ALL	CY	gene_1084	CY1_63kmer_contig_251:183530-184236	318_nt	200	517	CY1_63kmer_contig_251	183530	184236	317	106	0.33	106	15.2	10	0.754717		0.657895	0	0	0					0
ALPS_ALL	CY	gene_1087	CY1_63kmer_contig_251:183758-184652	201_nt	306	506	CY1_63kmer_contig_251	183758	184652	200	200	1	294	15.2	13	0.115646		0.855263	0	0	0					0
ALPS_ALL	ALPS	gene_1093	CY1_63kmer_contig_251:190361-191138	576_nt	195	770	CY1_63kmer_contig_251	190361	191138	575	177	0.31	177	15.2	2	0.768362		0.131579	0	0	0			Putative N-acetyltransferase YedL	3.1e-06	3.1e-06	3.6e-06
ALPS_ALL	CY	gene_1095	CY1_63kmer_contig_251:190878-191881	396_nt	268	663	CY1_63kmer_contig_251	190878	191881	395	363	0.92	403	15.2	15	0.684864		0.986842	1	0	0					0
ALPS_ALL	CY	gene_1096	CY1_63kmer_contig_251:190878-191881	183_nt	663	845	CY1_63kmer_contig_251	190878	191881	182	40	0.22	403	15.2	15	0.684864		0.986842	1	0	0					0
ALPS_ALL	CY	gene_1100	CY1_63kmer_contig_251:191420-192183	324_nt	300	623	CY1_63kmer_contig_251	191420	192183	323	163	0.5	163	15.2	1	0.233129		0.0657895	0	0	0					0
ALPS_ALL	CY	gene_909	CY1_63kmer_contig_251:1914-2631	543_nt	1	543	CY1_63kmer_contig_251	1914	2631	542	117	0.22	117	15.2	0	0.905983		0	0	0	0					0
ALPS_ALL	CY	gene_1102	CY1_63kmer_contig_251:193342-194025	558_nt	2	559	CY1_63kmer_contig_251	193342	194025	557	83	0.15	83	15.2	12	0.361446		0.789474	0	0	0					0
ALPS_ALL	CY	gene_1103	CY1_63kmer_contig_251:195870-196592	225_nt	257	481	CY1_63kmer_contig_251	195870	196592	224	122	0.54	122	15.2	10	0.385246		0.657895	0	0	0					0
ALPS_ALL	CY	gene_1105	CY1_63kmer_contig_251:196193-197267	432_nt	339	770	CY1_63kmer_contig_251	196193	197267	431	431	1	474	15.2	12	0.092827		0.789474	1	0	0					0
ALPS_ALL	CY	gene_1108	CY1_63kmer_contig_251:197240-198018	285_nt	343	627	CY1_63kmer_contig_251	197240	198018	284	135	0.48	178	15.2	2	0.162921		0.131579	0	0	0					0
ALPS_ALL	CY	gene_1110	CY1_63kmer_contig_251:197492-198312	285_nt	91	375	CY1_63kmer_contig_251	197492	198312	284	75	0.26	220	15.2	1	0.563636		0.0657895	0	0	0					0
ALPS_ALL	CY	gene_1111	CY1_63kmer_contig_251:197492-198312	204_nt	372	575	CY1_63kmer_contig_251	197492	198312	203	148	0.73	220	15.2	1	0.563636		0.0657895	0	0	0					0
ALPS_ALL	CY	gene_1113	CY1_63kmer_contig_251:198286-199232	384_nt	314	697	CY1_63kmer_contig_251	198286	199232	383	332	0.87	346	15.2	0	0.083815		0	0	0	0					0
ALPS_ALL	CY	gene_1115	CY1_63kmer_contig_251:198970-199666	600_nt	46	645	CY1_63kmer_contig_251	198970	199666	599	96	0.16	96	15.2	10	0.8125		0.657895	0	0	0					0
ALPS_ALL	CY	gene_1119	CY1_63kmer_contig_251:202252-202913	213_nt	243	455	CY1_63kmer_contig_251	202252	202913	212	61	0.29	61	15.2	5	0.622951		0.328947	0	0	0					0
ALPS_ALL	CY	gene_1122	CY1_63kmer_contig_251:203015-204625	273_nt	354	626	CY1_63kmer_contig_251	203015	204625	272	272	1	1010	15.2	25	0.540594		1.64474	1	0	0					0
ALPS_ALL	CY	gene_1123	CY1_63kmer_contig_251:203015-204625	207_nt	623	829	CY1_63kmer_contig_251	203015	204625	206	206	1	1010	15.2	25	0.540594		1.64474	1	0	0			TPR-like protein	0.00047	0.00047	19000
ALPS_ALL	CY	gene_1124	CY1_63kmer_contig_251:203015-204625	222_nt	851	1072	CY1_63kmer_contig_251	203015	204625	221	221	1	1010	15.2	25	0.540594		1.64474	1	0	0					0
ALPS_ALL	CY	gene_1125	CY1_63kmer_contig_251:203015-204625	213_nt	1069	1281	CY1_63kmer_contig_251	203015	204625	212	212	1	1010	15.2	25	0.540594		1.64474	1	0	0			Ankyrin repeat protein	0.0008	0.0008	420000
ALPS_ALL	CY	gene_1129	CY1_63kmer_contig_251:204498-205342	204_nt	332	535	CY1_63kmer_contig_251	204498	205342	203	203	1	244	15.2	15	0.151639		0.986842	0	0	0					0
ALPS_ALL	CY	gene_1131	CY1_63kmer_contig_251:206445-207110	471_nt	123	593	CY1_63kmer_contig_251	206445	207110	470	65	0.14	65	15.2	9	0.138462		0.592105	0	0	0					0
ALPS_ALL	CY	gene_1132	CY1_63kmer_contig_251:206691-207347	345_nt	3	347	CY1_63kmer_contig_251	206691	207347	344	47	0.14	56	15.2	10	0.410714		0.657895	0	0	0					0
ALPS_ALL	ALPS	gene_1135	CY1_63kmer_contig_251:206893-207658	528_nt	200	727	CY1_63kmer_contig_251	206893	207658	527	165	0.31	165	15.2	1	0.321212		0.0657895	0	0	1	single-stranded DNA-binding protein	3e-15	Single-stranded DNA-binding protein	3.8e-13	3.8e-13	4.6e-13	Single-stranded DNA-binding protein	DNA replication/repair
ALPS_ALL	CY	gene_1139	CY1_63kmer_contig_251:208101-209186	333_nt	345	677	CY1_63kmer_contig_251	208101	209186	332	332	1	485	15.2	0	0.0494845		0	0	0	0					0
ALPS_ALL	ALPS	gene_1140	CY1_63kmer_contig_251:208988-209960	606_nt	344	949	CY1_63kmer_contig_251	208988	209960	605	328	0.54	372	15.2	8	0.0107527		0.526316	1	0	1	T4 NrdA.1-like protein	4e-10	Conserved domain protein	1e-26	1e-26	8.8e-11	T4 NrdA.1-like protein	Other
ALPS_ALL	CY	gene_1141	CY1_63kmer_contig_251:210338-211024	666_nt	1	666	CY1_63kmer_contig_251	210338	211024	665	86	0.13	86	15.2	8	0.22093		0.526316	0	0	0					0
ALPS_ALL	CY	gene_1142	CY1_63kmer_contig_251:210511-211198	579_nt	2	580	CY1_63kmer_contig_251	210511	211198	578	87	0.15	87	15.2	2	0.609195		0.131579	0	0	0					0
ALPS_ALL	CY	gene_1143	CY1_63kmer_contig_251:213012-213853	717_nt	3	719	CY1_63kmer_contig_251	213012	213853	716	241	0.34	241	15.2	0	0.195021		0	0	0	0					0
ALPS_ALL	CY	gene_1145	CY1_63kmer_contig_251:213471-214706	660_nt	308	967	CY1_63kmer_contig_251	213471	214706	659	627	0.95	635	15.2	0	0.127559		0	0	0	0					0
ALPS_ALL	CY	gene_1148	CY1_63kmer_contig_251:214545-215564	684_nt	295	978	CY1_63kmer_contig_251	214545	215564	683	419	0.61	419	15.2	4	0.367542		0.263158	1	0	0					0
ALPS_ALL	CY	gene_1149	CY1_63kmer_contig_251:215001-216548	1326_nt	1	1326	CY1_63kmer_contig_251	215001	216548	1325	947	0.71	947	15.2	4	0.105597		0.263158	1	0	0					0
ALPS_ALL	CY	gene_1153	CY1_63kmer_contig_251:216419-217081	138_nt	192	329	CY1_63kmer_contig_251	216419	217081	137	29	0.21	62	15.2	16	0.290323		1.05263	0	0	0					0
ALPS_ALL	CY	gene_1155	CY1_63kmer_contig_251:217032-217713	645_nt	9	653	CY1_63kmer_contig_251	217032	217713	644	81	0.13	81	15.2	10	1.7284		0.657895	0	0	0					0
ALPS_ALL	CY	gene_927	CY1_63kmer_contig_251:21730-22880	762_nt	333	1094	CY1_63kmer_contig_251	21730	22880	761	517	0.68	550	15.2	4	0.509091		0.263158	1	0	0					0
ALPS_ALL	CY	gene_1157	CY1_63kmer_contig_251:217512-218200	192_nt	290	481	CY1_63kmer_contig_251	217512	218200	191	88	0.46	88	15.2	4	0.693182		0.263158	0	0	0					0
ALPS_ALL	ALPS	gene_1159	CY1_63kmer_contig_251:217852-218645	399_nt	196	594	CY1_63kmer_contig_251	217852	218645	398	193	0.48	193	15.2	0	0.0621762		0	0	0	0			Ig domain protein	3.1e-07	3.1e-07	9900
ALPS_ALL	CY	gene_1161	CY1_63kmer_contig_251:218303-219259	639_nt	285	923	CY1_63kmer_contig_251	218303	219259	638	356	0.56	356	15.2	3	1.78371		0.197368	1	0	0					0
ALPS_ALL	CY	gene_1162	CY1_63kmer_contig_251:218710-219399	516_nt	1	516	CY1_63kmer_contig_251	218710	219399	515	89	0.17	89	15.2	3	2.11236		0.197368	0	0	0					0
ALPS_ALL	CY	gene_1163	CY1_63kmer_contig_251:218807-219520	417_nt	3	419	CY1_63kmer_contig_251	218807	219520	416	113	0.27	113	15.2	5	2.16814		0.328947	0	0	0					0
ALPS_ALL	CY	gene_1166	CY1_63kmer_contig_251:219003-219893	273_nt	325	597	CY1_63kmer_contig_251	219003	219893	272	265	0.97	290	15.2	5	0.275862		0.328947	0	0	0					0
ALPS_ALL	CY	gene_1167	CY1_63kmer_contig_251:219665-220329	189_nt	318	506	CY1_63kmer_contig_251	219665	220329	188	46	0.24	64	15.2	3	0.578125		0.197368	0	0	0					0
ALPS_ALL	CY	gene_1169	CY1_63kmer_contig_251:219785-220445	189_nt	198	386	CY1_63kmer_contig_251	219785	220445	188	60	0.32	60	15.2	8	0.916667		0.526316	0	0	0					0
ALPS_ALL	CY	gene_928	CY1_63kmer_contig_251:22324-23118	498_nt	3	500	CY1_63kmer_contig_251	22324	23118	497	194	0.39	194	15.2	7	1.26804		0.460526	0	0	0					0
ALPS_ALL	CY	gene_1171	CY1_63kmer_contig_251:224616-225268	423_nt	3	425	CY1_63kmer_contig_251	224616	225268	422	52	0.12	52	15.2	16	1.48077		1.05263	0	0	0			SAM-dependent methyltransferase protein	1.6e-05	1.6e-05	2.4e-05
ALPS_ALL	CY	gene_1175	CY1_63kmer_contig_251:228924-229679	189_nt	430	618	CY1_63kmer_contig_251	228924	229679	188	25	0.13	155	15.2	0	0.148387		0	0	0	0					0
ALPS_ALL	CY	gene_930	CY1_63kmer_contig_251:23251-24005	462_nt	1	462	CY1_63kmer_contig_251	23251	24005	461	154	0.33	154	15.2	4	0.811688		0.263158	0	0	0					0
ALPS_ALL	CY	gene_910	CY1_63kmer_contig_251:3019-3698	678_nt	1	678	CY1_63kmer_contig_251	3019	3698	677	79	0.12	79	15.2	20	0.341772		1.31579	0	0	0					0
ALPS_ALL	ALPS	gene_912	CY1_63kmer_contig_251:3736-4605	867_nt	1	867	CY1_63kmer_contig_251	3736	4605	866	269	0.31	269	15.2	19	0.118959		1.25	0	0	0				7.4e-06	7.4e-06	960
ALPS_ALL	CY	gene_903	CY1_63kmer_contig_251:459-1193	732_nt	1	732	CY1_63kmer_contig_251	459	1193	731	134	0.18	134	15.2	5	0.88806		0.328947	0	0	0			Ankyrin repeat protein	0.00067	0.00067	86000
ALPS_ALL	ALPS	gene_934	CY1_63kmer_contig_251:49261-50096	834_nt	2	835	CY1_63kmer_contig_251	49261	50096	833	235	0.28	235	15.2	0	0.297872		0	0	0	0				4.7e-06	4.7e-06	9.6e-06
ALPS_ALL	CY	gene_913	CY1_63kmer_contig_251:5325-6078	750_nt	2	751	CY1_63kmer_contig_251	5325	6078	749	153	0.2	153	15.2	4	0.633987		0.263158	0	0	0					0
ALPS_ALL	CY	gene_936	CY1_63kmer_contig_251:53403-54653	1056_nt	195	1250	CY1_63kmer_contig_251	53403	54653	1055	650	0.62	650	15.2	0	0.446154		0	0	0	0					0
ALPS_ALL	CY	gene_937	CY1_63kmer_contig_251:54076-54750	672_nt	2	673	CY1_63kmer_contig_251	54076	54750	671	74	0.11	74	15.2	0	1.66216		0	0	0	0			C-type lectin domain family 12 member	0.00069	0.00069	11000
ALPS_ALL	ALPS	gene_938	CY1_63kmer_contig_251:54177-56112	1932_nt	3	1934	CY1_63kmer_contig_251	54177	56112	1931	1335	0.69	1335	15.2	0	0.0801498		0	0	0	0			C-type lectin domain family 12 member	1.8e-12	1.8e-12	63
ALPS_ALL	ALPS	gene_914	CY1_63kmer_contig_251:5583-6784	1092_nt	2	1093	CY1_63kmer_contig_251	5583	6784	1091	601	0.55	601	15.2	0	0.0615641	0.00405027	0	0	0	0			Serine/threonine protein kinase (Fragment)	7.6e-09	7.6e-09	200
ALPS_ALL	CY	gene_939	CY1_63kmer_contig_251:62131-63878	1746_nt	1	1746	CY1_63kmer_contig_251	62131	63878	1745	1147	0.66	1147	15.2	2	0.830863		0.131579	1	0	0					0
ALPS_ALL	CY	gene_940	CY1_63kmer_contig_251:63298-63984	684_nt	1	684	CY1_63kmer_contig_251	63298	63984	683	86	0.13	86	15.2	4	2.06977		0.263158	0	0	0					0
ALPS_ALL	CY	gene_915	CY1_63kmer_contig_251:6334-6993	342_nt	1	342	CY1_63kmer_contig_251	6334	6993	341	42	0.12	59	15.2	5	1.28814		0.328947	0	0	0					0
ALPS_ALL	CY	gene_941	CY1_63kmer_contig_251:63611-64371	756_nt	3	758	CY1_63kmer_contig_251	63611	64371	755	160	0.21	160	15.2	17	0.70625		1.11842	0	0	0					0
ALPS_ALL	CY	gene_942	CY1_63kmer_contig_251:64010-64714	702_nt	3	704	CY1_63kmer_contig_251	64010	64714	701	104	0.15	104	15.2	23	0.913462		1.51316	0	0	0					0
ALPS_ALL	CY	gene_943	CY1_63kmer_contig_251:64686-65422	735_nt	2	736	CY1_63kmer_contig_251	64686	65422	734	136	0.19	136	15.2	17	0.757353		1.11842	0	0	0			Ankyrin repeat domain protein	2.7e-05	2.7e-05	230
ALPS_ALL	CY	gene_918	CY1_63kmer_contig_251:6468-7324	390_nt	268	657	CY1_63kmer_contig_251	6468	7324	389	256	0.66	256	15.2	0	0.195312		0	0	0	0					0
ALPS_ALL	CY	gene_944	CY1_63kmer_contig_251:64917-65722	804_nt	2	805	CY1_63kmer_contig_251	64917	65722	803	205	0.26	205	15.2	10	0.819512		0.657895	0	0	0			Ankyrin repeat domain protein	0.00012	0.00012	360
ALPS_ALL	CY	gene_904	CY1_63kmer_contig_251:651-1337	684_nt	1	684	CY1_63kmer_contig_251	651	1337	683	86	0.13	86	15.2	3	1.74419		0.197368	0	0	0			Ankyrin repeat protein	0.00029	0.00029	100000
ALPS_ALL	CY	gene_945	CY1_63kmer_contig_251:65352-66235	882_nt	2	883	CY1_63kmer_contig_251	65352	66235	881	283	0.32	283	15.2	16	0.106007		1.05263	0	0	0					0
ALPS_ALL	CY	gene_946	CY1_63kmer_contig_251:65888-67359	1467_nt	3	1469	CY1_63kmer_contig_251	65888	67359	1466	871	0.59	871	15.2	3	0.043628		0.197368	1	0	0					0
ALPS_ALL	CY	gene_947	CY1_63kmer_contig_251:68213-68887	672_nt	3	674	CY1_63kmer_contig_251	68213	68887	671	74	0.11	74	15.2	10	0.472973		0.657895	0	0	0					0
ALPS_ALL	CY	gene_905	CY1_63kmer_contig_251:765-1448	681_nt	1	681	CY1_63kmer_contig_251	765	1448	680	83	0.12	83	15.2	7	1.46988		0.460526	0	0	0			Ankyrin repeat protein	0.0004	0.0004	110000
ALPS_ALL	CY	gene_948	CY1_63kmer_contig_251:76951-78518	783_nt	2	784	CY1_63kmer_contig_251	76951	78518	782	484	0.62	967	15.2	0	0.0196484		0	0	0	0					0
ALPS_ALL	CY	gene_949	CY1_63kmer_contig_251:76951-78518	459_nt	816	1274	CY1_63kmer_contig_251	76951	78518	458	451	0.98	967	15.2	0	0.0196484		0	0	0	0					0
ALPS_ALL	CY	gene_952	CY1_63kmer_contig_251:78038-78694	429_nt	227	655	CY1_63kmer_contig_251	78038	78694	428	56	0.13	56	15.2	17	0.821429		1.11842	0	0	0					0
ALPS_ALL	CY	gene_955	CY1_63kmer_contig_251:83639-87222	504_nt	2832	3335	CY1_63kmer_contig_251	83639	87222	503	451	0.9	2983	15.2	0	0.0238015		0	0	0	0					0
ALPS_ALL	ALPS	gene_954	CY1_63kmer_contig_251:83639-87222	2739_nt	3	2741	CY1_63kmer_contig_251	83639	87222	2738	2441	0.89	2983	15.2	0	0.0238015		0	0	0	1			Collagen alpha-1(II) chain (Alpha-1 type II	3.8e-17	3.8e-17	7.8e-08	Collagen alpha-1(II) chain (Alpha-1 type II)	Other
ALPS_ALL	CY	gene_957	CY1_63kmer_contig_251:86673-87333	264_nt	329	592	CY1_63kmer_contig_251	86673	87333	263	31	0.12	60	15.2	0	1.15		0	0	0	0					0
ALPS_ALL	CY	gene_959	CY1_63kmer_contig_251:86953-88238	180_nt	502	681	CY1_63kmer_contig_251	86953	88238	179	179	1	685	15.2	0	0.0919708		0	0	0	0					0
ALPS_ALL	CY	gene_960	CY1_63kmer_contig_251:86953-88238	231_nt	899	1129	CY1_63kmer_contig_251	86953	88238	230	86	0.37	685	15.2	0	0.0919708		0	0	0	0					0
ALPS_ALL	CY	gene_961	CY1_63kmer_contig_251:89803-90454	456_nt	2	457	CY1_63kmer_contig_251	89803	90454	455	51	0.11	51	15.2	20	2.35294		1.31579	0	0	0					0
ALPS_ALL	CY	gene_962	CY1_63kmer_contig_251:91671-93234	360_nt	2	361	CY1_63kmer_contig_251	91671	93234	359	61	0.17	963	15.2	0	0.175493		0	0	0	0					0
ALPS_ALL	CY	gene_963	CY1_63kmer_contig_251:91671-93234	159_nt	414	572	CY1_63kmer_contig_251	91671	93234	158	158	1	963	15.2	0	0.175493		0	0	0	0					0
ALPS_ALL	CY	gene_964	CY1_63kmer_contig_251:91671-93234	252_nt	1062	1313	CY1_63kmer_contig_251	91671	93234	251	201	0.8	963	15.2	0	0.175493		0	0	0	0					0
ALPS_ALL	CY	gene_920	CY1_63kmer_contig_251:9267-10020	750_nt	2	751	CY1_63kmer_contig_251	9267	10020	749	153	0.2	153	15.2	4	1.62092		0.263158	0	0	0			Cellulose 1	0.00017	0.00017	0.39
ALPS_ALL	CY	gene_965	CY1_63kmer_contig_251:92865-93519	537_nt	116	652	CY1_63kmer_contig_251	92865	93519	536	54	0.1	54	15.2	12	1.27778		0.789474	0	0	0					0
ALPS_ALL	CY	gene_1642	CY1_63kmer_contig_473:14215-14949	420_nt	224	643	CY1_63kmer_contig_473	14215	14949	419	134	0.32	134	8.2	3	1		0.365854	0	0	0					0
ALPS_ALL	CY	gene_1643	CY1_63kmer_contig_473:14383-15218	420_nt	56	475	CY1_63kmer_contig_473	14383	15218	419	175	0.42	235	8.2	0	0.46383		0	0	0	0					0
ALPS_ALL	CY	gene_1645	CY1_63kmer_contig_473:15583-16246	576_nt	2	577	CY1_63kmer_contig_473	15583	16246	575	63	0.11	63	8.2	10	1		1.21951	0	0	0					0
ALPS_ALL	CY	gene_1626	CY1_63kmer_contig_473:1629-2569	153_nt	308	460	CY1_63kmer_contig_473	1629	2569	152	152	1	340	8.2	2	0.05		0.243902	1	0	0					0
ALPS_ALL	CY	gene_1627	CY1_63kmer_contig_473:1629-2569	189_nt	461	649	CY1_63kmer_contig_473	1629	2569	188	179	0.95	340	8.2	2	0.05		0.243902	1	0	0					0
ALPS_ALL	CY	gene_1649	CY1_63kmer_contig_473:17294-18518	711_nt	192	902	CY1_63kmer_contig_473	17294	18518	710	602	0.85	624	8.2	0	0.144231		0	0	0	0					0
ALPS_ALL	CY	gene_1630	CY1_63kmer_contig_473:2185-3042	255_nt	302	556	CY1_63kmer_contig_473	2185	3042	254	254	1	257	8.2	10	0.0544747		1.21951	0	0	0					0
ALPS_ALL	CY	gene_1631	CY1_63kmer_contig_473:2846-3808	363_nt	303	665	CY1_63kmer_contig_473	2846	3808	362	359	0.99	362	8.2	15	0.110497		1.82927	1	0	0					0
ALPS_ALL	CY	gene_1634	CY1_63kmer_contig_473:3712-4580	234_nt	119	352	CY1_63kmer_contig_473	3712	4580	233	52	0.22	268	8.2	0	0.141791		0	0	0	0					0
ALPS_ALL	CY	gene_1635	CY1_63kmer_contig_473:3712-4580	207_nt	345	551	CY1_63kmer_contig_473	3712	4580	206	206	1	268	8.2	0	0.141791		0	0	0	0					0
ALPS_ALL	CY	gene_1638	CY1_63kmer_contig_473:4616-5382	345_nt	420	764	CY1_63kmer_contig_473	4616	5382	344	46	0.13	166	8.2	9	0.23494		1.09756	0	0	0					0
ALPS_ALL	CY	gene_1639	CY1_63kmer_contig_473:5183-5861	372_nt	3	374	CY1_63kmer_contig_473	5183	5861	371	74	0.2	78	8.2	0	0.307692		0	0	0	0					0
ALPS_ALL	Green	gene_1620	CY1_63kmer_contig_473:580-1936	606_nt	403	1008	CY1_63kmer_contig_473	580	1936	605	605	1	756	8.2	3	0.0846561		0.365854	1		1	recombinase	5e-16	Putative endonuclease	6.4e-18	6.4e-18	8.2e-18	Endonuclease VII	Nuclease	Endonuclease_7	pfam02945	Recombination endonuclease VII;	107-190	1.1e-21		CDD search
ALPS_ALL	ML	gene_150	ML_24kmer_contig_10984:1328-2405	183_nt	161	343	ML_24kmer_contig_10984	1328	2405	182	43	0.24	477	1.6	0	0		0	0	0	0					0
ALPS_ALL	ML	gene_151	ML_24kmer_contig_10984:1328-2405	567_nt	340	906	ML_24kmer_contig_10984	1328	2405	566	437	0.77	477	1.6	0	0		0	0	0	0					0
ALPS_ALL	ML	gene_157	ML_24kmer_contig_10984:14208-15264	390_nt	322	711	ML_24kmer_contig_10984	14208	15264	389	389	1	456	1.6	2	0		1.25	1	0	0					0
ALPS_ALL	ML	gene_158	ML_24kmer_contig_10984:14208-15264	333_nt	724	1056	ML_24kmer_contig_10984	14208	15264	332	32	0.1	456	1.6	2	0		1.25	1	0	0					0
ALPS_ALL	ML	gene_160	ML_24kmer_contig_10984:17222-18321	453_nt	308	760	ML_24kmer_contig_10984	17222	18321	452	452	1	499	1.6	3	0		1.875	1	0	0					0
ALPS_ALL	ML09	gene_153	ML_24kmer_contig_10984:8306-10032	417_nt	3	419	ML_24kmer_contig_10984	8306	10032	416	119	0.29	1126	1.6	1	0	0	0.625	1	0	1	GTP cyclohydrolase	1e-44	Serine/threonine-protein kinase Nek4	3.6e-69	3.6e-69	7.5e-34	Serine/threonine kinase	Other
ALPS_ALL	ML09	gene_154	ML_24kmer_contig_10984:8306-10032	696_nt	422	1117	ML_24kmer_contig_10984	8306	10032	695	695	1	1126	1.6	1	0		0.625	1	GIY-YIG_Cterm superfamily	1	GIY-YIG homing endonuclease	3e-23	GIY-YIG homing endonuclease	2.1e-23	2.1e-23	8e-23	GIY-YIG homing endonuclease	Mobile element
ALPS_ALL	ML	gene_155	ML_24kmer_contig_10984:8306-10032	423_nt	1304	1726	ML_24kmer_contig_10984	8306	10032	422	122	0.29	1126	1.6	1	0		0.625	1	0	0			Pescadillo homolog	9.4e-05	9.4e-05	860
ALPS_ALL	ML	gene_109	ML_24kmer_contig_1123:12359-13627	549_nt	417	965	ML_24kmer_contig_1123	12359	13627	548	548	1	668	1.6	3	0		1.875	1	0	0			Srd postulated decoy protein	0.0005	0.0005	0.00054
ALPS_ALL	ML	gene_110	ML_24kmer_contig_1123:13280-14499	531_nt	399	929	ML_24kmer_contig_1123	13280	14499	530	520	0.98	619	1.6	2	0		1.25	1	GIY-YIG_HE_Tlr8p_PBC-V_like	0			SegD-like phage related protein	0.0006	0.0006	0.17
ALPS_ALL	ML09	gene_112	ML_24kmer_contig_1123:14926-15753	462_nt	366	827	ML_24kmer_contig_1123	14926	15753	461	161	0.35	227	1.6	1	0		0.625	0	0	1	Cof hydrolase	7e-31	Cof hydrolase	3.3e-29	3.3e-29	8.7e-20	Cof hydrolase	Attachment/Host recognition
ALPS_ALL	ML09	gene_113	ML_24kmer_contig_1123:15834-16724	588_nt	2	589	ML_24kmer_contig_1123	15834	16724	587	289	0.49	290	1.6	0	0		0	0	Endonuclease_NS	1	DNA/RNA endonuclease	1e-11	DNA/RNA endonuclease	2.6e-13	2.6e-13	4.2e-13	Endonuclease	Nuclease
ALPS_ALL	ML09	gene_115	ML_24kmer_contig_1123:19145-20307	888_nt	274	1161	ML_24kmer_contig_1123	19145	20307	887	562	0.63	562	1.6	0	0		0	0	0	1	poly A polymerase	9e-51	Poly A polymerase	2.1e-48	2.1e-48	2.7e-48	Poly A polymerase	DNA replication/repair
ALPS_ALL	ML	gene_108	ML_24kmer_contig_1427:13897-15367	1314_nt	145	1458	ML_24kmer_contig_1427	13897	15367	1313	870	0.66	870	1.6	#N/A	#N/A		#N/A	#N/A	0	0					0
ALPS_ALL	ML	gene_542	ML_24kmer_contig_14832:1289-2220	930_nt	1	930	ML_24kmer_contig_14832	1289	2220	929	331	0.36	331	51.1	0	0.432024		0	0	0	0					0
ALPS_ALL	ML	gene_545	ML_24kmer_contig_14832:15927-16807	438_nt	125	562	ML_24kmer_contig_14832	15927	16807	437	262	0.6	280	51.1	2	1.96786		0.0391389	0	0	0					0
ALPS_ALL	ML09	gene_548	ML_24kmer_contig_14832:16271-17223	660_nt	263	922	ML_24kmer_contig_14832	16271	17223	659	352	0.53	352	51.1					0	0	1	DNA methylase	1e-41	DNA methylase	1.6e-39	1.6e-39	4.7e-39	DNA methyltransferase	Anti-viral countermeasure
ALPS_ALL	ML	gene_541	ML_24kmer_contig_14832:967-1848	582_nt	287	868	ML_24kmer_contig_14832	967	1848	581	281	0.48	281	51.1	0	0.466192		0	0	0	0					0
ALPS_ALL	ML	gene_2008	ML_24kmer_contig_16265:0-2568	171_nt	149	319	ML_24kmer_contig_16265	0	2568	170	19	0.11	1968	16.1	#N/A	#N/A		#N/A	#N/A	0	0					0
ALPS_ALL	ML	gene_2009	ML_24kmer_contig_16265:0-2568	2133_nt	322	2454	ML_24kmer_contig_16265	0	2568	2132	1946	0.91	1968	16.1	#N/A	#N/A		#N/A	#N/A	0	0					0
ALPS_ALL	ML09	gene_2019	ML_24kmer_contig_16265:10174-11584	528_nt	465	992	ML_24kmer_contig_16265	10174	11584	527	527	1	810	16.1	1	0.0839506		0.0621118	1	HNHc	1	intron encoded nuclease	1e-18	Putative nuclease	6.3e-19	6.3e-19	8e-19	HNH homing endonuclease	Mobile element	HNHc	cd00085	HNH nucleases; HNH endonuclease signature which is found in viral, prokaryotic, and eukaryotic ...	124-168	0.00494		CDD
ALPS_ALL	ML	gene_2018	ML_24kmer_contig_16265:10174-11584	462_nt	1	462	ML_24kmer_contig_16265	10174	11584	461	162	0.35	810	16.1	1	0.0839506		0.0621118	0	0	0					0
ALPS_ALL	ML	gene_2021	ML_24kmer_contig_16265:11916-12630	426_nt	1	426	ML_24kmer_contig_16265	11916	12630	425	114	0.27	114	16.1	11	0.605263		0.68323	0	0	0					0
ALPS_ALL	ML	gene_2010	ML_24kmer_contig_16265:2592-3309	714_nt	2	715	ML_24kmer_contig_16265	2592	3309	713	117	0.16	117	16.1	11	2.25641		0.68323	0	0	0					0
ALPS_ALL	ML	gene_2011	ML_24kmer_contig_16265:2790-3474	660_nt	2	661	ML_24kmer_contig_16265	2790	3474	659	84	0.13	84	16.1	6	1.29762		0.372671	0	0	0					0
ALPS_ALL	ML	gene_2012	ML_24kmer_contig_16265:2994-3685	675_nt	2	676	ML_24kmer_contig_16265	2994	3685	674	91	0.14	91	16.1	8	1.2967		0.496894	0	0	0					0
ALPS_ALL	ML	gene_2013	ML_24kmer_contig_16265:5087-5782	681_nt	2	682	ML_24kmer_contig_16265	5087	5782	680	95	0.14	95	16.1	10	0.789474		0.621118	0	0	0					0
ALPS_ALL	ML09	gene_2015	ML_24kmer_contig_16265:5788-6680	576_nt	317	892	ML_24kmer_contig_16265	5788	6680	575	275	0.48	292	16.1	0	0.308219		0	0	0	1	DNA transfer protein	2e-09	Putative dNA transfer protein	6.9e-17	6.9e-17	6.9e-17	DNA transfer protein	Other
ALPS_ALL	ML	gene_1244	ML_24kmer_contig_2084:0-3924	963_nt	689	1651	ML_24kmer_contig_2084	0	3924	962	962	1	3324	60.3	#N/A	#N/A		#N/A	#N/A	0	0			Chloroplast light-harvesting complex I protein (Fragment)	0.0002	0.0002	490
ALPS_ALL	ML	gene_1246	ML_24kmer_contig_2084:0-3924	1008_nt	2757	3764	ML_24kmer_contig_2084	0	3924	1007	867	0.86	3324	60.3	#N/A	#N/A		#N/A	#N/A	0	0					0
ALPS_ALL	ML09	gene_1243	ML_24kmer_contig_2084:0-3924	660_nt	30	689	ML_24kmer_contig_2084	0	3924	659	389	0.59	3324	60.3	#N/A	#N/A		#N/A	#N/A	0	1	hydrolase GDSL	3e-08	G-D-S-L family lipolytic protein	5.4e-06	5.4e-06	6.8e-06	GDSL Lipase	Attachment/Host recognition
ALPS_ALL	ML09	gene_1245	ML_24kmer_contig_2084:0-3924	1092_nt	1664	2755	ML_24kmer_contig_2084	0	3924	1091	1091	1	3324	60.3	#N/A	#N/A		#N/A	#N/A	0	1	tail fiber-like protein	5e-07	Triple helix repeat-containing collagen	3.6e-183	3.6e-183	1.5e-06	Tail Fibre	Attachment/Host recognition
ALPS_ALL	ML	gene_1253	ML_24kmer_contig_2084:10247-10924	675_nt	1	675	ML_24kmer_contig_2084	10247	10924	674	77	0.11	77	60.3	48	4		0.79602	0	0	0					0
ALPS_ALL	ML	gene_1255	ML_24kmer_contig_2084:11566-12581	687_nt	277	963	ML_24kmer_contig_2084	11566	12581	686	415	0.6	415	60.3	0	1.73253		0	0	0	0					0
ALPS_ALL	ML	gene_1256	ML_24kmer_contig_2084:12736-13406	441_nt	1	441	ML_24kmer_contig_2084	12736	13406	440	70	0.16	70	60.3	25	8.84286		0.414594	0	0	0					0
ALPS_ALL	ML09	gene_1259	ML_24kmer_contig_2084:20775-21848	894_nt	178	1071	ML_24kmer_contig_2084	20775	21848	893	473	0.53	473	60.3	27	3.24524		0.447761	1	GIY-YIG_Cterm superfamily	1	GIY-YIG catalytic domain-containing endonuclease	1e-05	GIY-YIG catalytic domain-containing endonuclease	3e-13	3e-13	0.00078	GIY-YIG homing endonuclease	Mobile element
ALPS_ALL	ML	gene_1264	ML_24kmer_contig_2084:21592-22277	357_nt	324	680	ML_24kmer_contig_2084	21592	22277	356	61	0.17	85	60.3	52	5.97647		0.862355	0	0	0					0
ALPS_ALL	ML09	gene_1267	ML_24kmer_contig_2084:24264-25868	780_nt	492	1271	ML_24kmer_contig_2084	24264	25868	779	779	1	1004	60.3				0	0	0	1	cytosine methyltransferase	2e-92	Methyltransferase	2.9e-89	2.9e-89	3.8e-89	DNA methyltransferase	Anti-viral countermeasure
ALPS_ALL	ML	gene_1266	ML_24kmer_contig_2084:24264-25868	228_nt	298	525	ML_24kmer_contig_2084	24264	25868	227	225	0.99	1004	60.3	#N/A	#N/A		#N/A	#N/A	0	0					0
ALPS_ALL	ML	gene_1268	ML_24kmer_contig_2084:24264-25868	306_nt	1272	1577	ML_24kmer_contig_2084	24264	25868	305	32	0.1	1004	60.3	#N/A	#N/A		#N/A	#N/A	0	0			(Myosin heavy-chain) kinase	3.1e-06	3.1e-06	23000
ALPS_ALL	ML	gene_1247	ML_24kmer_contig_2084:3666-4381	546_nt	106	651	ML_24kmer_contig_2084	3666	4381	545	115	0.21	115	60.3	35	3.37391		0.580431	0	0	0					0
ALPS_ALL	ML	gene_1248	ML_24kmer_contig_2084:5220-5904	672_nt	3	674	ML_24kmer_contig_2084	5220	5904	671	84	0.13	84	60.3	72	2.30952		1.19403	0	0	0					0
ALPS_ALL	ML	gene_1249	ML_24kmer_contig_2084:8488-9152	663_nt	2	664	ML_24kmer_contig_2084	8488	9152	662	64	0.1	64	60.3	6	9.42188		0.0995025	0	0	0					0
ALPS_ALL	ML	gene_1250	ML_24kmer_contig_2084:8800-9886	1083_nt	2	1084	ML_24kmer_contig_2084	8800	9886	1082	486	0.45	486	60.3	15	3.107		0.248756	1	0	0					0
ALPS_ALL	ML	gene_1251	ML_24kmer_contig_2084:9392-10119	726_nt	1	726	ML_24kmer_contig_2084	9392	10119	725	127	0.18	127	60.3	13	0.992126		0.215589	0	0	0					0
ALPS_ALL	ML	gene_1252	ML_24kmer_contig_2084:9683-10404	720_nt	1	720	ML_24kmer_contig_2084	9683	10404	719	121	0.17	121	60.3	3	5.23967		0.0497512	0	0	0					0
ALPS_ALL	ML09	gene_146	ML_24kmer_contig_20985:13989-15667	1674_nt	3	1676	ML_24kmer_contig_20985	13989	15667	1673	1078	0.64	1078	1.6	2	0		1.25	1	Hom_end_hint	1	ATPase	2e-71	ATPase	1.8e-71	1.8e-71	3.5e-71	ATPase	Other
ALPS_ALL	ML	gene_142	ML_24kmer_contig_20985:4597-5975	699_nt	363	1061	ML_24kmer_contig_20985	4597	5975	698	698	1	778	1.6	0	0		0	0	GIY-YIG_HE_Tlr8p_PBC-V_like	0	NUMOD3 motif protein	0.0009			0
ALPS_ALL	ML	gene_144	ML_24kmer_contig_20985:7508-8369	363_nt	30	392	ML_24kmer_contig_20985	7508	8369	362	92	0.25	261	1.6	0	0		0	0	0	0					0
ALPS_ALL	ML	gene_145	ML_24kmer_contig_20985:7508-8369	282_nt	449	730	ML_24kmer_contig_20985	7508	8369	281	112	0.4	261	1.6	0	0		0	0	0	0					0
ALPS_ALL	ML09	gene_886	ML_24kmer_contig_2830:10911-12044	441_nt	378	818	ML_24kmer_contig_2830	10911	12044	440	440	1	533	93.9	116	0.403377		1.23536	1	HNH_3	1	HNH endonuclease [Rhizobiales bacterium YIM 77505]	4e-26			0	7.3e-23	HNH homing endonuclease	Mobile element	HNH endonuclease [Rhizobiales bacterium YIM 77505]	110	110	0.51	4e-26	0.42	CDD search
ALPS_ALL	ML	gene_887	ML_24kmer_contig_2830:11639-13041	495_nt	541	1035	ML_24kmer_contig_2830	11639	13041	494	494	1	802	93.9	0	0.361596		0	0	0	0					0
ALPS_ALL	ML	gene_890	ML_24kmer_contig_2830:13131-13956	189_nt	348	536	ML_24kmer_contig_2830	13131	13956	188	177	0.94	225	93.9	11	2.98667		0.117146	0	0	0					0
ALPS_ALL	ML	gene_896	ML_24kmer_contig_2830:17835-18659	507_nt	280	786	ML_24kmer_contig_2830	17835	18659	506	224	0.44	224	93.9	0	5.17411		0	0	0	0					0
ALPS_ALL	ML	gene_897	ML_24kmer_contig_2830:18338-19005	390_nt	2	391	ML_24kmer_contig_2830	18338	19005	389	67	0.17	67	93.9	109	3.68657		1.16081	0	0	0			Cell wall protein V (Fragment)	0.00086	0.00086	36000
ALPS_ALL	ML	gene_873	ML_24kmer_contig_2830:1836-2531	321_nt	364	684	ML_24kmer_contig_2830	1836	2531	320	31	0.1	95	93.9	129	8.23158		1.3738	0	0	0					0
ALPS_ALL	ML	gene_898	ML_24kmer_contig_2830:20983-21646	252_nt	308	559	ML_24kmer_contig_2830	20983	21646	251	55	0.22	63	93.9	152	5.93651		1.61874	0	0	0					0
ALPS_ALL	ML	gene_900	ML_24kmer_contig_2830:22237-23073	369_nt	308	676	ML_24kmer_contig_2830	22237	23073	368	228	0.62	236	93.9	#N/A	#N/A		#N/A	#N/A	0	0					0
ALPS_ALL	ML	gene_877	ML_24kmer_contig_2830:6004-6689	156_nt	286	441	ML_24kmer_contig_2830	6004	6689	155	85	0.55	85	93.9	109	5.84706		1.16081	0	0	0					0
ALPS_ALL	ML	gene_870	ML_24kmer_contig_2830:629-1510	243_nt	331	573	ML_24kmer_contig_2830	629	1510	242	242	1	281	93.9	174	0.822064		1.85304	0	0	0					0
ALPS_ALL	ML	gene_880	ML_24kmer_contig_2830:7357-8106	480_nt	267	746	ML_24kmer_contig_2830	7357	8106	479	149	0.31	149	93.9	138	1.91275		1.46965	0	0	0					0
ALPS_ALL	ML	gene_882	ML_24kmer_contig_2830:8349-9141	171_nt	285	455	ML_24kmer_contig_2830	8349	9141	170	155	0.91	192	93.9	106	1.36979		1.12886	0	0	0					0
ALPS_ALL	ML	gene_883	ML_24kmer_contig_2830:8349-9141	171_nt	448	618	ML_24kmer_contig_2830	8349	9141	170	44	0.26	192	93.9	106	1.36979		1.12886	0	0	0					0
ALPS_ALL	ML09	gene_627	ML_24kmer_contig_3012:12356-13257	450_nt	452	901	ML_24kmer_contig_3012	12356	13257	449	149	0.33	301	7.9	0	0.0232558	0.00294377	0	0	0	1	DNA methylase N-4/N-6 protein	2e-46	DNA methylase N-4/N-6 protein	4.1e-44	4.1e-44	7.2e-44	DNA methyltransferase	Anti-viral countermeasure
ALPS_ALL	ML	gene_613	ML_24kmer_contig_3012:595-1248	420_nt	3	422	ML_24kmer_contig_3012	595	1248	419	53	0.13	53	7.9	8	0.849057		1.01266	0	0	0			C1q domain protein	8.7e-06	8.7e-06	320
ALPS_ALL	ML	gene_621	ML_24kmer_contig_3012:8974-9703	294_nt	103	396	ML_24kmer_contig_3012	8974	9703	293	96	0.33	129	7.9	4	0.116279		0.506329	0	0	0					0
ALPS_ALL	ML09	gene_41	ML_24kmer_contig_4313:20893-22716	759_nt	353	1111	ML_24kmer_contig_4313	20893	22716	758	758	1	1223	2	n/a	0			1	HNH_3	1	HNH endonuclease domain protein	6e-22	Putative intron HNH endonuclease	2.4e-30	2.4e-30	1.8e-21	HNH homing endonuclease	Mobile element
ALPS_ALL	ML	gene_42	ML_24kmer_contig_4313:20893-22716	624_nt	1198	1821	ML_24kmer_contig_4313	20893	22716	623	325	0.52	1223	2	#N/A	#N/A		#N/A	#N/A	0	0					0
ALPS_ALL	ML	gene_36	ML_24kmer_contig_4313:3083-3894	531_nt	255	785	ML_24kmer_contig_4313	3083	3894	530	211	0.4	211	2	0	0		0	0	0	0					0
ALPS_ALL	ML	gene_38	ML_24kmer_contig_4313:6608-7432	228_nt	299	526	ML_24kmer_contig_4313	6608	7432	227	224	0.99	224	2	0	0		0	0	0	0					0
ALPS_ALL	ML	gene_2278	ML_24kmer_contig_6458:10253-11030	432_nt	1	432	ML_24kmer_contig_6458	10253	11030	431	132	0.31	177	19.7	3	1.56497		0.152284	0	0	0					0
ALPS_ALL	ML09	gene_2280	ML_24kmer_contig_6458:11586-12284	696_nt	3	698	ML_24kmer_contig_6458	11586	12284	695	98	0.14	98	19.7	23	0.540816	0.0274526	1.16751	0	0	1	unnamed protein product	5e-23	Putative DNA methylase	1.4e-24	1.4e-24	4.7e-24	DNA methyltransferase	Anti-viral countermeasure		Manually checked
ALPS_ALL	ML	gene_2281	ML_24kmer_contig_6458:12045-12730	681_nt	3	683	ML_24kmer_contig_6458	12045	12730	680	85	0.13	85	19.7	10	2.03529		0.507614	0	0	0					0
ALPS_ALL	ML	gene_2283	ML_24kmer_contig_6458:12871-13959	1086_nt	2	1087	ML_24kmer_contig_6458	12871	13959	1085	488	0.45	488	19.7	0	0.190574		0	0	0	0					0
ALPS_ALL	ML	gene_2284	ML_24kmer_contig_6458:13797-15108	789_nt	3	791	ML_24kmer_contig_6458	13797	15108	788	491	0.62	711	19.7	0	0.0492264		0	0	0	0					0
ALPS_ALL	ML	gene_2252	ML_24kmer_contig_6458:1550-2218	516_nt	2	517	ML_24kmer_contig_6458	1550	2218	515	68	0.13	68	19.7	9	0.926471		0.456853	0	0	0					0
ALPS_ALL	ML	gene_2286	ML_24kmer_contig_6458:16179-17034	480_nt	82	561	ML_24kmer_contig_6458	16179	17034	479	255	0.53	255	19.7	0	0.427451		0	0	0	0	gp62	1e-22	Gp36	1e-22	1e-22	1.3e-22
ALPS_ALL	ML	gene_2253	ML_24kmer_contig_6458:2000-2826	756_nt	71	826	ML_24kmer_contig_6458	2000	2826	755	226	0.3	226	19.7	0	0.146018		0	0	0	0					0
ALPS_ALL	ML	gene_2294	ML_24kmer_contig_6458:21393-22121	153_nt	264	416	ML_24kmer_contig_6458	21393	22121	152	116	0.76	128	19.7	11	0.804688		0.558376	0	0	0					0
ALPS_ALL	ML	gene_2254	ML_24kmer_contig_6458:2271-3036	765_nt	1	765	ML_24kmer_contig_6458	2271	3036	764	165	0.22	165	19.7	3	0.351515		0.152284	0	0	0					0
ALPS_ALL	ML	gene_2255	ML_24kmer_contig_6458:2548-3486	936_nt	3	938	ML_24kmer_contig_6458	2548	3486	935	338	0.36	338	19.7	0	1.21598		0	0	0	0					0
ALPS_ALL	ML	gene_2300	ML_24kmer_contig_6458:26681-27466	363_nt	29	391	ML_24kmer_contig_6458	26681	27466	362	91	0.25	185	19.7	7	0.389189		0.35533	0	0	0					0
ALPS_ALL	ML09	gene_2304	ML_24kmer_contig_6458:27000-27944	456_nt	474	929	ML_24kmer_contig_6458	27000	27944	455	170	0.37	344	19.7	4	0.569767		0.203046	1	0	1	crossover junction endodeoxyribonuclease	1e-11	Lactococcus phage M3 protein	1.4e-12	1.4e-12	9.2e-09	Crossover junction endodeoxyribonuclease	Nuclease
ALPS_ALL	ML	gene_2303	ML_24kmer_contig_6458:27000-27944	171_nt	150	320	ML_24kmer_contig_6458	27000	27944	170	20	0.12	344	19.7	4	0.569767		0.203046	1	0	0					0
ALPS_ALL	ML	gene_2308	ML_24kmer_contig_6458:28136-28943	237_nt	289	525	ML_24kmer_contig_6458	28136	28943	236	207	0.88	207	19.7	13	0.193237		0.659898	0	0	0					0
ALPS_ALL	ML	gene_2317	ML_24kmer_contig_6458:29366-30090	264_nt	239	502	ML_24kmer_contig_6458	29366	30090	263	124	0.47	124	19.7	4	0.516129		0.203046	0	0	0			CagA (Fragment)	4.8e-05	4.8e-05	26000
ALPS_ALL	ML	gene_2319	ML_24kmer_contig_6458:29541-31668	264_nt	64	327	ML_24kmer_contig_6458	29541	31668	263	27	0.1	1527	19.7	0	0.0445318		0	0	0	0			CagA (Fragment)	4.8e-05	4.8e-05	26000
ALPS_ALL	ML	gene_2320	ML_24kmer_contig_6458:29541-31668	336_nt	447	782	ML_24kmer_contig_6458	29541	31668	335	335	1	1527	19.7	0	0.0445318		0	0	0	0					0
ALPS_ALL	ML	gene_2321	ML_24kmer_contig_6458:29541-31668	867_nt	946	1812	ML_24kmer_contig_6458	29541	31668	866	866	1	1527	19.7	0	0.0445318		0	0	0	0					0
ALPS_ALL	ML	gene_2256	ML_24kmer_contig_6458:2957-3671	711_nt	2	712	ML_24kmer_contig_6458	2957	3671	710	114	0.16	114	19.7	1	0.508772		0.0507614	0	0	0					0
ALPS_ALL	ML	gene_2324	ML_24kmer_contig_6458:31105-32007	291_nt	312	602	ML_24kmer_contig_6458	31105	32007	290	290	1	302	19.7	0	1.96358		0	0	0	0					0
ALPS_ALL	ML	gene_2257	ML_24kmer_contig_6458:3114-3788	672_nt	1	672	ML_24kmer_contig_6458	3114	3788	671	74	0.11	74	19.7	7	1.31081		0.35533	0	0	0					0
ALPS_ALL	ML	gene_2327	ML_24kmer_contig_6458:31488-32209	141_nt	224	364	ML_24kmer_contig_6458	31488	32209	140	64	0.46	121	19.7	1	0.297521		0.0507614	0	0	0					0
ALPS_ALL	ML	gene_2330	ML_24kmer_contig_6458:32639-33379	459_nt	2	460	ML_24kmer_contig_6458	32639	33379	458	140	0.31	140	19.7	16	0.914286		0.812183	0	0	0					0
ALPS_ALL	ML	gene_2258	ML_24kmer_contig_6458:3320-4379	822_nt	2	823	ML_24kmer_contig_6458	3320	4379	821	459	0.56	459	19.7	0	0.252723		0	0	0	0					0
ALPS_ALL	ML09	gene_2336	ML_24kmer_contig_6458:33488-34392	444_nt	244	687	ML_24kmer_contig_6458	33488	34392	443	304	0.69	304	19.7	0	0.621711		0	0	0	1	lysozyme	5e-24	Lysozyme	2.5e-39	2.5e-39	2.8e-39	Lysozyme	Attachment/Host recognition
ALPS_ALL	ML09	gene_2260	ML_24kmer_contig_6458:4070-5441	852_nt	81	932	ML_24kmer_contig_6458	4070	5441	851	632	0.74	771	19.7	0	0.137484		0	0	0	1	tail fiber repeat 2 protein	9e-07	Tail fiber repeat 2 protein	4.1e-12	4.1e-12	5e-12	Tail Fibre	Attachment/Host recognition
ALPS_ALL	ML	gene_2261	ML_24kmer_contig_6458:4070-5441	219_nt	929	1147	ML_24kmer_contig_6458	4070	5441	218	142	0.65	771	19.7	0	0.137484		0	0	0	0					0
ALPS_ALL	ML	gene_2264	ML_24kmer_contig_6458:4951-5639	162_nt	268	429	ML_24kmer_contig_6458	4951	5639	161	88	0.55	88	19.7	24	0.431818		1.21827	0	0	0					0
ALPS_ALL	ML	gene_2266	ML_24kmer_contig_6458:5488-8330	387_nt	3	389	ML_24kmer_contig_6458	5488	8330	386	89	0.23	2242	19.7	0	0.0330062		0	0	0	0					0
ALPS_ALL	ML	gene_2267	ML_24kmer_contig_6458:5488-8330	318_nt	391	708	ML_24kmer_contig_6458	5488	8330	317	317	1	2242	19.7	0	0.0330062		0	0	0	0					0
ALPS_ALL	ML09	gene_2269	ML_24kmer_contig_6458:5488-8330	366_nt	2476	2841	ML_24kmer_contig_6458	5488	8330	365	66	0.18	2242	19.7	0	0.0330062		0	0	0	1	N-acetyltransferase GCN5	6e-14	GCN5-related N-acetyltransferase	7.9e-16	7.9e-16	1.3e-15	GCN5-related N-acetyltransferase	Other
ALPS_ALL	ML09	gene_2268	ML_24kmer_contig_6458:5488-8330	1770_nt	710	2479	ML_24kmer_contig_6458	5488	8330	1769	1769	1	2242	19.7	0	0.0330062		0	0	0	1	YapH protein	3e-13	YapH protein	1.2e-15	1.2e-15	1.2e-15	YapH	Membrane	SGNH_hydrolase	cd00229	SGNH_hydrolase, or GDSL_hydrolase, is a diverse family of lipases and esterases. The tertiary ...	284-426	8.36e-05		CDD
ALPS_ALL	ML	gene_2251	ML_24kmer_contig_6458:749-1405	534_nt	94	627	ML_24kmer_contig_6458	749	1405	533	56	0.11	56	19.7	50	1.73214		2.53807	0	0	0					0
ALPS_ALL	ML	gene_2274	ML_24kmer_contig_6458:8903-9676	465_nt	1	465	ML_24kmer_contig_6458	8903	9676	464	165	0.36	173	19.7	1	0.560694		0.0507614	0	0	0					0
ALPS_ALL	ML	gene_2275	ML_24kmer_contig_6458:9117-9845	474_nt	255	728	ML_24kmer_contig_6458	9117	9845	473	128	0.27	128	19.7	3	0.617188		0.152284	0	0	0					0
ALPS_ALL	ML	gene_2276	ML_24kmer_contig_6458:9571-10307	735_nt	2	736	ML_24kmer_contig_6458	9571	10307	734	136	0.19	136	19.7	6	0.632353		0.304569	0	0	0					0
ALPS_ALL	ML	gene_2277	ML_24kmer_contig_6458:9821-10555	732_nt	1	732	ML_24kmer_contig_6458	9821	10555	731	134	0.18	134	19.7	8	0.5		0.406091	0	0	0					0
ALPS_ALL	ML	gene_33	ML_24kmer_contig_7526:29843-30650	483_nt	1	483	ML_24kmer_contig_7526	29843	30650	482	183	0.38	207	2	1	0		0.5	0	0	0					0
ALPS_ALL	ML09	gene_30	ML_24kmer_contig_7526:6455-8196	894_nt	421	1314	ML_24kmer_contig_7526	6455	8196	893	893	1	1141	2	0	0		0	0	0	1	endonuclease	2e-19	Endonuclease	4.1e-20	4.1e-20	7.5e-20	Endonuclease	Nuclease
ALPS_ALL	ML09	gene_31	ML_24kmer_contig_7526:6455-8196	411_nt	1299	1709	ML_24kmer_contig_7526	6455	8196	410	142	0.35	1141	2	0	0		0	0	0	1	putative hydrolase	1e-13	Putative hydrolase	7.5e-15	7.5e-15	8.8e-15	Hydrolase	Attachment/Host recognition
ALPS_ALL	ML	gene_32	ML_24kmer_contig_7526:9824-11423	1572_nt	14	1585	ML_24kmer_contig_7526	9824	11423	1571	999	0.64	999	2	4	0		2	1	Hom_end_hint	0	gp9	3e-32	Gp9	4.4e-49	4.4e-49	9.5e-49
ALPS_ALL	ML	gene_814	ML_43kmer_contig_1359:16616-17279	360_nt	302	661	ML_43kmer_contig_1359	16616	17279	359	61	0.17	63	125.2	57	7.22222		0.455272	0	0	0					0
ALPS_ALL	ML09	gene_815	ML_43kmer_contig_1359:17065-18369	1302_nt	3	1304	ML_43kmer_contig_1359	17065	18369	1301	704	0.54	704	125.2	0	1.62074		0	0	0	1			GDSL-like protein	8.9e-07	8.9e-07	1.2e-06	GDSL Lipase	Attachment/Host recognition
ALPS_ALL	ML09	gene_816	ML_43kmer_contig_1359:20484-21628	1143_nt	1	1143	ML_43kmer_contig_1359	20484	21628	1142	544	0.48	544	125.2	33	0.626838		0.263578	1	0	1			Gifsy-2 prophage tail fiber protein	8.5e-29	8.5e-29	1.7e-12	Tail fibre	Attachment/Host recognition
ALPS_ALL	ML	gene_818	ML_43kmer_contig_1359:24048-31511	6198_nt	301	6498	ML_43kmer_contig_1359	24048	31511	6197	6197	1	6863	125.2	0	2.12385		0	0	0	0					0
ALPS_ALL	ML	gene_819	ML_43kmer_contig_1359:24048-31511	960_nt	6498	7457	ML_43kmer_contig_1359	24048	31511	959	665	0.69	6863	125.2	0	2.12385		0	0	0	0					0
ALPS_ALL	ML	gene_820	ML_43kmer_contig_1359:30968-31681	711_nt	1	711	ML_43kmer_contig_1359	30968	31681	710	113	0.16	113	125.2	32	5.51327		0.255591	0	0	0					0
ALPS_ALL	ML	gene_821	ML_43kmer_contig_1359:31417-32262	666_nt	2	667	ML_43kmer_contig_1359	31417	32262	665	245	0.37	245	125.2	5	12.9102		0.0399361	0	0	0					0
ALPS_ALL	ML	gene_823	ML_43kmer_contig_1359:32455-33187	429_nt	1	429	ML_43kmer_contig_1359	32455	33187	428	129	0.3	132	125.2	61	6.65152		0.48722	0	0	0					0
ALPS_ALL	ML	gene_825	ML_43kmer_contig_1359:33723-34417	693_nt	1	693	ML_43kmer_contig_1359	33723	34417	692	94	0.14	94	125.2	78	8.47872		0.623003	0	0	0					0
ALPS_ALL	ML	gene_827	ML_43kmer_contig_1359:34479-35146	645_nt	1	645	ML_43kmer_contig_1359	34479	35146	644	67	0.1	67	125.2	57	13.6418		0.455272	0	0	0					0
ALPS_ALL	ML	gene_828	ML_43kmer_contig_1359:34645-35371	723_nt	3	725	ML_43kmer_contig_1359	34645	35371	722	126	0.17	126	125.2	51	14.8333		0.407348	0	0	0					0
ALPS_ALL	ML	gene_829	ML_43kmer_contig_1359:34910-35591	573_nt	2	574	ML_43kmer_contig_1359	34910	35591	572	81	0.14	81	125.2	50	20.8519		0.399361	0	0	0					0
ALPS_ALL	ML	gene_831	ML_43kmer_contig_1359:46617-47584	381_nt	294	674	ML_43kmer_contig_1359	46617	47584	380	367	0.97	367	125.2	228	21.8365		1.82109	1	0	0					0
ALPS_ALL	ML09	gene_834	ML_43kmer_contig_1359:49531-50990	825_nt	320	1144	ML_43kmer_contig_1359	49531	50990	824	824	1	859	125.2	3	0.903376	0.00721546	0.0239617	0	0	1	DNA methylase	2e-142	Methyltransferase	3.5e-134	3.5e-134	3.9e-134	DNA methyltransferase	Anti-viral countermeasure
ALPS_ALL	ML	gene_836	ML_43kmer_contig_1359:50525-51176	426_nt	217	642	ML_43kmer_contig_1359	50525	51176	425	51	0.12	51	125.2	149	9.13725		1.1901	0	0	0					0
ALPS_ALL	ML09	gene_839	ML_43kmer_contig_1359:56437-57605	1167_nt	1	1167	ML_43kmer_contig_1359	56437	57605	1166	568	0.49	568	125.2	0	1.31514		0	0	0	1	PA14 domain-containing protein	4e-29	PA14 domain protein	1.8e-41	1.8e-41	5.1e-30	PA14 domain protein	Other
ALPS_ALL	ML	gene_844	ML_43kmer_contig_1359:57861-58808	240_nt	87	326	ML_43kmer_contig_1359	57861	58808	239	26	0.11	347	125.2	0	0.92219		0	0	0	0					0
ALPS_ALL	ML	gene_845	ML_43kmer_contig_1359:57861-58808	396_nt	298	693	ML_43kmer_contig_1359	57861	58808	395	347	0.88	347	125.2	0	0.92219		0	0	0	0					0
ALPS_ALL	ML	gene_850	ML_43kmer_contig_1359:59074-59990	339_nt	290	628	ML_43kmer_contig_1359	59074	59990	338	316	0.93	316	125.2	84	1.32278		0.670927	1	0	0					0
ALPS_ALL	ML	gene_855	ML_43kmer_contig_1359:59798-60977	327_nt	306	632	ML_43kmer_contig_1359	59798	60977	326	326	1	579	125.2	2	2.31261		0.0159744	0	0	0					0
ALPS_ALL	ML	gene_809	ML_43kmer_contig_1359:967-2399	426_nt	300	725	ML_43kmer_contig_1359	967	2399	425	425	1	832	125.2	130	1.50841		1.03834	1	0	0					0
ALPS_ALL	ML	gene_810	ML_43kmer_contig_1359:967-2399	420_nt	741	1160	ML_43kmer_contig_1359	967	2399	419	391	0.93	832	125.2	130	1.50841		1.03834	1	0	0					0
ALPS_ALL	ML	gene_377	ML_43kmer_contig_1930:10452-11354	225_nt	367	591	ML_43kmer_contig_1930	10452	11354	224	224	1	302	50.8	83	0.546358		1.63386	1	0	0					0
ALPS_ALL	ML	gene_379	ML_43kmer_contig_1930:11258-12460	255_nt	320	574	ML_43kmer_contig_1930	11258	12460	254	254	1	602	50.8	6	0.905316		0.11811	1	0	0					0
ALPS_ALL	ML	gene_397	ML_43kmer_contig_1930:124059-124801	372_nt	294	665	ML_43kmer_contig_1930	124059	124801	371	142	0.38	142	50.8	#N/A	#N/A		#N/A	#N/A	0	0					0
ALPS_ALL	ML09	gene_352	ML_43kmer_contig_1930:1467-2366	897_nt	1	897	ML_43kmer_contig_1930	1467	2366	896	299	0.33	299	50.8	82	7.93311	0.156164	1.61417	0	0	1	RNA ligase	3e-38	RNA ligase	6.6e-38	6.6e-38	8e-38	RNA ligase	Other
ALPS_ALL	ML09	gene_381	ML_43kmer_contig_1930:18451-19205	519_nt	2	520	ML_43kmer_contig_1930	18451	19205	518	154	0.3	154	50.8	6	3.85065		0.11811	0	0	1	nicotinate phosphoribosyltransferase	3e-47	Pre-B cell enhancing factor-related protein	8.6e-41	8.6e-41	1.9e-40	Nicotinate phosphoribosyltransferase	Other
ALPS_ALL	ML	gene_354	ML_43kmer_contig_1930:2308-3166	303_nt	92	394	ML_43kmer_contig_1930	2308	3166	302	94	0.31	258	50.8	81	0.724806		1.59449	0	0	0			NTPase-like protein	9.5e-08	9.5e-08	110000
ALPS_ALL	ML	gene_357	ML_43kmer_contig_1930:3436-4329	210_nt	229	438	ML_43kmer_contig_1930	3436	4329	209	138	0.66	293	50.8	100	0.566553		1.9685	0	0	0					0
ALPS_ALL	ML09	gene_388	ML_43kmer_contig_1930:38938-40105	279_nt	830	1108	ML_43kmer_contig_1930	38938	40105	278	37	0.13	567	50.8	51	0.280423		1.00394	1	0	1	rNA polymerase sigma factor	6e-08	RNA polymerase sigma factor	1.9e-07	1.9e-07	3.8e-07	HNH homing endonuclease	Mobile element
ALPS_ALL	ML09	gene_387	ML_43kmer_contig_1930:38938-40105	513_nt	321	833	ML_43kmer_contig_1930	38938	40105	512	512	1	567	50.8	51	0.280423		1.00394	1	0	1	Zn finger-containing protein	2e-10	Zn finger-containing protein	1.7e-21	1.7e-21	5.9e-12	Zn finger-containing protein	Other
ALPS_ALL	ML09	gene_389	ML_43kmer_contig_1930:44570-46442	1014_nt	1	1014	ML_43kmer_contig_1930	44570	46442	1013	714	0.7	1272	50.8	0	0.0778302		0	0	0	1	DNA primase	8e-33	DNA primase	3.1e-35	3.1e-35	1.8e-20	DNA primase	DNA replication/repair
ALPS_ALL	ML09	gene_390	ML_43kmer_contig_1930:44570-46442	573_nt	1002	1574	ML_43kmer_contig_1930	44570	46442	572	570	1	1272	50.8	0	0.0778302		0	0		1	endonuclease VII	9e-10	Endonuclease VII	7.5e-14	7.5e-14	5.3e-11	Endonuclease VII	Nuclease
ALPS_ALL	ML	gene_362	ML_43kmer_contig_1930:6012-7040	435_nt	329	763	ML_43kmer_contig_1930	6012	7040	434	399	0.92	428	50.8	6	0.336449		0.11811	1	0	0	gp160	6e-20	Bacteriophage protein	1e-23	1e-23	1.3e-23
ALPS_ALL	ML09	gene_365	ML_43kmer_contig_1930:6510-7287	225_nt	273	497	ML_43kmer_contig_1930	6510	7287	224	177	0.79	177	50.8	4	1.51977		0.0787402	0	0	1	translation initiation factor IF-1	6e-25	Translation initiation factor IF-1	1.2e-24	1.2e-24	1.3e-24	Translation initiation factor IF-1	Other
ALPS_ALL	ML	gene_366	ML_43kmer_contig_1930:8161-8987	417_nt	2	418	ML_43kmer_contig_1930	8161	8987	416	118	0.28	226	50.8	1	3.14602		0.019685	0	0	0					0
ALPS_ALL	ML	gene_367	ML_43kmer_contig_1930:8161-8987	408_nt	419	826	ML_43kmer_contig_1930	8161	8987	407	107	0.26	226	50.8	1	3.14602		0.019685	0	0	0					0
ALPS_ALL	ML	gene_369	ML_43kmer_contig_1930:8406-9075	495_nt	174	668	ML_43kmer_contig_1930	8406	9075	494	69	0.14	69	50.8	10	7.75362		0.19685	0	0	0					0
ALPS_ALL	ML	gene_371	ML_43kmer_contig_1930:8685-9572	492_nt	3	494	ML_43kmer_contig_1930	8685	9572	491	194	0.4	287	50.8	1	4.78746		0.019685	0	0	0					0
ALPS_ALL	ML	gene_372	ML_43kmer_contig_1930:8685-9572	258_nt	499	756	ML_43kmer_contig_1930	8685	9572	257	88	0.34	287	50.8	1	4.78746		0.019685	0	0	0					0
ALPS_ALL	ML	gene_374	ML_43kmer_contig_1930:8991-9765	258_nt	193	450	ML_43kmer_contig_1930	8991	9765	257	150	0.58	174	50.8	8	1.9023		0.15748	0	0	0					0
ALPS_ALL	ML	gene_117	ML_43kmer_contig_244:0-720	270_nt	131	400	ML_43kmer_contig_244	0	720	269	100	0.37	120	2.6	#N/A	#N/A		#N/A	#N/A	0	0			Cps3J	0.00076	0.00076	0.0019
ALPS_ALL	ML	gene_119	ML_43kmer_contig_244:1076-2008	141_nt	311	451	ML_43kmer_contig_244	1076	2008	140	140	1	332	2.6	1	0		0.384615	1	0	0					0
ALPS_ALL	ML	gene_132	ML_43kmer_contig_244:12937-13859	357_nt	308	664	ML_43kmer_contig_244	12937	13859	356	314	0.88	322	2.6	0	0		0	0	0	0					0
ALPS_ALL	ML09	gene_135	ML_43kmer_contig_244:14705-15819	471_nt	323	793	ML_43kmer_contig_244	14705	15819	470	470	1	514	2.6	0	0		0	0	0	1	gp81	7e-16	SprT	8.4e-17	8.4e-17	1e-16	SprT	Other
ALPS_ALL	ML	gene_138	ML_43kmer_contig_244:15853-17420	141_nt	293	433	ML_43kmer_contig_244	15853	17420	140	133	0.95	967	2.6	3	0		1.15385	1	0	0					0
ALPS_ALL	ML	gene_139	ML_43kmer_contig_244:15853-17420	780_nt	464	1243	ML_43kmer_contig_244	15853	17420	779	779	1	967	2.6	3	0		1.15385	1	0	0			Expressed protein	8e-05	8e-05	0.00029
ALPS_ALL	ML	gene_122	ML_43kmer_contig_244:4905-5844	105_nt	546	650	ML_43kmer_contig_244	4905	5844	104	93	0.89	339	2.6	2	0		0.769231	1	0	0					0
ALPS_ALL	ML	gene_125	ML_43kmer_contig_244:5556-6909	306_nt	309	614	ML_43kmer_contig_244	5556	6909	305	305	1	753	2.6	5	0		1.92308	1	0	0					0
ALPS_ALL	ML	gene_126	ML_43kmer_contig_244:5556-6909	315_nt	719	1033	ML_43kmer_contig_244	5556	6909	314	314	1	753	2.6	5	0		1.92308	1	0	0					0
ALPS_ALL	ML	gene_271	ML_53kmer_contig_1674:12098-12787	636_nt	3	638	ML_53kmer_contig_1674	12098	12787	635	89	0.14	89	159.6	68	15.427		0.426065	0	0	0					0
ALPS_ALL	ML	gene_275	ML_53kmer_contig_1674:19625-20481	213_nt	301	513	ML_53kmer_contig_1674	19625	20481	212	212	1	256	159.6	1	23.6562		0.00626566	0	0	0					0
ALPS_ALL	ML	gene_278	ML_53kmer_contig_1674:20023-20867	297_nt	291	587	ML_53kmer_contig_1674	20023	20867	296	244	0.82	244	159.6	0	7.61066		0	0	0	0					0
ALPS_ALL	ML	gene_280	ML_53kmer_contig_1674:21537-22226	426_nt	2	427	ML_53kmer_contig_1674	21537	22226	425	89	0.21	89	159.6	123	3.60674		0.770677	0	0	0					0
ALPS_ALL	ML09	gene_283	ML_53kmer_contig_1674:22675-23502	189_nt	370	558	ML_53kmer_contig_1674	22675	23502	188	157	0.84	227	159.6	8	8.34361		0.0501253	0	0	1	XRE family transcriptional regulator	4e-06	Protein FAM22	2.1e-12	2.1e-12	21000	XRE family transcriptional regulator	DNA replication/repair
ALPS_ALL	ML	gene_284	ML_53kmer_contig_1674:23842-24507	426_nt	239	664	ML_53kmer_contig_1674	23842	24507	425	65	0.15	65	159.6	83	13.4615		0.52005	0	0	0	crossover junction endodeoxyribonuclease	6e-28	Crossover junction endodeoxyribonuclease	3e-25	3e-25	3.5e-25
ALPS_ALL	ML	gene_285	ML_53kmer_contig_1674:24051-24741	534_nt	30	563	ML_53kmer_contig_1674	24051	24741	533	90	0.17	90	159.6	67	21.6333		0.419799	0	0	0	putative RNaseH-like domain protein	2e-31	Crossover junction endodeoxyribonuclease	2.9e-28	2.9e-28	3.4e-28
ALPS_ALL	ML	gene_288	ML_53kmer_contig_1674:26651-27463	312_nt	292	603	ML_53kmer_contig_1674	26651	27463	311	212	0.68	212	159.6	180	11.684		1.12782	0	0	0					0
ALPS_ALL	ML	gene_289	ML_53kmer_contig_1674:26889-27556	312_nt	54	365	ML_53kmer_contig_1674	26889	27556	311	65	0.21	67	159.6	188	17.7612		1.17794	0	0	0					0
ALPS_ALL	ML	gene_292	ML_53kmer_contig_1674:28286-29553	339_nt	589	927	ML_53kmer_contig_1674	28286	29553	338	338	1	667	159.6	46	11.09		0.288221	1	0	0					0
ALPS_ALL	ML	gene_295	ML_53kmer_contig_1674:29176-29842	192_nt	273	464	ML_53kmer_contig_1674	29176	29842	191	66	0.35	66	159.6	30	21.0758		0.18797	0	0	0					0
ALPS_ALL	ML	gene_298	ML_53kmer_contig_1674:29863-30801	270_nt	65	334	ML_53kmer_contig_1674	29863	30801	269	34	0.13	338	159.6	30	12.8225		0.18797	1	0	0					0
ALPS_ALL	ML	gene_299	ML_53kmer_contig_1674:29863-30801	363_nt	331	693	ML_53kmer_contig_1674	29863	30801	362	307	0.85	338	159.6	30	12.8225		0.18797	1	0	0					0
ALPS_ALL	ML09	gene_270	ML_53kmer_contig_1674:7543-8269	696_nt	30	725	ML_53kmer_contig_1674	7543	8269	695	126	0.18	126	159.6	57	22.0714		0.357143	0	0	1	DNA transfer protein	4e-09	DNA transfer protein	4e-19	4e-19	2.2e-12	DNA transfer protein	Other
ALPS_ALL	ML	gene_183	ML_53kmer_contig_5595:40459-41124	165_nt	212	376	ML_53kmer_contig_5595	40459	41124	164	65	0.4	65	55.5	0	4.15385		0	0	0	0					0
ALPS_ALL	ML	gene_185	ML_53kmer_contig_5595:40827-41691	327_nt	253	579	ML_53kmer_contig_5595	40827	41691	326	264	0.81	264	55.5	52	3.17045		0.936937	0	0	0					0
ALPS_ALL	ML	gene_189	ML_53kmer_contig_5595:43904-44915	396_nt	237	632	ML_53kmer_contig_5595	43904	44915	395	332	0.84	411	55.5	67	0.635036		1.20721	1	0	0					0
ALPS_ALL	ML	gene_192	ML_53kmer_contig_5595:48413-49624	645_nt	317	961	ML_53kmer_contig_5595	48413	49624	644	594	0.92	611	55.5	111	0.811784		2	1	0	0					0
ALPS_ALL	ML	gene_532	ML_53kmer_contig_6623:1672-2345	651_nt	3	653	ML_53kmer_contig_6623	1672	2345	650	73	0.11	73	7.7	6	0.232877		0.779221	0	0	0					0
ALPS_ALL	ML	gene_533	ML_53kmer_contig_6623:1817-2693	873_nt	2	874	ML_53kmer_contig_6623	1817	2693	872	276	0.32	276	7.7	0	0.0108696		0	0	0	0					0
ALPS_ALL	ML	gene_536	ML_53kmer_contig_6623:21886-22718	306_nt	332	637	ML_53kmer_contig_6623	21886	22718	305	200	0.66	232	7.7	11	0.0215517		1.42857	0	0	0			Hemolysin-type calcium-binding region	0.00023	0.00023	23000
ALPS_ALL	ML	gene_537	ML_53kmer_contig_6623:23862-25192	213_nt	480	692	ML_53kmer_contig_6623	23862	25192	212	212	1	730	7.7	2	0.0726027		0.25974	1	0	0					0
ALPS_ALL	ML	gene_538	ML_53kmer_contig_6623:23862-25192	294_nt	685	978	ML_53kmer_contig_6623	23862	25192	293	293	1	730	7.7	2	0.0726027		0.25974	1	0	0					0
ALPS_ALL	ML	gene_534	ML_53kmer_contig_6623:9753-10477	723_nt	1	723	ML_53kmer_contig_6623	9753	10477	722	124	0.17	124	7.7	2	0.177419		0.25974	0	0	0			Tetratricopeptide-like helical	5.2e-08	5.2e-08	2800
ALPS_ALL	ML09	gene_2535	ML_53kmer_contig_9329:11619-12319	252_nt	299	550	ML_53kmer_contig_9329	11619	12319	251	100	0.4	100	9.7	8	1.13		0.824742	0	0	1	Stress-induced protein, KGG, repeat-containing protein	3e-08	Stress-induced protein	1.2e-10	1.2e-10	1.4e-10	Stress-induced protein	Other
ALPS_ALL	ML	gene_2499	ML_53kmer_contig_9329:1322-2026	234_nt	211	444	ML_53kmer_contig_9329	1322	2026	233	104	0.45	104	9.7	15	0.384615		1.54639	0	0	0			TMV resistance N	2.9e-05	2.9e-05	56
ALPS_ALL	ML	gene_2539	ML_53kmer_contig_9329:13508-14320	213_nt	309	521	ML_53kmer_contig_9329	13508	14320	212	203	0.96	212	9.7	7	0.0754717		0.721649	0	0	0			Serine/threonine protein kinase	0.00037	0.00037	30
ALPS_ALL	ML09	gene_2541	ML_53kmer_contig_9329:14271-15062	390_nt	1	390	ML_53kmer_contig_9329	14271	15062	389	90	0.23	191	9.7	0	0.434555	0.0447995	0	0	0	1	DNA packaging protein	2e-10	DNA packaging protein	2.1e-08	2.1e-08	6.7e-08	DNA packaging protein	DNA packaging
ALPS_ALL	ML	gene_2542	ML_53kmer_contig_9329:14271-15062	300_nt	387	686	ML_53kmer_contig_9329	14271	15062	299	104	0.35	191	9.7	0	0.434555		0	0	0	0					0
ALPS_ALL	ML	gene_2544	ML_53kmer_contig_9329:14518-15189	300_nt	140	439	ML_53kmer_contig_9329	14518	15189	299	71	0.24	71	9.7	6	0.295775		0.618557	0	0	0					0
ALPS_ALL	ML	gene_2501	ML_53kmer_contig_9329:2030-2922	639_nt	3	641	ML_53kmer_contig_9329	2030	2922	638	292	0.46	292	9.7	0	0.0650685		0	0	0	0	phage associated protein	5e-30	Putative phage associated protein	1.5e-31	1.5e-31	1.8e-31
ALPS_ALL	ML	gene_2505	ML_53kmer_contig_9329:2469-3122	159_nt	202	360	ML_53kmer_contig_9329	2469	3122	158	53	0.34	53	9.7	7	0.886792		0.721649	0	0	0					0
ALPS_ALL	ML	gene_2509	ML_53kmer_contig_9329:2769-3489	171_nt	218	388	ML_53kmer_contig_9329	2769	3489	170	88	0.52	120	9.7	2	0.558333		0.206186	0	0	0					0
ALPS_ALL	ML	gene_2510	ML_53kmer_contig_9329:2769-3489	252_nt	388	639	ML_53kmer_contig_9329	2769	3489	251	32	0.13	120	9.7	2	0.558333		0.206186	0	0	0					0
ALPS_ALL	ML09	gene_2511	ML_53kmer_contig_9329:3616-5134	666_nt	504	1169	ML_53kmer_contig_9329	3616	5134	665	665	1	918	9.7	0	0.130719		0	1	GIY-YIG_SF superfamily	1	cell division protein FtsK	1e-10	Cell division FtsK/SpoIIIE (Fragment)	9.3e-11	9.3e-11	3.9e-10	Cell division FtsK/SpoIIIE (Fragment)	Other
ALPS_ALL	ML09	gene_2515	ML_53kmer_contig_9329:5166-5908	384_nt	84	467	ML_53kmer_contig_9329	5166	5908	383	142	0.37	142	9.7	1	0.471831		0.103093	0	0	1	norphogenetic protein	7e-14	VRR-NUC domain-containing protein	1.6e-12	1.6e-12	1.9e-12	VRR-NUC domain-containing protein	Nuclease
ALPS_ALL	ML	gene_2517	ML_53kmer_contig_9329:5411-6086	339_nt	310	648	ML_53kmer_contig_9329	5411	6086	338	65	0.19	75	9.7	12	0.853333		1.23711	0	0	0					0
ALPS_ALL	ML	gene_2521	ML_53kmer_contig_9329:6288-7947	318_nt	146	463	ML_53kmer_contig_9329	6288	7947	317	163	0.51	1059	9.7	7	0.12559		0.721649	1	0	0					0
ALPS_ALL	ML	gene_2522	ML_53kmer_contig_9329:6288-7947	240_nt	456	695	ML_53kmer_contig_9329	6288	7947	239	239	1	1059	9.7	7	0.12559		0.721649	1	0	0					0
ALPS_ALL	ML	gene_2523	ML_53kmer_contig_9329:6288-7947	270_nt	697	966	ML_53kmer_contig_9329	6288	7947	269	269	1	1059	9.7	7	0.12559		0.721649	1	0	0					0
ALPS_ALL	ML	gene_2524	ML_53kmer_contig_9329:6288-7947	252_nt	963	1214	ML_53kmer_contig_9329	6288	7947	251	251	1	1059	9.7	7	0.12559		0.721649	1	0	0					0
ALPS_ALL	ML	gene_2525	ML_53kmer_contig_9329:6288-7947	144_nt	1211	1354	ML_53kmer_contig_9329	6288	7947	143	143	1	1059	9.7	7	0.12559		0.721649	1	0	0					0
ALPS_ALL	ML	gene_2528	ML_53kmer_contig_9329:7964-8662	198_nt	215	412	ML_53kmer_contig_9329	7964	8662	197	98	0.5	98	9.7	13	0.214286		1.34021	0	0	0					0
ALPS_ALL	ML09	gene_2531	ML_53kmer_contig_9329:8639-10568	795_nt	425	1219	ML_53kmer_contig_9329	8639	10568	794	794	1	1329	9.7	0	0.0474041		0	0	0	1	DNA-binding protein, partial	3e-07	Putative transcriptional regulator	9e-06	9e-06	1e-05	DNA-binding protein	DNA replication/repair
ALPS_ALL	ML	gene_2532	ML_53kmer_contig_9329:8639-10568	228_nt	1216	1443	ML_53kmer_contig_9329	8639	10568	227	227	1	1329	9.7	0	0.0474041		0	0	0	0					0
ALPS_ALL	ML	gene_2533	ML_53kmer_contig_9329:8639-10568	195_nt	1421	1615	ML_53kmer_contig_9329	8639	10568	194	194	1	1329	9.7	0	0.0474041		0	0	0	0					0
ALPS_ALL	ML09	gene_201	ML_53kmer_contig_9931:4493-6022	600_nt	336	935	ML_53kmer_contig_9931	4493	6022	599	599	1	929	37.1	1	5.59742	0.150874	0.0269542	0	0	1	DNA methyltransferase	5e-86	Methyltransferase	1.2e-94	1.2e-94	1.5e-94	DNA methyltransferase	Anti-viral countermeasure	Present 15% bridged 3 % variable the rest
ALPS_ALL	ML09	gene_207	ML_53kmer_contig_9931:6056-6951	525_nt	3	527	ML_53kmer_contig_9931	6056	6951	524	227	0.43	295	37.1	1	2.57627		0.0269542	0	0	1	BsiWI	2e-47	BsiWI	7.9e-44	7.9e-44	1.1e-43	BsiWI restriction endonuclease	Nuclease
ALPS_ALL	ML	gene_423	ML_63kmer_contig_1289:21565-23000	1434_nt	1	1434	ML_63kmer_contig_1289	21565	23000	1433	835	0.58	835	7.8	0	0.0598802		0	0	0	0					0
ALPS_ALL	ML	gene_427	ML_63kmer_contig_1289:27957-28682	207_nt	295	501	ML_63kmer_contig_1289	27957	28682	206	125	0.61	125	7.8	#N/A	#N/A		#N/A	#N/A	0	0					0
ALPS_ALL	ML	gene_419	ML_63kmer_contig_1289:8728-9406	372_nt	1	372	ML_63kmer_contig_1289	8728	9406	371	72	0.19	78	7.8	0	0.192308		0	0	0	0					0
ALPS_ALL	ML	gene_1824	ML_63kmer_contig_1849:10900-11622	258_nt	153	410	ML_63kmer_contig_1849	10900	11622	257	110	0.43	122	37	23	1.54098		0.621622	0	0	0					0
ALPS_ALL	ML	gene_1828	ML_63kmer_contig_1849:11107-12019	204_nt	205	408	ML_63kmer_contig_1849	11107	12019	203	108	0.53	312	37	0	1.62179		0	0	0	0			Surface protein/Bartonella adhesin	1.8e-18	1.8e-18	250000
ALPS_ALL	ML	gene_1829	ML_63kmer_contig_1849:11107-12019	204_nt	386	589	ML_63kmer_contig_1849	11107	12019	203	203	1	312	37	0	1.62179		0	0	0	0					0
ALPS_ALL	ML	gene_1831	ML_63kmer_contig_1849:15376-16027	330_nt	3	332	ML_63kmer_contig_1849	15376	16027	329	32	0.1	51	37	79	1.54902		2.13514	0	0	0					0
ALPS_ALL	ML	gene_1835	ML_63kmer_contig_1849:16448-17449	738_nt	263	1000	ML_63kmer_contig_1849	16448	17449	737	401	0.54	401	37	0	2.58105		0	0	0	0					0
ALPS_ALL	ML	gene_1836	ML_63kmer_contig_1849:17607-18439	498_nt	1	498	ML_63kmer_contig_1849	17607	18439	497	198	0.4	232	37	1	0.737069		0.027027	0	0	0					0
ALPS_ALL	ML	gene_1796	ML_63kmer_contig_1849:1775-2853	774_nt	304	1077	ML_63kmer_contig_1849	1775	2853	773	474	0.61	478	37	0	0.585774		0	0	0	0					0
ALPS_ALL	ML	gene_1838	ML_63kmer_contig_1849:19195-19855	483_nt	3	485	ML_63kmer_contig_1849	19195	19855	482	60	0.12	60	37	14	5.71667		0.378378	0	0	0					0
ALPS_ALL	ML09	gene_1841	ML_63kmer_contig_1849:19319-21017	477_nt	566	1042	ML_63kmer_contig_1849	19319	21017	476	476	1	1098	37	0	0.693078		0	0	0	1	metallophosphatase	9e-32	Metallophosphatase	3.1e-32	3.1e-32	3.6e-32	Metallophosphatase	Other
ALPS_ALL	ML	gene_1839	ML_63kmer_contig_1849:19319-21017	360_nt	2	361	ML_63kmer_contig_1849	19319	21017	359	61	0.17	1098	37	0	0.693078		0	0	0	0					0
ALPS_ALL	ML	gene_1840	ML_63kmer_contig_1849:19319-21017	204_nt	358	561	ML_63kmer_contig_1849	19319	21017	203	203	1	1098	37	0	0.693078		0	0	0	0					0
ALPS_ALL	ML	gene_1842	ML_63kmer_contig_1849:19319-21017	243_nt	1135	1377	ML_63kmer_contig_1849	19319	21017	242	242	1	1098	37	0	0.693078		0	0	0	0					0
ALPS_ALL	ML09	gene_1845	ML_63kmer_contig_1849:20513-21536	300_nt	322	621	ML_63kmer_contig_1849	20513	21536	299	299	1	423	37	0	1.02128		0	0	0	1	ArpR	2e-19	Transcriptional regulator	4.7e-23	4.7e-23	7.7e-23	Transcriptional regulator	DNA replication/repair
ALPS_ALL	ML	gene_1846	ML_63kmer_contig_1849:20513-21536	399_nt	624	1022	ML_63kmer_contig_1849	20513	21536	398	99	0.25	423	37	0	1.02128		0	0	0	0					0
ALPS_ALL	ML	gene_1847	ML_63kmer_contig_1849:21298-22250	873_nt	1	873	ML_63kmer_contig_1849	21298	22250	872	352	0.4	352	37	0	0.875		0	0	0	0	Exodeoxyribonuclease VIII	0.0003	Exonuclease VIII	0.00018	0.00018	0.00023
ALPS_ALL	ML09	gene_1848	ML_63kmer_contig_1849:21692-22570	477_nt	3	479	ML_63kmer_contig_1849	21692	22570	476	179	0.38	278	37	1	1.94964		0.027027	0	0	1	Exodeoxyribonuclease VIII	9e-05	Protein containing Metallophosphoesterase domain protein	4.5e-09	4.5e-09	4.5e-09	Exodeoxyribonuclease VIII	Nuclease
ALPS_ALL	ML	gene_1852	ML_63kmer_contig_1849:23002-23674	669_nt	3	671	ML_63kmer_contig_1849	23002	23674	668	72	0.11	72	37	33	1.95833		0.891892	0	0	0					0
ALPS_ALL	ML	gene_1853	ML_63kmer_contig_1849:23180-24258	966_nt	2	967	ML_63kmer_contig_1849	23180	24258	965	478	0.5	478	37	0	1.43724		0	0	0	0					0
ALPS_ALL	ML	gene_1854	ML_63kmer_contig_1849:23715-24420	432_nt	1	432	ML_63kmer_contig_1849	23715	24420	431	105	0.24	105	37	2	1.70476		0.0540541	0	0	0					0
ALPS_ALL	ML	gene_1857	ML_63kmer_contig_1849:23897-24766	270_nt	302	571	ML_63kmer_contig_1849	23897	24766	269	267	0.99	269	37	0	0.405204		0	0	0	0					0
ALPS_ALL	ML	gene_1860	ML_63kmer_contig_1849:24231-26766	345_nt	355	699	ML_63kmer_contig_1849	24231	26766	344	344	1	1935	37	0	0.468734		0	0	0	0					0
ALPS_ALL	ML	gene_1861	ML_63kmer_contig_1849:24231-26766	288_nt	696	983	ML_63kmer_contig_1849	24231	26766	287	287	1	1935	37	0	0.468734		0	0	0	0					0
ALPS_ALL	ML	gene_1862	ML_63kmer_contig_1849:24231-26766	165_nt	986	1150	ML_63kmer_contig_1849	24231	26766	164	164	1	1935	37	0	0.468734		0	0	0	0					0
ALPS_ALL	ML	gene_1863	ML_63kmer_contig_1849:24231-26766	177_nt	1147	1323	ML_63kmer_contig_1849	24231	26766	176	176	1	1935	37	0	0.468734		0	0	0	0					0
ALPS_ALL	ML	gene_1864	ML_63kmer_contig_1849:24231-26766	231_nt	1325	1555	ML_63kmer_contig_1849	24231	26766	230	230	1	1935	37	0	0.468734		0	0	0	0					0
ALPS_ALL	ML	gene_1865	ML_63kmer_contig_1849:24231-26766	159_nt	1602	1760	ML_63kmer_contig_1849	24231	26766	158	158	1	1935	37	0	0.468734		0	0	0	0					0
ALPS_ALL	ML	gene_1866	ML_63kmer_contig_1849:24231-26766	204_nt	1930	2133	ML_63kmer_contig_1849	24231	26766	203	203	1	1935	37	0	0.468734		0	0	0	0					0
ALPS_ALL	ML	gene_1867	ML_63kmer_contig_1849:24231-26766	234_nt	2146	2379	ML_63kmer_contig_1849	24231	26766	233	89	0.38	1935	37	0	0.468734		0	0	0	0					0
ALPS_ALL	ML	gene_1798	ML_63kmer_contig_1849:2484-3352	864_nt	3	866	ML_63kmer_contig_1849	2484	3352	863	268	0.31	268	37	16	2.84701		0.432432	0	0	0					0
ALPS_ALL	ML	gene_1870	ML_63kmer_contig_1849:26244-27146	234_nt	133	366	ML_63kmer_contig_1849	26244	27146	233	66	0.28	302	37	17	1.0298		0.459459	1	0	0					0
ALPS_ALL	ML	gene_1871	ML_63kmer_contig_1849:26244-27146	210_nt	378	587	ML_63kmer_contig_1849	26244	27146	209	209	1	302	37	17	1.0298		0.459459	1	0	0					0
ALPS_ALL	ML	gene_1874	ML_63kmer_contig_1849:26663-27372	255_nt	168	422	ML_63kmer_contig_1849	26663	27372	254	109	0.43	109	37	7	2.47706		0.189189	0	0	0					0
ALPS_ALL	ML	gene_1876	ML_63kmer_contig_1849:27526-28236	396_nt	28	423	ML_63kmer_contig_1849	27526	28236	395	110	0.28	110	37	23	1.22727		0.621622	0	0	0			Cna B domain protein	2.1e-06	2.1e-06	72000
ALPS_ALL	ML	gene_1787	ML_63kmer_contig_1849:27-917	192_nt	168	359	ML_63kmer_contig_1849	27	917	191	59	0.31	290	37	0	0.848276		0	0	0	0					0
ALPS_ALL	ML	gene_1788	ML_63kmer_contig_1849:27-917	300_nt	356	655	ML_63kmer_contig_1849	27	917	299	234	0.78	290	37	0	0.848276		0	0	0	0					0
ALPS_ALL	ML	gene_1878	ML_63kmer_contig_1849:28440-29184	669_nt	1	669	ML_63kmer_contig_1849	28440	29184	668	144	0.22	144	37	2	3.19444		0.0540541	0	0	0					0
ALPS_ALL	ML	gene_1880	ML_63kmer_contig_1849:28682-29339	426_nt	2	427	ML_63kmer_contig_1849	28682	29339	425	57	0.13	57	37	47	2.31579		1.27027	0	0	0					0
ALPS_ALL	ML	gene_1883	ML_63kmer_contig_1849:28934-29615	519_nt	162	680	ML_63kmer_contig_1849	28934	29615	518	81	0.16	81	37	22	3.82716		0.594595	0	0	0					0
ALPS_ALL	ML	gene_1799	ML_63kmer_contig_1849:2913-3990	852_nt	3	854	ML_63kmer_contig_1849	2913	3990	851	477	0.56	477	37	0	0.362683		0	0	0	0					0
ALPS_ALL	ML	gene_1885	ML_63kmer_contig_1849:29696-30433	615_nt	89	703	ML_63kmer_contig_1849	29696	30433	614	137	0.22	137	37	7	5.40146		0.189189	0	0	0					0
ALPS_ALL	ML	gene_1886	ML_63kmer_contig_1849:29846-30529	552_nt	2	553	ML_63kmer_contig_1849	29846	30529	551	83	0.15	83	37	12	3.62651		0.324324	0	0	0					0
ALPS_ALL	ML	gene_1888	ML_63kmer_contig_1849:31247-31927	678_nt	3	680	ML_63kmer_contig_1849	31247	31927	677	80	0.12	80	37	17	3.8125		0.459459	0	0	0					0
ALPS_ALL	ML	gene_1889	ML_63kmer_contig_1849:31399-32455	1020_nt	1	1020	ML_63kmer_contig_1849	31399	32455	1019	456	0.45	456	37	1	1.6886		0.027027	0	0	0					0
ALPS_ALL	ML	gene_1891	ML_63kmer_contig_1849:33861-34712	429_nt	2	430	ML_63kmer_contig_1849	33861	34712	428	130	0.3	251	37	38	0.820717		1.02703	0	0	0					0
ALPS_ALL	ML	gene_1892	ML_63kmer_contig_1849:33861-34712	384_nt	441	824	ML_63kmer_contig_1849	33861	34712	383	110	0.29	251	37	38	0.820717		1.02703	0	0	0			Ribokinase	7.3e-05	7.3e-05	4500
ALPS_ALL	ML	gene_1893	ML_63kmer_contig_1849:34175-34968	384_nt	127	510	ML_63kmer_contig_1849	34175	34968	383	193	0.5	193	37	37	2.18135		1	0	0	0			Ribokinase	7.3e-05	7.3e-05	4500
ALPS_ALL	ML	gene_1895	ML_63kmer_contig_1849:34439-35142	375_nt	314	688	ML_63kmer_contig_1849	34439	35142	374	89	0.24	103	37	0	1.79612		0	0	0	0					0
ALPS_ALL	ML	gene_1896	ML_63kmer_contig_1849:34626-35407	438_nt	127	564	ML_63kmer_contig_1849	34626	35407	437	181	0.41	181	37	4	2.75138		0.108108	0	0	0					0
ALPS_ALL	ML09	gene_1900	ML_63kmer_contig_1849:35335-36059	345_nt	2	346	ML_63kmer_contig_1849	35335	36059	344	46	0.13	124	37	10	1.79839		0.27027	0	0	1	peptidoglycan hydrolase	1e-35	Mannosyl-glycoprotein endo-beta-N-acetylglucosaminidase	3.1e-31	3.1e-31	4.9e-31	Peptidoglycan hydrolase	Attachment/Host recognition
ALPS_ALL	ML	gene_1901	ML_63kmer_contig_1849:35335-36059	240_nt	343	582	ML_63kmer_contig_1849	35335	36059	239	81	0.34	124	37	10	1.79839		0.27027	0	0	0					0
ALPS_ALL	ML	gene_1904	ML_63kmer_contig_1849:35940-36647	321_nt	307	627	ML_63kmer_contig_1849	35940	36647	320	100	0.31	107	37	10	2.76636		0.27027	0	0	0					0
ALPS_ALL	ML	gene_1906	ML_63kmer_contig_1849:36118-39169	2922_nt	129	3050	ML_63kmer_contig_1849	36118	39169	2921	2451	0.84	2451	37	0	1.80539		0	0	0	0					0
ALPS_ALL	ML	gene_1801	ML_63kmer_contig_1849:3712-5556	366_nt	60	425	ML_63kmer_contig_1849	3712	5556	365	125	0.34	1244	37	2	0.546624		0.0540541	0	0	0					0
ALPS_ALL	ML	gene_1802	ML_63kmer_contig_1849:3712-5556	156_nt	689	844	ML_63kmer_contig_1849	3712	5556	155	155	1	1244	37	2	0.546624		0.0540541	0	0	0					0
ALPS_ALL	ML	gene_1803	ML_63kmer_contig_1849:3712-5556	273_nt	916	1188	ML_63kmer_contig_1849	3712	5556	272	272	1	1244	37	2	0.546624		0.0540541	0	0	0			Cable pili-associated 22 kDa adhesin protein	1.6e-16	1.6e-16	140000
ALPS_ALL	ML	gene_1804	ML_63kmer_contig_1849:3712-5556	219_nt	1312	1530	ML_63kmer_contig_1849	3712	5556	218	218	1	1244	37	2	0.546624		0.0540541	0	0	0					0
ALPS_ALL	ML	gene_1907	ML_63kmer_contig_1849:38733-39558	684_nt	1	684	ML_63kmer_contig_1849	38733	39558	683	225	0.33	225	37	0	1.26222		0	0	0	0					0
ALPS_ALL	ML	gene_1908	ML_63kmer_contig_1849:39016-39666	399_nt	3	401	ML_63kmer_contig_1849	39016	39666	398	50	0.13	50	37	2	1.22		0.0540541	0	0	0					0
ALPS_ALL	ML	gene_1911	ML_63kmer_contig_1849:39136-39955	237_nt	283	519	ML_63kmer_contig_1849	39136	39955	236	219	0.93	219	37	2	2.57078		0.0540541	0	0	0					0
ALPS_ALL	ML	gene_1914	ML_63kmer_contig_1849:39472-40355	366_nt	187	552	ML_63kmer_contig_1849	39472	40355	365	252	0.69	283	37	0	0.558304		0	0	0	0					0
ALPS_ALL	ML	gene_1917	ML_63kmer_contig_1849:39833-40527	483_nt	202	684	ML_63kmer_contig_1849	39833	40527	482	94	0.2	94	37	9	0.553191		0.243243	0	0	0					0
ALPS_ALL	ML	gene_1918	ML_63kmer_contig_1849:39997-40721	687_nt	38	724	ML_63kmer_contig_1849	39997	40721	686	124	0.18	124	37	5	4.12097		0.135135	0	0	0					0
ALPS_ALL	ML	gene_1919	ML_63kmer_contig_1849:40147-40938	789_nt	2	790	ML_63kmer_contig_1849	40147	40938	788	191	0.24	191	37	5	2.66492		0.135135	0	0	0					0
ALPS_ALL	ML	gene_1920	ML_63kmer_contig_1849:40516-41259	561_nt	2	562	ML_63kmer_contig_1849	40516	41259	560	143	0.26	143	37	30	0.944056		0.810811	0	0	0					0
ALPS_ALL	ML09	gene_1791	ML_63kmer_contig_1849:449-2014	474_nt	238	711	ML_63kmer_contig_1849	449	2014	473	411	0.87	965	37	0	2.1285		0	0	0	1	na(+)-translocating NADH-quinone reductase subunit F	6e-06	Na(+)-translocating NADH-quinone reductase subunit F	2.7e-06	2.7e-06	2.1	Na(+)-translocating NADH-quinone reductase subunit F	Other
ALPS_ALL	ML	gene_1792	ML_63kmer_contig_1849:449-2014	252_nt	717	968	ML_63kmer_contig_1849	449	2014	251	251	1	965	37	0	2.1285		0	0	0	0					0
ALPS_ALL	ML	gene_1793	ML_63kmer_contig_1849:449-2014	348_nt	981	1328	ML_63kmer_contig_1849	449	2014	347	284	0.82	965	37	0	2.1285		0	0	0	0					0
ALPS_ALL	ML	gene_1806	ML_63kmer_contig_1849:5064-5791	333_nt	394	726	ML_63kmer_contig_1849	5064	5791	332	33	0.1	127	37	4	4.41732		0.108108	0	0	0					0
ALPS_ALL	ML	gene_1808	ML_63kmer_contig_1849:5910-8842	492_nt	276	767	ML_63kmer_contig_1849	5910	8842	491	467	0.95	2332	37	0	0.0921955		0	0	0	0			GK17591	4.1e-21	4.1e-21	210
ALPS_ALL	ML09	gene_1809	ML_63kmer_contig_1849:5910-8842	1860_nt	764	2623	ML_63kmer_contig_1849	5910	8842	1859	1859	1	2332	37	0	0.0921955		0	0	0	1	DNA-directed DNA polymerase	4e-63	Polymerase protein	3.9e-77	3.9e-77	4.9e-77	DNA polymerase	DNA replication/repair
ALPS_ALL	ML09	gene_1921	ML_63kmer_contig_1849:59879-60732	852_nt	1	852	ML_63kmer_contig_1849	59879	60732	851	253	0.3	253	37	1	1.91304		0.027027	0	0	1							SGNH Hydrolase	Attachment/Host recognition	SGNH hydrolase	1.8e-11	89594	TAP-like	0.077	242-411	Delta blast
ALPS_ALL	ML	gene_1922	ML_63kmer_contig_1849:64040-64730	687_nt	2	688	ML_63kmer_contig_1849	64040	64730	686	90	0.13	90	37	51	2.96667		1.37838	0	0	0					0
ALPS_ALL	ML	gene_1923	ML_63kmer_contig_1849:76714-77416	702_nt	1	702	ML_63kmer_contig_1849	76714	77416	701	102	0.15	102	37	6	3.41176		0.162162	0	0	0					0
ALPS_ALL	ML	gene_1924	ML_63kmer_contig_1849:76819-77818	999_nt	1	999	ML_63kmer_contig_1849	76819	77818	998	399	0.4	399	37	0	0.839599		0	0	0	0					0
ALPS_ALL	ML	gene_1926	ML_63kmer_contig_1849:77816-78490	465_nt	195	659	ML_63kmer_contig_1849	77816	78490	464	74	0.16	74	37	11	3.63514		0.297297	0	0	0					0
ALPS_ALL	ML	gene_1927	ML_63kmer_contig_1849:78230-79143	375_nt	3	377	ML_63kmer_contig_1849	78230	79143	374	77	0.21	313	37	0	1.72204		0	0	0	0			Outer membrane adhesin like proteiin	3.7e-08	3.7e-08	85000
ALPS_ALL	ML	gene_1928	ML_63kmer_contig_1849:78230-79143	252_nt	374	625	ML_63kmer_contig_1849	78230	79143	251	239	0.95	313	37	0	1.72204		0	0	0	0					0
ALPS_ALL	ML	gene_1933	ML_63kmer_contig_1849:79764-80588	339_nt	28	366	ML_63kmer_contig_1849	79764	80588	338	66	0.2	224	37	0	0.482143		0	0	0	0					0
ALPS_ALL	ML	gene_1934	ML_63kmer_contig_1849:79764-80588	426_nt	382	807	ML_63kmer_contig_1849	79764	80588	425	142	0.33	224	37	0	0.482143		0	0	0	0					0
ALPS_ALL	ML	gene_1936	ML_63kmer_contig_1849:80041-80699	510_nt	105	614	ML_63kmer_contig_1849	80041	80699	509	58	0.11	58	37	8	1.01724		0.216216	0	0	0					0
ALPS_ALL	ML	gene_1937	ML_63kmer_contig_1849:80185-80892	468_nt	3	470	ML_63kmer_contig_1849	80185	80892	467	107	0.23	107	37	12	1.56075		0.324324	0	0	0					0
ALPS_ALL	ML	gene_1939	ML_63kmer_contig_1849:82138-83411	240_nt	551	790	ML_63kmer_contig_1849	82138	83411	239	239	1	673	37	0	0.520059		0	0	0	0					0
ALPS_ALL	ML09	gene_1940	ML_63kmer_contig_1849:82905-84245	384_nt	553	936	ML_63kmer_contig_1849	82905	84245	383	383	1	740	37	28	0.0689189		0.756757	1	NUMOD4	1	HNH endonuclease IV	6e-22	HNH endonuclease IV	6.8e-27	6.8e-27	9.6e-27	HNH homing endonuclease	Mobile element
ALPS_ALL	ML	gene_1813	ML_63kmer_contig_1849:8310-8969	186_nt	220	405	ML_63kmer_contig_1849	8310	8969	185	59	0.32	59	37	1	2.05085		0.027027	0	0	0					0
ALPS_ALL	ML	gene_1941	ML_63kmer_contig_1849:83790-85020	222_nt	391	612	ML_63kmer_contig_1849	83790	85020	221	221	1	630	37	1	0.922222		0.027027	0	0	0					0
ALPS_ALL	ML	gene_1817	ML_63kmer_contig_1849:8419-9505	789_nt	296	1084	ML_63kmer_contig_1849	8419	9505	788	486	0.62	486	37	0	0.977366		0	0	0	0			DNA repair helicase	1.9e-05	1.9e-05	0.0003
ALPS_ALL	ML	gene_1944	ML_63kmer_contig_1849:84805-85480	354_nt	320	673	ML_63kmer_contig_1849	84805	85480	353	55	0.16	75	37	5	4.66667		0.135135	0	0	0					0
ALPS_ALL	ML	gene_1818	ML_63kmer_contig_1849:9034-9806	771_nt	2	772	ML_63kmer_contig_1849	9034	9806	770	172	0.22	172	37	3	3.59302		0.0810811	0	0	0					0
ALPS_ALL	ML09	gene_1820	ML_63kmer_contig_1849:9271-11420	768_nt	814	1581	ML_63kmer_contig_1849	9271	11420	767	767	1	1549	37	0	0.137508		0	0	0	1	phosphoesterase	3e-75	Ser/Thr phosphatase family protein	2.5e-73	2.5e-73	3.1e-73	Phosphoesterase	Other
ALPS_ALL	ML	gene_1821	ML_63kmer_contig_1849:9271-11420	129_nt	1667	1795	ML_63kmer_contig_1849	9271	11420	128	128	1	1549	37	0	0.137508		0	0	0	0					0
ALPS_ALL	ML	gene_1822	ML_63kmer_contig_1849:9271-11420	258_nt	1782	2039	ML_63kmer_contig_1849	9271	11420	257	67	0.26	1549	37	0	0.137508		0	0	0	0					0
ALPS_ALL	ML09	gene_585	ML_63kmer_contig_2328:10888-12187	1173_nt	2	1174	ML_63kmer_contig_2328	10888	12187	1172	699	0.6	699	36.8	0	0.429185		0	0	0	1	phage tail tape measure protein-like protein	2e-11	Phage tail protein	2.3e-11	2.3e-11	2.3e-11	Tail tape measure protein	Attachment/Host recognition
ALPS_ALL	ML	gene_588	ML_63kmer_contig_2328:12337-13155	471_nt	1	471	ML_63kmer_contig_2328	12337	13155	470	171	0.36	218	36.8	4	1.66055		0.108696	0	0	0	putative bacteriophage protein	2e-08	Putative bacteriophage protein	1.4e-10	1.4e-10	2e-10
ALPS_ALL	ML	gene_589	ML_63kmer_contig_2328:12337-13155	330_nt	471	800	ML_63kmer_contig_2328	12337	13155	329	47	0.14	218	36.8	4	1.66055		0.108696	0	0	0	putative bacteriophage protein	2e-08	Putative bacteriophage protein	2e-08	2e-08	2.2e-08
ALPS_ALL	ML	gene_594	ML_63kmer_contig_2328:12838-13556	420_nt	299	718	ML_63kmer_contig_2328	12838	13556	419	118	0.28	118	36.8	16	5.04237		0.434783	0	0	0	phage-related protein	6e-10	Phage-related protein	4.9e-09	4.9e-09	8.1e-09
ALPS_ALL	ML	gene_595	ML_63kmer_contig_2328:13451-14275	633_nt	1	633	ML_63kmer_contig_2328	13451	14275	632	224	0.35	224	36.8	1	3.9375		0.0271739	0	0	0	phage-related protein	7e-18	Phage-related protein	8.8e-17	8.8e-17	2e-16
ALPS_ALL	ML	gene_598	ML_63kmer_contig_2328:16687-17482	597_nt	198	794	ML_63kmer_contig_2328	16687	17482	596	195	0.33	195	36.8	3	0.492308		0.0815217	0	0	0	47 gene product	4e-08	Phi92_gp146	3.2e-08	3.2e-08	5.3e-08
ALPS_ALL	ML	gene_568	ML_63kmer_contig_2328:2138-2896	435_nt	322	756	ML_63kmer_contig_2328	2138	2896	434	136	0.31	158	36.8	4	3.07595		0.108696	0	0	0			Phage Mu protein F like protein	0.00014	0.00014	0.00025
ALPS_ALL	ML	gene_572	ML_63kmer_contig_2328:7929-8633	429_nt	2	430	ML_63kmer_contig_2328	7929	8633	428	104	0.24	104	36.8	58	2.40385		1.57609	0	0	0			Phage-related protein	1.9e-16	1.9e-16	2.6e-16
ALPS_ALL	ML09	gene_581	ML_63kmer_contig_2328:9311-10176	420_nt	116	535	ML_63kmer_contig_2328	9311	10176	419	235	0.56	265	36.8	0	0.45283		0	0	0	1	structural protein	5e-18	Putative structural protein	4.2e-16	4.2e-16	4.9e-16	Structural protein	Structural
ALPS_ALL	ML	gene_462	ML_63kmer_contig_4539:13878-14546	384_nt	3	386	ML_63kmer_contig_4539	13878	14546	383	68	0.18	68	51.5	67	3.76471		1.30097	0	0	0					0
ALPS_ALL	ML	gene_464	ML_63kmer_contig_4539:14476-15702	258_nt	227	484	ML_63kmer_contig_4539	14476	15702	257	184	0.72	626	51.5	98	0.154952		1.90291	1	0	0					0
ALPS_ALL	ML	gene_465	ML_63kmer_contig_4539:14476-15702	414_nt	577	990	ML_63kmer_contig_4539	14476	15702	413	349	0.85	626	51.5	98	0.154952		1.90291	1	0	0					0
ALPS_ALL	ML	gene_468	ML_63kmer_contig_4539:15469-16379	321_nt	292	612	ML_63kmer_contig_4539	15469	16379	320	310	0.97	310	51.5	107	0.358065		2.07767	1	0	0					0
ALPS_ALL	ML	gene_470	ML_63kmer_contig_4539:20315-20982	348_nt	307	654	ML_63kmer_contig_4539	20315	20982	347	60	0.17	67	51.5	66	7.28358		1.28155	0	0	0					0
ALPS_ALL	ML	gene_472	ML_63kmer_contig_4539:20468-21147	348_nt	154	501	ML_63kmer_contig_4539	20468	21147	347	79	0.23	79	51.5	72	7.91139		1.39806	0	0	0					0
ALPS_ALL	ML	gene_476	ML_63kmer_contig_4539:23431-24096	354_nt	1	354	ML_63kmer_contig_4539	23431	24096	353	54	0.15	65	51.5	107	2.83077		2.07767	0	0	0					0
ALPS_ALL	ML	gene_480	ML_63kmer_contig_4539:25623-26362	195_nt	304	498	ML_63kmer_contig_4539	25623	26362	194	135	0.7	139	51.5	25	8.10791		0.485437	0	0	0					0
ALPS_ALL	ML	gene_484	ML_63kmer_contig_4539:33465-34424	399_nt	293	691	ML_63kmer_contig_4539	33465	34424	398	359	0.9	359	51.5	74	0.615599		1.43689	1	0	0					0
ALPS_ALL	ML	gene_448	ML_63kmer_contig_4539:3566-4595	213_nt	291	503	ML_63kmer_contig_4539	3566	4595	212	203	0.96	429	51.5	76	0.424242		1.47573	1	0	0					0
ALPS_ALL	ML	gene_449	ML_63kmer_contig_4539:3566-4595	270_nt	504	773	ML_63kmer_contig_4539	3566	4595	269	225	0.84	429	51.5	76	0.424242		1.47573	1	0	0					0
ALPS_ALL	ML	gene_486	ML_63kmer_contig_4539:36119-36809	402_nt	2	403	ML_63kmer_contig_4539	36119	36809	401	90	0.22	90	51.5	48	3.94444		0.932039	0	0	0			Tetratricopeptide repeat family protein	6.1e-06	6.1e-06	1100
ALPS_ALL	ML09	gene_488	ML_63kmer_contig_4539:36396-37766	726_nt	305	1030	ML_63kmer_contig_4539	36396	37766	725	725	1	770	51.5	0	1.97013		0	0	0	1	PhoH	7e-51	PhoH	2e-49	2e-49	2.4e-49	PhoH	Other
ALPS_ALL	ML	gene_490	ML_63kmer_contig_4539:40058-41518	426_nt	179	604	ML_63kmer_contig_4539	40058	41518	425	304	0.72	860	51.5	61	0.282558		1.18447	1	0	0	exported hypothetical protein	1e-10			0
ALPS_ALL	ML	gene_491	ML_63kmer_contig_4539:40058-41518	573_nt	597	1169	ML_63kmer_contig_4539	40058	41518	572	563	0.98	860	51.5	61	0.282558		1.18447	1	0	0	exported hypothetical protein	6e-24			0
ALPS_ALL	ML	gene_451	ML_63kmer_contig_4539:4873-5872	207_nt	470	676	ML_63kmer_contig_4539	4873	5872	206	206	1	399	51.5	0	0.288221		0	0	0	0					0
ALPS_ALL	ML	gene_495	ML_63kmer_contig_4539:49167-49953	162_nt	311	472	ML_63kmer_contig_4539	49167	49953	161	161	1	186	51.5	79	2.19355		1.53398	0	0	0			PthXo3 (Fragment)	4.2e-25	4.2e-25	110000
ALPS_ALL	ML	gene_443	ML_63kmer_contig_4539:580-1292	369_nt	329	697	ML_63kmer_contig_4539	580	1292	368	83	0.23	112	51.5	29	3.45536		0.563107	0	0	0					0
ALPS_ALL	ML	gene_497	ML_63kmer_contig_4539:58352-59052	555_nt	146	700	ML_63kmer_contig_4539	58352	59052	554	100	0.18	100	51.5	37	5.54		0.718447	0	0	0					0
ALPS_ALL	ML	gene_498	ML_63kmer_contig_4539:58611-59333	720_nt	1	720	ML_63kmer_contig_4539	58611	59333	719	122	0.17	122	51.5	9	4.7623		0.174757	0	0	0					0
ALPS_ALL	ML	gene_454	ML_63kmer_contig_4539:6245-7412	570_nt	306	875	ML_63kmer_contig_4539	6245	7412	569	561	0.99	567	51.5	56	0.312169		1.08738	1	0	0					0
ALPS_ALL	ML	gene_499	ML_63kmer_contig_4539:66142-66820	675_nt	3	677	ML_63kmer_contig_4539	66142	66820	674	78	0.12	78	51.5	58	7.39744		1.12621	0	0	0					0
ALPS_ALL	ML	gene_457	ML_63kmer_contig_4539:6881-7960	483_nt	232	714	ML_63kmer_contig_4539	6881	7960	482	414	0.86	479	51.5	59	0.490605		1.14563	1	0	0			Phage integrase family protein	2.1e-06	2.1e-06	4700
ALPS_ALL	ML	gene_444	ML_63kmer_contig_4539:701-1360	369_nt	208	576	ML_63kmer_contig_4539	701	1360	368	59	0.16	59	51.5	34	7.91525		0.660194	0	0	0					0
ALPS_ALL	ML	gene_500	ML_63kmer_contig_4539:70189-70859	240_nt	257	496	ML_63kmer_contig_4539	70189	70859	239	70	0.29	70	51.5	2	1.37143		0.038835	0	0	0			SRP	9.8e-05	9.8e-05	110
ALPS_ALL	ML	gene_460	ML_63kmer_contig_4539:8216-9025	180_nt	325	504	ML_63kmer_contig_4539	8216	9025	179	179	1	209	51.5	79	1.11005		1.53398	0	0	0					0
ALPS_ALL	ML	gene_501	ML_63kmer_contig_4539:85725-86384	174_nt	282	455	ML_63kmer_contig_4539	85725	86384	173	59	0.34	59	51.5	85	2.59322		1.65049	0	0	0					0
ALPS_ALL	ML	gene_1313	ML_63kmer_contig_733:10020-10729	336_nt	36	371	ML_63kmer_contig_733	10020	10729	335	71	0.21	109	22.2	4	1.6789		0.18018	0	0	0			Distantly related to plant expansins	0.00089	0.00089	0.0015
ALPS_ALL	ML	gene_1314	ML_63kmer_contig_733:10020-10729	270_nt	371	640	ML_63kmer_contig_733	10020	10729	269	38	0.14	109	22.2	4	1.6789		0.18018	0	0	0					0
ALPS_ALL	ML	gene_1315	ML_63kmer_contig_733:10310-11121	270_nt	81	350	ML_63kmer_contig_733	10310	11121	269	50	0.19	211	22.2	0	2.67299		0	0	0	0					0
ALPS_ALL	ML	gene_1316	ML_63kmer_contig_733:10310-11121	162_nt	350	511	ML_63kmer_contig_733	10310	11121	161	161	1	211	22.2	0	2.67299		0	0	0	0					0
ALPS_ALL	ML	gene_1319	ML_63kmer_contig_733:10924-11575	438_nt	136	573	ML_63kmer_contig_733	10924	11575	437	51	0.12	51	22.2	25	3.05882		1.12613	0	0	0					0
ALPS_ALL	ML09	gene_1295	ML_63kmer_contig_733:1100-2093	807_nt	187	993	ML_63kmer_contig_733	1100	2093	806	393	0.49	393	22.2	0	1.24427	0.0560482	0	0	0	1	DNA (cytosine-5-)-methyltransferase, partial	3e-45	Methyltransferase	3.9e-46	3.9e-46	4.9e-46	DNA methyltransferase	Anti-viral countermeasure
ALPS_ALL	ML	gene_1321	ML_63kmer_contig_733:11380-12056	99_nt	226	324	ML_63kmer_contig_733	11380	12056	98	24	0.24	76	22.2	5	1.34211		0.225225	0	0	0					0
ALPS_ALL	ML	gene_1324	ML_63kmer_contig_733:11583-12333	288_nt	123	410	ML_63kmer_contig_733	11583	12333	287	110	0.38	150	22.2	5	1.26		0.225225	0	0	0			LPXTG-domain-containing protein cell wall anchor domain	1.3e-08	1.3e-08	560
ALPS_ALL	ML	gene_1330	ML_63kmer_contig_733:14635-15308	417_nt	257	673	ML_63kmer_contig_733	14635	15308	416	73	0.18	73	22.2	2	3.32877		0.0900901	0	0	0					0
ALPS_ALL	ML	gene_1331	ML_63kmer_contig_733:14714-15473	582_nt	178	759	ML_63kmer_contig_733	14714	15473	581	159	0.27	159	22.2	7	2.62264		0.315315	0	0	0					0
ALPS_ALL	ML09	gene_1332	ML_63kmer_contig_733:14943-16014	753_nt	3	755	ML_63kmer_contig_733	14943	16014	752	455	0.61	471	22.2	0	2.5138		0	1	HNHc	1			Putative membrane protein	1e-19	1e-19	6.9e-19	HNH homing endonuclease	Mobile element		HNH endonuclease [Bacteroides salyersiae]	63.5	63.5	0.31	9e-10	Delta blast
ALPS_ALL	ML09	gene_1335	ML_63kmer_contig_733:15573-16285	591_nt	122	712	ML_63kmer_contig_733	15573	16285	590	112	0.19	112	22.2	6	4.14286		0.27027	0	0	1	DnaD and phage-associated domain protein, partial	5e-25	DnaD and phage-associated domain protein (Fragment)	6.4e-25	6.4e-25	7.6e-25	DnaD domain	DNA replication/repair
ALPS_ALL	ML	gene_1336	ML_63kmer_contig_733:15935-16602	501_nt	3	503	ML_63kmer_contig_733	15935	16602	500	67	0.13	67	22.2	1	3.02985		0.045045	0	0	0					0
ALPS_ALL	ML	gene_1338	ML_63kmer_contig_733:16021-16712	417_nt	1	417	ML_63kmer_contig_733	16021	16712	416	91	0.22	91	22.2	1	3.17582		0.045045	0	0	0					0
ALPS_ALL	ML	gene_1343	ML_63kmer_contig_733:18531-19348	813_nt	3	815	ML_63kmer_contig_733	18531	19348	812	217	0.27	217	22.2	2	0.97235		0.0900901	0	0	0			Gluconolaconase	7.8e-09	7.8e-09	0.015
ALPS_ALL	ML	gene_1344	ML_63kmer_contig_733:18779-19444	645_nt	1	645	ML_63kmer_contig_733	18779	19444	644	65	0.1	65	22.2	3	1.43077		0.135135	0	0	0					0
ALPS_ALL	ML	gene_1346	ML_63kmer_contig_733:19097-19820	663_nt	1	663	ML_63kmer_contig_733	19097	19820	662	123	0.19	123	22.2	6	2.64228		0.27027	0	0	0					0
ALPS_ALL	ML	gene_1347	ML_63kmer_contig_733:20087-20763	447_nt	1	447	ML_63kmer_contig_733	20087	20763	446	76	0.17	76	22.2	2	2.31579		0.0900901	0	0	0					0
ALPS_ALL	ML	gene_1348	ML_63kmer_contig_733:20182-20886	702_nt	2	703	ML_63kmer_contig_733	20182	20886	701	104	0.15	104	22.2	4	2.61538		0.18018	0	0	0					0
ALPS_ALL	ML09	gene_1353	ML_63kmer_contig_733:20902-21680	519_nt	27	545	ML_63kmer_contig_733	20902	21680	518	178	0.34	178	22.2	8	3.84831		0.36036	0	0	1	peptidase S8/S53 subtilisin kexin sedolisin	1e-15	Peptidase S8 and S53 subtilisin kexin	6.6e-16	6.6e-16	1.3e-15	Peptidase S8 and S53 subtilisin kexin	Attachment/Host recognition
ALPS_ALL	ML	gene_1356	ML_63kmer_contig_733:21163-21820	312_nt	290	601	ML_63kmer_contig_733	21163	21820	311	57	0.18	57	22.2	4	2.36842		0.18018	0	0	0					0
ALPS_ALL	ML	gene_1358	ML_63kmer_contig_733:22257-23275	309_nt	319	627	ML_63kmer_contig_733	22257	23275	308	308	1	418	22.2	4	0.437799		0.18018	1	0	0					0
ALPS_ALL	ML	gene_1359	ML_63kmer_contig_733:22257-23275	225_nt	669	893	ML_63kmer_contig_733	22257	23275	224	49	0.22	418	22.2	4	0.437799		0.18018	1	0	0			WGS project CAEQ00000000 data	5e-07	5e-07	150000
ALPS_ALL	ML	gene_1361	ML_63kmer_contig_733:23341-24263	579_nt	156	734	ML_63kmer_contig_733	23341	24263	578	322	0.56	322	22.2	0	1.13975		0	0	0	0					0
ALPS_ALL	ML	gene_1363	ML_63kmer_contig_733:23694-24345	381_nt	1	381	ML_63kmer_contig_733	23694	24345	380	51	0.13	51	22.2	1	2.72549		0.045045	0	0	0					0
ALPS_ALL	ML	gene_1365	ML_63kmer_contig_733:24660-25496	369_nt	1	369	ML_63kmer_contig_733	24660	25496	368	69	0.19	236	22.2	1	2.90678		0.045045	0	0	0					0
ALPS_ALL	ML	gene_1366	ML_63kmer_contig_733:24660-25496	420_nt	394	813	ML_63kmer_contig_733	24660	25496	419	142	0.34	236	22.2	1	2.90678		0.045045	0	0	0			Non-ribosomal peptide synthetase	0.0006	0.0006	26000
ALPS_ALL	ML	gene_1368	ML_63kmer_contig_733:24928-25594	420_nt	126	545	ML_63kmer_contig_733	24928	25594	419	66	0.16	66	22.2	10	3.24242		0.45045	0	0	0			Non-ribosomal peptide synthetase	0.0006	0.0006	26000
ALPS_ALL	ML	gene_1369	ML_63kmer_contig_733:25250-25940	621_nt	2	622	ML_63kmer_contig_733	25250	25940	620	90	0.15	90	22.2	5	3.7		0.225225	0	0	0					0
ALPS_ALL	ML	gene_1373	ML_63kmer_contig_733:25773-29009	564_nt	1	564	ML_63kmer_contig_733	25773	29009	563	264	0.47	2636	22.2	0	0.194234		0	0	0	0					0
ALPS_ALL	ML09	gene_1374	ML_63kmer_contig_733:25773-29009	2166_nt	621	2786	ML_63kmer_contig_733	25773	29009	2165	2165	1	2636	22.2	0	0.194234		0	0	0	1	beta-xylosidase-like protein	7e-10	Beta-xylosidase-like protein	5.6e-09	5.6e-09	4.9e-08	Beta-xylosidase-like protein	Attachment/Host recognition
ALPS_ALL	ML	gene_1297	ML_63kmer_contig_733:2838-4460	306_nt	56	361	ML_63kmer_contig_733	2838	4460	305	61	0.2	1022	22.2	0	0.637965		0	0	0	0					0
ALPS_ALL	ML	gene_1298	ML_63kmer_contig_733:2838-4460	306_nt	645	950	ML_63kmer_contig_733	2838	4460	305	305	1	1022	22.2	0	0.637965		0	0	0	0					0
ALPS_ALL	ML	gene_1299	ML_63kmer_contig_733:2838-4460	195_nt	1068	1262	ML_63kmer_contig_733	2838	4460	194	194	1	1022	22.2	0	0.637965		0	0	0	0					0
ALPS_ALL	ML	gene_1377	ML_63kmer_contig_733:31665-33105	924_nt	199	1122	ML_63kmer_contig_733	31665	33105	923	822	0.89	840	22.2	0	1.91905		0	0	0	0					0
ALPS_ALL	ML	gene_1302	ML_63kmer_contig_733:6255-6971	462_nt	211	672	ML_63kmer_contig_733	6255	6971	461	116	0.25	116	22.2	0	3.23276		0	0	0	0			DNA repair protein Rad52	0.00011	0.00011	0.00019
ALPS_ALL	ML	gene_1305	ML_63kmer_contig_733:7700-8503	201_nt	298	498	ML_63kmer_contig_733	7700	8503	200	198	0.99	203	22.2	9	0.206897		0.405405	0	0	0					0
ALPS_ALL	ML	gene_1307	ML_63kmer_contig_733:8540-9218	615_nt	2	616	ML_63kmer_contig_733	8540	9218	614	78	0.13	78	22.2	6	3.01282		0.27027	0	0	0					0
ALPS_ALL	ML	gene_1308	ML_63kmer_contig_733:8645-9344	510_nt	2	511	ML_63kmer_contig_733	8645	9344	509	99	0.19	99	22.2	10	1.39394		0.45045	0	0	0					0
ALPS_ALL	ML09	gene_1311	ML_63kmer_contig_733:8840-9707	546_nt	313	858	ML_63kmer_contig_733	8840	9707	545	254	0.47	267	22.2	1	2.02996		0.045045	0	0	1	vRR-NUC domain protein	1e-11	VRR-NUC domain protein	2e-12	2e-12	2.3e-12	VRR-NUC domain-containing protein	Nuclease
ALPS_ALL	ML09	gene_1179	ML_63kmer_contig_796:109-1828	1233_nt	283	1515	ML_63kmer_contig_796	109	1828	1232	1119	0.91	1119	47.7	0	1.06434	0.0223132	0	0	0	1	DNA methylase	8e-92	Methyltransferase	5.6e-88	5.6e-88	7.9e-88	DNA methyltransferase	Anti-viral countermeasure
ALPS_ALL	ML09	gene_1191	ML_63kmer_contig_796:14276-15099	573_nt	18	590	ML_63kmer_contig_796	14276	15099	572	223	0.39	223	47.7	6	0.7713		0.125786	0	0	1	phage virion morphogenesis protein	6e-08	Phage virion morphogenesis protein	9.4e-07	9.4e-07	0.0038	Phage virion morphogenesis protein	Structural
ALPS_ALL	ML09	gene_1182	ML_63kmer_contig_796:2071-3429	834_nt	261	1094	ML_63kmer_contig_796	2071	3429	833	758	0.91	758	47.7	81	2.10686	0.044169	1.69811	1	0	1	DNA methylase N-4	1e-103	Methyltransferase	1.6e-98	1.6e-98	6.5e-64	DNA methyltransferase	Anti-viral countermeasure
ALPS_ALL	ML	gene_1199	ML_63kmer_contig_796:22263-23269	468_nt	2	469	ML_63kmer_contig_796	22263	23269	467	169	0.36	406	47.7	0	3.81034		0	0	0	0	phage baseplate assembly protein V	0.0005	Putative type VI secretion system protein	3.1e-05	3.1e-05	5.9e-05
ALPS_ALL	ML	gene_1200	ML_63kmer_contig_796:22263-23269	213_nt	481	693	ML_63kmer_contig_796	22263	23269	212	212	1	406	47.7	0	3.81034		0	0	0	0					0
ALPS_ALL	ML09	gene_1204	ML_63kmer_contig_796:26593-28158	1563_nt	3	1565	ML_63kmer_contig_796	26593	28158	1562	965	0.62	965	47.7	0	2.15959		0	0	0	1	Tail Collar domain protein	2e-14	Microcystin-dependent protein	2.4e-23	2.4e-23	3.8e-06	Tail Collar	Attachment/Host recognition
ALPS_ALL	ML	gene_1206	ML_63kmer_contig_796:29875-30819	480_nt	214	693	ML_63kmer_contig_796	29875	30819	479	344	0.72	344	47.7	0	0.232558		0	0	0	0					0
ALPS_ALL	ML09	gene_1211	ML_63kmer_contig_796:33536-34255	270_nt	337	606	ML_63kmer_contig_796	33536	34255	269	82	0.3	119	47.7	35	1.64706		0.733753	0	0	1	unnamed protein product	2e-09	Fibre protein	2.3e-10	2.3e-10	4.3e-10	Tail Fibre	Attachment/Host recognition
ALPS_ALL	ML	gene_1210	ML_63kmer_contig_796:33536-34255	201_nt	137	337	ML_63kmer_contig_796	33536	34255	200	37	0.19	119	47.7	35	1.64706		0.733753	0	0	0					0
ALPS_ALL	ML	gene_1212	ML_63kmer_contig_796:37589-38267	663_nt	16	678	ML_63kmer_contig_796	37589	38267	662	78	0.12	78	47.7	13	7		0.272537	0	0	0			Transcriptional regulator	2.6e-05	2.6e-05	70
ALPS_ALL	ML09	gene_1213	ML_63kmer_contig_796:37821-38572	537_nt	3	539	ML_63kmer_contig_796	37821	38572	536	151	0.28	151	47.7	8	7.28477		0.167715	0	0	1	DNA-binding protein	2e-07	Transcriptional regulator	2.7e-16	2.7e-16	0.011	DNA-binding protein	DNA replication/repair
ALPS_ALL	ML	gene_1216	ML_63kmer_contig_796:38019-41714	207_nt	416	622	ML_63kmer_contig_796	38019	41714	206	206	1	3095	47.7	0	0.572536		0	0	0	0			TPR repeat	3.3e-16	3.3e-16	210000
ALPS_ALL	ML	gene_1218	ML_63kmer_contig_796:38019-41714	180_nt	1661	1840	ML_63kmer_contig_796	38019	41714	179	179	1	3095	47.7	0	0.572536		0	0	0	0					0
ALPS_ALL	ML	gene_1219	ML_63kmer_contig_796:38019-41714	204_nt	1933	2136	ML_63kmer_contig_796	38019	41714	203	203	1	3095	47.7	0	0.572536		0	0	0	0			Cellobiohydrolase A (1	2e-06	2e-06	270000
ALPS_ALL	ML	gene_1220	ML_63kmer_contig_796:38019-41714	531_nt	2133	2663	ML_63kmer_contig_796	38019	41714	530	530	1	3095	47.7	0	0.572536		0	0	0	0			Siphovirus Gp157 family protein	7.5e-10	7.5e-10	9e-10
ALPS_ALL	ML09	gene_1221	ML_63kmer_contig_796:38019-41714	774_nt	2663	3436	ML_63kmer_contig_796	38019	41714	773	732	0.95	3095	47.7	0	0.572536		0	0	0	1	recombinase	3e-29	Phage recombination protein Bet	7.3e-31	7.3e-31	1.6e-29	Recombinase	DNA replication/repair
ALPS_ALL	ML09	gene_1217	ML_63kmer_contig_796:38019-41714	705_nt	782	1486	ML_63kmer_contig_796	38019	41714	704	704	1	3095	47.7	0	0.572536		0	0	0	1	BRO-like protein	2e-25	Phage-related protein	9.8e-54	9.8e-54	3.4e-22	BRO-like protein	Other
ALPS_ALL	ML	gene_1224	ML_63kmer_contig_796:41849-42523	204_nt	220	423	ML_63kmer_contig_796	41849	42523	203	74	0.36	74	47.7	41	2.27027		0.859539	0	0	0			DNA binding domain	5.8e-05	5.8e-05	7e-05
ALPS_ALL	ML	gene_1227	ML_63kmer_contig_796:42089-42746	462_nt	194	655	ML_63kmer_contig_796	42089	42746	461	57	0.12	57	47.7	56	4.7193		1.174	0	0	0					0
ALPS_ALL	ML	gene_1184	ML_63kmer_contig_796:4383-5583	225_nt	336	560	ML_63kmer_contig_796	4383	5583	224	224	1	600	47.7	8	1.925		0.167715	1	0	0					0
ALPS_ALL	ML	gene_1185	ML_63kmer_contig_796:4383-5583	552_nt	550	1101	ML_63kmer_contig_796	4383	5583	551	350	0.64	600	47.7	8	1.925		0.167715	1	0	0					0
ALPS_ALL	ML	gene_1228	ML_63kmer_contig_796:44114-44839	723_nt	3	725	ML_63kmer_contig_796	44114	44839	722	125	0.17	125	47.7	9	7.752		0.188679	0	0	0	bacteriophage-like protein, partial	1e-06	Bacteriophage-like protein	2.8e-06	2.8e-06	4e-06
ALPS_ALL	ML09	gene_1231	ML_63kmer_contig_796:44720-45821	933_nt	130	1062	ML_63kmer_contig_796	44720	45821	932	501	0.54	501	47.7	0	2.2994		0	0	0	1	IstB domain-containing protein ATP-binding protein	7e-14	DNA replication protein	5.4e-19	5.4e-19	3.2e-08	IstB domain-containing protein ATP-binding protein	DNA replication/repair
ALPS_ALL	ML	gene_1236	ML_63kmer_contig_796:45838-46516	363_nt	140	502	ML_63kmer_contig_796	45838	46516	362	78	0.22	78	47.7	20	5.21795		0.419287	0	0	0					0
ALPS_ALL	ML09	gene_1240	ML_63kmer_contig_796:46525-47620	336_nt	297	632	ML_63kmer_contig_796	46525	47620	335	332	0.99	495	47.7	0	0.381818		0	0	0	1	putative phage related protein gp8	4e-22	Putative restriction endonuclease	2.7e-27	2.7e-27	2.9e-27	Endonuclease	Nuclease
ALPS_ALL	ML	gene_1241	ML_63kmer_contig_796:46525-47620	192_nt	676	867	ML_63kmer_contig_796	46525	47620	191	119	0.62	495	47.7	0	0.381818		0	0	0	0					0
ALPS_ALL	ML	gene_1186	ML_63kmer_contig_796:5013-6145	471_nt	1	471	ML_63kmer_contig_796	5013	6145	470	171	0.36	532	47.7	8	0.462406		0.167715	1	0	0					0
ALPS_ALL	ML	gene_1187	ML_63kmer_contig_796:5013-6145	249_nt	533	781	ML_63kmer_contig_796	5013	6145	248	248	1	532	47.7	8	0.462406		0.167715	1	0	0					0
ALPS_ALL	ML	gene_1385	ML_63kmer_contig_8346:15239-15946	705_nt	1	705	ML_63kmer_contig_8346	15239	15946	704	107	0.15	107	203.4	196	8.57009		0.963618	0	0	0					0
ALPS_ALL	ML	gene_1386	ML_63kmer_contig_8346:15849-17752	1899_nt	3	1901	ML_63kmer_contig_8346	15849	17752	1898	1303	0.69	1303	203.4	0	5.38987		0	0	0	0					0
ALPS_ALL	ML09	gene_1387	ML_63kmer_contig_8346:17729-18722	924_nt	3	926	ML_63kmer_contig_8346	17729	18722	923	393	0.43	393	203.4	0	6.14504		0	0	0	1	pectate lyase superfamily protein	4e-06	Cell wall surface anchor family protein	3.3e-24	3.3e-24	0.00044	Pectate lyase	Attachment/Host recognition
ALPS_ALL	ML09	gene_1390	ML_63kmer_contig_8346:18467-19262	348_nt	188	535	ML_63kmer_contig_8346	18467	19262	347	195	0.56	195	203.4	27	20.1641	0.0991352	0.132743	0	0	1			M36 family peptidase	1.6e-18	1.6e-18	0.34	Peptidase M36	Attachment/Host recognition
ALPS_ALL	ML09	gene_1393	ML_63kmer_contig_8346:18686-20605	1311_nt	316	1626	ML_63kmer_contig_8346	18686	20605	1310	1303	0.99	1319	203.4	0	2.5345		0	0	0	1			Phage tail fiber	1.3e-07	1.3e-07	1.3e-07	Tail fibre	Attachment/Host recognition	Confirmed
ALPS_ALL	ML	gene_1395	ML_63kmer_contig_8346:20315-20966	426_nt	3	428	ML_63kmer_contig_8346	20315	20966	425	51	0.12	51	203.4	506	34.2745		2.48771	0	0	0					0
ALPS_ALL	ML	gene_1398	ML_63kmer_contig_8346:20612-21269	537_nt	119	655	ML_63kmer_contig_8346	20612	21269	536	57	0.11	57	203.4	91	21.8772		0.447394	0	0	0					0
ALPS_ALL	ML09	gene_1400	ML_63kmer_contig_8346:21933-23610	318_nt	517	834	ML_63kmer_contig_8346	21933	23610	317	317	1	1077	203.4	17	2.83287		0.0835792	1	0	1	putative Prophage LambdaSa2, HNH endonuclease family protein	5e-10					HNH homing endonuclease	Mobile element
ALPS_ALL	ML	gene_1401	ML_63kmer_contig_8346:21933-23610	321_nt	1114	1434	ML_63kmer_contig_8346	21933	23610	320	263	0.82	1077	203.4	17	2.83287		0.0835792	0	0	0					0
ALPS_ALL	ML	gene_1404	ML_63kmer_contig_8346:23672-25019	1113_nt	234	1346	ML_63kmer_contig_8346	23672	25019	1112	747	0.67	747	203.4	0	4.63186		0	0	0	0					0
ALPS_ALL	ML	gene_1405	ML_63kmer_contig_8346:24495-27315	2523_nt	2	2524	ML_63kmer_contig_8346	24495	27315	2522	2220	0.88	2220	203.4	0	1.97883		0	0	0	0					0
ALPS_ALL	ML	gene_1408	ML_63kmer_contig_8346:26764-27717	291_nt	236	526	ML_63kmer_contig_8346	26764	27717	290	226	0.78	353	203.4	5	8.24929		0.0245821	0	0	0			DUF1679 and EcKinase domain containing protein	0.0002	0.0002	87000
ALPS_ALL	ML	gene_1409	ML_63kmer_contig_8346:26764-27717	267_nt	523	789	ML_63kmer_contig_8346	26764	27717	266	130	0.49	353	203.4	5	8.24929		0.0245821	0	0	0					0
ALPS_ALL	ML	gene_1411	ML_63kmer_contig_8346:27141-28605	267_nt	146	412	ML_63kmer_contig_8346	27141	28605	266	112	0.42	864	203.4	5	7.98958		0.0245821	0	0	0					0
ALPS_ALL	ML	gene_1412	ML_63kmer_contig_8346:27141-28605	207_nt	409	615	ML_63kmer_contig_8346	27141	28605	206	206	1	864	203.4	5	7.98958		0.0245821	0	0	0					0
ALPS_ALL	ML	gene_1413	ML_63kmer_contig_8346:27141-28605	267_nt	612	878	ML_63kmer_contig_8346	27141	28605	266	266	1	864	203.4	5	7.98958		0.0245821	0	0	0			Hybrid signal transduction histidine kinase J	5.2e-05	5.2e-05	460000
ALPS_ALL	ML	gene_1414	ML_63kmer_contig_8346:27141-28605	186_nt	875	1060	ML_63kmer_contig_8346	27141	28605	185	185	1	864	203.4	5	7.98958		0.0245821	0	0	0					0
ALPS_ALL	ML09	gene_1419	ML_63kmer_contig_8346:29025-29831	471_nt	318	788	ML_63kmer_contig_8346	29025	29831	470	188	0.4	206	203.4	33	27.7136	0.136252	0.162242	0	0	1	single-stranded DNA-binding protein	5e-10	Single-stranded DNA-binding protein	3.4e-10	3.4e-10	5.3e-10	Single-stranded DNA-binding protein	DNA replication/repair
ALPS_ALL	ML	gene_1418	ML_63kmer_contig_8346:29025-29831	174_nt	148	321	ML_63kmer_contig_8346	29025	29831	173	21	0.12	206	203.4	33	27.7136		0.162242	0	0	0					0
ALPS_ALL	ML	gene_1424	ML_63kmer_contig_8346:29654-31091	153_nt	968	1120	ML_63kmer_contig_8346	29654	31091	152	152	1	837	203.4	7	1.23059		0.0344149	0	0	0			Transmembrane protein	4.3e-05	4.3e-05	100
ALPS_ALL	ML	gene_1427	ML_63kmer_contig_8346:30551-31216	237_nt	220	456	ML_63kmer_contig_8346	30551	31216	236	65	0.28	65	203.4	27	17.3231		0.132743	0	0	0					0
ALPS_ALL	ML	gene_1430	ML_63kmer_contig_8346:30713-32012	336_nt	291	626	ML_63kmer_contig_8346	30713	32012	335	326	0.97	699	203.4	52	0.876967		0.255654	1	0	0					0
ALPS_ALL	ML	gene_1432	ML_63kmer_contig_8346:31607-32642	342_nt	108	449	ML_63kmer_contig_8346	31607	32642	341	149	0.44	435	203.4	137	13.0759		0.67355	1	0	0					0
ALPS_ALL	ML	gene_1433	ML_63kmer_contig_8346:31607-32642	276_nt	446	721	ML_63kmer_contig_8346	31607	32642	275	275	1	435	203.4	137	13.0759		0.67355	1	0	0					0
ALPS_ALL	ML	gene_1436	ML_63kmer_contig_8346:32095-32776	186_nt	230	415	ML_63kmer_contig_8346	32095	32776	185	81	0.44	81	203.4	131	34.358		0.644051	0	0	0					0
ALPS_ALL	ML09	gene_1440	ML_63kmer_contig_8346:33196-34458	711_nt	226	936	ML_63kmer_contig_8346	33196	34458	710	636	0.9	662	203.4	55	0.966767	0.00475303	0.270403	1	0	1	p097	1e-29	Methyltransferase	8.2e-34	8.2e-34	9.8e-34	DNA methyltransferase	Anti-viral countermeasure
ALPS_ALL	ML	gene_1444	ML_63kmer_contig_8346:36148-36996	243_nt	328	570	ML_63kmer_contig_8346	36148	36996	242	220	0.91	248	203.4	48	8.09274		0.235988	0	0	0					0
ALPS_ALL	ML	gene_1379	ML_63kmer_contig_8346:3815-4549	732_nt	3	734	ML_63kmer_contig_8346	3815	4549	731	134	0.18	134	203.4	142	10.0149		0.698132	0	0	0					0
CY_AB	AB	gene_359	CY1_24kmer_contig_10189:10199-10798	69_aa	120	329	CY1_24kmer_contig_10189:9899-11098	9899	11098	209	29	0.138756	599	23.1792	1	0.861436		0.0431421	0	0	0					0
CY_AB	AB	gene_360	CY1_24kmer_contig_10189:10199-10798	128_aa	686	1072	CY1_24kmer_contig_10189:9899-11098	9899	11098	386	213	0.551813	599	23.1792	1	0.861436		0.0431421	0	0	0					0
CY_AB	AB	gene_361	CY1_24kmer_contig_10189:11684-11850	128_aa	66	452	CY1_24kmer_contig_10189:11384-12150	11384	12150	386	152	0.393782	166	23.1792	0	2.08434		0	0	0	0					0
CY_AB	AB	gene_350	CY1_24kmer_contig_10189:1987-2201	180_aa	274	813	CY1_24kmer_contig_10189:1687-2501	1687	2501	539	214	0.397032	214	23.1792	1	1.2757		0.0431421	0	0	0					0
CY_AB	AB09	gene_363	CY1_24kmer_contig_10189:21250-21429	253_aa	21	779	CY1_24kmer_contig_10189:20950-21729	20950	21729	758	179	0.236148	179	23.1792	3	1.17318		0.129426	0	0	1	FAD-dependent thymidylate synthase	4e-45	Thymidylate synthase ThyX	7.3e-47	7.3e-47		Thymidylate synthase ThyX	Other
CY_AB	AB	gene_365	CY1_24kmer_contig_10189:26340-26401	48_aa	186	332	CY1_24kmer_contig_10189:26040-26701	26040	26701	146	32	0.219178	61	23.1792	0	3.86885		0	0	0	0					0
CY_AB	AB	gene_369	CY1_24kmer_contig_10189:29873-29970	94_aa	259	543	CY1_24kmer_contig_10189:29573-30270	29573	30270	284	97	0.341549	97	23.1792	2	1.40206		0.0862842	0	0	0			Large Ala/Glu-rich protein	0.00018	0.00018
CY_AB	AB	gene_348	CY1_24kmer_contig_10189:300-80	126_aa	1	378	CY1_24kmer_contig_10189:0-380	0	380	377	79	0.209549	-220	23.1792	0	0		0	0	0	0					0
CY_AB	AB	gene_370	CY1_24kmer_contig_10189:30084-30311	94_aa	48	332	CY1_24kmer_contig_10189:29784-30611	29784	30611	284	32	0.112676	227	23.1792	0	1.34361		0	0	0	0			Large Ala/Glu-rich protein	0.00018	0.00018
CY_AB	AB	gene_371	CY1_24kmer_contig_10189:30084-30311	157_aa	356	826	CY1_24kmer_contig_10189:29784-30611	29784	30611	470	171	0.36383	227	23.1792	0	1.34361		0	0	0	0					0
CY_AB	AB	gene_375	CY1_24kmer_contig_10189:31149-31378	89_aa	246	515	CY1_24kmer_contig_10189:30849-31678	30849	31678	269	215	0.799257	229	23.1792	1	1.47162		0.0431421	0	0	0			Coffea canephora DH200=94 genomic	6e-07	6e-07
CY_AB	AB	gene_377	CY1_24kmer_contig_10189:31489-31651	140_aa	228	650	CY1_24kmer_contig_10189:31189-31951	31189	31951	422	162	0.383886	162	23.1792	2	1.38889		0.0862842	0	0	0	Putative phage associated protein	1e-07	Putative phage associated protein	2.7e-07	2.7e-07
CY_AB	AB	gene_379	CY1_24kmer_contig_10189:31808-32901	96_aa	416	706	CY1_24kmer_contig_10189:31508-33201	31508	33201	290	290	1	1093	23.1792	0	0.492223		0	0	0	0					0
CY_AB	AB	gene_380	CY1_24kmer_contig_10189:31808-32901	73_aa	724	945	CY1_24kmer_contig_10189:31508-33201	31508	33201	221	221	1	1093	23.1792	0	0.492223		0	0	0	0					0
CY_AB	AB	gene_381	CY1_24kmer_contig_10189:31808-32901	170_aa	945	1457	CY1_24kmer_contig_10189:31508-33201	31508	33201	512	448	0.875	1093	23.1792	0	0.492223		0	0	0	0					0
CY_AB	AB	gene_353	CY1_24kmer_contig_10189:3540-3778	77_aa	405	638	CY1_24kmer_contig_10189:3240-4078	3240	4078	233	133	0.570815	238	23.1792	0	2.10084		0	0	0	0					0
CY_AB	AB	gene_354	CY1_24kmer_contig_10189:5628-5942	72_aa	370	588	CY1_24kmer_contig_10189:5328-6242	5328	6242	218	218	1	314	23.1792	1	0.378981		0.0431421	0	0	0					0
CY_AB	AB	gene_356	CY1_24kmer_contig_10189:7434-7510	137_aa	3	416	CY1_24kmer_contig_10189:7134-7810	7134	7810	413	76	0.184019	76	23.1792	3	2.90789		0.129426	0	0	0					0
CY_AB	AB	gene_13	CY1_24kmer_contig_1286:1616-2066	37_aa	278	391	CY1_24kmer_contig_1286:1316-2366	1316	2366	113	91	0.80531	450	6.85025	0	0		0	0	0	0					0
CY_AB	AB	gene_14	CY1_24kmer_contig_1286:2176-2401	118_aa	463	819	CY1_24kmer_contig_1286:1876-2701	1876	2701	356	62	0.174157	225	6.85025	0	0		0	0	0	0					0
CY_AB	AB	gene_15	CY1_24kmer_contig_1286:2997-3211	199_aa	205	804	CY1_24kmer_contig_1286:2697-3511	2697	3511	599	214	0.357262	214	6.85025	0	0		0	0	0	0					0
CY_AB	AB	gene_111	CY1_24kmer_contig_2145:300-3345	105_aa	32	349	CY1_24kmer_contig_2145:0-3645	0	3645	317	317	1	3045	3.00393	0	0		0	0	0	0					0
CY_AB	AB	gene_112	CY1_24kmer_contig_2145:300-3345	1003_aa	369	3380	CY1_24kmer_contig_2145:0-3645	0	3645	3011	2976	0.988376	3045	3.00393	0	0		0	0	0	0					0
CY_AB	AB	gene_669	CY1_24kmer_contig_2638:18566-18637	212_aa	2	640	CY1_24kmer_contig_2638:18266-18937	18266	18937	638	71	0.111285	71	6.17863	1	0.309859		0.161848	0	0	0					0
CY_AB	AB	gene_657	CY1_24kmer_contig_2638:1972-2646	60_aa	432	611	CY1_24kmer_contig_2638:1672-2946	1672	2946	179	179	1	674	6.17863	0	0.0074184		0	0	0	0					0
CY_AB	AB	gene_654	CY1_24kmer_contig_2638:300-1573	211_aa	353	988	CY1_24kmer_contig_2638:0-1873	0	1873	635	635	1	1273	6.17863	0	0		0	0	0	0			WD40 repeat-containing protein	6.6e-08	6.6e-08
CY_AB	AB	gene_661	CY1_24kmer_contig_2638:6778-6871	139_aa	276	692	CY1_24kmer_contig_2638:6478-7171	6478	7171	416	93	0.223558	93	6.17863	2	0.0860215		0.323697	0	0	0					0
CY_AB	AB09	gene_114	CY1_24kmer_contig_2770:11063-11937	219_aa	260	919	CY1_24kmer_contig_2770:10763-12237	10763	12237	659	619	0.939302	874	2.11532	0	0		0	0	0	1	Pathogenesis-related transcriptional factor and ERF protein	6e-09	Pathogenesis-related transcriptional factor and	3.1e-10	3.1e-10		Transcriptional factor and ERF /HNH	Other
CY_AB	AB	gene_115	CY1_24kmer_contig_2770:15200-15463	151_aa	3	458	CY1_24kmer_contig_2770:14900-15763	14900	15763	455	158	0.347253	263	2.11532	0	0		0	0	0	0					0
CY_AB	AB	gene_118	CY1_24kmer_contig_2770:17364-17880	202_aa	410	1018	CY1_24kmer_contig_2770:17064-18180	17064	18180	608	406	0.667763	516	2.11532	0	0		0	0	0	0	gp116	2e-07
CY_AB	AB	gene_120	CY1_24kmer_contig_2770:18538-18773	64_aa	400	594	CY1_24kmer_contig_2770:18238-19073	18238	19073	194	135	0.695876	235	2.11532	0	0		0	0	0	0	lipoprotein, partial	0.0005			0
CY_AB	AB	gene_121	CY1_24kmer_contig_2770:19966-20201	75_aa	480	707	CY1_24kmer_contig_2770:19666-20501	19666	20501	227	55	0.242291	235	2.11532	0	0		0	0	0	0					0
CY_AB	AB09	gene_122	CY1_24kmer_contig_2770:21745-22422	293_aa	398	1276	CY1_24kmer_contig_2770:21445-22722	21445	22722	878	579	0.659453	677	2.11532	0	0		0	0	0	1	putative membrane-anchored cell surface protein	1e-13	Tail fiber domain-containing protein	2.2e-21	2.2e-21		Tail fibre	Attachment/Host recognition
CY_AB	AB	gene_562	CY1_24kmer_contig_2850:11394-11615	127_aa	423	806	CY1_24kmer_contig_2850:11094-11915	11094	11915	383	98	0.255875	221	20.2171	3	2.57014		0.148389	0	0	0					0
CY_AB	AB	gene_564	CY1_24kmer_contig_2850:11997-12092	158_aa	222	695	CY1_24kmer_contig_2850:11697-12392	11697	12392	473	95	0.200846	95	20.2171	3	3.26316		0.148389	0	0	0					0
CY_AB	AB	gene_565	CY1_24kmer_contig_2850:12346-12416	130_aa	2	394	CY1_24kmer_contig_2850:12046-12716	12046	12716	392	70	0.178571	70	20.2171	3	3.72857		0.148389	0	0	0					0
CY_AB	AB	gene_568	CY1_24kmer_contig_2850:12980-13548	165_aa	297	794	CY1_24kmer_contig_2850:12680-13848	12680	13848	497	494	0.993964	568	20.2171	3	0.579225		0.148389	1	0	0					0
CY_AB	AB	gene_569	CY1_24kmer_contig_2850:12980-13548	126_aa	791	1168	CY1_24kmer_contig_2850:12680-13848	12680	13848	377	77	0.204244	568	20.2171	3	0.579225		0.148389	1	0	0					0
CY_AB	AB	gene_571	CY1_24kmer_contig_2850:13645-13791	180_aa	126	668	CY1_24kmer_contig_2850:13345-14091	13345	14091	542	146	0.269373	146	20.2171	2	3.10274		0.098926	0	0	0					0
CY_AB	AB	gene_572	CY1_24kmer_contig_2850:13934-14149	125_aa	2	379	CY1_24kmer_contig_2850:13634-14449	13634	14449	377	79	0.209549	215	20.2171	0	0.906977		0	0	0	0					0
CY_AB	AB	gene_573	CY1_24kmer_contig_2850:13934-14149	144_aa	382	813	CY1_24kmer_contig_2850:13634-14449	13634	14449	431	133	0.308585	215	20.2171	0	0.906977		0	0	0	0					0
CY_AB	AB	gene_577	CY1_24kmer_contig_2850:15302-15459	89_aa	240	509	CY1_24kmer_contig_2850:15002-15759	15002	15759	269	157	0.583643	157	20.2171	2	0.624204		0.098926	0	0	0					0
CY_AB	AB	gene_579	CY1_24kmer_contig_2850:16813-16959	127_aa	232	615	CY1_24kmer_contig_2850:16513-17259	16513	17259	383	146	0.381201	146	20.2171	2	0.945205		0.098926	0	0	0					0
CY_AB	AB	gene_580	CY1_24kmer_contig_2850:17067-17125	119_aa	2	361	CY1_24kmer_contig_2850:16767-17425	16767	17425	359	58	0.16156	58	20.2171	3	2.98276		0.148389	0	0	0					0
CY_AB	AB	gene_581	CY1_24kmer_contig_2850:22094-22201	235_aa	2	706	CY1_24kmer_contig_2850:21794-22501	21794	22501	704	107	0.151989	107	20.2171	2	1.68224		0.098926	0	0	0					0
CY_AB	AB	gene_545	CY1_24kmer_contig_2850:300-577	141_aa	1	426	CY1_24kmer_contig_2850:0-877	0	877	425	126	0.296471	277	20.2171	0	0		0	0	0	0					0
CY_AB	AB	gene_546	CY1_24kmer_contig_2850:300-577	119_aa	520	876	CY1_24kmer_contig_2850:0-877	0	877	356	57	0.160112	277	20.2171	0	0		0	0	0	0					0
CY_AB	AB	gene_551	CY1_24kmer_contig_2850:3547-3697	104_aa	278	592	CY1_24kmer_contig_2850:3247-3997	3247	3997	314	150	0.477707	150	20.2171	4	3.29333		0.197852	0	0	0			Protein AHNAK2	3.5e-05	3.5e-05
CY_AB	AB	gene_553	CY1_24kmer_contig_2850:4260-4480	103_aa	371	682	CY1_24kmer_contig_2850:3960-4780	3960	4780	311	149	0.4791	220	20.2171	1	0.65		0.049463	0	0	0					0
CY_AB	AB	gene_548	CY1_24kmer_contig_2850:981-1194	104_aa	289	603	CY1_24kmer_contig_2850:681-1494	681	1494	314	213	0.678344	213	20.2171	0	1.06573		0	0	0	0					0
CY_AB	AB	gene_229	CY1_24kmer_contig_4303:1043-1194	196_aa	159	749	CY1_24kmer_contig_4303:743-1494	743	1494	590	151	0.255932	151	5.63	1	0.430464		0.17762	0	0	0					0
CY_AB	AB09	gene_232	CY1_24kmer_contig_4303:10789-10895	233_aa	1	699	CY1_24kmer_contig_4303:10489-11195	10489	11195	698	106	0.151862	106	5.63	0	0.613208		0	0	0	1	phage terminase, large subunit, PBSX family	2e-06	PBSX family phage terminase	4.4e-41	4.4e-41		Terminase large subunit	DNA packaging
CY_AB	AB	gene_234	CY1_24kmer_contig_4303:16772-17856	153_aa	500	961	CY1_24kmer_contig_4303:16472-18156	16472	18156	461	461	1	1084	5.63	0	0.0110701		0	0	0	0			Leucine-tRNA ligase	1.1e-05	1.1e-05
CY_AB	AB	gene_235	CY1_24kmer_contig_4303:16772-17856	66_aa	1137	1337	CY1_24kmer_contig_4303:16472-18156	16472	18156	200	200	1	1084	5.63	0	0.0110701		0	0	0	0					0
CY_AB	AB	gene_237	CY1_24kmer_contig_4303:18735-18785	76_aa	306	536	CY1_24kmer_contig_4303:18435-19085	18435	19085	230	44	0.191304	50	5.63	3	0.3		0.532859	0	0	0					0
CY_AB	AB	gene_238	CY1_24kmer_contig_4303:23000-23092	50_aa	227	379	CY1_24kmer_contig_4303:22700-23392	22700	23392	152	79	0.519737	92	5.63	1	0.478261		0.17762	0	0	0					0
CY_AB	AB09	gene_240	CY1_24kmer_contig_4303:24062-24211	249_aa	3	749	CY1_24kmer_contig_4303:23762-24511	23762	24511	746	149	0.199732	149	5.63	2	0.785235		0.35524	0	0	1	ribonucleoside-triphosphate reductase	1e-69	Ribonucleoside-triphosphate reductase	1.6e-74	1.6e-74		Ribonucleoside-triphosphate reductase	DNA replication/repair
CY_AB	AB	gene_244	CY1_24kmer_contig_4303:30264-30321	113_aa	71	412	CY1_24kmer_contig_4303:29964-30621	29964	30621	341	57	0.167155	57	5.63	3	0.859649		0.532859	0	0	0					0
CY_AB	AB	gene_248	CY1_24kmer_contig_4303:31765-31847	107_aa	49	372	CY1_24kmer_contig_4303:31465-32147	31465	32147	323	72	0.22291	82	5.63	1	0.902439		0.17762	0	0	0					0
CY_AB	AB	gene_256	CY1_24kmer_contig_4303:54414-54507	110_aa	360	692	CY1_24kmer_contig_4303:54114-54807	54114	54807	332	33	0.0993976	93	5.63	3	0.935484		0.532859	0	0	0					0
CY_AB	AB	gene_257	CY1_24kmer_contig_4303:71809-71931	238_aa	1	714	CY1_24kmer_contig_4303:71509-72231	71509	72231	713	122	0.171108	122	5.63	0	0.45082		0	0	0	0					0
CY_AB	AB	gene_258	CY1_24kmer_contig_4303:73313-73398	227_aa	3	683	CY1_24kmer_contig_4303:73013-73698	73013	73698	680	85	0.125	85	5.63	2	0.811765		0.35524	0	0	0	Laminin G sub domain 2	0.0002			0
CY_AB	AB	gene_259	CY1_24kmer_contig_4303:77444-77515	223_aa	2	670	CY1_24kmer_contig_4303:77144-77815	77144	77815	668	71	0.106287	71	5.63	3	0.859155		0.532859	0	0	0					0
CY_AB	AB	gene_585	CY1_24kmer_contig_480:13335-13735	266_aa	1	798	CY1_24kmer_contig_480:13035-14035	13035	14035	797	400	0.501882	400	18.6562	0	0.1875		0	0	0	0	viron-encapsulated RNA polymerase	4e-05	N4 v-RNAP-like protein	7.9e-05	7.9e-05
CY_AB	AB09	gene_587	CY1_24kmer_contig_480:13841-14236	200_aa	394	993	CY1_24kmer_contig_480:13541-14536	13541	14536	599	301	0.502504	395	18.6562	0	0.237975	0.0127558	0	0	0	1	putative DNA methylase	0.0003					DNA methyltransferase	Anti-viral countermeasure
CY_AB	AB	gene_592	CY1_24kmer_contig_480:16469-16582	187_aa	16	576	CY1_24kmer_contig_480:16169-16882	16169	16882	560	113	0.201786	113	18.6562	4	1.45133		0.214406	0	0	0					0
CY_AB	AB	gene_583	CY1_24kmer_contig_480:300-668	105_aa	50	364	CY1_24kmer_contig_480:0-968	0	968	314	64	0.203822	368	18.6562	0	0		0	0	0	0					0
CY_AB	AB	gene_584	CY1_24kmer_contig_480:300-668	106_aa	485	805	CY1_24kmer_contig_480:0-968	0	968	320	183	0.571875	368	18.6562	0	0		0	0	0	0			Ankyrin repeat protein putative	5.4e-12	5.4e-12
CY_AB	AB	gene_582	CY1_24kmer_contig_480:300-87	105_aa	50	364	CY1_24kmer_contig_480:0-387	0	387	314	37	0.117834	-213	18.6562	0	0		0	0	0	0					0
CY_AB	AB09	gene_23	CY1_24kmer_contig_5102:11758-12270	99_aa	84	380	CY1_24kmer_contig_5102:11458-12570	11458	12570	296	80	0.27027	512	2.86231	0	0		0	0	0	1	molecular chaperone GroEL	3e-11	Chaperonin-like protein Hsp-60 mitochondrial	1.1e-12	1.1e-12		Heat shock protein	Other
CY_AB	AB09	gene_25	CY1_24kmer_contig_5102:11758-12270	143_aa	681	1112	CY1_24kmer_contig_5102:11458-12570	11458	12570	431	131	0.303944	512	2.86231	0	0		0	0	0	1	recombinase	9e-16	Protein NinG	7.9e-16	7.9e-16		Recombinase	DNA replication/repair
CY_AB	AB	gene_24	CY1_24kmer_contig_5102:11758-12270	83_aa	420	671	CY1_24kmer_contig_5102:11458-12570	11458	12570	251	251	1	512	2.86231	0	0		0	0	0	0					0
CY_AB	AB09	gene_28	CY1_24kmer_contig_5102:12608-13517	153_aa	757	1218	CY1_24kmer_contig_5102:12308-13817	12308	13817	461	452	0.980477	909	2.86231	0	0		0	0	0	1	RNaseH	3e-12	RNaseH	3.5e-12	3.5e-12		RNaseH	Other
CY_AB	AB	gene_27	CY1_24kmer_contig_5102:12608-13517	75_aa	533	760	CY1_24kmer_contig_5102:12308-13817	12308	13817	227	227	1	909	2.86231	0	0		0	0	0	0			Tash protein pest motif	0.00026	0.00026
CY_AB	AB	gene_296	CY1_24kmer_contig_615:11625-12232	67_aa	851	1054	CY1_24kmer_contig_615:11325-12532	11325	12532	203	56	0.275862	607	21.873	3	1.96376		0.137155	1	0	0					0
CY_AB	AB09	gene_299	CY1_24kmer_contig_615:12309-13403	292_aa	399	1277	CY1_24kmer_contig_615:12009-13703	12009	13703	878	878	1	1094	21.873	4	0.47989		0.182874	1	0	1	Capsular polysaccharide biosynthesis protein-like protein	2e-12	Capsular polysaccharide biosynthesis protein-like	5.6e-11	5.6e-11		Capsular polysaccharide biosynthesis protein-like protein	Membrane
CY_AB	AB	gene_298	CY1_24kmer_contig_615:12309-13403	67_aa	167	370	CY1_24kmer_contig_615:12009-13703	12009	13703	203	70	0.344828	1094	21.873	4	0.47989		0.182874	1	0	0					0
CY_AB	AB	gene_300	CY1_24kmer_contig_615:12309-13403	77_aa	1358	1591	CY1_24kmer_contig_615:12009-13703	12009	13703	233	36	0.154506	1094	21.873	4	0.47989		0.182874	1	0	0					0
CY_AB	AB	gene_306	CY1_24kmer_contig_615:20879-21099	146_aa	25	465	CY1_24kmer_contig_615:20579-21399	20579	21399	440	165	0.375	220	21.873	2	3.36818		0.0914368	0	0	0					0
CY_AB	AB	gene_283	CY1_24kmer_contig_615:2192-2369	109_aa	189	518	CY1_24kmer_contig_615:1892-2669	1892	2669	329	177	0.537994	177	21.873	4	0.576271		0.182874	0	0	0					0
CY_AB	AB09	gene_285	CY1_24kmer_contig_615:3003-3122	188_aa	155	718	CY1_24kmer_contig_615:2703-3422	2703	3422	563	119	0.211368	119	21.873	7	2.10084		0.320029	0	0	1	deoxycytidine triphosphate deaminase	5e-54	Deoxycytidine triphosphate deaminase	1e-49	1e-49		dUTPase	Other
CY_AB	AB	gene_307	CY1_24kmer_contig_615:37942-38111	204_aa	3	614	CY1_24kmer_contig_615:37642-38411	37642	38411	611	169	0.276596	169	21.873	1	1.3432		0.0457184	0	0	0			Putative collagen-binding protein	9.7e-06	9.7e-06
CY_AB	AB	gene_309	CY1_24kmer_contig_615:38754-39062	133_aa	435	833	CY1_24kmer_contig_615:38454-39362	38454	39362	398	173	0.434673	308	21.873	0	2.53247		0	0	0	0	glucan endo-1,3-alpha-glucosidase agn1 precursor, putative	0.0006	Glucan endo-1 3-alpha-glucosidase agn1	0.00029	0.00029
CY_AB	AB	gene_286	CY1_24kmer_contig_615:8393-8543	49_aa	334	483	CY1_24kmer_contig_615:8093-8843	8093	8843	149	116	0.778523	150	21.873	1	2.28667		0.0457184	0	0	0					0
CY_AB	AB	gene_290	CY1_24kmer_contig_615:9265-9333	121_aa	306	668	CY1_24kmer_contig_615:8965-9633	8965	9633	362	62	0.171271	68	21.873	9	1.82353		0.411466	0	0	0					0
CY_AB	AB	gene_19	CY1_24kmer_contig_7306:11408-11821	78_aa	370	606	CY1_24kmer_contig_7306:11108-12121	11108	12121	236	236	1	413	2.59817	2	0		0.769772	1	0	0			Putative calcium-binding outer membrane-like	8.8e-06	8.8e-06
CY_AB	AB09	gene_21	CY1_24kmer_contig_7306:20517-21100	394_aa	2	1183	CY1_24kmer_contig_7306:20217-21400	20217	21400	1181	583	0.493649	583	2.59817	1	0		0.384886	1	0	1			Putative tail fiber protein	8.1e-08	8.1e-08		Tail fibre	Attachment/Host recognition
CY_AB	AB	gene_22	CY1_24kmer_contig_7306:21443-21953	369_aa	3	1109	CY1_24kmer_contig_7306:21143-22253	21143	22253	1106	510	0.461121	510	2.59817	0	0		0	0	0	0					0
CY_AB	AB09	gene_17	CY1_24kmer_contig_7306:8409-8669	137_aa	450	860	CY1_24kmer_contig_7306:8109-8969	8109	8969	410	110	0.268293	260	2.59817	0	0		0	0	0	1	tail collar domain-containing protein	5e-09	Phage tail collar domain	4.2e-12	4.2e-12		Tail collar	Attachment/Host recognition
CY_AB	AB	gene_16	CY1_24kmer_contig_7306:8409-8669	115_aa	1	345	CY1_24kmer_contig_7306:8109-8969	8109	8969	344	45	0.130814	260	2.59817	0	0		0	0	0	0					0
CY_AB	AB	gene_214	CY1_33kmer_contig_1811:13701-13754	158_aa	180	653	CY1_33kmer_contig_1811:13401-14054	13401	14054	473	53	0.112051	53	6.81705	4	1		0.586764	0	0	0	Pectine lyase	1e-30	Pectine lyase	6.7e-26	6.7e-26
CY_AB	AB	gene_276	CY1_33kmer_contig_19868:17357-17448	113_aa	1	339	CY1_33kmer_contig_19868:17057-17748	17057	17748	338	39	0.115385	91	11.1594	8	0.32967		0.716884	0	0	0					0
CY_AB	AB09	gene_271	CY1_33kmer_contig_19868:300-906	133_aa	1	399	CY1_33kmer_contig_19868:0-1206	0	1206	398	398	1	606	11.1594	0	0	0	0	0	0	1	DNA methyltransferase	2e-60	DNA methyltransferase	1.2e-57	1.2e-57		DNA methyltransferase	Anti-viral countermeasure
CY_AB	AB	gene_272	CY1_33kmer_contig_19868:300-906	63_aa	415	606	CY1_33kmer_contig_19868:0-1206	0	1206	191	191	1	606	11.1594	0	0		0	0	0	0					0
CY_AB	AB	gene_273	CY1_33kmer_contig_19868:300-906	53_aa	690	851	CY1_33kmer_contig_19868:0-1206	0	1206	161	161	1	606	11.1594	0	0		0	0	0	0					0
CY_AB	AB	gene_274	CY1_33kmer_contig_19868:6151-6561	257_aa	2	772	CY1_33kmer_contig_19868:5851-6861	5851	6861	770	410	0.532468	410	11.1594	0	0.0731707		0	0	0	0					0
CY_AB	AB	gene_624	CY1_33kmer_contig_2386:10489-10564	126_aa	1	381	CY1_33kmer_contig_2386:10189-10864	10189	10864	380	75	0.197368	75	23.9246	1	1.04		0.041798	0	0	0					0
CY_AB	AB09	gene_627	CY1_33kmer_contig_2386:21154-22857	367_aa	186	1289	CY1_33kmer_contig_2386:20854-23157	20854	23157	1103	989	0.896646	1703	23.9246	0	0		0	0	0	1			Ig-like protein	3.2e-15	3.2e-15		Bacterial Ig-like domain (Group 5)	Membrane	Big_5	pfam13205	Bacterial Ig-like domain;	28-132	1.63e-05		CDD search
CY_AB	AB	gene_628	CY1_33kmer_contig_2386:21154-22857	79_aa	1510	1746	CY1_33kmer_contig_2386:20854-23157	20854	23157	236	236	1	1703	23.9246	0	0		0	0	0	0			Putative peptidase	3.3e-08	3.3e-08
CY_AB	AB	gene_620	CY1_33kmer_contig_2386:4038-4195	107_aa	386	709	CY1_33kmer_contig_2386:3738-4495	3738	4495	323	71	0.219814	157	23.9246	1	0.796178		0.041798	0	0	0
CY_AB	AB	gene_621	CY1_33kmer_contig_2386:9361-9625	135_aa	1	408	CY1_33kmer_contig_2386:9061-9925	9061	9925	407	108	0.265356	264	23.9246	0	0.727273		0	0	0	0					0
CY_AB	AB	gene_623	CY1_33kmer_contig_2386:9811-9882	171_aa	157	669	CY1_33kmer_contig_2386:9511-10182	9511	10182	512	71	0.138672	71	23.9246	4	1.28169		0.167192	0	0	0					0
CY_AB	AB09	gene_61	CY1_33kmer_contig_5757:11720-11961	146_aa	403	840	CY1_33kmer_contig_5757:11420-12261	11420	12261	437	138	0.315789	241	2.0207	0	0	0	0	0	0	1	serine/threonine protein kinase	1e-15	Serine/threonine protein kinase	7.4e-14	7.4e-14		Serine/threonine kinase	Other
CY_AB	AB	gene_62	CY1_33kmer_contig_5757:13444-14560	210_aa	2	631	CY1_33kmer_contig_5757:13144-14860	13144	14860	629	331	0.526232	1116	2.0207	0	0		0	0	0	0					0
CY_AB	AB	gene_63	CY1_33kmer_contig_5757:13444-14560	245_aa	720	1457	CY1_33kmer_contig_5757:13144-14860	13144	14860	737	696	0.944369	1116	2.0207	0	0		0	0	0	0					0
CY_AB	AB09	gene_59	CY1_33kmer_contig_5757:7785-8226	323_aa	69	1040	CY1_33kmer_contig_5757:7485-8526	7485	8526	971	441	0.454171	441	2.0207	0	0		0	0	0	1	cell division FtsK/SpoIIIE, partial	1e-40	Cell divisionFtsK/SpoIIIE	2.1e-59	2.1e-59		Cell divisionFtsK/SpoIIIE	Other
CY_AB	AB	gene_310	CY1_33kmer_contig_8538:1181-1353	140_aa	3	422	CY1_33kmer_contig_8538:881-1653	881	1653	419	122	0.291169	172	23.2729	0	1.7907		0	0	0	0			Surface protein	4.3e-05	4.3e-05
CY_AB	AB	gene_311	CY1_33kmer_contig_8538:1181-1353	114_aa	426	770	CY1_33kmer_contig_8538:881-1653	881	1653	344	46	0.133721	172	23.2729	0	1.7907		0	0	0	0			Pichia pastoris CBS 7435	0.00029	0.00029
CY_AB	AB	gene_314	CY1_33kmer_contig_8538:13680-13760	110_aa	51	383	CY1_33kmer_contig_8538:13380-14060	13380	14060	332	80	0.240964	80	23.2729	0	2.1875		0	0	0	0					0
CY_AB	AB09	gene_319	CY1_33kmer_contig_8538:15552-16324	269_aa	336	1145	CY1_33kmer_contig_8538:15252-16624	15252	16624	809	736	0.909765	772	23.2729	1	0.689119	0.0296103	0.0429684	0	0	1	DNA methylase	6e-96	Adenine-specific methyltransferase	2.2e-123	2.2e-123		DNA methyltransferase	Anti-viral countermeasure
CY_AB	AB09	gene_321	CY1_33kmer_contig_8538:16391-16971	102_aa	1	306	CY1_33kmer_contig_8538:16091-17271	16091	17271	305	305	1	580	23.2729	0	0.934483	0.0401532	0	0	0	1	DNA methylase	7e-38	Methyltransferase	1.7e-37	1.7e-37		DNA methyltransferase	Anti-viral countermeasure
CY_AB	AB	gene_322	CY1_33kmer_contig_8538:16391-16971	171_aa	322	837	CY1_33kmer_contig_8538:16091-17271	16091	17271	515	515	1	580	23.2729	0	0.934483		0	0	0	0					0
CY_AB	AB	gene_323	CY1_33kmer_contig_8538:16391-16971	81_aa	843	1088	CY1_33kmer_contig_8538:16091-17271	16091	17271	245	37	0.15102	580	23.2729	0	0.934483		0	0	0	0					0
CY_AB	AB	gene_326	CY1_33kmer_contig_8538:17175-17211	98_aa	304	600	CY1_33kmer_contig_8538:16875-17511	16875	17511	296	32	0.108108	36	23.2729	0	0		0	0	0	0	DNA helicase	2e-23	Replicative DNA helicase	2e-21	2e-21
CY_AB	AB	gene_721	CY1_43kmer_contig_1056:10509-10571	159_aa	1	477	CY1_43kmer_contig_1056:10209-10871	10209	10871	476	62	0.130252	62	5.57702	2	1		0.358615	0	0	0					0
CY_AB	AB	gene_724	CY1_43kmer_contig_1056:12728-13058	309_aa	3	929	CY1_43kmer_contig_1056:12428-13358	12428	13358	926	330	0.356371	330	5.57702	0	0.221212		0	0	0	0					0
CY_AB	AB	gene_725	CY1_43kmer_contig_1056:13335-13400	198_aa	2	595	CY1_43kmer_contig_1056:13035-13700	13035	13700	593	65	0.109612	65	5.57702	5	0.384615		0.896537	0	0	0					0
CY_AB	AB	gene_726	CY1_43kmer_contig_1056:14677-14744	222_aa	1	666	CY1_43kmer_contig_1056:14377-15044	14377	15044	665	67	0.100752	67	5.57702	0	0.567164		0	0	0	0					0
CY_AB	AB	gene_727	CY1_43kmer_contig_1056:15238-15370	244_aa	1	732	CY1_43kmer_contig_1056:14938-15670	14938	15670	731	132	0.180575	132	5.57702	2	0.772727		0.358615	0	0	0					0
CY_AB	AB	gene_728	CY1_43kmer_contig_1056:15471-15615	247_aa	2	742	CY1_43kmer_contig_1056:15171-15915	15171	15915	740	144	0.194595	144	5.57702	0	0.368056		0	0	0	0					0
CY_AB	AB	gene_730	CY1_43kmer_contig_1056:19330-20077	449_aa	1	1347	CY1_43kmer_contig_1056:19030-20377	19030	20377	1346	747	0.554978	747	5.57702	0	0.216867		0	0	0	0					0
CY_AB	AB	gene_731	CY1_43kmer_contig_1056:22126-24211	181_aa	1	543	CY1_43kmer_contig_1056:21826-24511	21826	24511	542	243	0.448339	2085	5.57702	0	0.108873		0	0	0	0	structural protein	0.001	Structural protein	5.2e-05	5.2e-05
CY_AB	AB	gene_732	CY1_43kmer_contig_1056:22126-24211	711_aa	549	2684	CY1_43kmer_contig_1056:21826-24511	21826	24511	2135	1836	0.859953	2085	5.57702	0	0.108873		0	0	0	0					0
CY_AB	AB	gene_704	CY1_43kmer_contig_1056:2344-2478	145_aa	296	733	CY1_43kmer_contig_1056:2044-2778	2044	2778	437	134	0.306636	134	5.57702	1	0.276119		0.179307	0	0	0	phage-related protein (fragment)	7e-07	Phage-related protein	4.8e-18	4.8e-18
CY_AB	AB	gene_734	CY1_43kmer_contig_1056:24713-24777	159_aa	185	664	CY1_43kmer_contig_1056:24413-25077	24413	25077	479	64	0.133612	64	5.57702	0	1		0	0	0	0					0
CY_AB	AB	gene_736	CY1_43kmer_contig_1056:25295-25810	365_aa	2	1096	CY1_43kmer_contig_1056:24995-26110	24995	26110	1094	515	0.47075	515	5.57702	0	0.023301		0	0	0	0					0
CY_AB	AB	gene_738	CY1_43kmer_contig_1056:28883-28947	221_aa	1	663	CY1_43kmer_contig_1056:28583-29247	28583	29247	662	64	0.0966767	64	5.57702	1	0.625		0.179307	0	0	0					0
CY_AB	AB	gene_740	CY1_43kmer_contig_1056:34199-34872	199_aa	308	907	CY1_43kmer_contig_1056:33899-35172	33899	35172	599	599	1	673	5.57702	0	0.077266		0	0	0	0					0
CY_AB	AB	gene_741	CY1_43kmer_contig_1056:34199-34872	121_aa	907	1272	CY1_43kmer_contig_1056:33899-35172	33899	35172	365	66	0.180822	673	5.57702	0	0.077266		0	0	0	0					0
CY_AB	AB	gene_743	CY1_43kmer_contig_1056:34933-35102	125_aa	173	550	CY1_43kmer_contig_1056:34633-35402	34633	35402	377	169	0.448276	169	5.57702	0	0.254438		0	0	0	0					0
CY_AB	AB	gene_746	CY1_43kmer_contig_1056:35203-35315	79_aa	283	522	CY1_43kmer_contig_1056:34903-35615	34903	35615	239	112	0.468619	112	5.57702	1	0.294643		0.179307	0	0	0					0
CY_AB	AB	gene_749	CY1_43kmer_contig_1056:35473-36391	179_aa	286	825	CY1_43kmer_contig_1056:35173-36691	35173	36691	539	525	0.974026	918	5.57702	0	0.151416		0	0	0	0					0
CY_AB	AB	gene_750	CY1_43kmer_contig_1056:35473-36391	203_aa	761	1372	CY1_43kmer_contig_1056:35173-36691	35173	36691	611	457	0.747954	918	5.57702	0	0.151416		0	0	0	0			Cell wall surface anchor	8.3e-08	8.3e-08
CY_AB	AB	gene_752	CY1_43kmer_contig_1056:36492-36737	30_aa	477	566	CY1_43kmer_contig_1056:36192-37037	36192	37037	89	68	0.764045	245	5.57702	0	0		0	0	0	0					0
CY_AB	AB	gene_709	CY1_43kmer_contig_1056:4963-5240	110_aa	301	633	CY1_43kmer_contig_1056:4663-5540	4663	5540	332	276	0.831325	277	5.57702	0	0.245487		0	0	0	0					0
CY_AB	AB	gene_715	CY1_43kmer_contig_1056:6580-6721	64_aa	299	493	CY1_43kmer_contig_1056:6280-7021	6280	7021	194	141	0.726804	141	5.57702	3	0.184397		0.537922	0	0	0					0
CY_AB	AB	gene_57	CY1_43kmer_contig_1898:14232-14614	60_aa	294	476	CY1_43kmer_contig_1898:13932-14914	13932	14914	182	176	0.967033	382	5.48015	0	0		0	0	0	0					0
CY_AB	AB	gene_58	CY1_43kmer_contig_1898:14232-14614	72_aa	487	705	CY1_43kmer_contig_1898:13932-14914	13932	14914	218	195	0.894495	382	5.48015	0	0		0	0	0	0					0
CY_AB	AB09	gene_48	CY1_43kmer_contig_1898:2706-2955	220_aa	99	761	CY1_43kmer_contig_1898:2406-3255	2406	3255	662	249	0.376133	249	5.48015	0	0		0	0	0	1	antirepressor, partial	2e-32	Phage-related protein	2e-42	2e-42		Antirepressor	Other
CY_AB	AB09	gene_50	CY1_43kmer_contig_1898:3602-4206	197_aa	309	902	CY1_43kmer_contig_1898:3302-4506	3302	4506	593	593	1	604	5.48015	2	0		0.364954	1	0	1	pentapeptide repeat protein	1e-46	Putative outer membrane adhesin	7.4e-160	7.4e-160		pentapeptide repeat protein	Other
CY_AB	AB09	gene_53	CY1_43kmer_contig_1898:6443-6925	227_aa	210	893	CY1_43kmer_contig_1898:6143-7225	6143	7225	683	482	0.70571	482	5.48015	0	0	0	0	0	0	1	Adenine-specific methyltransferase	9e-57	Methyltransferase	1.7e-59	1.7e-59		DNA methyltransferase	Anti-viral countermeasure
CY_AB	AB	gene_800	CY1_43kmer_contig_4161:10195-10279	127_aa	3	386	CY1_43kmer_contig_4161:9895-10579	9895	10579	383	84	0.219321	84	5.75762	2	0.642857		0.347366	0	0	0			TPR repeat	7e-05	7e-05
CY_AB	AB09	gene_803	CY1_43kmer_contig_4161:10830-11632	467_aa	2	1402	CY1_43kmer_contig_4161:10530-11932	10530	11932	1400	802	0.572857	802	5.75762	1	0.0137157		0.173683	1	0	1	gp6	4e-63	Terminase large subunit	1.3e-70	1.3e-70		Terminase large subunit	DNA packaging
CY_AB	AB	gene_805	CY1_43kmer_contig_4161:27900-27983	139_aa	2	421	CY1_43kmer_contig_4161:27600-28283	27600	28283	419	83	0.198091	83	5.75762	1	0.108434		0.173683	0	0	0					0
CY_AB	AB	gene_782	CY1_43kmer_contig_4161:300-3836	429_aa	1	1287	CY1_43kmer_contig_4161:0-4136	0	4136	1286	987	0.767496	3536	5.75762	0	0		0	0	0	0					0
CY_AB	AB09	gene_783	CY1_43kmer_contig_4161:300-3836	682_aa	1349	3397	CY1_43kmer_contig_4161:0-4136	0	4136	2048	2048	1	3536	5.75762	0	0		0	0	0	1	Bifunctional DNA primase/polymerase	6e-17	Putative membrane protein	8.9e-27	8.9e-27		Bifunctional DNA primase/polymerase	DNA replication/repair
CY_AB	AB	gene_808	CY1_43kmer_contig_4161:32910-32979	208_aa	2	628	CY1_43kmer_contig_4161:32610-33279	32610	33279	626	69	0.110224	69	5.75762	0	0.768116		0	0	0	0					0
CY_AB	AB	gene_786	CY1_43kmer_contig_4161:4244-4365	139_aa	303	719	CY1_43kmer_contig_4161:3944-4665	3944	4665	416	118	0.283654	121	5.75762	0	0.256198		0	0	0	0					0
CY_AB	AB	gene_787	CY1_43kmer_contig_4161:4794-4913	111_aa	2	337	CY1_43kmer_contig_4161:4494-5213	4494	5213	335	37	0.110448	119	5.75762	0	0.529412		0	0	0	0			Arginyl tRNA protein transferase	7.2e-09	7.2e-09
CY_AB	AB09	gene_788	CY1_43kmer_contig_4161:5431-5548	188_aa	3	569	CY1_43kmer_contig_4161:5131-5848	5131	5848	566	117	0.206714	117	5.75762	0	0.307692		0	0	0	1	TPR repeat:Tetratricopeptide TPR_4	4e-13	Variovorax paradoxus strain MEDvA23	3.2e-15	3.2e-15		TPR repeat:Tetratricopeptide TPR_4	Other
CY_AB	AB09	gene_796	CY1_43kmer_contig_4161:6488-8419	235_aa	1518	2225	CY1_43kmer_contig_4161:6188-8719	6188	8719	707	707	1	1931	5.75762	0	0.0191611		0	0	0	1	resolvase	3e-46	Resolvase domain protein	3.6e-35	3.6e-35		Recombinase	DNA replication/repair
CY_AB	AB09	gene_795	CY1_43kmer_contig_4161:6488-8419	125_aa	893	1270	CY1_43kmer_contig_4161:6188-8719	6188	8719	377	377	1	1931	5.75762	0	0.0191611		0	0	0	1	putative integron gene cassette protein	9e-27	Putative integron gene cassette	1.1e-24	1.1e-24		Integron gene cassette	Mobile element
CY_AB	AB	gene_792	CY1_43kmer_contig_4161:6488-8419	46_aa	197	337	CY1_43kmer_contig_4161:6188-8719	6188	8719	140	37	0.264286	1931	5.75762	0	0.0191611		0	0	0	0					0
CY_AB	AB	gene_793	CY1_43kmer_contig_4161:6488-8419	41_aa	430	555	CY1_43kmer_contig_4161:6188-8719	6188	8719	125	125	1	1931	5.75762	0	0.0191611		0	0	0	0					0
CY_AB	AB	gene_794	CY1_43kmer_contig_4161:6488-8419	70_aa	682	894	CY1_43kmer_contig_4161:6188-8719	6188	8719	212	212	1	1931	5.75762	0	0.0191611		0	0	0	0	P63C domain protein	1e-05			0
CY_AB	AB	gene_797	CY1_43kmer_contig_4161:8632-9389	165_aa	277	774	CY1_43kmer_contig_4161:8332-9689	8332	9689	497	474	0.953722	757	5.75762	0	0.001321		0	0	0	0			Cell wall anchor domain-containing	4.6e-12	4.6e-12
CY_AB	AB	gene_798	CY1_43kmer_contig_4161:8632-9389	71_aa	814	1029	CY1_43kmer_contig_4161:8332-9689	8332	9689	215	215	1	757	5.75762	0	0.001321		0	0	0	0					0
CY_AB	AB	gene_217	CY1_43kmer_contig_8506:3789-3853	165_aa	46	543	CY1_43kmer_contig_8506:3489-4153	3489	4153	497	64	0.128773	64	5.56939	2	0.09375		0.359106	0	0	0			TKL/IRAK protein kinase	2.8e-07	2.8e-07
CY_AB	AB	gene_218	CY1_43kmer_contig_8506:4678-4739	198_aa	51	647	CY1_43kmer_contig_8506:4378-5039	4378	5039	596	61	0.102349	61	5.56939	0	1		0	0	0	0					0
CY_AB	AB	gene_219	CY1_43kmer_contig_8506:6044-6300	151_aa	3	455	CY1_43kmer_contig_8506:5744-6600	5744	6600	452	155	0.34292	256	5.56939	1	0.488281		0.179553	0	0	0			Putative membrane protein	9.8e-06	9.8e-06
CY_AB	AB	gene_639	CY1_53kmer_contig_12097:10833-11146	198_aa	281	877	CY1_53kmer_contig_12097:10533-11446	10533	11446	596	313	0.525168	313	62.193	1	3.9361		0.016079	0	0	0					0
CY_AB	AB	gene_640	CY1_53kmer_contig_12097:12895-13067	256_aa	3	770	CY1_53kmer_contig_12097:12595-13367	12595	13367	767	172	0.22425	172	62.193	1	6.35465		0.016079	0	0	0					0
CY_AB	AB	gene_641	CY1_53kmer_contig_12097:13161-13236	225_aa	1	675	CY1_53kmer_contig_12097:12861-13536	12861	13536	674	75	0.111276	75	62.193	0	11.6133		0	0	0	0					0
CY_AB	AB	gene_642	CY1_53kmer_contig_12097:13415-13620	259_aa	2	778	CY1_53kmer_contig_12097:13115-13920	13115	13920	776	205	0.264175	205	62.193	4	4.39024		0.064316	0	0	0					0
CY_AB	AB	gene_644	CY1_53kmer_contig_12097:14971-15444	253_aa	310	1071	CY1_53kmer_contig_12097:14671-15744	14671	15744	761	463	0.60841	473	62.193	0	0.957717		0	0	0	0			Gp22	1.6e-06	1.6e-06
CY_AB	AB	gene_646	CY1_53kmer_contig_12097:15821-16371	275_aa	323	1150	CY1_53kmer_contig_12097:15521-16671	15521	16671	827	527	0.637243	550	62.193	0	1.37273		0	0	0	0					0
CY_AB	AB	gene_648	CY1_53kmer_contig_12097:16809-17440	113_aa	205	546	CY1_53kmer_contig_12097:16509-17740	16509	17740	341	246	0.721408	631	62.193	0	0.397781		0	0	0	0					0
CY_AB	AB	gene_649	CY1_53kmer_contig_12097:16809-17440	128_aa	556	942	CY1_53kmer_contig_12097:16509-17740	16509	17740	386	375	0.971503	631	62.193	0	0.397781		0	0	0	0			Putative secreted calcium-binding protein	4.5e-06	4.5e-06
CY_AB	AB	gene_629	CY1_53kmer_contig_12097:3186-3296	164_aa	154	648	CY1_53kmer_contig_12097:2886-3596	2886	3596	494	110	0.222672	110	62.193	7	6.89091		0.112553	0	0	0	Bacteriophage lysin	0.001	Acm protein	4e-16	4e-16
CY_AB	AB	gene_631	CY1_53kmer_contig_12097:4048-4111	108_aa	163	489	CY1_53kmer_contig_12097:3748-4411	3748	4411	326	63	0.193252	63	62.193	10	10.0635		0.16079	0	0	0					0
CY_AB	AB	gene_634	CY1_53kmer_contig_12097:7110-7183	117_aa	290	643	CY1_53kmer_contig_12097:6810-7483	6810	7483	353	73	0.206799	73	62.193	6	12.9178		0.0964739	0	0	0					0
CY_AB	AB	gene_636	CY1_53kmer_contig_12097:7283-9559	715_aa	117	2264	CY1_53kmer_contig_12097:6983-9859	6983	9859	2147	1964	0.914765	2276	62.193	0	3.53998		0	0	0	0					0
CY_AB	AB	gene_637	CY1_53kmer_contig_12097:7283-9559	203_aa	2264	2875	CY1_53kmer_contig_12097:6983-9859	6983	9859	611	312	0.510638	2276	62.193	0	3.53998		0	0	0	0					0
CY_AB	AB09	gene_153	CY1_53kmer_contig_1275:12322-12711	268_aa	48	854	CY1_53kmer_contig_1275:12022-13011	12022	13011	806	389	0.48263	389	1.17954	0	0		0	0	0	1	major structural protein	3e-19	Major structural protein	1.2e-26	1.2e-26		Major structural protein	Structural
CY_AB	AB09	gene_155	CY1_53kmer_contig_1275:14431-15349	213_aa	880	1518	CY1_53kmer_contig_1275:14131-15649	14131	15649	638	338	0.529781	918	1.17954	0	0		0	0	0	1	virion structural protein	2e-07	Virion structural protein	6.7e-08	6.7e-08		Virion structural protein	Structural
CY_AB	AB	gene_154	CY1_53kmer_contig_1275:14431-15349	293_aa	2	883	CY1_53kmer_contig_1275:14131-15649	14131	15649	881	583	0.661748	918	1.17954	0	0		0	0	0	0					0
CY_AB	AB	gene_158	CY1_53kmer_contig_1275:20160-20547	328_aa	2	985	CY1_53kmer_contig_1275:19860-20847	19860	20847	983	387	0.393693	387	1.17954	0	0		0	0	0	0					0
CY_AB	AB	gene_159	CY1_53kmer_contig_1275:21178-21461	294_aa	1	882	CY1_53kmer_contig_1275:20878-21761	20878	21761	881	283	0.321226	283	1.17954	1	0		0.847789	0	0	0			Virion structural protein	2.5e-05	2.5e-05
CY_AB	AB09	gene_160	CY1_53kmer_contig_1275:22992-23690	432_aa	2	1297	CY1_53kmer_contig_1275:22692-23990	22692	23990	1295	698	0.538996	698	1.17954	0	0		0	0	0	1	virion structural protein	8e-28	Virion structural protein	3.3e-33	3.3e-33		Virion structural protein	Structural
CY_AB	AB	gene_162	CY1_53kmer_contig_1275:28852-30266	670_aa	3	2012	CY1_53kmer_contig_1275:28552-30566	28552	30566	2009	1414	0.703833	1414	1.17954	0	0		0	0	0	0			Tetratricopeptide TPR_1 repeat-containing protein	3.7e-09	3.7e-09
CY_AB	AB	gene_147	CY1_53kmer_contig_1275:300-1861	617_aa	2	1855	CY1_53kmer_contig_1275:0-2161	0	2161	1853	1555	0.83918	1561	1.17954	0	0		0	0	0	0					0
CY_AB	AB	gene_163	CY1_53kmer_contig_1275:30622-31104	360_aa	3	1082	CY1_53kmer_contig_1275:30322-31404	30322	31404	1079	482	0.44671	482	1.17954	0	0		0	0	0	0					0
CY_AB	AB09	gene_164	CY1_53kmer_contig_1275:36195-37221	542_aa	1	1626	CY1_53kmer_contig_1275:35895-37521	35895	37521	1625	1026	0.631385	1026	1.17954	2	0		1.69558	1	HINT	1	DNA polymerase I	5e-08	Gyrase subunit B protein	4.2e-17	4.2e-17		DNA polymerase I	DNA replication/repair	Intein in DNA pol	DNA pol A - HINTN - HNH - HINTC -DNA polA			Hint	cd00081	CDD
CY_AB	AB09	gene_165	CY1_53kmer_contig_1275:38629-39249	406_aa	2	1219	CY1_53kmer_contig_1275:38329-39549	38329	39549	1217	620	0.509449	620	1.17954	0	0		0	0	0	1	putative uncharacterized protein	2e-17	Transcriptional regulator AraC family	9.5e-14	9.5e-14		Transcriptional regulator	Other
CY_AB	AB	gene_166	CY1_53kmer_contig_1275:39725-43144	1339_aa	1	4017	CY1_53kmer_contig_1275:39425-43444	39425	43444	4016	3419	0.851345	3419	1.17954	0	0		0	0	0	0					0
CY_AB	AB	gene_167	CY1_53kmer_contig_1275:45881-46161	293_aa	1	879	CY1_53kmer_contig_1275:45581-46461	45581	46461	878	280	0.318907	280	1.17954	1	0		0.847789	0	0	0					0
CY_AB	AB	gene_168	CY1_53kmer_contig_1275:46965-47821	324_aa	3	977	CY1_53kmer_contig_1275:46665-48121	46665	48121	974	677	0.695072	856	1.17954	0	0		0	0	0	0					0
CY_AB	AB	gene_169	CY1_53kmer_contig_1275:46965-47821	116_aa	1068	1418	CY1_53kmer_contig_1275:46665-48121	46665	48121	350	88	0.251429	856	1.17954	0	0		0	0	0	0			PKD domain protein	2.2e-07	2.2e-07
CY_AB	AB	gene_170	CY1_53kmer_contig_1275:48690-49011	306_aa	3	920	CY1_53kmer_contig_1275:48390-49311	48390	49311	917	321	0.350055	321	1.17954	0	0		0	0	0	0	baseplate hub protein, putative	2e-07	Baseplate hub protein putative	7e-07	7e-07
CY_AB	AB	gene_171	CY1_53kmer_contig_1275:49385-49621	278_aa	1	834	CY1_53kmer_contig_1275:49085-49921	49085	49921	833	236	0.283313	236	1.17954	0	0		0	0	0	0					0
CY_AB	AB09	gene_172	CY1_53kmer_contig_1275:59994-60481	299_aa	2	901	CY1_53kmer_contig_1275:59694-60781	59694	60781	899	487	0.541713	487	1.17954	0	0		0	0	0	1			Baseplate J-like protein	5e-08	5e-08		Baseplate J-like/Portal protein	Attachment/Host recognition
CY_AB	AB09	gene_173	CY1_53kmer_contig_1275:61996-62296	299_aa	3	899	CY1_53kmer_contig_1275:61696-62596	61696	62596	896	300	0.334821	300	1.17954	0	0		0	0	0	1	capsid decoration protein	3e-12	Phage-related tail fiber protein	6e-18	6e-18		Tail fibre	Attachment/Host recognition
CY_AB	AB	gene_174	CY1_53kmer_contig_1275:62397-62871	297_aa	73	966	CY1_53kmer_contig_1275:62097-63171	62097	63171	893	474	0.530795	474	1.17954	0	0		0	0	0	0			Gp359	0.00058	0.00058
CY_AB	AB09	gene_175	CY1_53kmer_contig_1275:65210-65512	300_aa	2	901	CY1_53kmer_contig_1275:64910-65812	64910	65812	899	302	0.335929	302	1.17954	0	0		0	0	0	1	glycosyl transferase family 2	0.0004	Glycosyl transferase family 2	1.7e-05	1.7e-05		Glycosyl transferase family 2	Membrane
CY_AB	AB	gene_176	CY1_53kmer_contig_1275:68305-68662	301_aa	55	957	CY1_53kmer_contig_1275:68005-68962	68005	68962	902	357	0.395787	357	1.17954	0	0		0	0	0	0					0
CY_AB	AB	gene_179	CY1_53kmer_contig_1275:73873-74075	169_aa	3	512	CY1_53kmer_contig_1275:73573-74375	73573	74375	509	202	0.396857	202	1.17954	0	0		0	0	0	0					0
CY_AB	AB	gene_181	CY1_53kmer_contig_1275:79935-80309	131_aa	203	598	CY1_53kmer_contig_1275:79635-80609	79635	80609	395	298	0.75443	374	1.17954	0	0		0	0	0	0					0
CY_AB	AB	gene_182	CY1_53kmer_contig_1275:83584-83843	252_aa	102	857	CY1_53kmer_contig_1275:83284-84143	83284	84143	755	259	0.343046	259	1.17954	0	0		0	0	0	0					0
CY_AB	AB	gene_184	CY1_53kmer_contig_1275:88063-88387	116_aa	3	353	CY1_53kmer_contig_1275:87763-88687	87763	88687	350	53	0.151429	324	1.17954	0	0		0	0	0	0					0
CY_AB	AB	gene_185	CY1_53kmer_contig_1275:88063-88387	185_aa	370	924	CY1_53kmer_contig_1275:87763-88687	87763	88687	554	254	0.458484	324	1.17954	0	0		0	0	0	0					0
CY_AB	AB	gene_186	CY1_53kmer_contig_1275:88725-88986	286_aa	2	859	CY1_53kmer_contig_1275:88425-89286	88425	89286	857	261	0.304551	261	1.17954	0	0		0	0	0	0					0
CY_AB	AB	gene_187	CY1_53kmer_contig_1275:90087-90357	160_aa	2	484	CY1_53kmer_contig_1275:89787-90657	89787	90657	482	184	0.381743	270	1.17954	0	0		0	0	0	0			Autotransporter-associated beta strand repeat	0.00053	0.00053
CY_AB	AB	gene_150	CY1_53kmer_contig_1275:9099-9333	230_aa	144	833	CY1_53kmer_contig_1275:8799-9633	8799	9633	689	234	0.339623	234	1.17954	0	0		0	0	0	0					0
CY_AB	AB	gene_188	CY1_53kmer_contig_1275:96658-96946	295_aa	2	886	CY1_53kmer_contig_1275:96358-97246	96358	97246	884	288	0.325792	288	1.17954	0	0		0	0	0	0					0
CY_AB	AB	gene_828	CY1_53kmer_contig_17:14371-14581	203_aa	15	626	CY1_53kmer_contig_17:14071-14881	14071	14881	611	210	0.343699	210	5.94479	0	0.1		0	0	0	0					0
CY_AB	AB	gene_831	CY1_53kmer_contig_17:14761-14865	144_aa	233	667	CY1_53kmer_contig_17:14461-15165	14461	15165	434	104	0.239631	104	5.94479	1	0.0673077		0.168215	0	0	0					0
CY_AB	AB	gene_832	CY1_53kmer_contig_17:15089-15177	229_aa	1	687	CY1_53kmer_contig_17:14789-15477	14789	15477	686	88	0.12828	88	5.94479	1	0.863636		0.168215	0	0	0					0
CY_AB	AB	gene_833	CY1_53kmer_contig_17:16209-16267	192_aa	32	610	CY1_53kmer_contig_17:15909-16567	15909	16567	578	58	0.100346	58	5.94479	0	0.465517		0	0	0	0					0
CY_AB	AB	gene_834	CY1_53kmer_contig_17:16441-16744	126_aa	1	378	CY1_53kmer_contig_17:16141-17044	16141	17044	377	78	0.206897	303	5.94479	0	0.382838		0	0	0	0					0
CY_AB	AB	gene_835	CY1_53kmer_contig_17:16441-16744	137_aa	387	800	CY1_53kmer_contig_17:16141-17044	16141	17044	413	216	0.523002	303	5.94479	0	0.382838		0	0	0	0					0
CY_AB	AB	gene_836	CY1_53kmer_contig_17:17750-17860	232_aa	1	696	CY1_53kmer_contig_17:17450-18160	17450	18160	695	110	0.158273	110	5.94479	0	0.636364		0	0	0	0					0
CY_AB	AB09	gene_838	CY1_53kmer_contig_17:18771-20361	306_aa	830	1750	CY1_53kmer_contig_17:18471-20661	18471	20661	920	920	1	1590	5.94479	0	0.0144654		0	0	0	1			Putative HNH homing endonuclease	1.9e-08	1.9e-08		HNH homing endonuclease	Mobile element
CY_AB	AB	gene_839	CY1_53kmer_contig_17:18771-20361	100_aa	1821	2123	CY1_53kmer_contig_17:18471-20661	18471	20661	302	69	0.228477	1590	5.94479	0	0.0144654		0	0	0	0					0
CY_AB	AB	gene_841	CY1_53kmer_contig_17:20718-21147	125_aa	410	787	CY1_53kmer_contig_17:20418-21447	20418	21447	377	319	0.846154	429	5.94479	0	0.13986		0	0	0	0					0
CY_AB	AB	gene_844	CY1_53kmer_contig_17:21262-21343	123_aa	310	681	CY1_53kmer_contig_17:20962-21643	20962	21643	371	71	0.191375	81	5.94479	0	0.691358		0	0	0	0					0
CY_AB	AB09	gene_846	CY1_53kmer_contig_17:21948-22744	215_aa	355	1002	CY1_53kmer_contig_17:21648-23044	21648	23044	647	647	1	796	5.94479	0	0.18593		0	0	0	1	RNA polymerase sigma factor rpoD	2e-06	RNA polymerase sigma factor	9.9e-11	9.9e-11		RNA polymerase sigma factor	DNA replication/repair
CY_AB	AB	gene_847	CY1_53kmer_contig_17:21948-22744	132_aa	999	1394	CY1_53kmer_contig_17:21648-23044	21648	23044	395	97	0.24557	796	5.94479	0	0.18593		0	0	0	0			Ankyrin repeat-containing protein putative	0.00043	0.00043
CY_AB	AB	gene_849	CY1_53kmer_contig_17:23299-23356	59_aa	205	384	CY1_53kmer_contig_17:22999-23656	22999	23656	179	57	0.318436	57	5.94479	3	0.245614		0.504644	0	0	0					0
CY_AB	AB	gene_852	CY1_53kmer_contig_17:23734-24105	86_aa	407	667	CY1_53kmer_contig_17:23434-24405	23434	24405	260	260	1	371	5.94479	0	0.0431267		0	0	0	0					0
CY_AB	AB	gene_854	CY1_53kmer_contig_17:24640-24737	232_aa	1	696	CY1_53kmer_contig_17:24340-25037	24340	25037	695	97	0.139568	97	5.94479	2	0.237113		0.336429	0	0	0					0
CY_AB	AB	gene_855	CY1_53kmer_contig_17:25341-25444	230_aa	2	691	CY1_53kmer_contig_17:25041-25744	25041	25744	689	103	0.149492	103	5.94479	1	0.165049		0.168215	0	0	0					0
CY_AB	AB	gene_856	CY1_53kmer_contig_17:25955-26064	172_aa	3	518	CY1_53kmer_contig_17:25655-26364	25655	26364	515	109	0.21165	109	5.94479	0	0.100917		0	0	0	0			Polyhydroxyalkanoate synthesis repressor PhaR	2.5e-05	2.5e-05
CY_AB	AB09	gene_858	CY1_53kmer_contig_17:26320-26576	93_aa	509	790	CY1_53kmer_contig_17:26020-26876	26020	26876	281	47	0.16726	256	5.94479	1	0.144531		0.168215	0	0	1	response regulator SirA, partial	0.0002	Ribonucleoside-diphosphate reductase	3.6e-08	3.6e-08		Ribonucleoside-diphosphate reductase	DNA replication/repair
CY_AB	AB09	gene_861	CY1_53kmer_contig_17:27281-27359	111_aa	2	334	CY1_53kmer_contig_17:26981-27659	26981	27659	332	34	0.10241	78	5.94479	2	0.74359		0.336429	0	0	1	HNH endonuclease domain-containing protein	2e-22	HNH endonuclease	3.3e-19	3.3e-19		HNH homing endonuclease	Mobile element		Manually checked
CY_AB	AB09	gene_866	CY1_53kmer_contig_17:29571-29818	124_aa	453	827	CY1_53kmer_contig_17:29271-30118	29271	30118	374	94	0.251337	247	5.94479	1	0.51417		0.168215	0	0	1	transcriptional regulator	1e-07	DNA binding excisionase family	1.9e-08	1.9e-08		Transcriptional regulator	DNA replication/repair
CY_AB	AB	gene_865	CY1_53kmer_contig_17:29571-29818	125_aa	3	377	CY1_53kmer_contig_17:29271-30118	29271	30118	374	77	0.205882	247	5.94479	1	0.51417		0.168215	0	0	0					0
CY_AB	AB	gene_815	CY1_53kmer_contig_17:2980-3054	224_aa	1	672	CY1_53kmer_contig_17:2680-3354	2680	3354	671	74	0.110283	74	5.94479	0	0.337838		0	0	0	0					0
CY_AB	AB09	gene_869	CY1_53kmer_contig_17:31498-31797	113_aa	1	339	CY1_53kmer_contig_17:31198-32097	31198	32097	338	39	0.115385	299	5.94479	0	0.0668896		0	0	0	1	Orf5	8e-10	DNA-binding helix-turn-helix protein	1.9e-09	1.9e-09		Helix-turn-helix domain protein	Other
CY_AB	AB	gene_872	CY1_53kmer_contig_17:31893-32590	66_aa	188	388	CY1_53kmer_contig_17:31593-32890	31593	32890	200	88	0.44	697	5.94479	0	0.0172166		0	0	0	0					0
CY_AB	AB	gene_873	CY1_53kmer_contig_17:31893-32590	106_aa	399	719	CY1_53kmer_contig_17:31593-32890	31593	32890	320	320	1	697	5.94479	0	0.0172166		0	0	0	0					0
CY_AB	AB	gene_874	CY1_53kmer_contig_17:31893-32590	70_aa	833	1045	CY1_53kmer_contig_17:31593-32890	31593	32890	212	164	0.773585	697	5.94479	0	0.0172166		0	0	0	0					0
CY_AB	AB09	gene_876	CY1_53kmer_contig_17:34321-34981	211_aa	3	638	CY1_53kmer_contig_17:34021-35281	34021	35281	635	338	0.532283	660	5.94479	0	0.0318182		0	0	0	1	putative recombinase	8e-06	Putative recombinase	2.1e-10	2.1e-10		Recombinase	DNA replication/repair
CY_AB	AB	gene_877	CY1_53kmer_contig_17:34321-34981	32_aa	726	824	CY1_53kmer_contig_17:34021-35281	34021	35281	98	98	1	660	5.94479	0	0.0318182		0	0	0	0					0
CY_AB	AB	gene_878	CY1_53kmer_contig_17:34321-34981	49_aa	821	970	CY1_53kmer_contig_17:34021-35281	34021	35281	149	139	0.932886	660	5.94479	0	0.0318182		0	0	0	0					0
CY_AB	AB09	gene_884	CY1_53kmer_contig_17:35203-35989	242_aa	350	1078	CY1_53kmer_contig_17:34903-36289	34903	36289	728	728	1	786	5.94479	2	0.00890585		0.336429	1	0	1	PVL ORF-50-like family protein	1e-42	PVL ORF-50-like family protein	3e-47	3e-47		PVL ORF-50-like family protein	Other
CY_AB	AB	gene_883	CY1_53kmer_contig_17:35203-35989	42_aa	253	381	CY1_53kmer_contig_17:34903-36289	34903	36289	128	81	0.632812	786	5.94479	2	0.00890585		0.336429	1	0	0					0
CY_AB	AB	gene_885	CY1_53kmer_contig_17:35203-35989	50_aa	1059	1211	CY1_53kmer_contig_17:34903-36289	34903	36289	152	27	0.177632	786	5.94479	2	0.00890585		0.336429	1	0	0					0
CY_AB	AB	gene_817	CY1_53kmer_contig_17:5852-6099	52_aa	275	433	CY1_53kmer_contig_17:5552-6399	5552	6399	158	133	0.841772	247	5.94479	0	0.0607287		0	0	0	0					0
CY_AB	AB	gene_818	CY1_53kmer_contig_17:5852-6099	86_aa	447	707	CY1_53kmer_contig_17:5552-6399	5552	6399	260	100	0.384615	247	5.94479	0	0.0607287		0	0	0	0					0
CY_AB	AB	gene_819	CY1_53kmer_contig_17:6823-6947	75_aa	198	425	CY1_53kmer_contig_17:6523-7247	6523	7247	227	124	0.546256	124	5.94479	2	0.104839		0.336429	0	0	0					0
CY_AB	AB	gene_823	CY1_53kmer_contig_17:7399-7997	306_aa	278	1198	CY1_53kmer_contig_17:7099-8297	7099	8297	920	598	0.65	598	5.94479	0	0.162207		0	0	0	0					0
CY_AB	AB	gene_824	CY1_53kmer_contig_17:8005-9087	330_aa	2	991	CY1_53kmer_contig_17:7705-9387	7705	9387	989	691	0.698686	1082	5.94479	0	0.2939		0	0	0	0					0
CY_AB	AB	gene_825	CY1_53kmer_contig_17:8005-9087	230_aa	988	1680	CY1_53kmer_contig_17:7705-9387	7705	9387	692	394	0.569364	1082	5.94479	0	0.2939		0	0	0	0					0
CY_AB	AB	gene_826	CY1_53kmer_contig_17:9200-9798	339_aa	3	1019	CY1_53kmer_contig_17:8900-10098	8900	10098	1016	598	0.588583	598	5.94479	0	0.332776		0	0	0	0					0
CY_AB	AB	gene_813	CY1_53kmer_contig_17:960-1034	57_aa	356	529	CY1_53kmer_contig_17:660-1334	660	1334	173	18	0.104046	74	5.94479	0	0.202703		0	0	0	0					0
CY_AB	AB09	gene_194	CY1_53kmer_contig_1840:300-620	106_aa	2	319	CY1_53kmer_contig_1840:0-920	0	920	317	317	1	320	8.60973	0	0		0	0	0	1	Phage tail sheath protein	2e-24	Phage tail sheath protein	4.2e-24	4.2e-24		Tail sheath	Attachment/Host recognition
CY_AB	AB	gene_195	CY1_53kmer_contig_1840:300-620	183_aa	367	918	CY1_53kmer_contig_1840:0-920	0	920	551	253	0.459165	320	8.60973	0	0		0	0	0	0					0
CY_AB	AB	gene_193	CY1_53kmer_contig_1840:300-94	106_aa	2	319	CY1_53kmer_contig_1840:0-394	0	394	317	92	0.290221	94	8.60973	0	0		0	0	0	0	Phage tail sheath protein	2e-24	Phage tail sheath protein	4.2e-24	4.2e-24
CY_AB	AB	gene_203	CY1_53kmer_contig_1840:37148-37284	123_aa	2	373	CY1_53kmer_contig_1840:36848-37584	36848	37584	371	73	0.196765	136	8.60973	0	1.49265		0	0	0	0					0
CY_AB	AB	gene_196	CY1_53kmer_contig_1840:849-1019	251_aa	1	753	CY1_53kmer_contig_1840:549-1319	549	1319	752	170	0.226064	170	8.60973	0	1.05294		0	0	0	0					0
CY_AB	AB	gene_328	CY1_53kmer_contig_205:300-162	134_aa	3	404	CY1_53kmer_contig_205:0-462	0	462	401	159	0.396509	-138	6.85653	0	0		0	0	0	0					0
CY_AB	AB	gene_329	CY1_53kmer_contig_205:300-363	220_aa	3	662	CY1_53kmer_contig_205:0-663	0	663	659	360	0.546282	63	6.85653	0	0		0	0	0	0					0
CY_AB	AB	gene_912	CY1_53kmer_contig_4253:11525-11680	147_aa	212	655	CY1_53kmer_contig_4253:11225-11980	11225	11980	443	155	0.349887	155	8.80548	2	0.729032		0.227131	0	0	0			Phage protein	2.9e-06	2.9e-06
CY_AB	AB09	gene_915	CY1_53kmer_contig_4253:11742-12277	230_aa	442	1134	CY1_53kmer_contig_4253:11442-12577	11442	12577	692	393	0.567919	535	8.80548	0	0.265421		0	0	0	1			Clp protease	1.6e-09	1.6e-09		Peptidase S14 (ClpP)	Attachment/Host recognition
CY_AB	AB	gene_914	CY1_53kmer_contig_4253:11742-12277	146_aa	1	438	CY1_53kmer_contig_4253:11442-12577	11442	12577	437	138	0.315789	535	8.80548	0	0.265421		0	0	0	0			Phage protein	2.9e-06	2.9e-06
CY_AB	AB	gene_895	CY1_53kmer_contig_4253:1418-2061	101_aa	270	575	CY1_53kmer_contig_4253:1118-2361	1118	2361	305	275	0.901639	643	8.80548	0	0.539658		0	0	0	0					0
CY_AB	AB	gene_896	CY1_53kmer_contig_4253:1418-2061	117_aa	873	1226	CY1_53kmer_contig_4253:1118-2361	1118	2361	353	70	0.1983	643	8.80548	0	0.539658		0	0	0	0					0
CY_AB	AB09	gene_918	CY1_53kmer_contig_4253:14702-15417	177_aa	606	1139	CY1_53kmer_contig_4253:14402-15717	14402	15717	533	409	0.767355	715	8.80548	0	0.0265734		0	0	0	1			Structural protein	1.1e-12	1.1e-12		Structural protein	Structural
CY_AB	AB	gene_917	CY1_53kmer_contig_4253:14702-15417	107_aa	281	604	CY1_53kmer_contig_4253:14402-15717	14402	15717	323	304	0.941176	715	8.80548	0	0.0265734		0	0	0	0					0
CY_AB	AB	gene_921	CY1_53kmer_contig_4253:19875-19947	182_aa	125	670	CY1_53kmer_contig_4253:19575-20247	19575	20247	545	72	0.13211	72	8.80548	2	1.125		0.227131	0	0	0					0
CY_AB	AB09	gene_923	CY1_53kmer_contig_4253:20233-20739	209_aa	331	960	CY1_53kmer_contig_4253:19933-21039	19933	21039	629	475	0.755167	506	8.80548	0	0.0474308		0	0	0	1			Structural protein	1.9e-13	1.9e-13		Structural protein	Structural
CY_AB	AB	gene_922	CY1_53kmer_contig_4253:20233-20739	117_aa	1	354	CY1_53kmer_contig_4253:19933-21039	19933	21039	353	54	0.152975	506	8.80548	0	0.0474308		0	0	0	0			LPXTG-domain-containing protein cell wall	7.1e-07	7.1e-07
CY_AB	AB	gene_926	CY1_53kmer_contig_4253:23231-23363	139_aa	311	730	CY1_53kmer_contig_4253:22931-23663	22931	23663	419	121	0.288783	132	8.80548	0	0		0	0	0	0					0
CY_AB	AB09	gene_898	CY1_53kmer_contig_4253:3550-4026	181_aa	187	732	CY1_53kmer_contig_4253:3250-4326	3250	4326	545	432	0.792661	476	8.80548	0	0.533613		0	0	0	1	Chitinase class I	5e-48	Chitinase class I	2.6e-47	2.6e-47		Chitinase	Attachment/Host recognition
CY_AB	AB	gene_899	CY1_53kmer_contig_4253:3550-4026	115_aa	729	1076	CY1_53kmer_contig_4253:3250-4326	3250	4326	347	47	0.135447	476	8.80548	0	0.533613		0	0	0	0					0
CY_AB	AB	gene_901	CY1_53kmer_contig_4253:4138-4361	142_aa	141	569	CY1_53kmer_contig_4253:3838-4661	3838	4661	428	223	0.521028	223	8.80548	0	0.502242		0	0	0	0					0
CY_AB	AB09	gene_904	CY1_53kmer_contig_4253:6203-8379	258_aa	301	1077	CY1_53kmer_contig_4253:5903-8679	5903	8679	776	776	1	2176	8.80548	0	0.0188419		0	0	0	1	acetyl xylan esterase	8e-06	Esterase PHB depolymerase family	1e-07	1e-07		Esterase	Other
CY_AB	AB09	gene_905	CY1_53kmer_contig_4253:6203-8379	499_aa	1081	2580	CY1_53kmer_contig_4253:5903-8679	5903	8679	1499	1395	0.93062	2176	8.80548	0	0.0188419		0	0	0	1			Hemolysin-type calcium-binding region:RTX N-terminal	2.9e-82	2.9e-82		LamG_3	Other	Laminin_G_3	pfam13385	Concanavalin A-like lectin/glucanases superfamily; This domain belongs to the Concanavalin ...	294-445	2.09e-09		CDD search
CY_AB	AB	gene_890	CY1_53kmer_contig_4253:715-851	93_aa	301	582	CY1_53kmer_contig_4253:415-1151	415	1151	281	135	0.480427	136	8.80548	0	0.272059		0	0	0	0					0
CY_AB	AB	gene_908	CY1_53kmer_contig_4253:8604-8772	191_aa	191	766	CY1_53kmer_contig_4253:8304-9072	8304	9072	575	168	0.292174	168	8.80548	4	0.767857		0.454263	0	0	0					0
CY_AB	AB	gene_892	CY1_53kmer_contig_4253:951-1015	93_aa	65	346	CY1_53kmer_contig_4253:651-1315	651	1315	281	46	0.163701	64	8.80548	0	1.15625		0	0	0	0					0
CY_AB	AB	gene_11	CY1_53kmer_contig_8492:11536-11742	171_aa	172	687	CY1_53kmer_contig_8492:11236-12042	11236	12042	515	206	0.4	206	3.25872	0	0		0	0	0	0					0
CY_AB	AB	gene_3	CY1_53kmer_contig_8492:1253-1492	121_aa	374	739	CY1_53kmer_contig_8492:953-1792	953	1792	365	165	0.452055	239	3.25872	0	0		0	0	0	0					0
CY_AB	AB	gene_12	CY1_53kmer_contig_8492:17859-18071	270_aa	2	811	CY1_53kmer_contig_8492:17559-18371	17559	18371	809	212	0.262052	212	3.25872	1	0		0.306869	0	0	0					0
CY_AB	AB	gene_5	CY1_53kmer_contig_8492:1841-2111	52_aa	370	528	CY1_53kmer_contig_8492:1541-2411	1541	2411	158	158	1	270	3.25872	0	0		0	0	0	0					0
CY_AB	AB	gene_6	CY1_53kmer_contig_8492:1841-2111	33_aa	531	632	CY1_53kmer_contig_8492:1541-2411	1541	2411	101	39	0.386139	270	3.25872	0	0		0	0	0	0					0
CY_AB	AB	gene_9	CY1_53kmer_contig_8492:5037-5393	91_aa	417	692	CY1_53kmer_contig_8492:4737-5693	4737	5693	275	239	0.869091	356	3.25872	1	0		0.306869	1	0	0					0
CY_AB	AB	gene_262	CY1_63kmer_contig_1066:15107-15228	52_aa	238	396	CY1_63kmer_contig_1066:14807-15528	14807	15528	158	96	0.607595	121	9.56857	0	0.818182		0	0	0	0			Albugo candida WGS project	4.6e-05	4.6e-05
CY_AB	AB	gene_264	CY1_63kmer_contig_1066:15302-15361	140_aa	239	658	CY1_63kmer_contig_1066:15002-15661	15002	15661	419	59	0.140811	59	9.56857	1	1.62712		0.104509	0	0	0					0
CY_AB	AB	gene_266	CY1_63kmer_contig_1066:15963-16084	131_aa	244	639	CY1_63kmer_contig_1066:15663-16384	15663	16384	395	121	0.306329	121	9.56857	0	0.272727		0	0	0	0					0
CY_AB	AB	gene_269	CY1_63kmer_contig_1066:16509-16667	61_aa	140	325	CY1_63kmer_contig_1066:16209-16967	16209	16967	185	25	0.135135	158	9.56857	0	0		0	0	0	0					0
CY_AB	AB	gene_270	CY1_63kmer_contig_1066:16509-16667	131_aa	364	756	CY1_63kmer_contig_1066:16209-16967	16209	16967	392	94	0.239796	158	9.56857	0	0		0	0	0	0					0
CY_AB	AB	gene_392	CY1_63kmer_contig_251:10310-10420	236_aa	3	710	CY1_63kmer_contig_251:10010-10720	10010	10720	707	110	0.155587	110	21.821	0	1.98182		0	0	0	0					0
CY_AB	AB	gene_393	CY1_63kmer_contig_251:10497-11074	392_aa	2	1177	CY1_63kmer_contig_251:10197-11374	10197	11374	1175	577	0.491064	577	21.821	0	0.731369		0	0	0	0					0
CY_AB	AB	gene_448	CY1_63kmer_contig_251:106018-106869	483_aa	1	1449	CY1_63kmer_contig_251:105718-107169	105718	107169	1448	851	0.587707	851	21.821	0	0.20564		0	0	0	0					0
CY_AB	AB	gene_449	CY1_63kmer_contig_251:108974-109053	226_aa	2	679	CY1_63kmer_contig_251:108674-109353	108674	109353	677	79	0.116691	79	21.821	5	3.21519		0.229137	0	0	0					0
CY_AB	AB	gene_394	CY1_63kmer_contig_251:11193-11354	178_aa	2	538	CY1_63kmer_contig_251:10893-11654	10893	11654	536	161	0.300373	161	21.821	0	2.58385		0	0	0	0					0
CY_AB	AB	gene_395	CY1_63kmer_contig_251:11496-12269	369_aa	267	1373	CY1_63kmer_contig_251:11196-12569	11196	12569	1106	773	0.698915	773	21.821	0	0.553687		0	0	0	0					0
CY_AB	AB	gene_451	CY1_63kmer_contig_251:121229-121353	148_aa	1	444	CY1_63kmer_contig_251:120929-121653	120929	121653	443	124	0.27991	124	21.821	3	3.12097		0.137482	0	0	0			HET-R (Fragment)	9.9e-10	9.9e-10
CY_AB	AB	gene_454	CY1_63kmer_contig_251:121369-121447	108_aa	304	630	CY1_63kmer_contig_251:121069-121747	121069	121747	326	74	0.226994	78	21.821	5	3.87179		0.229137	0	0	0					0
CY_AB	AB	gene_456	CY1_63kmer_contig_251:121682-121989	185_aa	348	905	CY1_63kmer_contig_251:121382-122289	121382	122289	557	259	0.464991	307	21.821	1	0.599349		0.0458274	0	0	0					0
CY_AB	AB	gene_460	CY1_63kmer_contig_251:127231-127381	151_aa	269	724	CY1_63kmer_contig_251:126931-127681	126931	127681	455	150	0.32967	150	21.821	25	1.12		1.14568	0	0	0					0
CY_AB	AB	gene_462	CY1_63kmer_contig_251:137712-138269	155_aa	311	778	CY1_63kmer_contig_251:137412-138569	137412	138569	467	467	1	557	21.821	9	1.78456		0.412446	1	0	0					0
CY_AB	AB	gene_463	CY1_63kmer_contig_251:137712-138269	65_aa	812	1009	CY1_63kmer_contig_251:137412-138569	137412	138569	197	45	0.228426	557	21.821	9	1.78456		0.412446	1	0	0					0
CY_AB	AB09	gene_465	CY1_63kmer_contig_251:139082-139287	164_aa	309	803	CY1_63kmer_contig_251:138782-139587	138782	139587	494	196	0.396761	205	21.821	9	2.52195	0.115574	0.412446	0	0	1	G-D-S-L family lipolytic protein	2e-16	Bacillus thuringiensis serovar morrisoni	7.4e-16	7.4e-16		GDSL lipase	Attachment/Host recognition
CY_AB	AB	gene_470	CY1_63kmer_contig_251:141456-142294	137_aa	346	759	CY1_63kmer_contig_251:141156-142594	141156	142594	413	413	1	838	21.821	7	1.11098		0.320792	1	0	0					0
CY_AB	AB	gene_471	CY1_63kmer_contig_251:141456-142294	122_aa	756	1124	CY1_63kmer_contig_251:141156-142594	141156	142594	368	368	1	838	21.821	7	1.11098		0.320792	1	0	0					0
CY_AB	AB	gene_473	CY1_63kmer_contig_251:147811-147955	156_aa	1	468	CY1_63kmer_contig_251:147511-148255	147511	148255	467	144	0.308351	144	21.821	4	2.45833		0.183309	0	0	0					0
CY_AB	AB	gene_475	CY1_63kmer_contig_251:164713-164773	207_aa	3	623	CY1_63kmer_contig_251:164413-165073	164413	165073	620	60	0.0967742	60	21.821	11	3.61667		0.504101	0	0	0					0
CY_AB	AB09	gene_476	CY1_63kmer_contig_251:167638-169225	623_aa	227	2098	CY1_63kmer_contig_251:167338-169525	167338	169525	1871	1587	0.84821	1587	21.821	0	0.480151		0	0	0	1	ribonucleoside-triphosphate reductase	0	Ribonucleoside-triphosphate reductase	2.1e-188	2.1e-188		Ribonucleoside-triphosphate reductase	DNA replication/repair
CY_AB	AB	gene_477	CY1_63kmer_contig_251:170722-171001	167_aa	3	503	CY1_63kmer_contig_251:170422-171301	170422	171301	500	203	0.406	279	21.821	1	0.512545		0.0458274	0	0	0					0
CY_AB	AB09	gene_479	CY1_63kmer_contig_251:179848-180159	180_aa	321	863	CY1_63kmer_contig_251:179548-180459	179548	180459	542	290	0.535055	311	21.821	12	0.713826		0.549928	1	0	1	DNA polymerase III subunit gamma/tau	2e-19	DNA polymerase III subunit	4.1e-27	4.1e-27		DNA polymerase III subunit gamma/tau	DNA replication/repair
CY_AB	AB	gene_482	CY1_63kmer_contig_251:180925-181048	114_aa	379	723	CY1_63kmer_contig_251:180625-181348	180625	181348	344	44	0.127907	123	21.821	11	3.22764		0.504101	0	0	0	pentapeptide repeat protein	5e-12
CY_AB	AB	gene_484	CY1_63kmer_contig_251:182233-182390	148_aa	311	757	CY1_63kmer_contig_251:181933-182690	181933	182690	446	146	0.327354	157	21.821	1	1.66242		0.0458274	0	0	0					0
CY_AB	AB	gene_485	CY1_63kmer_contig_251:182945-183330	114_aa	1	342	CY1_63kmer_contig_251:182645-183630	182645	183630	341	42	0.123167	385	21.821	6	1.55584		0.274964	1	0	0					0
CY_AB	AB	gene_486	CY1_63kmer_contig_251:182945-183330	97_aa	320	613	CY1_63kmer_contig_251:182645-183630	182645	183630	293	293	1	385	21.821	6	1.55584		0.274964	1	0	0					0
CY_AB	AB	gene_487	CY1_63kmer_contig_251:182945-183330	110_aa	651	983	CY1_63kmer_contig_251:182645-183630	182645	183630	332	34	0.10241	385	21.821	6	1.55584		0.274964	1	0	0	pentapeptide repeat protein	2e-11
CY_AB	AB	gene_489	CY1_63kmer_contig_251:184068-184361	66_aa	296	496	CY1_63kmer_contig_251:183768-184661	183768	184661	200	196	0.98	293	21.821	8	1.45734		0.366619	0	0	0					0
CY_AB	AB	gene_493	CY1_63kmer_contig_251:187879-187967	145_aa	250	687	CY1_63kmer_contig_251:187579-188267	187579	188267	437	88	0.201373	88	21.821	5	2.92045		0.229137	0	0	0					0
CY_AB	AB	gene_496	CY1_63kmer_contig_251:190742-190818	160_aa	114	596	CY1_63kmer_contig_251:190442-191118	190442	191118	482	76	0.157676	76	21.821	7	2.64474		0.320792	0	0	0					0
CY_AB	AB	gene_498	CY1_63kmer_contig_251:191153-191732	131_aa	293	688	CY1_63kmer_contig_251:190853-192032	190853	192032	395	388	0.982278	579	21.821	1	1.58377		0.0458274	0	0	0					0
CY_AB	AB	gene_499	CY1_63kmer_contig_251:191153-191732	60_aa	688	870	CY1_63kmer_contig_251:190853-192032	190853	192032	182	182	1	579	21.821	1	1.58377		0.0458274	0	0	0					0
CY_AB	AB	gene_384	CY1_63kmer_contig_251:1913-2425	180_aa	302	844	CY1_63kmer_contig_251:1613-2725	1613	2725	542	510	0.940959	512	21.821	0	1.53125		0	0	0	0					0
CY_AB	AB	gene_501	CY1_63kmer_contig_251:193654-193723	182_aa	2	547	CY1_63kmer_contig_251:193354-194023	193354	194023	545	69	0.126606	69	21.821	3	2.71014		0.137482	0	0	0					0
CY_AB	AB	gene_502	CY1_63kmer_contig_251:196191-196279	74_aa	236	460	CY1_63kmer_contig_251:195891-196579	195891	196579	224	88	0.392857	88	21.821	10	3.76136		0.458274	0	0	0					0
CY_AB	AB	gene_504	CY1_63kmer_contig_251:196520-196890	143_aa	312	743	CY1_63kmer_contig_251:196220-197190	196220	197190	431	358	0.830626	370	21.821	4	1.17568		0.183309	1	0	0					0
CY_AB	AB	gene_506	CY1_63kmer_contig_251:197824-197896	94_aa	59	343	CY1_63kmer_contig_251:197524-198196	197524	198196	284	43	0.151408	72	21.821	8	4.31944		0.366619	0	0	0					0
CY_AB	AB	gene_507	CY1_63kmer_contig_251:197824-197896	67_aa	340	543	CY1_63kmer_contig_251:197524-198196	197524	198196	203	32	0.157635	72	21.821	8	4.31944		0.366619	0	0	0					0
CY_AB	AB	gene_509	CY1_63kmer_contig_251:197911-198012	67_aa	253	456	CY1_63kmer_contig_251:197611-198312	197611	198312	203	101	0.497537	101	21.821	6	3.56436		0.274964	0	0	0					0
CY_AB	AB	gene_511	CY1_63kmer_contig_251:198603-198952	127_aa	297	680	CY1_63kmer_contig_251:198303-199252	198303	199252	383	349	0.911227	349	21.821	14	1.69914		0.641583	1	0	0					0
CY_AB	AB	gene_513	CY1_63kmer_contig_251:200111-200180	114_aa	215	559	CY1_63kmer_contig_251:199811-200480	199811	200480	344	69	0.200581	69	21.821	6	1.97101		0.274964	0	0	0					0
CY_AB	AB	gene_398	CY1_63kmer_contig_251:20269-20435	163_aa	276	764	CY1_63kmer_contig_251:19969-20735	19969	20735	488	166	0.340164	166	21.821	1	2.39157		0.0458274	0	0	0					0
CY_AB	AB	gene_517	CY1_63kmer_contig_251:202855-202978	72_aa	149	367	CY1_63kmer_contig_251:202555-203278	202555	203278	218	67	0.307339	123	21.821	3	3.09756		0.137482	0	0	0					0
CY_AB	AB	gene_518	CY1_63kmer_contig_251:202855-202978	86_aa	364	624	CY1_63kmer_contig_251:202555-203278	202555	203278	260	59	0.226923	123	21.821	3	3.09756		0.137482	0	0	0					0
CY_AB	AB	gene_522	CY1_63kmer_contig_251:204214-204323	70_aa	170	382	CY1_63kmer_contig_251:203914-204623	203914	204623	212	82	0.386792	109	21.821	3	2.12844		0.137482	0	0	0			Ankyrin repeat protein putative	0.0008	0.0008
CY_AB	AB	gene_399	CY1_63kmer_contig_251:20480-20980	245_aa	65	802	CY1_63kmer_contig_251:20180-21280	20180	21280	737	500	0.678426	500	21.821	0	3.058		0	0	0	0					0
CY_AB	AB	gene_525	CY1_63kmer_contig_251:206774-206940	156_aa	94	564	CY1_63kmer_contig_251:206474-207240	206474	207240	470	166	0.353191	166	21.821	0	2.8253		0	0	0	0					0
CY_AB	AB	gene_528	CY1_63kmer_contig_251:209272-209751	239_aa	360	1079	CY1_63kmer_contig_251:208972-210051	208972	210051	719	419	0.582754	479	21.821	6	1.48434		0.274964	1	0	0	T4 NrdA.1-like protein	3e-10	Conserved domain protein	1.3e-29	1.3e-29
CY_AB	AB	gene_529	CY1_63kmer_contig_251:211727-211920	264_aa	1	792	CY1_63kmer_contig_251:211427-212220	211427	212220	791	193	0.243995	193	21.821	0	2.21244		0	0	0	0					0
CY_AB	AB	gene_530	CY1_63kmer_contig_251:212135-212295	253_aa	1	759	CY1_63kmer_contig_251:211835-212595	211835	212595	758	160	0.211082	160	21.821	1	2.425		0.0458274	0	0	0					0
CY_AB	AB	gene_531	CY1_63kmer_contig_251:213286-213524	248_aa	2	745	CY1_63kmer_contig_251:212986-213824	212986	213824	743	238	0.320323	238	21.821	1	2.71429		0.0458274	0	0	0					0
CY_AB	AB	gene_533	CY1_63kmer_contig_251:213763-214397	219_aa	316	975	CY1_63kmer_contig_251:213463-214697	213463	214697	659	618	0.937785	634	21.821	0	0.0725552		0	0	0	0					0
CY_AB	AB	gene_536	CY1_63kmer_contig_251:214855-216262	495_aa	285	1772	CY1_63kmer_contig_251:214555-216562	214555	216562	1487	1407	0.9462	1407	21.821	0	0.47548		0	0	0	0					0
CY_AB	AB	gene_538	CY1_63kmer_contig_251:217739-218005	63_aa	363	554	CY1_63kmer_contig_251:217439-218305	217439	218305	191	191	1	266	21.821	1	0.695489		0.0458274	0	0	0					0
CY_AB	AB	gene_402	CY1_63kmer_contig_251:21817-22088	167_aa	15	518	CY1_63kmer_contig_251:21517-22388	21517	22388	503	218	0.4334	271	21.821	3	3.76384		0.137482	0	0	0					0
CY_AB	AB	gene_540	CY1_63kmer_contig_251:218176-218449	132_aa	172	570	CY1_63kmer_contig_251:217876-218749	217876	218749	398	270	0.678392	273	21.821	2	1.01832		0.0916547	0	0	0			Ig domain protein group	3.1e-07	3.1e-07
CY_AB	AB	gene_543	CY1_63kmer_contig_251:219245-219604	90_aa	383	655	CY1_63kmer_contig_251:218945-219904	218945	219904	272	272	1	359	21.821	5	0.426184		0.229137	1	0	0					0
CY_AB	AB	gene_404	CY1_63kmer_contig_251:22194-22766	253_aa	169	930	CY1_63kmer_contig_251:21894-23066	21894	23066	761	572	0.751643	572	21.821	0	1.87762		0	0	0	0					0
CY_AB	AB	gene_407	CY1_63kmer_contig_251:23214-23439	166_aa	299	799	CY1_63kmer_contig_251:22914-23739	22914	23739	500	225	0.45	225	21.821	0	1.25333		0	0	0	0					0
CY_AB	AB	gene_408	CY1_63kmer_contig_251:23580-23704	143_aa	2	433	CY1_63kmer_contig_251:23280-24004	23280	24004	431	124	0.287703	124	21.821	6	2.04032		0.274964	0	0	0					0
CY_AB	AB	gene_382	CY1_63kmer_contig_251:300-1774	601_aa	1	1806	CY1_63kmer_contig_251:0-2074	0	2074	1805	1773	0.982271	1474	21.821	0	0		0	0	0	0					0
CY_AB	AB	gene_410	CY1_63kmer_contig_251:37752-37907	251_aa	3	755	CY1_63kmer_contig_251:37452-38207	37452	38207	752	155	0.206117	155	21.821	2	1.17419		0.0916547	0	0	0					0
CY_AB	AB	gene_411	CY1_63kmer_contig_251:47157-47264	235_aa	3	707	CY1_63kmer_contig_251:46857-47564	46857	47564	704	107	0.151989	107	21.821	1	1.78505		0.0458274	0	0	0					0
CY_AB	AB	gene_413	CY1_63kmer_contig_251:53642-54111	271_aa	256	1068	CY1_63kmer_contig_251:53342-54411	53342	54411	812	469	0.577586	469	21.821	0	0.226013		0	0	0	0					0
CY_AB	AB	gene_414	CY1_63kmer_contig_251:54598-55054	351_aa	2	1054	CY1_63kmer_contig_251:54298-55354	54298	55354	1052	456	0.43346	456	21.821	1	2.41447		0.0458274	0	0	0			C-type lectin domain family	7.3e-17	7.3e-17
CY_AB	AB	gene_385	CY1_63kmer_contig_251:5499-6484	460_aa	95	1477	CY1_63kmer_contig_251:5199-6784	5199	6784	1382	985	0.712735	985	21.821	0	0.341117	0.0156325	0	0	0	0			Serine/threonine protein kinase (Fragment)	6e-08	6e-08
CY_AB	AB	gene_415	CY1_63kmer_contig_251:55263-55331	222_aa	3	668	CY1_63kmer_contig_251:54963-55631	54963	55631	665	68	0.102256	68	21.821	4	3.80882		0.183309	0	0	0					0
CY_AB	AB	gene_416	CY1_63kmer_contig_251:55702-55934	277_aa	2	832	CY1_63kmer_contig_251:55402-56234	55402	56234	830	232	0.279518	232	21.821	2	3.51293		0.0916547	0	0	0					0
CY_AB	AB	gene_417	CY1_63kmer_contig_251:56215-56295	226_aa	2	679	CY1_63kmer_contig_251:55915-56595	55915	56595	677	80	0.118168	80	21.821	3	4.25		0.137482	0	0	0					0
CY_AB	AB	gene_418	CY1_63kmer_contig_251:57080-57566	362_aa	1	1086	CY1_63kmer_contig_251:56780-57866	56780	57866	1085	486	0.447926	486	21.821	0	1.72634		0	0	0	0					0
CY_AB	AB	gene_419	CY1_63kmer_contig_251:57573-58371	465_aa	3	1397	CY1_63kmer_contig_251:57273-58671	57273	58671	1394	798	0.572453	798	21.821	0	2.90977		0	0	0	0					0
CY_AB	AB	gene_420	CY1_63kmer_contig_251:58501-58796	298_aa	2	895	CY1_63kmer_contig_251:58201-59096	58201	59096	893	295	0.330347	295	21.821	0	3.94576		0	0	0	0					0
CY_AB	AB	gene_421	CY1_63kmer_contig_251:58801-59349	382_aa	2	1147	CY1_63kmer_contig_251:58501-59649	58501	59649	1145	548	0.478603	548	21.821	0	1.7938		0	0	0	0					0
CY_AB	AB	gene_422	CY1_63kmer_contig_251:59371-59984	404_aa	2	1213	CY1_63kmer_contig_251:59071-60284	59071	60284	1211	613	0.506193	613	21.821	0	2.33442		0	0	0	0					0
CY_AB	AB	gene_423	CY1_63kmer_contig_251:60676-60775	232_aa	2	697	CY1_63kmer_contig_251:60376-61075	60376	61075	695	99	0.142446	99	21.821	6	1.16162		0.274964	0	0	0					0
CY_AB	AB	gene_425	CY1_63kmer_contig_251:63482-63633	249_aa	3	749	CY1_63kmer_contig_251:63182-63933	63182	63933	746	151	0.202413	151	21.821	0	2.59603		0	0	0	0					0
CY_AB	AB	gene_427	CY1_63kmer_contig_251:64728-65101	324_aa	2	973	CY1_63kmer_contig_251:64428-65401	64428	65401	971	373	0.38414	373	21.821	2	1.48794		0.0916547	0	0	0			Ankyrin repeat domain protein	0.00036	0.00036
CY_AB	AB	gene_428	CY1_63kmer_contig_251:65235-65310	224_aa	2	673	CY1_63kmer_contig_251:64935-65610	64935	65610	671	75	0.111773	75	21.821	7	1.70667		0.320792	0	0	0			Ankyrin repeat domain protein	1.8e-05	1.8e-05
CY_AB	AB	gene_429	CY1_63kmer_contig_251:65569-65958	329_aa	1	987	CY1_63kmer_contig_251:65269-66258	65269	66258	986	389	0.394523	389	21.821	0	0.794344		0	0	0	0					0
CY_AB	AB	gene_386	CY1_63kmer_contig_251:6629-7073	114_aa	3	347	CY1_63kmer_contig_251:6329-7373	6329	7373	344	47	0.136628	444	21.821	0	0.301802		0	0	0	0					0
CY_AB	AB	gene_387	CY1_63kmer_contig_251:6629-7073	129_aa	407	796	CY1_63kmer_contig_251:6329-7373	6329	7373	389	337	0.866324	444	21.821	0	0.301802		0	0	0	0					0
CY_AB	AB	gene_430	CY1_63kmer_contig_251:68488-68573	228_aa	1	684	CY1_63kmer_contig_251:68188-68873	68188	68873	683	85	0.124451	85	21.821	5	3.48235		0.229137	0	0	0					0
CY_AB	AB	gene_432	CY1_63kmer_contig_251:69416-69597	180_aa	241	780	CY1_63kmer_contig_251:69116-69897	69116	69897	539	181	0.335807	181	21.821	2	1.25414		0.0916547	0	0	0					0
CY_AB	AB	gene_433	CY1_63kmer_contig_251:69723-69801	225_aa	3	677	CY1_63kmer_contig_251:69423-70101	69423	70101	674	78	0.115727	78	21.821	4	2.53846		0.183309	0	0	0					0
CY_AB	AB	gene_435	CY1_63kmer_contig_251:77246-78165	262_aa	1	789	CY1_63kmer_contig_251:76946-78465	76946	78465	788	489	0.620558	919	21.821	0	1.48096		0	0	0	0					0
CY_AB	AB	gene_436	CY1_63kmer_contig_251:77246-78165	152_aa	821	1279	CY1_63kmer_contig_251:76946-78465	76946	78465	458	398	0.868996	919	21.821	0	1.48096		0	0	0	0					0
CY_AB	AB	gene_438	CY1_63kmer_contig_251:78770-78843	145_aa	2	439	CY1_63kmer_contig_251:78470-79143	78470	79143	437	73	0.167048	73	21.821	9	4.57534		0.412446	0	0	0					0
CY_AB	AB	gene_440	CY1_63kmer_contig_251:84220-86512	114_aa	2551	2892	CY1_63kmer_contig_251:83920-86812	83920	86812	341	41	0.120235	2292	21.821	0	0.263525		0	0	0	0					0
CY_AB	AB09	gene_439	CY1_63kmer_contig_251:84220-86512	819_aa	1	2460	CY1_63kmer_contig_251:83920-86812	83920	86812	2459	2160	0.878406	2292	21.821	0	0.263525		0	0	0	1			Collagen triple helix repeat	9e-10	9e-10		LamG_3	Other	Laminin_G_3	pfam13385	Concanavalin A-like lectin/glucanases superfamily; This domain belongs to the Concanavalin ...	357-455	0.000174		CDD search
CY_AB	AB	gene_441	CY1_63kmer_contig_251:87225-87975	87_aa	77	340	CY1_63kmer_contig_251:86925-88275	86925	88275	263	40	0.152091	750	21.821	0	0.592		0	0	0	0					0
CY_AB	AB	gene_442	CY1_63kmer_contig_251:87225-87975	59_aa	530	709	CY1_63kmer_contig_251:86925-88275	86925	88275	179	179	1	750	21.821	0	0.592		0	0	0	0					0
CY_AB	AB	gene_443	CY1_63kmer_contig_251:87225-87975	76_aa	927	1157	CY1_63kmer_contig_251:86925-88275	86925	88275	230	123	0.534783	750	21.821	0	0.592		0	0	0	0					0
CY_AB	AB	gene_444	CY1_63kmer_contig_251:87999-88064	76_aa	153	383	CY1_63kmer_contig_251:87699-88364	87699	88364	230	65	0.282609	65	21.821	2	4.50769		0.0916547	0	0	0					0
CY_AB	AB	gene_446	CY1_63kmer_contig_251:92001-92510	52_aa	384	542	CY1_63kmer_contig_251:91701-92810	91701	92810	158	158	1	509	21.821	0	0.223969		0	0	0	0					0
CY_AB	AB	gene_447	CY1_63kmer_contig_251:92613-92919	83_aa	420	671	CY1_63kmer_contig_251:92313-93219	92313	93219	251	186	0.741036	306	21.821	0	0.839869		0	0	0	0					0
CY_AB	AB	gene_390	CY1_63kmer_contig_251:9374-9450	224_aa	3	674	CY1_63kmer_contig_251:9074-9750	9074	9750	671	76	0.113264	76	21.821	0	2.69737		0	0	0	0			Cellulose 1 4-beta-cellobiosidase	0.00012	0.00012
CY_AB	AB	gene_391	CY1_63kmer_contig_251:9570-9740	256_aa	2	769	CY1_63kmer_contig_251:9270-10040	9270	10040	767	170	0.221643	170	21.821	2	1.72353		0.0916547	0	0	0			Cellulose 1 4-beta-cellobiosidase	0.00017	0.00017
CY_AB	AB09	gene_778	CY1_63kmer_contig_2697:14151-15026	259_aa	352	1131	CY1_63kmer_contig_2697:13851-15326	13851	15326	779	779	1	875	7.29351	0	0.0102857		0	0	0	1	phage replication protein O	1e-05	DnaD domain protein	8.9e-08	8.9e-08		Phage replication protein O	DNA replication/repair
CY_AB	AB	gene_777	CY1_63kmer_contig_2697:14151-15026	118_aa	2	355	CY1_63kmer_contig_2697:13851-15326	13851	15326	353	55	0.155807	875	7.29351	0	0.0102857		0	0	0	0					0
CY_AB	AB	gene_756	CY1_63kmer_contig_2697:1727-1888	179_aa	3	539	CY1_63kmer_contig_2697:1427-2188	1427	2188	536	161	0.300373	161	7.29351	2	0.173913		0.274216	0	0	0	phage-associated protein, HI1409 family	2e-34	Phage-associated protein family	2.4e-33	2.4e-33
CY_AB	AB	gene_780	CY1_63kmer_contig_2697:18059-18221	168_aa	173	679	CY1_63kmer_contig_2697:17759-18521	17759	18521	506	162	0.320158	162	7.29351	0	0.314815		0	0	0	0					0
CY_AB	AB	gene_757	CY1_63kmer_contig_2697:2900-2971	93_aa	258	539	CY1_63kmer_contig_2697:2600-3271	2600	3271	281	71	0.252669	71	7.29351	1	0.676056		0.137108	0	0	0					0
CY_AB	AB09	gene_759	CY1_63kmer_contig_2697:3891-4919	243_aa	547	1278	CY1_63kmer_contig_2697:3591-5219	3591	5219	731	731	1	1028	7.29351	0	0.0933852		0	0	0	1	phosphoadenosine phosphosulfate reductase	1e-59	Integrase	2.2e-60	2.2e-60		phosphoadenosine phosphosulfate reductase	Other
CY_AB	AB	gene_758	CY1_63kmer_contig_2697:3891-4919	86_aa	93	353	CY1_63kmer_contig_2697:3591-5219	3591	5219	260	53	0.203846	1028	7.29351	0	0.0933852		0	0	0	0			Sad1/UNC-like C-terminal	8.9e-05	8.9e-05
CY_AB	AB	gene_762	CY1_63kmer_contig_2697:5228-5700	77_aa	297	530	CY1_63kmer_contig_2697:4928-6000	4928	6000	233	230	0.987124	472	7.29351	0	0.290254		0	0	0	0					0
CY_AB	AB	gene_763	CY1_63kmer_contig_2697:5228-5700	68_aa	527	733	CY1_63kmer_contig_2697:4928-6000	4928	6000	206	206	1	472	7.29351	0	0.290254		0	0	0	0					0
CY_AB	AB	gene_764	CY1_63kmer_contig_2697:5228-5700	108_aa	730	1056	CY1_63kmer_contig_2697:4928-6000	4928	6000	326	42	0.128834	472	7.29351	0	0.290254		0	0	0	0					0
CY_AB	AB	gene_768	CY1_63kmer_contig_2697:6277-7244	188_aa	362	928	CY1_63kmer_contig_2697:5977-7544	5977	7544	566	566	1	967	7.29351	0	0.0206825		0	0	0	0					0
CY_AB	AB	gene_769	CY1_63kmer_contig_2697:6277-7244	63_aa	930	1121	CY1_63kmer_contig_2697:5977-7544	5977	7544	191	191	1	967	7.29351	0	0.0206825		0	0	0	0					0
[truncated: 1,084 more rows]
[truncated: 4 more columns]

## Sheet: Figure 4 
Cryophage – MGI percentage of core coverage
		ML09	ML13	AB09	Green	GreenM	ALP
7Kb Hyp.	Var 1 (Green/ML09)	0.835709	0	0	0.886725	0.310837	0
	Var 2 (ML13)	0.0151435	0.80417	0.296896	0.0551187	0.139225	0.0692107
	Var 3 (ALP)	0	0	0	0	0	0.868033
	Var 4 (AB09)	0	0	0.493047	0	0.206492	0
		ML09	ML13	AB09	Green	GreenM	ALP
GDSL	Var 1 (ML13/Green)	0	0.660582	0	0.720117	0.328265	0
	Var 2 (AB09/ML09)	0.775813	0.27144	0.52143	0	0.120341	0
	Var 3 (ALP)	0	0	0	0.119125	0.112812	0.66715
		ML09	ML13	AB09	Green	GreenM	ALP
Tail	Var 1 (ML13)	0.0906386	0.225649	0	0.00930801	0.0977536	0
	Var 2 (Green)	0	0	0.163472	0.730711	0.368551	0
	Var 3 (ALP)	0	0.476554	0	0.0183446	0.166428	0.942298
	Var 4 (AB09)	0	0	0.269133	0.204155	0.107282	0
	Var 5 (ML09)	0.713682	0.211487	0	0.0308936	0.190471	0
		ML09	ML13	AB09	Green	GreenM	ALP
Structural	Var 1 (ALP)	0	0	0	0.0670477	0.0595162	0.596524
	Var 2 (ML13/AB/Gre)	0.0199089	0.768135	0.806581	0.438828	0.268181	0.0297504
	Var 3 (ML09)	0.884962	0.221873	0	0.325668	0.136682	0.0810215
		ML09	ML13	AB09	Green	GreenM	ALP
PA14	Var 1 (ML13)	0	0.647207	0.444301	0	0.0826956	0
	Var 2 (Green)	0.0220269	0	0.21778	0.775786	0.390027	0
	Var 3 (ALP)	0	0	0	0	0	0.894156
	Var 4 (AB09)	0	0	0.366253	0.0253309	0.0592446	0
	Var 5 (ML09)	0.738431	0.152557	0	0.130726	0.223081	0
	Var 5 (ML09)	0.738431	0.152557	0	0.130726	0.223081	0
Var – Variant number; Brackets represents the metagenome where the variant was first detected
Mu-like phage – MGI percentage of core coverage
		ALP	AB09	ML09	ML10
C1Q	Var 1 (AB09)	0	0.548495	0	0.118153
	Var 2 (ML09)	0	0	0.973136	0.200714
	Var 3 (ALP)	1.03005	0	0	0
	Var 4 (ML10)	0	0	0.171592	0.799019
		ALP	AB09	ML09	ML10
Tape	Var 1 (ML09/ML10)	0	0.29319	0.693788	0.543845
	Var 2 (ALP/AB09)	0.773108	0.731075	0.179181	0.24612
		ALP	AB09	ML09	ML10
Intein	Var 1 (AB09)	0.0198431	0.793907	0	0
		ALP	AB09	ML09	ML10
Terminase	Var 1 (AB09)	0	0.901792	0.0820517	0
	Var 2 (ML09/ML10/ALP)	0.905225	0.21147	0.827737	0.736396
		ALP	AB09	ML09	ML10
Methylase	Var 1 (ML09)	0	0.0559857	1.39208	0.4095
	Var 2 (ML10)	0	0.0444265	0.321692	0.764273
		Var 1 (AB09)	Var 2 (ML09)	Var 3 (ALP)	Var 4 (ML10)
C1Q	Var 1 (ALP)	0	0	1.03005	0
	Var 2 (AB09)	0.548495	0	0	0
	Var 3 (ML09)	0	0.973136	0	0.171592
	Var 4 (ML10)	0.118153	0.200714	0	0.799019
Var – Variant number; Brackets represents the metagenome where the variant was first detected

## Sheet: Table 2
Annotation	Count	Deletion*	CDD Inteins hits**	Known virus functions
DNA methyltransferase	51	9	0	Anti-restriction modification	Labrie et al 2010		*Deletion = MGI bridged by discordant reads
HNH homing endonuclease	27	8	10	Mobile element			**CDD Inteins = CDD hit to a known intein
Tail fibre	16	3	0	Host recognition	Samson et al 2014
Terminase large subunit	10	4	1	DNA packaging
Ribonucleoside-diphosphate reductase	9	5	3
Recombinase	9	2	0
Structural protein	8	0	0
GDSL Lipase	8	0	0		Virion associated lysin
Tail protein	6	0	0	Host recognition
Tail Collar	6	1	0	Tail structiral /host recognition
Exonuclease	5	0	0
Endonuclease	5	0	1
Homing endonuclease	5	2	4	Mobile element
Antirepressor	5	0	0
RNA polymerase sigma factor	4	0	0
Heat shock protein	4	3	3	Mobile element
GIY-YIG homing endonuclease	4	0	0
Ribonucleoside-triphosphate reductase	4	0	0
DNA-binding protein	4	0	0
ERF superfamily protein	4	0	0	Mobile element
Integron gene cassette	4	1	0
AP2 domain	4	0	1
DNA helicase	4	0	0
VRR-NUC domain-containing protein	4	0	0
PA14 domain protein	4	0	0
Peptidase S8 and S53 subtilisin kexin	3	0	0
Glycosyl transferase	3	1	0
Transposase IS605	3	0	0
Terminase	3	0	0
C1q domain	3	1	0
Glycosyl transferase family 2	3	2	1
ATPase	3	2	0
Serine/threonine kinase	3	0	0
XRE family transcriptional regulator	3	0	0
Lipoprotein	3	0	0
Single-stranded DNA-binding protein	3	0	0
Beta-xylosidase-like protein	3	0	0
Pectate lyase	3	0	0
Phosphoesterase	3	0	0
Transcriptional regulator	4	0	0
Lysozyme	3	0	0
Capsular polysaccharide biosynthesis protein-like protein	3	3	0
Bifunctional DNA primase/polymerase	3	0	0
Terminase small subunit	3	0	0
T5orf172 domain protein	2	0	1
Phage replication protein	2	0	0
Phage head morphogenesis protein	2	0	0
ParB	2	1	0
Portal protein	2	0	0
RNA ligase	2	0	0
Peptidase S14 (ClpP)	2	1	0
Thymidylate synthase ThyX	3	2	0
Bacterial Ig-like domain (Group 5)	2	0	0
Resolvase	2	0	0
Transposase	2	0	0
Metallophosphatase	2	1	0
pentapeptide repeat protein	2	1	0
HtrA protease/chaperone protein	2	1	0
Cell divisionFtsK/SpoIIIE	2	2	0
ParM	2	0	0
Virion structural protein	2	0	0
Endonuclease VII	2	0	0
LamG_3	2	0	0
Helix-turn-helix domain protein	2	1	2
PVL ORF-50-like family protein	2	0	0
type III restriction protein res subunit	2	0	0
DNA polymerase B	2	1	0
Oxidoreductase	2	0	0
LAGLIDADG homing endonuclease	2	0	0
Aspartyl/Asparaginyl beta-hydroxylase	2	0	0
Tail fibre / pectate lyase	2	0	0
Aspartyl beta-hydroxylase	2	0	0
Collagen triple helix repeat	2	0	0
DNA polymerase I	0	0	0
Helix-turn-helix domain protein	2	0	0
DNA polymerase III alpha subunit	1	0	0
PA14 / Galactose oxidase	1	0	0
KilA	0	0	0
Tail tape measeure	0	1	0
polynucleotide kinase	1	1	0
Thymidylate synthase	0	0	0
DNA pol Y	1	0	0
Lipopolysaccharide heptosyltransferase II	1	0	0
Capsid protein	1	0	0
Aminotransferase	1	0	0
Cell wall surface anchor family protein	1	0	0
Mannosyl-glycoprotein endo-beta-N-acetylglucosaminidase	2	0	0
Yop type III secretion system effector	1	0	0
DNA gyrase subunit A	1	0	0
Primase	1	0	0
Primase/helicase	1	0	0
Minor head protein	1	0	0
Prohead protease	1	0	0
Major Capsid Protein	1	0	0
Recombination endonuclease subunit D12	1	1	1
Metal-dependent phosphohydrolase	1	0	0
iron transporter	1	0	0
Hydrolase	1	0	0
Cof hydrolase	1	1	0
Poly A polymerase	1	1	0
SprT	1	0	0
BsiWI restriction endonuclease	1	0	0
Chromatin structure-remodeling complex subunit snf21	1	0	0
Translation initiation factor IF-1	1	0	0
Nicotinate phosphoribosyltransferase	1	0	0
DNA primase	1	0	0
Mu-like prophage major head subunit gpT	1	0	0
PhoH	1	0	0
Type III secretion protein	1	0	0
Collagen alpha-1(II) chain (Alpha-1 type II)	1	0	0
Uracil-DNA glycosylase	1	0	0
Phage virion morphogenesis protein	1	0	0
IstB domain-containing protein ATP-binding protein	1	1	1
Peptidase M36	1	0	0
GP4d_helicase	1	0	0
Putative minor head protein	1	1	0
NgrC protein	1	1	0
DnaJ-class molecular chaperone with C-terminal Zn	1	0	0
DNA polymerase	1	0	0
Exodeoxyribonuclease VIII	1	0	0
Peptidoglycan hydrolase	1	0	0
SGNH Hydrolase	1	0	0
Metallophosphoesterase	1	0	1
Tail protein (minor)	1	0	0
Peptidase S49	1	0	0
Virion-associated phage protein	1	0	0
Phage/plasmid primase	1	0	0
YapH	1	0	0
GCN5-related N-acetyltransferase	1	0	0
Crossover junction endodeoxyribonuclease	1	0	0
Glycosyl hydrolase	1	0	0
Cell division FtsK/SpoIIIE (Fragment)	1	0	0
Stress-induced protein	1	0	0
DNA packaging protein	1	0	0
Deoxycytidine triphosphate deaminase	1	0	0
Glycoside hydrolase family 71	1	0	0
Integron cassette recombinase B	1	0	0
Minor capsid protein	1	0	0
Cysteine protease	1	1	0
Replication protein (Fragment)	1	0	0
MgtC family magnesium (Mg2+) transporter	1	0	0
GTP pyrophosphokinase (RelA/SpoT)	1	0	1
RNaseH	1	0	0
Mannan endo-1 4-beta-mannosidase	1	0	0
mannosyl-glycoprotein endo-beta-N-acetylglucosaminidase	0	0	0
Transcriptional factor and ERF /HNH	1	1	0
VirE	1	0	0
Major structural protein	1	0	0
Baseplate J-like/Portal protein	1	0	0
Tail sheath	1	0	0
dUTPase	1	1	0
Phage stabilization family protein	1	1	0
DNA injection protein	1	0	0
phosphoadenosine phosphosulfate reductase	1	0	0
Phage replication protein O	1	0	0
TPR repeat:Tetratricopeptide TPR_4	1	0	0
Transciptional regulator	1	0	0
Chitinase	1	0	0
Esterase	1	0	0
ADP-heptose--LPS heptosyltransferase	1	0	0
Protease	1	0	0
Reverse transciptase	1	0	0
RNA-directed DNA polymerase	1	0	0
DNA repair protein RadA	1	0	0
Tail protein (major)	1	0	0
Lysin	1	0	0
Carbohydrate binding	1	0	0
cell division protein FtsK	1	0	0
phage capsid scaffolding protein	1	0	0
sialate O-acetylesterase	1	0	0
Zinc finger	1	1	0
Surface associated proteins	1	0	0
ssDNA binding protein	1	0	0
response regulator	1	0	0
Phage repressor	1	0	0
Exonuclease VIII	1	0	0
Pectate lyase / Cell wall surface anchor	1	0	0
Rad52/22 double-strand break repair protein	1	0	1
DnaD and phage-associated domain protein (Fragment)	1	0	1
Signal transduction histidine kinase	1	0	0
putative SbcC-type recombination nuclease	1	0	0
ParA	1	0	0
DNA bindng	1	0	0
Integrase	1	0	0
Restriction endonuclease	1	1	0
Pectate lyase 3	1	0	0
Secretion system effector	1	0	0
Glycosyl hydrolase 8 (endoglucanase Y)	1	0	0
DNA replication protein	1	0	0
Pectinesterase	1	0	0
DNA polymerase III	1	0	0
Peptidase M15	1	0	0
RecA	1	0	0
swarming motility protein YbiA	1	0	0
ATP-binding protein	1	0	0
DprA	1	0	0
Peptidogycan recognition protein (PGRP)	1	0	0
endo-1,3(4)-beta-glucanase	1	0	0
Surface antigen genes (Methanosarcina mazei) related	1	0	0
Phospholipase D superfamily protein PLD	1	0	0
DnaD domain	1	0	0
Phage integrase family site-specific recombinase	1	0	0
Secretion activator protein	1	0	0
RecA-family ATPase-like	1	0	0
Bacterial Ig-like domain (Group 2)	1	0	0
histidine kinase	1	0	0
N-acetyltransferase GCN5	1	0	0
LuxR family transcriptoinal regulator	1	0	0
Phospholipase D superfamily protein PLD	1	0	0
DnaD domain	1	0	0
Phage integrase family site-specific recombinase	1	0	0
Secretion activator protein	1	0	0
RecA-family ATPase-like	1	0	0
Bacterial Ig-like domain (Group 2)	1	0	0
histidine kinase	1	0	0
N-acetyltransferase GCN5	1	0	0
LuxR family transcriptoinal regulator	1	0	0
fibronectin type III domain-containing protein	1	0	0
Phage antirepressor	1	0	0
DNA topoisomerase type IA zn finger	1	0	0
Acetyl xylan esterase	1	0	0
Fibronectin type III domain protein	1	0	0
DNA transfer protein	1	0	0
Zn finger-containing protein	1	0	0
von Willebrand factor type A	1	0	0
BRO-like protein	1	0	0
Baseplate wedge protein gp25	1	0	0
Putative exported protein	1	0	0
